# Supplementary material for: An online atlas of human plasma metabolite signatures of gut microbiome composition
Source: Nat Commun. 2022 Sep 23;13:5370. doi: 10.1038/s41467-022-33050-0 (PMC9508139; doi:10.1038/s41467-022-33050-0)
Supplement: Supplementary file 3 — Supplementary Data 1 [file 41467_2022_33050_MOESM3_ESM.xlsx]

## Sheet: ST1. Species annotations
Supplementary Data 1. Taxonomic annotation of 1,528 metagenomic species
Each metagenomic species was uniquely identified by Clinical Microbiomics.
For taxonomic annotation, catalog genes were compared to those in the NCBI RefSeq database (downloaded on 2 May 2021).
Species-level taxonomy was assigned to metagenomic species with ≥75% of genes with ≥95% sequence similarity to a single species. For the genus, family, order, class, and phylum annotations, different thresholds were used (≥60, 50, 40, 30, and 25% of genes; with ≥85, 75, 65, 55, and 50% sequence similarity, respectively).
Each species name is followed by an internal species identifier (MGS).
Column "Detected" is the percentage of samples that contain a measurable level of the respective species.
Metagenomic species	Detected	Subspecies	Species	Genus	Family	Order	Class	Phylum	Superkingdom
Blautia obeum MGS:0001	100	Unclassified	Blautia obeum	Blautia	Lachnospiraceae	Eubacteriales	Clostridia	Firmicutes	Bacteria
Ruminococcus sp. AM42-11 MGS:0002	99	Unclassified	Ruminococcus sp. AM42-11	Ruminococcus	Oscillospiraceae	Eubacteriales	Clostridia	Firmicutes	Bacteria
Anaerostipes hadrus MGS:0003	99	Unclassified	Anaerostipes hadrus	Anaerostipes	Lachnospiraceae	Eubacteriales	Clostridia	Firmicutes	Bacteria
Fusicatenibacter saccharivorans MGS:0004	97	Unclassified	Fusicatenibacter saccharivorans	Fusicatenibacter	Lachnospiraceae	Eubacteriales	Clostridia	Firmicutes	Bacteria
Phocaeicola vulgatus MGS:0005	98	Unclassified	Phocaeicola vulgatus	Phocaeicola	Bacteroidaceae	Bacteroidales	Bacteroidia	Bacteroidetes	Bacteria
Dorea formicigenerans MGS:0006	97	Unclassified	Dorea formicigenerans	Dorea	Lachnospiraceae	Eubacteriales	Clostridia	Firmicutes	Bacteria
Bacteroides uniformis MGS:0007	98	Unclassified	Bacteroides uniformis	Bacteroides	Bacteroidaceae	Bacteroidales	Bacteroidia	Bacteroidetes	Bacteria
Butyricicoccus sp. MGS:0008	98	Unclassified	Unclassified	Butyricicoccus	Clostridiaceae	Eubacteriales	Clostridia	Firmicutes	Bacteria
Blautia obeum MGS:0009	96	Unclassified	Blautia obeum	Blautia	Lachnospiraceae	Eubacteriales	Clostridia	Firmicutes	Bacteria
Faecalibacterium prausnitzii MGS:0010	98	Unclassified	Faecalibacterium prausnitzii	Faecalibacterium	Oscillospiraceae	Eubacteriales	Clostridia	Firmicutes	Bacteria
Clostridia sp. MGS:0011	98	Unclassified	Unclassified	Unclassified	Unclassified	Unclassified	Clostridia	Firmicutes	Bacteria
Anaerobutyricum hallii MGS:0012	98	Unclassified	Anaerobutyricum hallii	Anaerobutyricum	Lachnospiraceae	Eubacteriales	Clostridia	Firmicutes	Bacteria
Eubacteriales sp. MGS:0013	95	Unclassified	Unclassified	Unclassified	Unclassified	Eubacteriales	Clostridia	Firmicutes	Bacteria
Clostridium phoceensis MGS:0014	98	Unclassified	Clostridium phoceensis	Clostridium	Clostridiaceae	Eubacteriales	Clostridia	Firmicutes	Bacteria
Subdoligranulum sp. APC924/74 MGS:0015	94	Unclassified	Subdoligranulum sp. APC924/74	Subdoligranulum	Oscillospiraceae	Eubacteriales	Clostridia	Firmicutes	Bacteria
Coprococcus comes MGS:0016	94	Unclassified	Coprococcus comes	Coprococcus	Lachnospiraceae	Eubacteriales	Clostridia	Firmicutes	Bacteria
Faecalibacterium prausnitzii MGS:0017	97	Unclassified	Faecalibacterium prausnitzii	Faecalibacterium	Oscillospiraceae	Eubacteriales	Clostridia	Firmicutes	Bacteria
Lachnospiraceae sp. MGS:0018	97	Unclassified	Unclassified	Unclassified	Lachnospiraceae	Eubacteriales	Clostridia	Firmicutes	Bacteria
Collinsella aerofaciens MGS:0019	91	Unclassified	Collinsella aerofaciens	Collinsella	Coriobacteriaceae	Coriobacteriales	Coriobacteriia	Actinobacteria	Bacteria
Ruthenibacterium lactatiformans MGS:0020	99	Unclassified	Ruthenibacterium lactatiformans	Ruthenibacterium	Oscillospiraceae	Eubacteriales	Clostridia	Firmicutes	Bacteria
Oscillibacter sp. PEA192 MGS:0021	98	Unclassified	Oscillibacter sp. PEA192	Oscillibacter	Oscillospiraceae	Eubacteriales	Clostridia	Firmicutes	Bacteria
Coprobacillus sp. MGS:0022	94	Unclassified	Unclassified	Coprobacillus	Coprobacillaceae	Erysipelotrichales	Erysipelotrichia	Firmicutes	Bacteria
Blautia massiliensis MGS:0023	97	Unclassified	Blautia massiliensis	Blautia	Lachnospiraceae	Eubacteriales	Clostridia	Firmicutes	Bacteria
Parabacteroides distasonis MGS:0024	93	Unclassified	Parabacteroides distasonis	Parabacteroides	Tannerellaceae	Bacteroidales	Bacteroidia	Bacteroidetes	Bacteria
Faecalibacterium prausnitzii MGS:0025	97	Unclassified	Faecalibacterium prausnitzii	Faecalibacterium	Oscillospiraceae	Eubacteriales	Clostridia	Firmicutes	Bacteria
Eubacteriales sp. MGS:0026	91	Unclassified	Unclassified	Unclassified	Unclassified	Eubacteriales	Clostridia	Firmicutes	Bacteria
Gemmiger formicilis MGS:0027	94	Unclassified	Gemmiger formicilis	Gemmiger	Unclassified	Eubacteriales	Clostridia	Firmicutes	Bacteria
Clostridium sp. AF34-10BH MGS:0028	97	Unclassified	Clostridium sp. AF34-10BH	Clostridium	Clostridiaceae	Eubacteriales	Clostridia	Firmicutes	Bacteria
Faecalibacterium prausnitzii MGS:0029	96	Unclassified	Faecalibacterium prausnitzii	Faecalibacterium	Oscillospiraceae	Eubacteriales	Clostridia	Firmicutes	Bacteria
Bacteroides sp. MGS:0030	92	Unclassified	Unclassified	Bacteroides	Bacteroidaceae	Bacteroidales	Bacteroidia	Bacteroidetes	Bacteria
Bacteroides ovatus MGS:0031	98	Unclassified	Bacteroides ovatus	Bacteroides	Bacteroidaceae	Bacteroidales	Bacteroidia	Bacteroidetes	Bacteria
Clostridium sp. TF06-15AC MGS:0032	91	Unclassified	Clostridium sp. TF06-15AC	Clostridium	Clostridiaceae	Eubacteriales	Clostridia	Firmicutes	Bacteria
Alistipes putredinis MGS:0033	90	Unclassified	Alistipes putredinis	Alistipes	Rikenellaceae	Bacteroidales	Bacteroidia	Bacteroidetes	Bacteria
Ruminococcus torques MGS:0034	90	Unclassified	[Ruminococcus] torques	Mediterraneibacter	Lachnospiraceae	Eubacteriales	Clostridia	Firmicutes	Bacteria
Roseburia hominis MGS:0035	94	Unclassified	Roseburia hominis	Roseburia	Lachnospiraceae	Eubacteriales	Clostridia	Firmicutes	Bacteria
Roseburia inulinivorans MGS:0036	95	Unclassified	Roseburia inulinivorans	Roseburia	Lachnospiraceae	Eubacteriales	Clostridia	Firmicutes	Bacteria
Coprococcus catus MGS:0037	90	Unclassified	Coprococcus catus	Coprococcus	Lachnospiraceae	Eubacteriales	Clostridia	Firmicutes	Bacteria
Bifidobacterium longum subsp. longum MGS:0038	90	Bifidobacterium longum subsp. longum	Bifidobacterium longum	Bifidobacterium	Bifidobacteriaceae	Bifidobacteriales	Actinomycetia	Actinobacteria	Bacteria
Dorea longicatena MGS:0039	95	Unclassified	Dorea longicatena	Dorea	Lachnospiraceae	Eubacteriales	Clostridia	Firmicutes	Bacteria
Lachnospiraceae sp. MGS:0040	91	Unclassified	Unclassified	Unclassified	Lachnospiraceae	Eubacteriales	Clostridia	Firmicutes	Bacteria
Odoribacter splanchnicus MGS:0041	92	Unclassified	Odoribacter splanchnicus	Odoribacter	Odoribacteraceae	Bacteroidales	Bacteroidia	Bacteroidetes	Bacteria
Faecalibacterium sp. MGS:0042	97	Unclassified	Unclassified	Faecalibacterium	Oscillospiraceae	Eubacteriales	Clostridia	Firmicutes	Bacteria
Lachnospiraceae sp. MGS:0043	91	Unclassified	Unclassified	Unclassified	Lachnospiraceae	Eubacteriales	Clostridia	Firmicutes	Bacteria
Eubacteriales sp. MGS:0044	89	Unclassified	Unclassified	Unclassified	Unclassified	Eubacteriales	Clostridia	Firmicutes	Bacteria
Eubacteriales sp. MGS:0045	92	Unclassified	Unclassified	Unclassified	Unclassified	Eubacteriales	Clostridia	Firmicutes	Bacteria
Oscillibacter sp. MGS:0046	86	Unclassified	Unclassified	Oscillibacter	Oscillospiraceae	Eubacteriales	Clostridia	Firmicutes	Bacteria
Alistipes onderdonkii subsp. vulgaris MGS:0047	94	Alistipes onderdonkii subsp. vulgaris	Alistipes onderdonkii	Alistipes	Rikenellaceae	Bacteroidales	Bacteroidia	Bacteroidetes	Bacteria
Clostridium sp. TM06-18 MGS:0048	96	Unclassified	Clostridium sp. TM06-18	Clostridium	Clostridiaceae	Eubacteriales	Clostridia	Firmicutes	Bacteria
Bilophila wadsworthia MGS:0049	89	Unclassified	Bilophila wadsworthia	Bilophila	Desulfovibrionaceae	Desulfovibrionales	Deltaproteobacteria	Proteobacteria	Bacteria
Clostridium sp. MGS:0050	93	Unclassified	Unclassified	Clostridium	Clostridiaceae	Eubacteriales	Clostridia	Firmicutes	Bacteria
Adlercreutzia equolifaciens subsp. celatus MGS:0051	90	Adlercreutzia equolifaciens subsp. celatus	Adlercreutzia equolifaciens	Adlercreutzia	Eggerthellaceae	Eggerthellales	Coriobacteriia	Actinobacteria	Bacteria
Dorea sp. AF36-15AT MGS:0052	95	Unclassified	Dorea sp. AF36-15AT	Dorea	Lachnospiraceae	Eubacteriales	Clostridia	Firmicutes	Bacteria
Romboutsia timonensis MGS:0053	92	Unclassified	Romboutsia timonensis	Romboutsia	Peptostreptococcaceae	Eubacteriales	Clostridia	Firmicutes	Bacteria
Alistipes shahii MGS:0054	86	Unclassified	Alistipes shahii	Alistipes	Rikenellaceae	Bacteroidales	Bacteroidia	Bacteroidetes	Bacteria
Barnesiella intestinihominis MGS:0055	82	Unclassified	Barnesiella intestinihominis	Barnesiella	Barnesiellaceae	Bacteroidales	Bacteroidia	Bacteroidetes	Bacteria
Bifidobacterium adolescentis MGS:0056	92	Unclassified	Bifidobacterium adolescentis	Bifidobacterium	Bifidobacteriaceae	Bifidobacteriales	Actinomycetia	Actinobacteria	Bacteria
Oscillospiraceae sp. MGS:0057	83	Unclassified	Unclassified	Unclassified	Oscillospiraceae	Eubacteriales	Clostridia	Firmicutes	Bacteria
Roseburia faecis MGS:0058	86	Unclassified	Roseburia faecis	Roseburia	Lachnospiraceae	Eubacteriales	Clostridia	Firmicutes	Bacteria
Clostridium sp. MGS:0059	89	Unclassified	Unclassified	Clostridium	Clostridiaceae	Eubacteriales	Clostridia	Firmicutes	Bacteria
Oscillospiraceae sp. MGS:0060	83	Unclassified	Unclassified	Unclassified	Oscillospiraceae	Eubacteriales	Clostridia	Firmicutes	Bacteria
Eubacteriales sp. MGS:0061	81	Unclassified	Unclassified	Unclassified	Unclassified	Eubacteriales	Clostridia	Firmicutes	Bacteria
Eubacteriales sp. MGS:0062	81	Unclassified	Unclassified	Unclassified	Unclassified	Eubacteriales	Clostridia	Firmicutes	Bacteria
Blautia sp. SG-772 MGS:0063	85	Unclassified	Blautia sp. SG-772	Blautia	Lachnospiraceae	Eubacteriales	Clostridia	Firmicutes	Bacteria
Alistipes communis MGS:0064	81	Unclassified	Alistipes communis	Alistipes	Rikenellaceae	Bacteroidales	Bacteroidia	Bacteroidetes	Bacteria
Parabacteroides merdae MGS:0065	82	Unclassified	Parabacteroides merdae	Parabacteroides	Tannerellaceae	Bacteroidales	Bacteroidia	Bacteroidetes	Bacteria
Bacteroides caccae MGS:0066	87	Unclassified	Bacteroides caccae	Bacteroides	Bacteroidaceae	Bacteroidales	Bacteroidia	Bacteroidetes	Bacteria
Ruminococcus bicirculans MGS:0067	78	Unclassified	Ruminococcus bicirculans	Ruminococcus	Oscillospiraceae	Eubacteriales	Clostridia	Firmicutes	Bacteria
Eubacterium ramulus MGS:0068	86	Unclassified	Eubacterium ramulus	Eubacterium	Eubacteriaceae	Eubacteriales	Clostridia	Firmicutes	Bacteria
Eubacteriales sp. MGS:0069	88	Unclassified	Unclassified	Unclassified	Unclassified	Eubacteriales	Clostridia	Firmicutes	Bacteria
Faecalibacterium sp. OF04-11AC MGS:0070	88	Unclassified	Faecalibacterium sp. OF04-11AC	Faecalibacterium	Oscillospiraceae	Eubacteriales	Clostridia	Firmicutes	Bacteria
Streptococcus salivarius MGS:0071	95	Unclassified	Streptococcus salivarius	Streptococcus	Streptococcaceae	Lactobacillales	Bacilli	Firmicutes	Bacteria
Oscillospiraceae sp. MGS:0072	81	Unclassified	Unclassified	Unclassified	Oscillospiraceae	Eubacteriales	Clostridia	Firmicutes	Bacteria
Faecalibacterium sp. MGS:0073	91	Unclassified	Unclassified	Faecalibacterium	Oscillospiraceae	Eubacteriales	Clostridia	Firmicutes	Bacteria
Oscillospiraceae sp. MGS:0074	79	Unclassified	Unclassified	Unclassified	Oscillospiraceae	Eubacteriales	Clostridia	Firmicutes	Bacteria
Clostridium sp. MGS:0075	94	Unclassified	Unclassified	Clostridium	Clostridiaceae	Eubacteriales	Clostridia	Firmicutes	Bacteria
Clostridium sp. AF37-5 MGS:0076	79	Unclassified	Clostridium sp. AF37-5	Clostridium	Clostridiaceae	Eubacteriales	Clostridia	Firmicutes	Bacteria
Alistipes finegoldii MGS:0077	88	Unclassified	Alistipes finegoldii	Alistipes	Rikenellaceae	Bacteroidales	Bacteroidia	Bacteroidetes	Bacteria
Roseburia intestinalis MGS:0078	85	Unclassified	Roseburia intestinalis	Roseburia	Lachnospiraceae	Eubacteriales	Clostridia	Firmicutes	Bacteria
Flavonifractor plautii MGS:0079	92	Unclassified	Flavonifractor plautii	Flavonifractor	Oscillospiraceae	Eubacteriales	Clostridia	Firmicutes	Bacteria
Eubacteriales sp. MGS:0080	71	Unclassified	Unclassified	Unclassified	Unclassified	Eubacteriales	Clostridia	Firmicutes	Bacteria
Eubacteriales sp. MGS:0081	73	Unclassified	Unclassified	Unclassified	Unclassified	Eubacteriales	Clostridia	Firmicutes	Bacteria
Eubacterium ventriosum MGS:0082	77	Unclassified	Eubacterium ventriosum	Eubacterium	Eubacteriaceae	Eubacteriales	Clostridia	Firmicutes	Bacteria
Eubacteriales sp. MGS:0083	75	Unclassified	Unclassified	Unclassified	Unclassified	Eubacteriales	Clostridia	Firmicutes	Bacteria
Eubacteriales sp. MGS:0084	73	Unclassified	Unclassified	Unclassified	Unclassified	Eubacteriales	Clostridia	Firmicutes	Bacteria
Eubacteriales sp. MGS:0085	75	Unclassified	Unclassified	Unclassified	Unclassified	Eubacteriales	Clostridia	Firmicutes	Bacteria
Dorea sp. AF24-7LB MGS:0086	79	Unclassified	Dorea sp. AF24-7LB	Dorea	Lachnospiraceae	Eubacteriales	Clostridia	Firmicutes	Bacteria
Eubacteriales sp. MGS:0087	78	Unclassified	Unclassified	Unclassified	Unclassified	Eubacteriales	Clostridia	Firmicutes	Bacteria
Ruminococcus torques MGS:0088	81	Unclassified	[Ruminococcus] torques	Mediterraneibacter	Lachnospiraceae	Eubacteriales	Clostridia	Firmicutes	Bacteria
Ruminococcus bromii MGS:0089	67	Unclassified	Ruminococcus bromii	Ruminococcus	Oscillospiraceae	Eubacteriales	Clostridia	Firmicutes	Bacteria
Anaerotignum faecicola MGS:0090	69	Unclassified	Anaerotignum faecicola	Anaerotignum	Lachnospiraceae	Eubacteriales	Clostridia	Firmicutes	Bacteria
Bacteroides xylanisolvens MGS:0091	92	Unclassified	Bacteroides xylanisolvens	Bacteroides	Bacteroidaceae	Bacteroidales	Bacteroidia	Bacteroidetes	Bacteria
Eubacteriales sp. MGS:0092	78	Unclassified	Unclassified	Unclassified	Unclassified	Eubacteriales	Clostridia	Firmicutes	Bacteria
Eubacteriales sp. MGS:0093	77	Unclassified	Unclassified	Unclassified	Unclassified	Eubacteriales	Clostridia	Firmicutes	Bacteria
Clostridia sp. MGS:0094	79	Unclassified	Unclassified	Unclassified	Unclassified	Unclassified	Clostridia	Firmicutes	Bacteria
Streptococcus thermophilus MGS:0095	94	Unclassified	Streptococcus thermophilus	Streptococcus	Streptococcaceae	Lactobacillales	Bacilli	Firmicutes	Bacteria
Ruminococcus sp. AM36-2AA MGS:0096	94	Unclassified	Ruminococcus sp. AM36-2AA	Ruminococcus	Oscillospiraceae	Eubacteriales	Clostridia	Firmicutes	Bacteria
Clostridium sp. AM49-4BH MGS:0097	71	Unclassified	Clostridium sp. AM49-4BH	Clostridium	Clostridiaceae	Eubacteriales	Clostridia	Firmicutes	Bacteria
Oscillospiraceae sp. MGS:0098	95	Unclassified	Unclassified	Unclassified	Oscillospiraceae	Eubacteriales	Clostridia	Firmicutes	Bacteria
Lachnospira pectinoschiza MGS:0099	76	Unclassified	Lachnospira pectinoschiza	Lachnospira	Lachnospiraceae	Eubacteriales	Clostridia	Firmicutes	Bacteria
Eubacteriales sp. MGS:0100	66	Unclassified	Unclassified	Unclassified	Unclassified	Eubacteriales	Clostridia	Firmicutes	Bacteria
Roseburia sp. OM04-15AA MGS:0101	82	Unclassified	Roseburia sp. OM04-15AA	Roseburia	Lachnospiraceae	Eubacteriales	Clostridia	Firmicutes	Bacteria
Eubacteriales sp. MGS:0102	69	Unclassified	Unclassified	Unclassified	Unclassified	Eubacteriales	Clostridia	Firmicutes	Bacteria
Eubacteriales sp. MGS:0103	86	Unclassified	Unclassified	Unclassified	Unclassified	Eubacteriales	Clostridia	Firmicutes	Bacteria
Oscillospiraceae sp. MGS:0104	92	Unclassified	Unclassified	Unclassified	Oscillospiraceae	Eubacteriales	Clostridia	Firmicutes	Bacteria
Eubacteriales sp. MGS:0105	86	Unclassified	Unclassified	Unclassified	Unclassified	Eubacteriales	Clostridia	Firmicutes	Bacteria
Alistipes ihumii MGS:0106	66	Unclassified	Alistipes ihumii	Alistipes	Rikenellaceae	Bacteroidales	Bacteroidia	Bacteroidetes	Bacteria
Eubacteriales sp. MGS:0107	95	Unclassified	Unclassified	Unclassified	Unclassified	Eubacteriales	Clostridia	Firmicutes	Bacteria
Bacteroides cellulosilyticus MGS:0108	74	Unclassified	Bacteroides cellulosilyticus	Bacteroides	Bacteroidaceae	Bacteroidales	Bacteroidia	Bacteroidetes	Bacteria
Ruminococcus lactaris MGS:0109	63	Unclassified	[Ruminococcus] lactaris	Mediterraneibacter	Lachnospiraceae	Eubacteriales	Clostridia	Firmicutes	Bacteria
Akkermansia muciniphila MGS:0110	77	Unclassified	Akkermansia muciniphila	Akkermansia	Akkermansiaceae	Verrucomicrobiales	Verrucomicrobiae	Verrucomicrobia	Bacteria
Ruminococcus sp. AF21-42 MGS:0111	67	Unclassified	Ruminococcus sp. AF21-42	Ruminococcus	Oscillospiraceae	Eubacteriales	Clostridia	Firmicutes	Bacteria
Anaerobutyricum hallii MGS:0112	92	Unclassified	Anaerobutyricum hallii	Anaerobutyricum	Lachnospiraceae	Eubacteriales	Clostridia	Firmicutes	Bacteria
Eubacteriales sp. MGS:0113	67	Unclassified	Unclassified	Unclassified	Unclassified	Eubacteriales	Clostridia	Firmicutes	Bacteria
Evtepia gabavorous MGS:0114	54	Unclassified	Evtepia gabavorous	Evtepia	Unclassified	Eubacteriales	Clostridia	Firmicutes	Bacteria
Intestinibacter bartlettii MGS:0115	78	Unclassified	Intestinibacter bartlettii	Intestinibacter	Peptostreptococcaceae	Eubacteriales	Clostridia	Firmicutes	Bacteria
Eubacteriales sp. MGS:0116	77	Unclassified	Unclassified	Unclassified	Unclassified	Eubacteriales	Clostridia	Firmicutes	Bacteria
Streptococcus parasanguinis MGS:0117	92	Unclassified	Streptococcus parasanguinis	Streptococcus	Streptococcaceae	Lactobacillales	Bacilli	Firmicutes	Bacteria
Eubacteriales sp. MGS:0118	73	Unclassified	Unclassified	Unclassified	Unclassified	Eubacteriales	Clostridia	Firmicutes	Bacteria
Clostridium sp. OF03-18AA MGS:0119	78	Unclassified	Clostridium sp. OF03-18AA	Clostridium	Clostridiaceae	Eubacteriales	Clostridia	Firmicutes	Bacteria
Eubacteriales sp. MGS:0120	65	Unclassified	Unclassified	Unclassified	Unclassified	Eubacteriales	Clostridia	Firmicutes	Bacteria
Alistipes indistinctus MGS:0121	71	Unclassified	Alistipes indistinctus	Alistipes	Rikenellaceae	Bacteroidales	Bacteroidia	Bacteroidetes	Bacteria
Eggerthellales sp. MGS:0122	61	Unclassified	Unclassified	Unclassified	Unclassified	Eggerthellales	Coriobacteriia	Actinobacteria	Bacteria
Eubacteriales sp. MGS:0123	64	Unclassified	Unclassified	Unclassified	Unclassified	Eubacteriales	Clostridia	Firmicutes	Bacteria
Anaerostipes hadrus MGS:0124	67	Unclassified	Anaerostipes hadrus	Anaerostipes	Lachnospiraceae	Eubacteriales	Clostridia	Firmicutes	Bacteria
Eubacteriales sp. MGS:0125	69	Unclassified	Unclassified	Unclassified	Unclassified	Eubacteriales	Clostridia	Firmicutes	Bacteria
Ruminococcus sp. MGS:0126	63	Unclassified	Unclassified	Ruminococcus	Oscillospiraceae	Eubacteriales	Clostridia	Firmicutes	Bacteria
Lachnospiraceae sp. MGS:0127	61	Unclassified	Unclassified	Unclassified	Lachnospiraceae	Eubacteriales	Clostridia	Firmicutes	Bacteria
Eubacteriales sp. MGS:0128	64	Unclassified	Unclassified	Unclassified	Unclassified	Eubacteriales	Clostridia	Firmicutes	Bacteria
Senegalimassilia anaerobia MGS:0129	52	Unclassified	Senegalimassilia anaerobia	Senegalimassilia	Coriobacteriaceae	Coriobacteriales	Coriobacteriia	Actinobacteria	Bacteria
Oscillospiraceae sp. MGS:0130	75	Unclassified	Unclassified	Unclassified	Oscillospiraceae	Eubacteriales	Clostridia	Firmicutes	Bacteria
Ruminococcus sp. MGS:0131	76	Unclassified	Unclassified	Ruminococcus	Oscillospiraceae	Eubacteriales	Clostridia	Firmicutes	Bacteria
Eubacteriales sp. MGS:0132	56	Unclassified	Unclassified	Unclassified	Unclassified	Eubacteriales	Clostridia	Firmicutes	Bacteria
Eubacteriales sp. MGS:0133	51	Unclassified	Unclassified	Unclassified	Unclassified	Eubacteriales	Clostridia	Firmicutes	Bacteria
Oscillospiraceae sp. MGS:0134	84	Unclassified	Unclassified	Unclassified	Oscillospiraceae	Eubacteriales	Clostridia	Firmicutes	Bacteria
Oscillospiraceae sp. MGS:0135	72	Unclassified	Unclassified	Unclassified	Oscillospiraceae	Eubacteriales	Clostridia	Firmicutes	Bacteria
Eubacteriales sp. MGS:0136	72	Unclassified	Unclassified	Unclassified	Unclassified	Eubacteriales	Clostridia	Firmicutes	Bacteria
Eubacteriales sp. MGS:0137	58	Unclassified	Unclassified	Unclassified	Unclassified	Eubacteriales	Clostridia	Firmicutes	Bacteria
Eubacteriales sp. MGS:0138	69	Unclassified	Unclassified	Unclassified	Unclassified	Eubacteriales	Clostridia	Firmicutes	Bacteria
Butyricicoccus sp. OM04-18BH MGS:0139	61	Unclassified	Butyricicoccus sp. OM04-18BH	Butyricicoccus	Clostridiaceae	Eubacteriales	Clostridia	Firmicutes	Bacteria
Clostridia sp. MGS:0140	55	Unclassified	Unclassified	Unclassified	Unclassified	Unclassified	Clostridia	Firmicutes	Bacteria
Alistipes senegalensis MGS:0141	65	Unclassified	Alistipes senegalensis	Alistipes	Rikenellaceae	Bacteroidales	Bacteroidia	Bacteroidetes	Bacteria
Oscillospiraceae sp. MGS:0142	63	Unclassified	Unclassified	Unclassified	Oscillospiraceae	Eubacteriales	Clostridia	Firmicutes	Bacteria
Sutterella wadsworthensis MGS:0143	60	Unclassified	Sutterella wadsworthensis	Sutterella	Sutterellaceae	Burkholderiales	Betaproteobacteria	Proteobacteria	Bacteria
Eubacteriales sp. MGS:0144	86	Unclassified	Unclassified	Unclassified	Unclassified	Eubacteriales	Clostridia	Firmicutes	Bacteria
Eubacteriales sp. MGS:0145	80	Unclassified	Unclassified	Unclassified	Unclassified	Eubacteriales	Clostridia	Firmicutes	Bacteria
Oscillospiraceae sp. MGS:0146	78	Unclassified	Unclassified	Unclassified	Oscillospiraceae	Eubacteriales	Clostridia	Firmicutes	Bacteria
Bacteroidales sp. MGS:0147	51	Unclassified	Unclassified	Unclassified	Unclassified	Bacteroidales	Bacteroidia	Bacteroidetes	Bacteria
Eubacteriales sp. MGS:0148	64	Unclassified	Unclassified	Unclassified	Unclassified	Eubacteriales	Clostridia	Firmicutes	Bacteria
Eubacteriales sp. MGS:0149	54	Unclassified	Unclassified	Unclassified	Unclassified	Eubacteriales	Clostridia	Firmicutes	Bacteria
Alistipes sp. AF17-16 MGS:0150	50	Unclassified	Alistipes sp. AF17-16	Alistipes	Rikenellaceae	Bacteroidales	Bacteroidia	Bacteroidetes	Bacteria
Eubacteriales sp. MGS:0151	56	Unclassified	Unclassified	Unclassified	Unclassified	Eubacteriales	Clostridia	Firmicutes	Bacteria
Methanobrevibacter smithii MGS:0152	50	Unclassified	Methanobrevibacter smithii	Methanobrevibacter	Methanobacteriaceae	Methanobacteriales	Methanobacteria	Euryarchaeota	Archaea
Eubacteriales sp. MGS:0153	51	Unclassified	Unclassified	Unclassified	Unclassified	Eubacteriales	Clostridia	Firmicutes	Bacteria
Eubacteriales sp. MGS:0154	49	Unclassified	Unclassified	Unclassified	Unclassified	Eubacteriales	Clostridia	Firmicutes	Bacteria
Coprococcus eutactus MGS:0155	57	Unclassified	Coprococcus eutactus	Coprococcus	Lachnospiraceae	Eubacteriales	Clostridia	Firmicutes	Bacteria
Eubacteriales sp. MGS:0156	49	Unclassified	Unclassified	Unclassified	Unclassified	Eubacteriales	Clostridia	Firmicutes	Bacteria
Blautia sp. AF19-10LB MGS:0157	66	Unclassified	Blautia sp. AF19-10LB	Blautia	Lachnospiraceae	Eubacteriales	Clostridia	Firmicutes	Bacteria
Eubacteriales sp. MGS:0158	49	Unclassified	Unclassified	Unclassified	Unclassified	Eubacteriales	Clostridia	Firmicutes	Bacteria
Parasutterella excrementihominis MGS:0159	75	Unclassified	Parasutterella excrementihominis	Parasutterella	Sutterellaceae	Burkholderiales	Betaproteobacteria	Proteobacteria	Bacteria
Slackia isoflavoniconvertens MGS:0160	44	Unclassified	Slackia isoflavoniconvertens	Slackia	Eggerthellaceae	Eggerthellales	Coriobacteriia	Actinobacteria	Bacteria
Eubacteriales sp. MGS:0161	66	Unclassified	Unclassified	Unclassified	Unclassified	Eubacteriales	Clostridia	Firmicutes	Bacteria
Eubacteriales sp. MGS:0162	49	Unclassified	Unclassified	Unclassified	Unclassified	Eubacteriales	Clostridia	Firmicutes	Bacteria
Eubacteriales sp. MGS:0163	62	Unclassified	Unclassified	Unclassified	Unclassified	Eubacteriales	Clostridia	Firmicutes	Bacteria
Dialister invisus MGS:0164	43	Unclassified	Dialister invisus	Dialister	Veillonellaceae	Veillonellales	Negativicutes	Firmicutes	Bacteria
Eubacterium sp. AF17-7 MGS:0165	48	Unclassified	Eubacterium sp. AF17-7	Eubacterium	Eubacteriaceae	Eubacteriales	Clostridia	Firmicutes	Bacteria
Clostridium sp. AF23-8 MGS:0166	45	Unclassified	Clostridium sp. AF23-8	Clostridium	Clostridiaceae	Eubacteriales	Clostridia	Firmicutes	Bacteria
Bacteroides stercoris MGS:0167	57	Unclassified	Bacteroides stercoris	Bacteroides	Bacteroidaceae	Bacteroidales	Bacteroidia	Bacteroidetes	Bacteria
Intestinibacillus sp. Marseille-P4005 MGS:0168	87	Unclassified	Intestinibacillus sp. Marseille-P4005	Intestinibacillus	Eubacteriaceae	Eubacteriales	Clostridia	Firmicutes	Bacteria
Anaeromassilibacillus sp. An250 MGS:0169	70	Unclassified	Anaeromassilibacillus sp. An250	Anaeromassilibacillus	Oscillospiraceae	Eubacteriales	Clostridia	Firmicutes	Bacteria
Phascolarctobacterium faecium MGS:0170	42	Unclassified	Phascolarctobacterium faecium	Phascolarctobacterium	Acidaminococcaceae	Acidaminococcales	Negativicutes	Firmicutes	Bacteria
Eggerthellaceae sp. MGS:0171	87	Unclassified	Unclassified	Unclassified	Eggerthellaceae	Eggerthellales	Coriobacteriia	Actinobacteria	Bacteria
Lachnospiraceae sp. MGS:0172	68	Unclassified	Unclassified	Unclassified	Lachnospiraceae	Eubacteriales	Clostridia	Firmicutes	Bacteria
Clostridium sp. AF34-13 MGS:0173	50	Unclassified	Clostridium sp. AF34-13	Clostridium	Clostridiaceae	Eubacteriales	Clostridia	Firmicutes	Bacteria
Eggerthellales sp. MGS:0174	53	Unclassified	Unclassified	Unclassified	Unclassified	Eggerthellales	Coriobacteriia	Actinobacteria	Bacteria
Eubacteriales sp. MGS:0175	49	Unclassified	Unclassified	Unclassified	Unclassified	Eubacteriales	Clostridia	Firmicutes	Bacteria
Christensenella hongkongensis MGS:0176	66	Unclassified	Christensenella hongkongensis	Christensenella	Christensenellaceae	Eubacteriales	Clostridia	Firmicutes	Bacteria
Eggerthellales sp. MGS:0177	57	Unclassified	Unclassified	Unclassified	Unclassified	Eggerthellales	Coriobacteriia	Actinobacteria	Bacteria
Eubacteriales sp. MGS:0178	67	Unclassified	Unclassified	Unclassified	Unclassified	Eubacteriales	Clostridia	Firmicutes	Bacteria
Eubacteriales sp. MGS:0179	58	Unclassified	Unclassified	Unclassified	Unclassified	Eubacteriales	Clostridia	Firmicutes	Bacteria
Lachnospiraceae sp. MGS:0180	65	Unclassified	Unclassified	Unclassified	Lachnospiraceae	Eubacteriales	Clostridia	Firmicutes	Bacteria
Haemophilus parainfluenzae MGS:0181	62	Unclassified	Haemophilus parainfluenzae	Haemophilus	Pasteurellaceae	Pasteurellales	Gammaproteobacteria	Proteobacteria	Bacteria
Coprobacter fastidiosus MGS:0182	59	Unclassified	Coprobacter fastidiosus	Coprobacter	Barnesiellaceae	Bacteroidales	Bacteroidia	Bacteroidetes	Bacteria
Eubacteriales sp. MGS:0183	41	Unclassified	Unclassified	Unclassified	Unclassified	Eubacteriales	Clostridia	Firmicutes	Bacteria
Eubacteriales sp. MGS:0184	46	Unclassified	Unclassified	Unclassified	Unclassified	Eubacteriales	Clostridia	Firmicutes	Bacteria
Eubacteriales sp. MGS:0185	67	Unclassified	Unclassified	Unclassified	Unclassified	Eubacteriales	Clostridia	Firmicutes	Bacteria
Eubacteriales sp. MGS:0186	39	Unclassified	Unclassified	Unclassified	Unclassified	Eubacteriales	Clostridia	Firmicutes	Bacteria
Intestinimonas butyriciproducens MGS:0187	82	Unclassified	Intestinimonas butyriciproducens	Intestinimonas	Unclassified	Eubacteriales	Clostridia	Firmicutes	Bacteria
Eubacteriales sp. MGS:0188	41	Unclassified	Unclassified	Unclassified	Unclassified	Eubacteriales	Clostridia	Firmicutes	Bacteria
Eubacteriales sp. MGS:0189	47	Unclassified	Unclassified	Unclassified	Unclassified	Eubacteriales	Clostridia	Firmicutes	Bacteria
Eubacteriales sp. MGS:0190	63	Unclassified	Unclassified	Unclassified	Unclassified	Eubacteriales	Clostridia	Firmicutes	Bacteria
Ellagibacter isourolithinifaciens MGS:0191	36	Unclassified	Ellagibacter isourolithinifaciens	Ellagibacter	Eggerthellaceae	Eggerthellales	Coriobacteriia	Actinobacteria	Bacteria
Eubacteriales sp. MGS:0192	61	Unclassified	Unclassified	Unclassified	Unclassified	Eubacteriales	Clostridia	Firmicutes	Bacteria
Eubacteriales sp. MGS:0193	61	Unclassified	Unclassified	Unclassified	Unclassified	Eubacteriales	Clostridia	Firmicutes	Bacteria
Intestinibacter sp. MGS:0194	56	Unclassified	Unclassified	Intestinibacter	Peptostreptococcaceae	Eubacteriales	Clostridia	Firmicutes	Bacteria
Escherichia coli MGS:0195	67	Unclassified	Escherichia coli	Escherichia	Enterobacteriaceae	Enterobacterales	Gammaproteobacteria	Proteobacteria	Bacteria
Eubacteriales sp. MGS:0196	48	Unclassified	Unclassified	Unclassified	Unclassified	Eubacteriales	Clostridia	Firmicutes	Bacteria
Eubacteriales sp. MGS:0197	60	Unclassified	Unclassified	Unclassified	Unclassified	Eubacteriales	Clostridia	Firmicutes	Bacteria
Intestinimonas massiliensis MGS:0198	68	Unclassified	Intestinimonas massiliensis	Intestinimonas	Unclassified	Eubacteriales	Clostridia	Firmicutes	Bacteria
Butyricimonas virosa MGS:0199	59	Unclassified	Butyricimonas virosa	Butyricimonas	Odoribacteraceae	Bacteroidales	Bacteroidia	Bacteroidetes	Bacteria
Peptostreptococcaceae sp. MGS:0200	52	Unclassified	Unclassified	Unclassified	Peptostreptococcaceae	Eubacteriales	Clostridia	Firmicutes	Bacteria
Holdemania sp. Marseille-P2844 MGS:0201	51	Unclassified	Holdemania sp. Marseille-P2844	Holdemania	Erysipelotrichaceae	Erysipelotrichales	Erysipelotrichia	Firmicutes	Bacteria
Eubacteriales sp. MGS:0202	35	Unclassified	Unclassified	Unclassified	Unclassified	Eubacteriales	Clostridia	Firmicutes	Bacteria
Ruminococcus sp. AF41-9 MGS:0203	48	Unclassified	Ruminococcus sp. AF41-9	Ruminococcus	Oscillospiraceae	Eubacteriales	Clostridia	Firmicutes	Bacteria
Eubacteriales sp. MGS:0204	71	Unclassified	Unclassified	Unclassified	Unclassified	Eubacteriales	Clostridia	Firmicutes	Bacteria
Phocaeicola massiliensis MGS:0205	37	Unclassified	Phocaeicola massiliensis	Phocaeicola	Unclassified	Bacteroidales	Bacteroidia	Bacteroidetes	Bacteria
Blautia sp. MGS:0206	61	Unclassified	Unclassified	Blautia	Lachnospiraceae	Eubacteriales	Clostridia	Firmicutes	Bacteria
Oscillospiraceae sp. MGS:0207	38	Unclassified	Unclassified	Unclassified	Oscillospiraceae	Eubacteriales	Clostridia	Firmicutes	Bacteria
Ruminococcus sp. AF17-22AC MGS:0208	70	Unclassified	Ruminococcus sp. AF17-22AC	Ruminococcus	Oscillospiraceae	Eubacteriales	Clostridia	Firmicutes	Bacteria
Eubacteriales sp. MGS:0209	41	Unclassified	Unclassified	Unclassified	Unclassified	Eubacteriales	Clostridia	Firmicutes	Bacteria
Oscillospiraceae sp. MGS:0210	48	Unclassified	Unclassified	Unclassified	Oscillospiraceae	Eubacteriales	Clostridia	Firmicutes	Bacteria
Eubacteriales sp. MGS:0211	63	Unclassified	Unclassified	Unclassified	Unclassified	Eubacteriales	Clostridia	Firmicutes	Bacteria
Bacteroides eggerthii MGS:0212	42	Unclassified	Bacteroides eggerthii	Bacteroides	Bacteroidaceae	Bacteroidales	Bacteroidia	Bacteroidetes	Bacteria
Eubacteriales sp. MGS:0213	73	Unclassified	Unclassified	Unclassified	Unclassified	Eubacteriales	Clostridia	Firmicutes	Bacteria
Eubacterium sp. MGS:0214	40	Unclassified	Unclassified	Eubacterium	Eubacteriaceae	Eubacteriales	Clostridia	Firmicutes	Bacteria
Eubacteriales sp. MGS:0215	39	Unclassified	Unclassified	Unclassified	Unclassified	Eubacteriales	Clostridia	Firmicutes	Bacteria
Eubacteriales sp. MGS:0216	37	Unclassified	Unclassified	Unclassified	Unclassified	Eubacteriales	Clostridia	Firmicutes	Bacteria
Lachnospiraceae sp. MGS:0217	38	Unclassified	Unclassified	Unclassified	Lachnospiraceae	Eubacteriales	Clostridia	Firmicutes	Bacteria
Bacteria sp. MGS:0218	41	Unclassified	Unclassified	Unclassified	Unclassified	Unclassified	Unclassified	Unclassified	Bacteria
Eubacterium sp. AF16-48 MGS:0219	57	Unclassified	Eubacterium sp. AF16-48	Eubacterium	Eubacteriaceae	Eubacteriales	Clostridia	Firmicutes	Bacteria
Veillonella parvula MGS:0220	75	Unclassified	Veillonella parvula	Veillonella	Veillonellaceae	Veillonellales	Negativicutes	Firmicutes	Bacteria
Eubacteriales sp. MGS:0221	33	Unclassified	Unclassified	Unclassified	Unclassified	Eubacteriales	Clostridia	Firmicutes	Bacteria
Clostridium disporicum MGS:0222	52	Unclassified	Clostridium disporicum	Clostridium	Clostridiaceae	Eubacteriales	Clostridia	Firmicutes	Bacteria
Oscillospiraceae sp. MGS:0223	71	Unclassified	Unclassified	Unclassified	Oscillospiraceae	Eubacteriales	Clostridia	Firmicutes	Bacteria
Bacteroides finegoldii MGS:0224	37	Unclassified	Bacteroides finegoldii	Bacteroides	Bacteroidaceae	Bacteroidales	Bacteroidia	Bacteroidetes	Bacteria
Eggerthella lenta MGS:0225	74	Unclassified	Eggerthella lenta	Eggerthella	Eggerthellaceae	Eggerthellales	Coriobacteriia	Actinobacteria	Bacteria
Eubacteriales sp. MGS:0226	39	Unclassified	Unclassified	Unclassified	Unclassified	Eubacteriales	Clostridia	Firmicutes	Bacteria
Veillonella dispar MGS:0227	76	Unclassified	Veillonella dispar	Veillonella	Veillonellaceae	Veillonellales	Negativicutes	Firmicutes	Bacteria
Sutterella sp. KLE1602 MGS:0228	34	Unclassified	Sutterella sp. KLE1602	Sutterella	Sutterellaceae	Burkholderiales	Betaproteobacteria	Proteobacteria	Bacteria
Eubacteriales sp. MGS:0229	35	Unclassified	Unclassified	Unclassified	Unclassified	Eubacteriales	Clostridia	Firmicutes	Bacteria
Eubacteriales sp. MGS:0230	43	Unclassified	Unclassified	Unclassified	Unclassified	Eubacteriales	Clostridia	Firmicutes	Bacteria
Eubacterium sp. AF34-35BH MGS:0231	33	Unclassified	Eubacterium sp. AF34-35BH	Eubacterium	Eubacteriaceae	Eubacteriales	Clostridia	Firmicutes	Bacteria
Eubacteriales sp. MGS:0232	47	Unclassified	Unclassified	Unclassified	Unclassified	Eubacteriales	Clostridia	Firmicutes	Bacteria
Lachnospiraceae sp. MGS:0233	41	Unclassified	Unclassified	Unclassified	Lachnospiraceae	Eubacteriales	Clostridia	Firmicutes	Bacteria
Eubacteriales sp. MGS:0234	34	Unclassified	Unclassified	Unclassified	Unclassified	Eubacteriales	Clostridia	Firmicutes	Bacteria
Eubacteriales sp. MGS:0235	37	Unclassified	Unclassified	Unclassified	Unclassified	Eubacteriales	Clostridia	Firmicutes	Bacteria
Lachnospiraceae sp. MGS:0236	67	Unclassified	Unclassified	Unclassified	Lachnospiraceae	Eubacteriales	Clostridia	Firmicutes	Bacteria
Prevotella copri MGS:0237	34	Unclassified	Prevotella copri	Prevotella	Prevotellaceae	Bacteroidales	Bacteroidia	Bacteroidetes	Bacteria
Clostridiaceae sp. MGS:0238	56	Unclassified	Unclassified	Unclassified	Clostridiaceae	Eubacteriales	Clostridia	Firmicutes	Bacteria
Ruminococcus gnavus MGS:0239	47	Unclassified	[Ruminococcus] gnavus	Mediterraneibacter	Lachnospiraceae	Eubacteriales	Clostridia	Firmicutes	Bacteria
Desulfovibrio piger MGS:0240	29	Unclassified	Desulfovibrio piger	Desulfovibrio	Desulfovibrionaceae	Desulfovibrionales	Deltaproteobacteria	Proteobacteria	Bacteria
Faecalibacterium prausnitzii MGS:0241	86	Unclassified	Faecalibacterium prausnitzii	Faecalibacterium	Oscillospiraceae	Eubacteriales	Clostridia	Firmicutes	Bacteria
Eubacteriales sp. MGS:0242	49	Unclassified	Unclassified	Unclassified	Unclassified	Eubacteriales	Clostridia	Firmicutes	Bacteria
Oscillibacter sp. MGS:0243	59	Unclassified	Unclassified	Oscillibacter	Oscillospiraceae	Eubacteriales	Clostridia	Firmicutes	Bacteria
Eubacteriales sp. MGS:0244	33	Unclassified	Unclassified	Unclassified	Unclassified	Eubacteriales	Clostridia	Firmicutes	Bacteria
Oscillibacter sp. MGS:0245	67	Unclassified	Unclassified	Oscillibacter	Oscillospiraceae	Eubacteriales	Clostridia	Firmicutes	Bacteria
Lachnospiraceae sp. MGS:0246	32	Unclassified	Unclassified	Unclassified	Lachnospiraceae	Eubacteriales	Clostridia	Firmicutes	Bacteria
Ruminococcus callidus MGS:0247	27	Unclassified	Ruminococcus callidus	Ruminococcus	Oscillospiraceae	Eubacteriales	Clostridia	Firmicutes	Bacteria
Eubacterium sp. MGS:0248	48	Unclassified	Unclassified	Eubacterium	Eubacteriaceae	Eubacteriales	Clostridia	Firmicutes	Bacteria
Eubacteriales sp. MGS:0249	28	Unclassified	Unclassified	Unclassified	Unclassified	Eubacteriales	Clostridia	Firmicutes	Bacteria
Eubacteriales sp. MGS:0250	38	Unclassified	Unclassified	Unclassified	Unclassified	Eubacteriales	Clostridia	Firmicutes	Bacteria
Eubacterium sp. AM49-13BH MGS:0251	64	Unclassified	Eubacterium sp. AM49-13BH	Eubacterium	Eubacteriaceae	Eubacteriales	Clostridia	Firmicutes	Bacteria
Lachnospiraceae sp. MGS:0252	40	Unclassified	Unclassified	Unclassified	Lachnospiraceae	Eubacteriales	Clostridia	Firmicutes	Bacteria
Pseudoflavonifractor sp. An184 MGS:0253	61	Unclassified	Pseudoflavonifractor sp. An184	Pseudoflavonifractor	Oscillospiraceae	Eubacteriales	Clostridia	Firmicutes	Bacteria
Eubacteriales sp. MGS:0254	28	Unclassified	Unclassified	Unclassified	Unclassified	Eubacteriales	Clostridia	Firmicutes	Bacteria
Oscillospiraceae sp. MGS:0255	39	Unclassified	Unclassified	Unclassified	Oscillospiraceae	Eubacteriales	Clostridia	Firmicutes	Bacteria
Oscillospiraceae sp. MGS:0256	45	Unclassified	Unclassified	Unclassified	Oscillospiraceae	Eubacteriales	Clostridia	Firmicutes	Bacteria
Lachnospiraceae sp. MGS:0257	38	Unclassified	Unclassified	Unclassified	Lachnospiraceae	Eubacteriales	Clostridia	Firmicutes	Bacteria
Bacteroides clarus MGS:0258	30	Unclassified	Bacteroides clarus	Bacteroides	Bacteroidaceae	Bacteroidales	Bacteroidia	Bacteroidetes	Bacteria
Clostridium spiroforme MGS:0259	35	Unclassified	[Clostridium] spiroforme	Erysipelatoclostridium	Erysipelotrichaceae	Erysipelotrichales	Erysipelotrichia	Firmicutes	Bacteria
Eubacteriales sp. MGS:0260	39	Unclassified	Unclassified	Unclassified	Unclassified	Eubacteriales	Clostridia	Firmicutes	Bacteria
Ruminococcus sp. B05 MGS:0261	42	Unclassified	Ruminococcus sp. B05	Ruminococcus	Oscillospiraceae	Eubacteriales	Clostridia	Firmicutes	Bacteria
Bifidobacterium bifidum MGS:0262	23	Unclassified	Bifidobacterium bifidum	Bifidobacterium	Bifidobacteriaceae	Bifidobacteriales	Actinomycetia	Actinobacteria	Bacteria
Eubacteriales sp. MGS:0263	30	Unclassified	Unclassified	Unclassified	Unclassified	Eubacteriales	Clostridia	Firmicutes	Bacteria
Eubacteriales sp. MGS:0264	48	Unclassified	Unclassified	Unclassified	Unclassified	Eubacteriales	Clostridia	Firmicutes	Bacteria
Bacteroides intestinalis MGS:0265	32	Unclassified	Bacteroides intestinalis	Bacteroides	Bacteroidaceae	Bacteroidales	Bacteroidia	Bacteroidetes	Bacteria
Desulfovibrionales sp. MGS:0266	46	Unclassified	Unclassified	Unclassified	Unclassified	Desulfovibrionales	Deltaproteobacteria	Proteobacteria	Bacteria
Eubacteriales sp. MGS:0267	27	Unclassified	Unclassified	Unclassified	Unclassified	Eubacteriales	Clostridia	Firmicutes	Bacteria
Eubacteriales sp. MGS:0268	25	Unclassified	Unclassified	Unclassified	Unclassified	Eubacteriales	Clostridia	Firmicutes	Bacteria
Eubacteriales sp. MGS:0269	37	Unclassified	Unclassified	Unclassified	Unclassified	Eubacteriales	Clostridia	Firmicutes	Bacteria
Eubacteriales sp. MGS:0270	58	Unclassified	Unclassified	Unclassified	Unclassified	Eubacteriales	Clostridia	Firmicutes	Bacteria
Ruminococcus sp. AF46-10NS MGS:0271	63	Unclassified	Ruminococcus sp. AF46-10NS	Ruminococcus	Oscillospiraceae	Eubacteriales	Clostridia	Firmicutes	Bacteria
Clostridia sp. MGS:0272	26	Unclassified	Unclassified	Unclassified	Unclassified	Unclassified	Clostridia	Firmicutes	Bacteria
Eubacteriales sp. MGS:0273	32	Unclassified	Unclassified	Unclassified	Unclassified	Eubacteriales	Clostridia	Firmicutes	Bacteria
Turicibacter sanguinis MGS:0274	42	Unclassified	Turicibacter sanguinis	Turicibacter	Turicibacteraceae	Erysipelotrichales	Erysipelotrichia	Firmicutes	Bacteria
Proteobacteria sp. MGS:0275	28	Unclassified	Unclassified	Unclassified	Unclassified	Unclassified	Unclassified	Proteobacteria	Bacteria
Clostridia sp. MGS:0276	30	Unclassified	Unclassified	Unclassified	Unclassified	Unclassified	Clostridia	Firmicutes	Bacteria
Bacteroides salyersiae MGS:0277	28	Unclassified	Bacteroides salyersiae	Bacteroides	Bacteroidaceae	Bacteroidales	Bacteroidia	Bacteroidetes	Bacteria
Phocaeicola plebeius MGS:0278	29	Unclassified	Phocaeicola plebeius	Phocaeicola	Unclassified	Bacteroidales	Bacteroidia	Bacteroidetes	Bacteria
Parabacteroides goldsteinii MGS:0279	30	Unclassified	Parabacteroides goldsteinii	Parabacteroides	Tannerellaceae	Bacteroidales	Bacteroidia	Bacteroidetes	Bacteria
Eubacteriales sp. MGS:0280	25	Unclassified	Unclassified	Unclassified	Unclassified	Eubacteriales	Clostridia	Firmicutes	Bacteria
Alistipes dispar MGS:0281	42	Unclassified	Alistipes dispar	Alistipes	Rikenellaceae	Bacteroidales	Bacteroidia	Bacteroidetes	Bacteria
Eubacteriales sp. MGS:0282	28	Unclassified	Unclassified	Unclassified	Unclassified	Eubacteriales	Clostridia	Firmicutes	Bacteria
Erysipelotrichales sp. MGS:0283	30	Unclassified	Unclassified	Unclassified	Unclassified	Erysipelotrichales	Erysipelotrichia	Firmicutes	Bacteria
Eubacteriales sp. MGS:0284	49	Unclassified	Unclassified	Unclassified	Unclassified	Eubacteriales	Clostridia	Firmicutes	Bacteria
Enterocloster citroniae MGS:0285	67	Unclassified	Enterocloster citroniae	Enterocloster	Lachnospiraceae	Eubacteriales	Clostridia	Firmicutes	Bacteria
Oscillospiraceae sp. MGS:0286	24	Unclassified	Unclassified	Unclassified	Oscillospiraceae	Eubacteriales	Clostridia	Firmicutes	Bacteria
Hungatella hathewayi MGS:0287	77	Unclassified	Hungatella hathewayi	Hungatella	Clostridiaceae	Eubacteriales	Clostridia	Firmicutes	Bacteria
Eubacteriales sp. MGS:0288	31	Unclassified	Unclassified	Unclassified	Unclassified	Eubacteriales	Clostridia	Firmicutes	Bacteria
Eubacteriales sp. MGS:0289	33	Unclassified	Unclassified	Unclassified	Unclassified	Eubacteriales	Clostridia	Firmicutes	Bacteria
Bacteroides nordii MGS:0290	42	Unclassified	Bacteroides nordii	Bacteroides	Bacteroidaceae	Bacteroidales	Bacteroidia	Bacteroidetes	Bacteria
Eubacteriales sp. MGS:0291	30	Unclassified	Unclassified	Unclassified	Unclassified	Eubacteriales	Clostridia	Firmicutes	Bacteria
Bifidobacterium catenulatum subsp. kashiwanohense MGS:0292	38	Bifidobacterium catenulatum subsp. kashiwanohense	Bifidobacterium catenulatum	Bifidobacterium	Bifidobacteriaceae	Bifidobacteriales	Actinomycetia	Actinobacteria	Bacteria
Clostridium sp. AF15-31 MGS:0293	36	Unclassified	Clostridium sp. AF15-31	Clostridium	Clostridiaceae	Eubacteriales	Clostridia	Firmicutes	Bacteria
Hydrogeniiclostidium mannosilyticum MGS:0294	54	Unclassified	Hydrogeniiclostidium mannosilyticum	Hydrogeniiclostidium	Oscillospiraceae	Eubacteriales	Clostridia	Firmicutes	Bacteria
Monoglobus pectinilyticus MGS:0295	24	Unclassified	Monoglobus pectinilyticus	Monoglobus	Oscillospiraceae	Eubacteriales	Clostridia	Firmicutes	Bacteria
Eubacteriales sp. MGS:0296	42	Unclassified	Unclassified	Unclassified	Unclassified	Eubacteriales	Clostridia	Firmicutes	Bacteria
Lachnospiraceae sp. MGS:0297	29	Unclassified	Unclassified	Unclassified	Lachnospiraceae	Eubacteriales	Clostridia	Firmicutes	Bacteria
Eubacteriales sp. MGS:0298	21	Unclassified	Unclassified	Unclassified	Unclassified	Eubacteriales	Clostridia	Firmicutes	Bacteria
Collinsella bouchesdurhonensis MGS:0299	21	Unclassified	Collinsella bouchesdurhonensis	Collinsella	Coriobacteriaceae	Coriobacteriales	Coriobacteriia	Actinobacteria	Bacteria
Eubacteriales sp. MGS:0300	29	Unclassified	Unclassified	Unclassified	Unclassified	Eubacteriales	Clostridia	Firmicutes	Bacteria
Firmicutes sp. MGS:0301	33	Unclassified	Unclassified	Unclassified	Unclassified	Unclassified	Unclassified	Firmicutes	Bacteria
Eubacteriales sp. MGS:0302	31	Unclassified	Unclassified	Unclassified	Unclassified	Eubacteriales	Clostridia	Firmicutes	Bacteria
Erysipelotrichales sp. MGS:0303	69	Unclassified	Unclassified	Unclassified	Unclassified	Erysipelotrichales	Erysipelotrichia	Firmicutes	Bacteria
Anaeromassilibacillus sp. Marseille-P3371 MGS:0304	32	Unclassified	Anaeromassilibacillus sp. Marseille-P3371	Anaeromassilibacillus	Oscillospiraceae	Eubacteriales	Clostridia	Firmicutes	Bacteria
Eubacteriales sp. MGS:0305	30	Unclassified	Unclassified	Unclassified	Unclassified	Eubacteriales	Clostridia	Firmicutes	Bacteria
Eubacteriales sp. MGS:0306	43	Unclassified	Unclassified	Unclassified	Unclassified	Eubacteriales	Clostridia	Firmicutes	Bacteria
Anaerotruncus colihominis MGS:0307	69	Unclassified	Anaerotruncus colihominis	Anaerotruncus	Oscillospiraceae	Eubacteriales	Clostridia	Firmicutes	Bacteria
Eubacteriales sp. MGS:0308	28	Unclassified	Unclassified	Unclassified	Unclassified	Eubacteriales	Clostridia	Firmicutes	Bacteria
Eubacteriales sp. MGS:0309	25	Unclassified	Unclassified	Unclassified	Unclassified	Eubacteriales	Clostridia	Firmicutes	Bacteria
Streptococcus australis MGS:0310	67	Unclassified	Streptococcus australis	Streptococcus	Streptococcaceae	Lactobacillales	Bacilli	Firmicutes	Bacteria
Eubacteriales sp. MGS:0311	45	Unclassified	Unclassified	Unclassified	Unclassified	Eubacteriales	Clostridia	Firmicutes	Bacteria
Eubacteriales sp. MGS:0312	27	Unclassified	Unclassified	Unclassified	Unclassified	Eubacteriales	Clostridia	Firmicutes	Bacteria
Erysipelatoclostridium sp. MGS:0313	29	Unclassified	Unclassified	Erysipelatoclostridium	Erysipelotrichaceae	Erysipelotrichales	Erysipelotrichia	Firmicutes	Bacteria
Mediterraneibacter glycyrrhizinilyticus MGS:0314	33	Unclassified	Mediterraneibacter glycyrrhizinilyticus	Mediterraneibacter	Lachnospiraceae	Eubacteriales	Clostridia	Firmicutes	Bacteria
Phascolarctobacterium succinatutens MGS:0315	20	Unclassified	Phascolarctobacterium succinatutens	Phascolarctobacterium	Acidaminococcaceae	Acidaminococcales	Negativicutes	Firmicutes	Bacteria
Eubacteriales sp. MGS:0316	56	Unclassified	Unclassified	Unclassified	Unclassified	Eubacteriales	Clostridia	Firmicutes	Bacteria
Eubacteriales sp. MGS:0317	32	Unclassified	Unclassified	Unclassified	Unclassified	Eubacteriales	Clostridia	Firmicutes	Bacteria
Lactococcus lactis subsp. lactis MGS:0318	55	Lactococcus lactis subsp. lactis	Lactococcus lactis	Lactococcus	Streptococcaceae	Lactobacillales	Bacilli	Firmicutes	Bacteria
Olsenella sp. GAM18 MGS:0319	20	Unclassified	Olsenella sp. GAM18	Olsenella	Atopobiaceae	Coriobacteriales	Coriobacteriia	Actinobacteria	Bacteria
Eubacteriales sp. MGS:0320	28	Unclassified	Unclassified	Unclassified	Unclassified	Eubacteriales	Clostridia	Firmicutes	Bacteria
Eubacteriales sp. MGS:0321	30	Unclassified	Unclassified	Unclassified	Unclassified	Eubacteriales	Clostridia	Firmicutes	Bacteria
Eubacteriales sp. MGS:0322	27	Unclassified	Unclassified	Unclassified	Unclassified	Eubacteriales	Clostridia	Firmicutes	Bacteria
Eubacteriales sp. MGS:0323	26	Unclassified	Unclassified	Unclassified	Unclassified	Eubacteriales	Clostridia	Firmicutes	Bacteria
Veillonella rogosae MGS:0324	58	Unclassified	Veillonella rogosae	Veillonella	Veillonellaceae	Veillonellales	Negativicutes	Firmicutes	Bacteria
Eubacteriales sp. MGS:0325	23	Unclassified	Unclassified	Unclassified	Unclassified	Eubacteriales	Clostridia	Firmicutes	Bacteria
Lachnospiraceae sp. MGS:0326	23	Unclassified	Unclassified	Unclassified	Lachnospiraceae	Eubacteriales	Clostridia	Firmicutes	Bacteria
Proteobacteria sp. MGS:0327	25	Unclassified	Unclassified	Unclassified	Unclassified	Unclassified	Unclassified	Proteobacteria	Bacteria
Eubacteriales sp. MGS:0328	20	Unclassified	Unclassified	Unclassified	Unclassified	Eubacteriales	Clostridia	Firmicutes	Bacteria
Eubacteriales sp. MGS:0329	37	Unclassified	Unclassified	Unclassified	Unclassified	Eubacteriales	Clostridia	Firmicutes	Bacteria
Clostridiaceae sp. MGS:0330	26	Unclassified	Unclassified	Unclassified	Clostridiaceae	Eubacteriales	Clostridia	Firmicutes	Bacteria
Eubacteriales sp. MGS:0331	28	Unclassified	Unclassified	Unclassified	Unclassified	Eubacteriales	Clostridia	Firmicutes	Bacteria
Allisonella histaminiformans MGS:0332	21	Unclassified	Allisonella histaminiformans	Allisonella	Veillonellaceae	Veillonellales	Negativicutes	Firmicutes	Bacteria
Eubacteriales sp. MGS:0333	19	Unclassified	Unclassified	Unclassified	Unclassified	Eubacteriales	Clostridia	Firmicutes	Bacteria
Eubacteriales sp. MGS:0334	20	Unclassified	Unclassified	Unclassified	Unclassified	Eubacteriales	Clostridia	Firmicutes	Bacteria
Eubacteriales sp. MGS:0335	19	Unclassified	Unclassified	Unclassified	Unclassified	Eubacteriales	Clostridia	Firmicutes	Bacteria
Lachnospiraceae sp. MGS:0336	53	Unclassified	Unclassified	Unclassified	Lachnospiraceae	Eubacteriales	Clostridia	Firmicutes	Bacteria
Ruminococcus sp. MGS:0337	33	Unclassified	Unclassified	Ruminococcus	Oscillospiraceae	Eubacteriales	Clostridia	Firmicutes	Bacteria
Eubacteriales sp. MGS:0338	28	Unclassified	Unclassified	Unclassified	Unclassified	Eubacteriales	Clostridia	Firmicutes	Bacteria
Eubacteriales sp. MGS:0339	21	Unclassified	Unclassified	Unclassified	Unclassified	Eubacteriales	Clostridia	Firmicutes	Bacteria
Bacteroidales sp. MGS:0340	34	Unclassified	Unclassified	Unclassified	Unclassified	Bacteroidales	Bacteroidia	Bacteroidetes	Bacteria
Firmicutes sp. MGS:0341	26	Unclassified	Unclassified	Unclassified	Unclassified	Unclassified	Unclassified	Firmicutes	Bacteria
Eubacteriales sp. MGS:0342	36	Unclassified	Unclassified	Unclassified	Unclassified	Eubacteriales	Clostridia	Firmicutes	Bacteria
Oscillospiraceae sp. MGS:0343	42	Unclassified	Unclassified	Unclassified	Oscillospiraceae	Eubacteriales	Clostridia	Firmicutes	Bacteria
Roseburia sp. AM16-25 MGS:0344	23	Unclassified	Roseburia sp. AM16-25	Roseburia	Lachnospiraceae	Eubacteriales	Clostridia	Firmicutes	Bacteria
Eubacteriales sp. MGS:0345	69	Unclassified	Unclassified	Unclassified	Unclassified	Eubacteriales	Clostridia	Firmicutes	Bacteria
Pseudoruminococcus massiliensis MGS:0346	20	Unclassified	Pseudoruminococcus massiliensis	Pseudoruminococcus	Oscillospiraceae	Eubacteriales	Clostridia	Firmicutes	Bacteria
Clostridium sp. AT4 MGS:0347	21	Unclassified	Clostridium sp. AT4	Clostridium	Clostridiaceae	Eubacteriales	Clostridia	Firmicutes	Bacteria
Eubacteriales sp. MGS:0348	17	Unclassified	Unclassified	Unclassified	Unclassified	Eubacteriales	Clostridia	Firmicutes	Bacteria
Eubacteriales sp. MGS:0349	23	Unclassified	Unclassified	Unclassified	Unclassified	Eubacteriales	Clostridia	Firmicutes	Bacteria
Eubacteriales sp. MGS:0350	21	Unclassified	Unclassified	Unclassified	Unclassified	Eubacteriales	Clostridia	Firmicutes	Bacteria
Phocaeicola coprocola MGS:0351	22	Unclassified	Phocaeicola coprocola	Phocaeicola	Unclassified	Bacteroidales	Bacteroidia	Bacteroidetes	Bacteria
Eubacteriales sp. MGS:0352	52	Unclassified	Unclassified	Unclassified	Unclassified	Eubacteriales	Clostridia	Firmicutes	Bacteria
Eubacteriales sp. MGS:0353	54	Unclassified	Unclassified	Unclassified	Unclassified	Eubacteriales	Clostridia	Firmicutes	Bacteria
Clostridium sp. M62/1 MGS:0354	34	Unclassified	Clostridium sp. M62/1	Clostridium	Clostridiaceae	Eubacteriales	Clostridia	Firmicutes	Bacteria
Eisenbergiella tayi MGS:0355	64	Unclassified	Eisenbergiella tayi	Eisenbergiella	Lachnospiraceae	Eubacteriales	Clostridia	Firmicutes	Bacteria
Negativibacillus massiliensis MGS:0356	24	Unclassified	Negativibacillus massiliensis	Negativibacillus	Unclassified	Unclassified	Unclassified	Firmicutes	Bacteria
Veillonella atypica MGS:0357	60	Unclassified	Veillonella atypica	Veillonella	Veillonellaceae	Veillonellales	Negativicutes	Firmicutes	Bacteria
Eubacteriales sp. MGS:0358	49	Unclassified	Unclassified	Unclassified	Unclassified	Eubacteriales	Clostridia	Firmicutes	Bacteria
Eubacteriales sp. MGS:0359	22	Unclassified	Unclassified	Unclassified	Unclassified	Eubacteriales	Clostridia	Firmicutes	Bacteria
Proteobacteria sp. MGS:0360	23	Unclassified	Unclassified	Unclassified	Unclassified	Unclassified	Unclassified	Proteobacteria	Bacteria
Bacteria sp. MGS:0361	19	Unclassified	Unclassified	Unclassified	Unclassified	Unclassified	Unclassified	Unclassified	Bacteria
Enterocloster aldenensis MGS:0362	55	Unclassified	Enterocloster aldenensis	Enterocloster	Lachnospiraceae	Eubacteriales	Clostridia	Firmicutes	Bacteria
Eubacteriales sp. MGS:0363	21	Unclassified	Unclassified	Unclassified	Unclassified	Eubacteriales	Clostridia	Firmicutes	Bacteria
Eubacteriales sp. MGS:0364	19	Unclassified	Unclassified	Unclassified	Unclassified	Eubacteriales	Clostridia	Firmicutes	Bacteria
Clostridium innocuum MGS:0365	60	Unclassified	[Clostridium] innocuum	Erysipelatoclostridium	Erysipelotrichaceae	Erysipelotrichales	Erysipelotrichia	Firmicutes	Bacteria
Holdemanella sp. MGS:0366	34	Unclassified	Unclassified	Holdemanella	Erysipelotrichaceae	Erysipelotrichales	Erysipelotrichia	Firmicutes	Bacteria
Eubacteriales sp. MGS:0367	34	Unclassified	Unclassified	Unclassified	Unclassified	Eubacteriales	Clostridia	Firmicutes	Bacteria
Clostridia sp. MGS:0368	21	Unclassified	Unclassified	Unclassified	Unclassified	Unclassified	Clostridia	Firmicutes	Bacteria
Eubacteriales sp. MGS:0369	21	Unclassified	Unclassified	Unclassified	Unclassified	Eubacteriales	Clostridia	Firmicutes	Bacteria
Clostridium symbiosum MGS:0370	40	Unclassified	[Clostridium] symbiosum	Lachnoclostridium	Lachnospiraceae	Eubacteriales	Clostridia	Firmicutes	Bacteria
Eubacteriales sp. MGS:0371	42	Unclassified	Unclassified	Unclassified	Unclassified	Eubacteriales	Clostridia	Firmicutes	Bacteria
Oscillibacter sp. MGS:0372	43	Unclassified	Unclassified	Oscillibacter	Oscillospiraceae	Eubacteriales	Clostridia	Firmicutes	Bacteria
Eubacteriales sp. MGS:0373	18	Unclassified	Unclassified	Unclassified	Unclassified	Eubacteriales	Clostridia	Firmicutes	Bacteria
Flintibacter sp. KGMB00164 MGS:0374	34	Unclassified	Flintibacter sp. KGMB00164	Flintibacter	Unclassified	Eubacteriales	Clostridia	Firmicutes	Bacteria
Oscillospiraceae sp. MGS:0375	35	Unclassified	Unclassified	Unclassified	Oscillospiraceae	Eubacteriales	Clostridia	Firmicutes	Bacteria
Eubacteriales sp. MGS:0376	42	Unclassified	Unclassified	Unclassified	Unclassified	Eubacteriales	Clostridia	Firmicutes	Bacteria
Eubacteriales sp. MGS:0377	28	Unclassified	Unclassified	Unclassified	Unclassified	Eubacteriales	Clostridia	Firmicutes	Bacteria
Faecalibacterium prausnitzii MGS:0378	89	Unclassified	Faecalibacterium prausnitzii	Faecalibacterium	Oscillospiraceae	Eubacteriales	Clostridia	Firmicutes	Bacteria
Bacteroidales sp. MGS:0379	23	Unclassified	Unclassified	Unclassified	Unclassified	Bacteroidales	Bacteroidia	Bacteroidetes	Bacteria
Oscillospiraceae sp. MGS:0380	30	Unclassified	Unclassified	Unclassified	Oscillospiraceae	Eubacteriales	Clostridia	Firmicutes	Bacteria
Eubacteriales sp. MGS:0381	30	Unclassified	Unclassified	Unclassified	Unclassified	Eubacteriales	Clostridia	Firmicutes	Bacteria
Oscillospiraceae sp. MGS:0382	17	Unclassified	Unclassified	Unclassified	Oscillospiraceae	Eubacteriales	Clostridia	Firmicutes	Bacteria
Eubacteriales sp. MGS:0383	21	Unclassified	Unclassified	Unclassified	Unclassified	Eubacteriales	Clostridia	Firmicutes	Bacteria
Oscillospiraceae sp. MGS:0384	42	Unclassified	Unclassified	Unclassified	Oscillospiraceae	Eubacteriales	Clostridia	Firmicutes	Bacteria
Clostridia sp. MGS:0385	32	Unclassified	Unclassified	Unclassified	Unclassified	Unclassified	Clostridia	Firmicutes	Bacteria
Eubacteriales sp. MGS:0386	36	Unclassified	Unclassified	Unclassified	Unclassified	Eubacteriales	Clostridia	Firmicutes	Bacteria
Eubacterium ramulus MGS:0387	33	Unclassified	Eubacterium ramulus	Eubacterium	Eubacteriaceae	Eubacteriales	Clostridia	Firmicutes	Bacteria
Oscillospiraceae sp. MGS:0388	49	Unclassified	Unclassified	Unclassified	Oscillospiraceae	Eubacteriales	Clostridia	Firmicutes	Bacteria
Lachnospiraceae sp. MGS:0389	21	Unclassified	Unclassified	Unclassified	Lachnospiraceae	Eubacteriales	Clostridia	Firmicutes	Bacteria
Eubacteriales sp. MGS:0390	27	Unclassified	Unclassified	Unclassified	Unclassified	Eubacteriales	Clostridia	Firmicutes	Bacteria
Roseburia sp. AM59-24XD MGS:0391	17	Unclassified	Roseburia sp. AM59-24XD	Roseburia	Lachnospiraceae	Eubacteriales	Clostridia	Firmicutes	Bacteria
Eubacteriales sp. MGS:0392	17	Unclassified	Unclassified	Unclassified	Unclassified	Eubacteriales	Clostridia	Firmicutes	Bacteria
Lachnospiraceae sp. MGS:0393	23	Unclassified	Unclassified	Unclassified	Lachnospiraceae	Eubacteriales	Clostridia	Firmicutes	Bacteria
Butyricimonas faecalis MGS:0394	25	Unclassified	Butyricimonas faecalis	Butyricimonas	Odoribacteraceae	Bacteroidales	Bacteroidia	Bacteroidetes	Bacteria
Lachnoclostridium sp. An138 MGS:0395	47	Unclassified	Lachnoclostridium sp. An138	Lachnoclostridium	Lachnospiraceae	Eubacteriales	Clostridia	Firmicutes	Bacteria
Eubacteriales sp. MGS:0396	19	Unclassified	Unclassified	Unclassified	Unclassified	Eubacteriales	Clostridia	Firmicutes	Bacteria
Firmicutes sp. MGS:0397	19	Unclassified	Unclassified	Unclassified	Unclassified	Unclassified	Unclassified	Firmicutes	Bacteria
Firmicutes sp. MGS:0398	26	Unclassified	Unclassified	Unclassified	Unclassified	Unclassified	Unclassified	Firmicutes	Bacteria
Lachnospiraceae sp. MGS:0399	33	Unclassified	Unclassified	Unclassified	Lachnospiraceae	Eubacteriales	Clostridia	Firmicutes	Bacteria
Dielma fastidiosa MGS:0400	46	Unclassified	Dielma fastidiosa	Dielma	Erysipelotrichaceae	Erysipelotrichales	Erysipelotrichia	Firmicutes	Bacteria
Clostridia sp. MGS:0401	17	Unclassified	Unclassified	Unclassified	Unclassified	Unclassified	Clostridia	Firmicutes	Bacteria
Eubacteriales sp. MGS:0402	15	Unclassified	Unclassified	Unclassified	Unclassified	Eubacteriales	Clostridia	Firmicutes	Bacteria
Lachnotalea sp. AF33-28 MGS:0403	69	Unclassified	Lachnotalea sp. AF33-28	Lachnotalea	Lachnospiraceae	Eubacteriales	Clostridia	Firmicutes	Bacteria
Coprococcus sp. MGS:0404	72	Unclassified	Unclassified	Coprococcus	Lachnospiraceae	Eubacteriales	Clostridia	Firmicutes	Bacteria
Eubacteriales sp. MGS:0405	20	Unclassified	Unclassified	Unclassified	Unclassified	Eubacteriales	Clostridia	Firmicutes	Bacteria
Eubacteriales sp. MGS:0406	24	Unclassified	Unclassified	Unclassified	Unclassified	Eubacteriales	Clostridia	Firmicutes	Bacteria
Acidaminococcus intestini MGS:0407	13	Unclassified	Acidaminococcus intestini	Acidaminococcus	Acidaminococcaceae	Acidaminococcales	Negativicutes	Firmicutes	Bacteria
Eubacteriales sp. MGS:0408	19	Unclassified	Unclassified	Unclassified	Unclassified	Eubacteriales	Clostridia	Firmicutes	Bacteria
Eubacteriales sp. MGS:0409	22	Unclassified	Unclassified	Unclassified	Unclassified	Eubacteriales	Clostridia	Firmicutes	Bacteria
Actinomyces sp. ICM58 MGS:0410	62	Unclassified	Actinomyces sp. ICM58	Actinomyces	Actinomycetaceae	Actinomycetales	Actinomycetia	Actinobacteria	Bacteria
Eubacteriales sp. MGS:0411	18	Unclassified	Unclassified	Unclassified	Unclassified	Eubacteriales	Clostridia	Firmicutes	Bacteria
Oscillospiraceae sp. MGS:0412	44	Unclassified	Unclassified	Unclassified	Oscillospiraceae	Eubacteriales	Clostridia	Firmicutes	Bacteria
Butyrivibrio crossotus MGS:0413	16	Unclassified	Butyrivibrio crossotus	Butyrivibrio	Lachnospiraceae	Eubacteriales	Clostridia	Firmicutes	Bacteria
Lachnospiraceae sp. MGS:0414	50	Unclassified	Unclassified	Unclassified	Lachnospiraceae	Eubacteriales	Clostridia	Firmicutes	Bacteria
Holdemania massiliensis MGS:0415	39	Unclassified	Holdemania massiliensis	Holdemania	Erysipelotrichaceae	Erysipelotrichales	Erysipelotrichia	Firmicutes	Bacteria
Blautia sp. MGS:0416	23	Unclassified	Unclassified	Blautia	Lachnospiraceae	Eubacteriales	Clostridia	Firmicutes	Bacteria
Sellimonas intestinalis MGS:0417	28	Unclassified	Sellimonas intestinalis	Sellimonas	Lachnospiraceae	Eubacteriales	Clostridia	Firmicutes	Bacteria
Eubacteriales sp. MGS:0418	20	Unclassified	Unclassified	Unclassified	Unclassified	Eubacteriales	Clostridia	Firmicutes	Bacteria
Eubacteriales sp. MGS:0419	42	Unclassified	Unclassified	Unclassified	Unclassified	Eubacteriales	Clostridia	Firmicutes	Bacteria
Gordonibacter urolithinfaciens MGS:0420	45	Unclassified	Gordonibacter urolithinfaciens	Gordonibacter	Eggerthellaceae	Eggerthellales	Coriobacteriia	Actinobacteria	Bacteria
Eubacteriales sp. MGS:0421	22	Unclassified	Unclassified	Unclassified	Unclassified	Eubacteriales	Clostridia	Firmicutes	Bacteria
Lachnospiraceae sp. MGS:0422	26	Unclassified	Unclassified	Unclassified	Lachnospiraceae	Eubacteriales	Clostridia	Firmicutes	Bacteria
Phocaeicola plebeius MGS:0423	24	Unclassified	Phocaeicola plebeius	Phocaeicola	Unclassified	Bacteroidales	Bacteroidia	Bacteroidetes	Bacteria
Prevotella marseillensis MGS:0424	17	Unclassified	Prevotella marseillensis	Prevotella	Prevotellaceae	Bacteroidales	Bacteroidia	Bacteroidetes	Bacteria
Eisenbergiella massiliensis MGS:0425	43	Unclassified	Eisenbergiella massiliensis	Eisenbergiella	Lachnospiraceae	Eubacteriales	Clostridia	Firmicutes	Bacteria
Eubacteriales sp. MGS:0426	18	Unclassified	Unclassified	Unclassified	Unclassified	Eubacteriales	Clostridia	Firmicutes	Bacteria
Eubacteriales sp. MGS:0427	25	Unclassified	Unclassified	Unclassified	Unclassified	Eubacteriales	Clostridia	Firmicutes	Bacteria
Eubacteriales sp. MGS:0428	21	Unclassified	Unclassified	Unclassified	Unclassified	Eubacteriales	Clostridia	Firmicutes	Bacteria
Oscillospiraceae sp. MGS:0429	52	Unclassified	Unclassified	Unclassified	Oscillospiraceae	Eubacteriales	Clostridia	Firmicutes	Bacteria
Blautia hydrogenotrophica MGS:0430	35	Unclassified	Blautia hydrogenotrophica	Blautia	Lachnospiraceae	Eubacteriales	Clostridia	Firmicutes	Bacteria
Clostridiaceae sp. MGS:0431	19	Unclassified	Unclassified	Unclassified	Clostridiaceae	Eubacteriales	Clostridia	Firmicutes	Bacteria
Eubacteriales sp. MGS:0432	13	Unclassified	Unclassified	Unclassified	Unclassified	Eubacteriales	Clostridia	Firmicutes	Bacteria
Lachnospiraceae sp. MGS:0433	39	Unclassified	Unclassified	Unclassified	Lachnospiraceae	Eubacteriales	Clostridia	Firmicutes	Bacteria
Eubacteriales sp. MGS:0434	26	Unclassified	Unclassified	Unclassified	Unclassified	Eubacteriales	Clostridia	Firmicutes	Bacteria
Clostridia sp. MGS:0435	46	Unclassified	Unclassified	Unclassified	Unclassified	Unclassified	Clostridia	Firmicutes	Bacteria
Firmicutes sp. MGS:0436	14	Unclassified	Unclassified	Unclassified	Unclassified	Unclassified	Unclassified	Firmicutes	Bacteria
Oscillospiraceae sp. MGS:0437	28	Unclassified	Unclassified	Unclassified	Oscillospiraceae	Eubacteriales	Clostridia	Firmicutes	Bacteria
Eubacteriales sp. MGS:0438	70	Unclassified	Unclassified	Unclassified	Unclassified	Eubacteriales	Clostridia	Firmicutes	Bacteria
Eubacteriales sp. MGS:0439	63	Unclassified	Unclassified	Unclassified	Unclassified	Eubacteriales	Clostridia	Firmicutes	Bacteria
Eubacteriales sp. MGS:0440	18	Unclassified	Unclassified	Unclassified	Unclassified	Eubacteriales	Clostridia	Firmicutes	Bacteria
Eubacteriales sp. MGS:0441	20	Unclassified	Unclassified	Unclassified	Unclassified	Eubacteriales	Clostridia	Firmicutes	Bacteria
Eubacteriales sp. MGS:0442	24	Unclassified	Unclassified	Unclassified	Unclassified	Eubacteriales	Clostridia	Firmicutes	Bacteria
Eubacteriales sp. MGS:0443	14	Unclassified	Unclassified	Unclassified	Unclassified	Eubacteriales	Clostridia	Firmicutes	Bacteria
Clostridium sp. MGS:0444	20	Unclassified	Unclassified	Clostridium	Clostridiaceae	Eubacteriales	Clostridia	Firmicutes	Bacteria
Oscillospiraceae sp. MGS:0445	26	Unclassified	Unclassified	Unclassified	Oscillospiraceae	Eubacteriales	Clostridia	Firmicutes	Bacteria
Blastocystis sp. subtype 4 MGS:0446	12	Unclassified	Blastocystis sp. subtype 4	Blastocystis	Blastocystidae	Opalinata	Bigyra	Unclassified	Eukaryota
Eubacteriales sp. MGS:0447	16	Unclassified	Unclassified	Unclassified	Unclassified	Eubacteriales	Clostridia	Firmicutes	Bacteria
Clostridium sp. OM07-9AC MGS:0448	16	Unclassified	Clostridium sp. OM07-9AC	Clostridium	Clostridiaceae	Eubacteriales	Clostridia	Firmicutes	Bacteria
Eubacteriales sp. MGS:0449	13	Unclassified	Unclassified	Unclassified	Unclassified	Eubacteriales	Clostridia	Firmicutes	Bacteria
Eubacteriales sp. MGS:0450	17	Unclassified	Unclassified	Unclassified	Unclassified	Eubacteriales	Clostridia	Firmicutes	Bacteria
Hungatella hathewayi MGS:0451	50	Unclassified	Hungatella hathewayi	Hungatella	Clostridiaceae	Eubacteriales	Clostridia	Firmicutes	Bacteria
Bacteroidales sp. MGS:0452	16	Unclassified	Unclassified	Unclassified	Unclassified	Bacteroidales	Bacteroidia	Bacteroidetes	Bacteria
Eubacteriales sp. MGS:0453	26	Unclassified	Unclassified	Unclassified	Unclassified	Eubacteriales	Clostridia	Firmicutes	Bacteria
Firmicutes sp. MGS:0454	13	Unclassified	Unclassified	Unclassified	Unclassified	Unclassified	Unclassified	Firmicutes	Bacteria
Hungatella hathewayi MGS:0455	44	Unclassified	Hungatella hathewayi	Hungatella	Clostridiaceae	Eubacteriales	Clostridia	Firmicutes	Bacteria
Coprobacillus cateniformis MGS:0456	23	Unclassified	Coprobacillus cateniformis	Coprobacillus	Coprobacillaceae	Erysipelotrichales	Erysipelotrichia	Firmicutes	Bacteria
Eubacteriales sp. MGS:0457	12	Unclassified	Unclassified	Unclassified	Unclassified	Eubacteriales	Clostridia	Firmicutes	Bacteria
Massilistercora timonensis MGS:0458	33	Unclassified	Massilistercora timonensis	Massilistercora	Unclassified	Eubacteriales	Clostridia	Firmicutes	Bacteria
Bacteria sp. MGS:0459	20	Unclassified	Unclassified	Unclassified	Unclassified	Unclassified	Unclassified	Unclassified	Bacteria
Anaerotruncus massiliensis MGS:0460	42	Unclassified	Anaerotruncus massiliensis	Anaerotruncus	Oscillospiraceae	Eubacteriales	Clostridia	Firmicutes	Bacteria
Oscillospiraceae sp. MGS:0461	28	Unclassified	Unclassified	Unclassified	Oscillospiraceae	Eubacteriales	Clostridia	Firmicutes	Bacteria
Desulfovibrionales sp. MGS:0462	15	Unclassified	Unclassified	Unclassified	Unclassified	Desulfovibrionales	Deltaproteobacteria	Proteobacteria	Bacteria
Clostridia sp. MGS:0463	12	Unclassified	Unclassified	Unclassified	Unclassified	Unclassified	Clostridia	Firmicutes	Bacteria
Firmicutes sp. MGS:0464	13	Unclassified	Unclassified	Unclassified	Unclassified	Unclassified	Unclassified	Firmicutes	Bacteria
Lactobacillus delbrueckii subsp. bulgaricus MGS:0465	29	Lactobacillus delbrueckii subsp. bulgaricus	Lactobacillus delbrueckii	Lactobacillus	Lactobacillaceae	Lactobacillales	Bacilli	Firmicutes	Bacteria
Enterocloster asparagiformis MGS:0466	35	Unclassified	Enterocloster asparagiformis	Enterocloster	Lachnospiraceae	Eubacteriales	Clostridia	Firmicutes	Bacteria
Senegalimassilia faecalis MGS:0467	11	Unclassified	Senegalimassilia faecalis	Senegalimassilia	Coriobacteriaceae	Coriobacteriales	Coriobacteriia	Actinobacteria	Bacteria
Eubacteriales sp. MGS:0468	20	Unclassified	Unclassified	Unclassified	Unclassified	Eubacteriales	Clostridia	Firmicutes	Bacteria
Parabacteroides johnsonii MGS:0469	53	Unclassified	Parabacteroides johnsonii	Parabacteroides	Tannerellaceae	Bacteroidales	Bacteroidia	Bacteroidetes	Bacteria
Clostridia sp. MGS:0470	18	Unclassified	Unclassified	Unclassified	Unclassified	Unclassified	Clostridia	Firmicutes	Bacteria
Clostridiaceae sp. MGS:0471	14	Unclassified	Unclassified	Unclassified	Clostridiaceae	Eubacteriales	Clostridia	Firmicutes	Bacteria
Eubacteriales sp. MGS:0472	13	Unclassified	Unclassified	Unclassified	Unclassified	Eubacteriales	Clostridia	Firmicutes	Bacteria
Eubacteriales sp. MGS:0473	15	Unclassified	Unclassified	Unclassified	Unclassified	Eubacteriales	Clostridia	Firmicutes	Bacteria
Eubacteriales sp. MGS:0474	12	Unclassified	Unclassified	Unclassified	Unclassified	Eubacteriales	Clostridia	Firmicutes	Bacteria
Oscillospiraceae sp. MGS:0475	12	Unclassified	Unclassified	Unclassified	Oscillospiraceae	Eubacteriales	Clostridia	Firmicutes	Bacteria
Eubacteriales sp. MGS:0476	18	Unclassified	Unclassified	Unclassified	Unclassified	Eubacteriales	Clostridia	Firmicutes	Bacteria
Eubacteriales sp. MGS:0477	34	Unclassified	Unclassified	Unclassified	Unclassified	Eubacteriales	Clostridia	Firmicutes	Bacteria
Neglecta timonensis MGS:0478	21	Unclassified	Neglecta timonensis	Neglecta	Unclassified	Eubacteriales	Clostridia	Firmicutes	Bacteria
Clostridia sp. MGS:0479	11	Unclassified	Unclassified	Unclassified	Unclassified	Unclassified	Clostridia	Firmicutes	Bacteria
Eubacteriales sp. MGS:0480	26	Unclassified	Unclassified	Unclassified	Unclassified	Eubacteriales	Clostridia	Firmicutes	Bacteria
Duodenibacillus massiliensis MGS:0481	15	Unclassified	Duodenibacillus massiliensis	Duodenibacillus	Sutterellaceae	Burkholderiales	Betaproteobacteria	Proteobacteria	Bacteria
Eubacteriales sp. MGS:0482	23	Unclassified	Unclassified	Unclassified	Unclassified	Eubacteriales	Clostridia	Firmicutes	Bacteria
Bacteria sp. MGS:0483	23	Unclassified	Unclassified	Unclassified	Unclassified	Unclassified	Unclassified	Unclassified	Bacteria
Ligilactobacillus ruminis MGS:0484	11	Unclassified	Ligilactobacillus ruminis	Ligilactobacillus	Lactobacillaceae	Lactobacillales	Bacilli	Firmicutes	Bacteria
Parasutterella sp. MGS:0485	16	Unclassified	Unclassified	Parasutterella	Sutterellaceae	Burkholderiales	Betaproteobacteria	Proteobacteria	Bacteria
Eubacteriales sp. MGS:0486	13	Unclassified	Unclassified	Unclassified	Unclassified	Eubacteriales	Clostridia	Firmicutes	Bacteria
Ruminococcus sp. MGS:0487	11	Unclassified	Unclassified	Ruminococcus	Oscillospiraceae	Eubacteriales	Clostridia	Firmicutes	Bacteria
Coriobacteriia sp. MGS:0488	21	Unclassified	Unclassified	Unclassified	Unclassified	Unclassified	Coriobacteriia	Actinobacteria	Bacteria
Eubacteriales sp. MGS:0489	10	Unclassified	Unclassified	Unclassified	Unclassified	Eubacteriales	Clostridia	Firmicutes	Bacteria
Eubacteriales sp. MGS:0490	10	Unclassified	Unclassified	Unclassified	Unclassified	Eubacteriales	Clostridia	Firmicutes	Bacteria
Clostridiaceae sp. MGS:0491	12	Unclassified	Unclassified	Unclassified	Clostridiaceae	Eubacteriales	Clostridia	Firmicutes	Bacteria
Bacteria sp. MGS:0492	14	Unclassified	Unclassified	Unclassified	Unclassified	Unclassified	Unclassified	Unclassified	Bacteria
Eubacteriales sp. MGS:0493	10	Unclassified	Unclassified	Unclassified	Unclassified	Eubacteriales	Clostridia	Firmicutes	Bacteria
Merdimonas faecis MGS:0494	25	Unclassified	Merdimonas faecis	Merdimonas	Lachnospiraceae	Eubacteriales	Clostridia	Firmicutes	Bacteria
Flavonifractor sp. An10 MGS:0495	36	Unclassified	Flavonifractor sp. An10	Flavonifractor	Oscillospiraceae	Eubacteriales	Clostridia	Firmicutes	Bacteria
Eubacteriales sp. MGS:0496	15	Unclassified	Unclassified	Unclassified	Unclassified	Eubacteriales	Clostridia	Firmicutes	Bacteria
Dialister massiliensis MGS:0497	10	Unclassified	Dialister massiliensis	Dialister	Veillonellaceae	Veillonellales	Negativicutes	Firmicutes	Bacteria
Eubacteriales sp. MGS:0498	11	Unclassified	Unclassified	Unclassified	Unclassified	Eubacteriales	Clostridia	Firmicutes	Bacteria
Parolsenella catena MGS:0499	12	Unclassified	Parolsenella catena	Parolsenella	Atopobiaceae	Coriobacteriales	Coriobacteriia	Actinobacteria	Bacteria
Bacteria sp. MGS:0500	13	Unclassified	Unclassified	Unclassified	Unclassified	Unclassified	Unclassified	Unclassified	Bacteria
Firmicutes sp. MGS:0501	11	Unclassified	Unclassified	Unclassified	Unclassified	Unclassified	Unclassified	Firmicutes	Bacteria
Eubacteriales sp. MGS:0502	15	Unclassified	Unclassified	Unclassified	Unclassified	Eubacteriales	Clostridia	Firmicutes	Bacteria
Eubacteriales sp. MGS:0503	18	Unclassified	Unclassified	Unclassified	Unclassified	Eubacteriales	Clostridia	Firmicutes	Bacteria
Veillonellaceae sp. MGS:0504	10	Unclassified	Unclassified	Unclassified	Veillonellaceae	Veillonellales	Negativicutes	Firmicutes	Bacteria
Eubacteriales sp. MGS:0505	13	Unclassified	Unclassified	Unclassified	Unclassified	Eubacteriales	Clostridia	Firmicutes	Bacteria
Eubacteriales sp. MGS:0506	32	Unclassified	Unclassified	Unclassified	Unclassified	Eubacteriales	Clostridia	Firmicutes	Bacteria
Oscillospiraceae sp. MGS:0507	19	Unclassified	Unclassified	Unclassified	Oscillospiraceae	Eubacteriales	Clostridia	Firmicutes	Bacteria
Clostridia sp. MGS:0508	16	Unclassified	Unclassified	Unclassified	Unclassified	Unclassified	Clostridia	Firmicutes	Bacteria
Eubacteriales sp. MGS:0509	12	Unclassified	Unclassified	Unclassified	Unclassified	Eubacteriales	Clostridia	Firmicutes	Bacteria
Eubacteriales sp. MGS:0510	17	Unclassified	Unclassified	Unclassified	Unclassified	Eubacteriales	Clostridia	Firmicutes	Bacteria
Eubacteriales sp. MGS:0511	26	Unclassified	Unclassified	Unclassified	Unclassified	Eubacteriales	Clostridia	Firmicutes	Bacteria
Clostridia sp. MGS:0512	15	Unclassified	Unclassified	Unclassified	Unclassified	Unclassified	Clostridia	Firmicutes	Bacteria
Bifidobacterium animalis subsp. lactis MGS:0513	14	Bifidobacterium animalis subsp. lactis	Bifidobacterium animalis	Bifidobacterium	Bifidobacteriaceae	Bifidobacteriales	Actinomycetia	Actinobacteria	Bacteria
Eubacteriales sp. MGS:0514	10	Unclassified	Unclassified	Unclassified	Unclassified	Eubacteriales	Clostridia	Firmicutes	Bacteria
Clostridia sp. MGS:0515	19	Unclassified	Unclassified	Unclassified	Unclassified	Unclassified	Clostridia	Firmicutes	Bacteria
Eubacteriales sp. MGS:0516	19	Unclassified	Unclassified	Unclassified	Unclassified	Eubacteriales	Clostridia	Firmicutes	Bacteria
Bacteroidales sp. MGS:0517	14	Unclassified	Unclassified	Unclassified	Unclassified	Bacteroidales	Bacteroidia	Bacteroidetes	Bacteria
Eubacteriales sp. MGS:0518	17	Unclassified	Unclassified	Unclassified	Unclassified	Eubacteriales	Clostridia	Firmicutes	Bacteria
Clostridia sp. MGS:0519	10	Unclassified	Unclassified	Unclassified	Unclassified	Unclassified	Clostridia	Firmicutes	Bacteria
Mesosutterella multiformis MGS:0520	9	Unclassified	Mesosutterella multiformis	Mesosutterella	Sutterellaceae	Burkholderiales	Betaproteobacteria	Proteobacteria	Bacteria
Clostridia sp. MGS:0521	40	Unclassified	Unclassified	Unclassified	Unclassified	Unclassified	Clostridia	Firmicutes	Bacteria
Mogibacterium kristiansenii MGS:0522	9	Unclassified	Mogibacterium kristiansenii	Mogibacterium	Clostridiales Family XIII. Incertae Sedis	Eubacteriales	Clostridia	Firmicutes	Bacteria
Faecalitalea cylindroides MGS:0523	14	Unclassified	Faecalitalea cylindroides	Faecalitalea	Erysipelotrichaceae	Erysipelotrichales	Erysipelotrichia	Firmicutes	Bacteria
Eubacteriales sp. MGS:0524	13	Unclassified	Unclassified	Unclassified	Unclassified	Eubacteriales	Clostridia	Firmicutes	Bacteria
Victivallis lenta MGS:0525	32	Unclassified	Victivallis lenta	Victivallis	Victivallaceae	Victivallales	Lentisphaeria	Lentisphaerae	Bacteria
Firmicutes sp. MGS:0526	13	Unclassified	Unclassified	Unclassified	Unclassified	Unclassified	Unclassified	Firmicutes	Bacteria
Lactococcus raffinolactis MGS:0527	20	Unclassified	Lactococcus raffinolactis	Lactococcus	Streptococcaceae	Lactobacillales	Bacilli	Firmicutes	Bacteria
Eubacteriales sp. MGS:0528	10	Unclassified	Unclassified	Unclassified	Unclassified	Eubacteriales	Clostridia	Firmicutes	Bacteria
Desulfovibrio fairfieldensis MGS:0529	11	Unclassified	Desulfovibrio fairfieldensis	Desulfovibrio	Desulfovibrionaceae	Desulfovibrionales	Deltaproteobacteria	Proteobacteria	Bacteria
Eubacteriales sp. MGS:0530	12	Unclassified	Unclassified	Unclassified	Unclassified	Eubacteriales	Clostridia	Firmicutes	Bacteria
Eubacteriales sp. MGS:0531	15	Unclassified	Unclassified	Unclassified	Unclassified	Eubacteriales	Clostridia	Firmicutes	Bacteria
Bacteroidaceae sp. MGS:0532	14	Unclassified	Unclassified	Unclassified	Bacteroidaceae	Bacteroidales	Bacteroidia	Bacteroidetes	Bacteria
Eubacteriales sp. MGS:0533	9	Unclassified	Unclassified	Unclassified	Unclassified	Eubacteriales	Clostridia	Firmicutes	Bacteria
Eubacteriales sp. MGS:0534	15	Unclassified	Unclassified	Unclassified	Unclassified	Eubacteriales	Clostridia	Firmicutes	Bacteria
Eubacteriales sp. MGS:0535	9	Unclassified	Unclassified	Unclassified	Unclassified	Eubacteriales	Clostridia	Firmicutes	Bacteria
Eubacteriales sp. MGS:0536	25	Unclassified	Unclassified	Unclassified	Unclassified	Eubacteriales	Clostridia	Firmicutes	Bacteria
Eubacteriales sp. MGS:0537	37	Unclassified	Unclassified	Unclassified	Unclassified	Eubacteriales	Clostridia	Firmicutes	Bacteria
Erysipelatoclostridium ramosum MGS:0538	24	Unclassified	Erysipelatoclostridium ramosum	Erysipelatoclostridium	Erysipelotrichaceae	Erysipelotrichales	Erysipelotrichia	Firmicutes	Bacteria
Bacteroidales sp. MGS:0539	8	Unclassified	Unclassified	Unclassified	Unclassified	Bacteroidales	Bacteroidia	Bacteroidetes	Bacteria
Eubacteriales sp. MGS:0540	16	Unclassified	Unclassified	Unclassified	Unclassified	Eubacteriales	Clostridia	Firmicutes	Bacteria
Firmicutes sp. MGS:0541	10	Unclassified	Unclassified	Unclassified	Unclassified	Unclassified	Unclassified	Firmicutes	Bacteria
Acidaminococcales sp. MGS:0542	9	Unclassified	Unclassified	Unclassified	Unclassified	Acidaminococcales	Negativicutes	Firmicutes	Bacteria
Eubacteriales sp. MGS:0543	8	Unclassified	Unclassified	Unclassified	Unclassified	Eubacteriales	Clostridia	Firmicutes	Bacteria
Eubacteriales sp. MGS:0544	9	Unclassified	Unclassified	Unclassified	Unclassified	Eubacteriales	Clostridia	Firmicutes	Bacteria
Eubacteriales sp. MGS:0545	9	Unclassified	Unclassified	Unclassified	Unclassified	Eubacteriales	Clostridia	Firmicutes	Bacteria
Eubacteriales sp. MGS:0546	10	Unclassified	Unclassified	Unclassified	Unclassified	Eubacteriales	Clostridia	Firmicutes	Bacteria
Eubacteriales sp. MGS:0547	26	Unclassified	Unclassified	Unclassified	Unclassified	Eubacteriales	Clostridia	Firmicutes	Bacteria
Eubacteriales sp. MGS:0548	28	Unclassified	Unclassified	Unclassified	Unclassified	Eubacteriales	Clostridia	Firmicutes	Bacteria
Faecalibacterium sp. MGS:0549	10	Unclassified	Unclassified	Faecalibacterium	Oscillospiraceae	Eubacteriales	Clostridia	Firmicutes	Bacteria
Clostridia sp. MGS:0550	11	Unclassified	Unclassified	Unclassified	Unclassified	Unclassified	Clostridia	Firmicutes	Bacteria
Eubacteriales sp. MGS:0551	13	Unclassified	Unclassified	Unclassified	Unclassified	Eubacteriales	Clostridia	Firmicutes	Bacteria
Oxalobacter formigenes MGS:0552	10	Unclassified	Oxalobacter formigenes	Oxalobacter	Oxalobacteraceae	Burkholderiales	Betaproteobacteria	Proteobacteria	Bacteria
Clostridia sp. MGS:0553	13	Unclassified	Unclassified	Unclassified	Unclassified	Unclassified	Clostridia	Firmicutes	Bacteria
Eubacteriales sp. MGS:0554	17	Unclassified	Unclassified	Unclassified	Unclassified	Eubacteriales	Clostridia	Firmicutes	Bacteria
Eubacteriales sp. MGS:0555	36	Unclassified	Unclassified	Unclassified	Unclassified	Eubacteriales	Clostridia	Firmicutes	Bacteria
Eubacteriales sp. MGS:0556	14	Unclassified	Unclassified	Unclassified	Unclassified	Eubacteriales	Clostridia	Firmicutes	Bacteria
Eubacteriales sp. MGS:0557	10	Unclassified	Unclassified	Unclassified	Unclassified	Eubacteriales	Clostridia	Firmicutes	Bacteria
Romboutsia sp. MGS:0558	17	Unclassified	Unclassified	Romboutsia	Peptostreptococcaceae	Eubacteriales	Clostridia	Firmicutes	Bacteria
Rothia mucilaginosa MGS:0559	32	Unclassified	Rothia mucilaginosa	Rothia	Micrococcaceae	Micrococcales	Actinomycetia	Actinobacteria	Bacteria
Oscillospiraceae sp. MGS:0560	16	Unclassified	Unclassified	Unclassified	Oscillospiraceae	Eubacteriales	Clostridia	Firmicutes	Bacteria
Sutterella seckii MGS:0561	14	Unclassified	Sutterella seckii	Sutterella	Sutterellaceae	Burkholderiales	Betaproteobacteria	Proteobacteria	Bacteria
Eubacteriaceae sp. MGS:0562	8	Unclassified	Unclassified	Unclassified	Eubacteriaceae	Eubacteriales	Clostridia	Firmicutes	Bacteria
Eubacteriales sp. MGS:0563	22	Unclassified	Unclassified	Unclassified	Unclassified	Eubacteriales	Clostridia	Firmicutes	Bacteria
Clostridia sp. MGS:0564	11	Unclassified	Unclassified	Unclassified	Unclassified	Unclassified	Clostridia	Firmicutes	Bacteria
Eubacteriales sp. MGS:0565	11	Unclassified	Unclassified	Unclassified	Unclassified	Eubacteriales	Clostridia	Firmicutes	Bacteria
Cloacibacillus evryensis MGS:0566	16	Unclassified	Cloacibacillus evryensis	Cloacibacillus	Synergistaceae	Synergistales	Synergistia	Synergistetes	Bacteria
unclassified sp. MGS:0567	9	Unclassified	Unclassified	Unclassified	Unclassified	Unclassified	Unclassified	Unclassified	Unclassified
Eubacteriales sp. MGS:0568	16	Unclassified	Unclassified	Unclassified	Unclassified	Eubacteriales	Clostridia	Firmicutes	Bacteria
Eggerthellales sp. MGS:0569	9	Unclassified	Unclassified	Unclassified	Unclassified	Eggerthellales	Coriobacteriia	Actinobacteria	Bacteria
Firmicutes sp. MGS:0570	8	Unclassified	Unclassified	Unclassified	Unclassified	Unclassified	Unclassified	Firmicutes	Bacteria
Longicatena caecimuris MGS:0571	14	Unclassified	Longicatena caecimuris	Longicatena	Erysipelotrichaceae	Erysipelotrichales	Erysipelotrichia	Firmicutes	Bacteria
Eubacteriales sp. MGS:0572	14	Unclassified	Unclassified	Unclassified	Unclassified	Eubacteriales	Clostridia	Firmicutes	Bacteria
Eubacteriales sp. MGS:0573	16	Unclassified	Unclassified	Unclassified	Unclassified	Eubacteriales	Clostridia	Firmicutes	Bacteria
Tyzzerella nexilis MGS:0574	11	Unclassified	Tyzzerella nexilis	Tyzzerella	Lachnospiraceae	Eubacteriales	Clostridia	Firmicutes	Bacteria
Bacteria sp. MGS:0575	10	Unclassified	Unclassified	Unclassified	Unclassified	Unclassified	Unclassified	Unclassified	Bacteria
Oscillospiraceae sp. MGS:0576	34	Unclassified	Unclassified	Unclassified	Oscillospiraceae	Eubacteriales	Clostridia	Firmicutes	Bacteria
Eubacteriales sp. MGS:0577	8	Unclassified	Unclassified	Unclassified	Unclassified	Eubacteriales	Clostridia	Firmicutes	Bacteria
Eubacteriales sp. MGS:0578	10	Unclassified	Unclassified	Unclassified	Unclassified	Eubacteriales	Clostridia	Firmicutes	Bacteria
Bifidobacterium dentium MGS:0579	27	Unclassified	Bifidobacterium dentium	Bifidobacterium	Bifidobacteriaceae	Bifidobacteriales	Actinomycetia	Actinobacteria	Bacteria
Eubacteriales sp. MGS:0580	25	Unclassified	Unclassified	Unclassified	Unclassified	Eubacteriales	Clostridia	Firmicutes	Bacteria
Firmicutes sp. MGS:0581	9	Unclassified	Unclassified	Unclassified	Unclassified	Unclassified	Unclassified	Firmicutes	Bacteria
Rikenellaceae sp. MGS:0582	9	Unclassified	Unclassified	Unclassified	Rikenellaceae	Bacteroidales	Bacteroidia	Bacteroidetes	Bacteria
Lactococcus cremoris subsp. tructae MGS:0583	38	Lactococcus cremoris subsp. tructae	Lactococcus cremoris	Lactococcus	Streptococcaceae	Lactobacillales	Bacilli	Firmicutes	Bacteria
Eubacteriales sp. MGS:0584	8	Unclassified	Unclassified	Unclassified	Unclassified	Eubacteriales	Clostridia	Firmicutes	Bacteria
Eubacteriales sp. MGS:0585	7	Unclassified	Unclassified	Unclassified	Unclassified	Eubacteriales	Clostridia	Firmicutes	Bacteria
Alistipes timonensis MGS:0586	20	Unclassified	Alistipes timonensis	Alistipes	Rikenellaceae	Bacteroidales	Bacteroidia	Bacteroidetes	Bacteria
Firmicutes sp. MGS:0587	9	Unclassified	Unclassified	Unclassified	Unclassified	Unclassified	Unclassified	Firmicutes	Bacteria
Eubacteriales sp. MGS:0588	12	Unclassified	Unclassified	Unclassified	Unclassified	Eubacteriales	Clostridia	Firmicutes	Bacteria
Eubacteriales sp. MGS:0589	8	Unclassified	Unclassified	Unclassified	Unclassified	Eubacteriales	Clostridia	Firmicutes	Bacteria
Eubacteriales sp. MGS:0590	7	Unclassified	Unclassified	Unclassified	Unclassified	Eubacteriales	Clostridia	Firmicutes	Bacteria
Eubacteriaceae sp. MGS:0591	29	Unclassified	Unclassified	Unclassified	Eubacteriaceae	Eubacteriales	Clostridia	Firmicutes	Bacteria
Eubacteriales sp. MGS:0592	12	Unclassified	Unclassified	Unclassified	Unclassified	Eubacteriales	Clostridia	Firmicutes	Bacteria
Eubacteriales sp. MGS:0593	9	Unclassified	Unclassified	Unclassified	Unclassified	Eubacteriales	Clostridia	Firmicutes	Bacteria
Eubacteriales sp. MGS:0594	11	Unclassified	Unclassified	Unclassified	Unclassified	Eubacteriales	Clostridia	Firmicutes	Bacteria
Candidatus Borkfalkia ceftriaxoniphila MGS:0595	39	Unclassified	Candidatus Borkfalkia ceftriaxoniphila	Candidatus Borkfalkia	Candidatus Borkfalkiaceae	Candidatus Borkfalkiales	Clostridia	Firmicutes	Bacteria
Firmicutes sp. MGS:0596	10	Unclassified	Unclassified	Unclassified	Unclassified	Unclassified	Unclassified	Firmicutes	Bacteria
Lactiplantibacillus plantarum subsp. plantarum MGS:0597	17	Lactiplantibacillus plantarum subsp. plantarum	Lactiplantibacillus plantarum	Lactiplantibacillus	Lactobacillaceae	Lactobacillales	Bacilli	Firmicutes	Bacteria
Lachnospiraceae sp. MGS:0598	10	Unclassified	Unclassified	Unclassified	Lachnospiraceae	Eubacteriales	Clostridia	Firmicutes	Bacteria
Clostridia sp. MGS:0599	9	Unclassified	Unclassified	Unclassified	Unclassified	Unclassified	Clostridia	Firmicutes	Bacteria
Eubacteriales sp. MGS:0600	40	Unclassified	Unclassified	Unclassified	Unclassified	Eubacteriales	Clostridia	Firmicutes	Bacteria
Eubacteriales sp. MGS:0601	11	Unclassified	Unclassified	Unclassified	Unclassified	Eubacteriales	Clostridia	Firmicutes	Bacteria
Eubacteriales sp. MGS:0602	9	Unclassified	Unclassified	Unclassified	Unclassified	Eubacteriales	Clostridia	Firmicutes	Bacteria
Clostridium sp. SN20 MGS:0603	17	Unclassified	Clostridium sp. SN20	Clostridium	Clostridiaceae	Eubacteriales	Clostridia	Firmicutes	Bacteria
Eubacteriales sp. MGS:0604	9	Unclassified	Unclassified	Unclassified	Unclassified	Eubacteriales	Clostridia	Firmicutes	Bacteria
Clostridium sp. MGS:0605	17	Unclassified	Unclassified	Clostridium	Clostridiaceae	Eubacteriales	Clostridia	Firmicutes	Bacteria
Eubacteriales sp. MGS:0606	9	Unclassified	Unclassified	Unclassified	Unclassified	Eubacteriales	Clostridia	Firmicutes	Bacteria
Eubacteriales sp. MGS:0607	7	Unclassified	Unclassified	Unclassified	Unclassified	Eubacteriales	Clostridia	Firmicutes	Bacteria
Clostridiaceae sp. MGS:0608	37	Unclassified	Unclassified	Unclassified	Clostridiaceae	Eubacteriales	Clostridia	Firmicutes	Bacteria
Eubacteriales sp. MGS:0609	7	Unclassified	Unclassified	Unclassified	Unclassified	Eubacteriales	Clostridia	Firmicutes	Bacteria
Eubacteriales sp. MGS:0610	14	Unclassified	Unclassified	Unclassified	Unclassified	Eubacteriales	Clostridia	Firmicutes	Bacteria
Bacteroides sp. MGS:0611	29	Unclassified	Unclassified	Bacteroides	Bacteroidaceae	Bacteroidales	Bacteroidia	Bacteroidetes	Bacteria
Oscillospiraceae sp. MGS:0612	19	Unclassified	Unclassified	Unclassified	Oscillospiraceae	Eubacteriales	Clostridia	Firmicutes	Bacteria
Eubacteriales sp. MGS:0613	14	Unclassified	Unclassified	Unclassified	Unclassified	Eubacteriales	Clostridia	Firmicutes	Bacteria
Eubacteriales sp. MGS:0614	9	Unclassified	Unclassified	Unclassified	Unclassified	Eubacteriales	Clostridia	Firmicutes	Bacteria
Methanosphaera stadtmanae MGS:0615	7	Unclassified	Methanosphaera stadtmanae	Methanosphaera	Methanobacteriaceae	Methanobacteriales	Methanobacteria	Euryarchaeota	Archaea
Oscillospiraceae sp. MGS:0616	22	Unclassified	Unclassified	Unclassified	Oscillospiraceae	Eubacteriales	Clostridia	Firmicutes	Bacteria
Eubacteriales sp. MGS:0617	8	Unclassified	Unclassified	Unclassified	Unclassified	Eubacteriales	Clostridia	Firmicutes	Bacteria
Eubacteriales sp. MGS:0618	9	Unclassified	Unclassified	Unclassified	Unclassified	Eubacteriales	Clostridia	Firmicutes	Bacteria
Blautia producta MGS:0619	17	Unclassified	Blautia producta	Blautia	Lachnospiraceae	Eubacteriales	Clostridia	Firmicutes	Bacteria
Bacteria sp. MGS:0620	8	Unclassified	Unclassified	Unclassified	Unclassified	Unclassified	Unclassified	Unclassified	Bacteria
Eubacteriales sp. MGS:0621	14	Unclassified	Unclassified	Unclassified	Unclassified	Eubacteriales	Clostridia	Firmicutes	Bacteria
Eubacteriales sp. MGS:0622	10	Unclassified	Unclassified	Unclassified	Unclassified	Eubacteriales	Clostridia	Firmicutes	Bacteria
Clostridia sp. MGS:0623	11	Unclassified	Unclassified	Unclassified	Unclassified	Unclassified	Clostridia	Firmicutes	Bacteria
Eubacteriales sp. MGS:0624	38	Unclassified	Unclassified	Unclassified	Unclassified	Eubacteriales	Clostridia	Firmicutes	Bacteria
Lachnospiraceae sp. MGS:0625	9	Unclassified	Unclassified	Unclassified	Lachnospiraceae	Eubacteriales	Clostridia	Firmicutes	Bacteria
Eubacteriales sp. MGS:0626	10	Unclassified	Unclassified	Unclassified	Unclassified	Eubacteriales	Clostridia	Firmicutes	Bacteria
Eubacteriales sp. MGS:0627	7	Unclassified	Unclassified	Unclassified	Unclassified	Eubacteriales	Clostridia	Firmicutes	Bacteria
Eubacteriales sp. MGS:0628	20	Unclassified	Unclassified	Unclassified	Unclassified	Eubacteriales	Clostridia	Firmicutes	Bacteria
Lachnospiraceae sp. MGS:0629	28	Unclassified	Unclassified	Unclassified	Lachnospiraceae	Eubacteriales	Clostridia	Firmicutes	Bacteria
Eubacteriales sp. MGS:0630	11	Unclassified	Unclassified	Unclassified	Unclassified	Eubacteriales	Clostridia	Firmicutes	Bacteria
Ruminococcus sp. AM28-41 MGS:0631	26	Unclassified	Ruminococcus sp. AM28-41	Ruminococcus	Oscillospiraceae	Eubacteriales	Clostridia	Firmicutes	Bacteria
Bifidobacterium angulatum MGS:0632	6	Unclassified	Bifidobacterium angulatum	Bifidobacterium	Bifidobacteriaceae	Bifidobacteriales	Actinomycetia	Actinobacteria	Bacteria
Eubacteriales sp. MGS:0633	21	Unclassified	Unclassified	Unclassified	Unclassified	Eubacteriales	Clostridia	Firmicutes	Bacteria
Bacteria sp. MGS:0634	16	Unclassified	Unclassified	Unclassified	Unclassified	Unclassified	Unclassified	Unclassified	Bacteria
Eubacteriales sp. MGS:0635	58	Unclassified	Unclassified	Unclassified	Unclassified	Eubacteriales	Clostridia	Firmicutes	Bacteria
Eubacteriales sp. MGS:0636	11	Unclassified	Unclassified	Unclassified	Unclassified	Eubacteriales	Clostridia	Firmicutes	Bacteria
Eubacteriales sp. MGS:0637	12	Unclassified	Unclassified	Unclassified	Unclassified	Eubacteriales	Clostridia	Firmicutes	Bacteria
Bacteria sp. MGS:0638	10	Unclassified	Unclassified	Unclassified	Unclassified	Unclassified	Unclassified	Unclassified	Bacteria
Eubacteriales sp. MGS:0639	10	Unclassified	Unclassified	Unclassified	Unclassified	Eubacteriales	Clostridia	Firmicutes	Bacteria
Ruminococcus sp. JE7A12 MGS:0640	7	Unclassified	Ruminococcus sp. JE7A12	Ruminococcus	Oscillospiraceae	Eubacteriales	Clostridia	Firmicutes	Bacteria
Firmicutes sp. MGS:0641	14	Unclassified	Unclassified	Unclassified	Unclassified	Unclassified	Unclassified	Firmicutes	Bacteria
Eubacteriales sp. MGS:0642	12	Unclassified	Unclassified	Unclassified	Unclassified	Eubacteriales	Clostridia	Firmicutes	Bacteria
Eubacteriales sp. MGS:0643	12	Unclassified	Unclassified	Unclassified	Unclassified	Eubacteriales	Clostridia	Firmicutes	Bacteria
Eubacteriales sp. MGS:0644	9	Unclassified	Unclassified	Unclassified	Unclassified	Eubacteriales	Clostridia	Firmicutes	Bacteria
Clostridia sp. MGS:0645	13	Unclassified	Unclassified	Unclassified	Unclassified	Unclassified	Clostridia	Firmicutes	Bacteria
Eubacteriales sp. MGS:0646	7	Unclassified	Unclassified	Unclassified	Unclassified	Eubacteriales	Clostridia	Firmicutes	Bacteria
Eubacteriales sp. MGS:0647	8	Unclassified	Unclassified	Unclassified	Unclassified	Eubacteriales	Clostridia	Firmicutes	Bacteria
Oscillospiraceae sp. MGS:0648	15	Unclassified	Unclassified	Unclassified	Oscillospiraceae	Eubacteriales	Clostridia	Firmicutes	Bacteria
Eubacteriales sp. MGS:0649	7	Unclassified	Unclassified	Unclassified	Unclassified	Eubacteriales	Clostridia	Firmicutes	Bacteria
Firmicutes sp. MGS:0650	6	Unclassified	Unclassified	Unclassified	Unclassified	Unclassified	Unclassified	Firmicutes	Bacteria
Eubacteriales sp. MGS:0651	16	Unclassified	Unclassified	Unclassified	Unclassified	Eubacteriales	Clostridia	Firmicutes	Bacteria
Eubacteriales sp. MGS:0652	17	Unclassified	Unclassified	Unclassified	Unclassified	Eubacteriales	Clostridia	Firmicutes	Bacteria
Eubacteriales sp. MGS:0653	36	Unclassified	Unclassified	Unclassified	Unclassified	Eubacteriales	Clostridia	Firmicutes	Bacteria
Eubacteriales sp. MGS:0654	12	Unclassified	Unclassified	Unclassified	Unclassified	Eubacteriales	Clostridia	Firmicutes	Bacteria
Lachnoclostridium sp. MGS:0655	26	Unclassified	Unclassified	Lachnoclostridium	Lachnospiraceae	Eubacteriales	Clostridia	Firmicutes	Bacteria
Eubacteriales sp. MGS:0656	12	Unclassified	Unclassified	Unclassified	Unclassified	Eubacteriales	Clostridia	Firmicutes	Bacteria
Phocaeicola coprophilus MGS:0657	7	Unclassified	Phocaeicola coprophilus	Phocaeicola	Unclassified	Bacteroidales	Bacteroidia	Bacteroidetes	Bacteria
Lachnoclostridium sp. An131 MGS:0658	27	Unclassified	Lachnoclostridium sp. An131	Lachnoclostridium	Lachnospiraceae	Eubacteriales	Clostridia	Firmicutes	Bacteria
Eubacteriales sp. MGS:0659	7	Unclassified	Unclassified	Unclassified	Unclassified	Eubacteriales	Clostridia	Firmicutes	Bacteria
Clostridia sp. MGS:0660	7	Unclassified	Unclassified	Unclassified	Unclassified	Unclassified	Clostridia	Firmicutes	Bacteria
Clostridia sp. MGS:0661	7	Unclassified	Unclassified	Unclassified	Unclassified	Unclassified	Clostridia	Firmicutes	Bacteria
Eubacteriales sp. MGS:0662	6	Unclassified	Unclassified	Unclassified	Unclassified	Eubacteriales	Clostridia	Firmicutes	Bacteria
Eubacteriales sp. MGS:0663	6	Unclassified	Unclassified	Unclassified	Unclassified	Eubacteriales	Clostridia	Firmicutes	Bacteria
Eubacteriales sp. MGS:0664	17	Unclassified	Unclassified	Unclassified	Unclassified	Eubacteriales	Clostridia	Firmicutes	Bacteria
Oscillospiraceae sp. MGS:0665	17	Unclassified	Unclassified	Unclassified	Oscillospiraceae	Eubacteriales	Clostridia	Firmicutes	Bacteria
Eubacteriales sp. MGS:0666	6	Unclassified	Unclassified	Unclassified	Unclassified	Eubacteriales	Clostridia	Firmicutes	Bacteria
Lachnospiraceae sp. MGS:0667	11	Unclassified	Unclassified	Unclassified	Lachnospiraceae	Eubacteriales	Clostridia	Firmicutes	Bacteria
Eubacteriales sp. MGS:0668	7	Unclassified	Unclassified	Unclassified	Unclassified	Eubacteriales	Clostridia	Firmicutes	Bacteria
Traorella massiliensis MGS:0669	15	Unclassified	Traorella massiliensis	Traorella	Erysipelotrichaceae	Erysipelotrichales	Erysipelotrichia	Firmicutes	Bacteria
Eubacteriales sp. MGS:0670	8	Unclassified	Unclassified	Unclassified	Unclassified	Eubacteriales	Clostridia	Firmicutes	Bacteria
Eubacteriales sp. MGS:0671	14	Unclassified	Unclassified	Unclassified	Unclassified	Eubacteriales	Clostridia	Firmicutes	Bacteria
Lactobacillus acidophilus MGS:0672	11	Unclassified	Lactobacillus acidophilus	Lactobacillus	Lactobacillaceae	Lactobacillales	Bacilli	Firmicutes	Bacteria
Eubacteriales sp. MGS:0673	16	Unclassified	Unclassified	Unclassified	Unclassified	Eubacteriales	Clostridia	Firmicutes	Bacteria
Eubacteriales sp. MGS:0674	9	Unclassified	Unclassified	Unclassified	Unclassified	Eubacteriales	Clostridia	Firmicutes	Bacteria
Erysipelotrichales sp. MGS:0675	5	Unclassified	Unclassified	Unclassified	Unclassified	Erysipelotrichales	Erysipelotrichia	Firmicutes	Bacteria
Anaerotignum lactatifermentans MGS:0676	9	Unclassified	Anaerotignum lactatifermentans	Anaerotignum	Lachnospiraceae	Eubacteriales	Clostridia	Firmicutes	Bacteria
Streptococcus mutans MGS:0677	31	Unclassified	Streptococcus mutans	Streptococcus	Streptococcaceae	Lactobacillales	Bacilli	Firmicutes	Bacteria
Eubacteriales sp. MGS:0678	6	Unclassified	Unclassified	Unclassified	Unclassified	Eubacteriales	Clostridia	Firmicutes	Bacteria
Agathobaculum sp. MGS:0679	13	Unclassified	Unclassified	Agathobaculum	Oscillospiraceae	Eubacteriales	Clostridia	Firmicutes	Bacteria
Streptococcus anginosus MGS:0680	35	Unclassified	Streptococcus anginosus	Streptococcus	Streptococcaceae	Lactobacillales	Bacilli	Firmicutes	Bacteria
Firmicutes sp. MGS:0681	6	Unclassified	Unclassified	Unclassified	Unclassified	Unclassified	Unclassified	Firmicutes	Bacteria
Clostridia sp. MGS:0682	22	Unclassified	Unclassified	Unclassified	Unclassified	Unclassified	Clostridia	Firmicutes	Bacteria
Oscillospiraceae sp. MGS:0683	18	Unclassified	Unclassified	Unclassified	Oscillospiraceae	Eubacteriales	Clostridia	Firmicutes	Bacteria
Megamonas funiformis MGS:0684	5	Unclassified	Megamonas funiformis	Megamonas	Selenomonadaceae	Selenomonadales	Negativicutes	Firmicutes	Bacteria
Eubacteriales sp. MGS:0685	8	Unclassified	Unclassified	Unclassified	Unclassified	Eubacteriales	Clostridia	Firmicutes	Bacteria
Enterocloster clostridioformis MGS:0686	16	Unclassified	Enterocloster clostridioformis	Enterocloster	Lachnospiraceae	Eubacteriales	Clostridia	Firmicutes	Bacteria
Coprococcus sp. AM27-12LB MGS:0687	6	Unclassified	Coprococcus sp. AM27-12LB	Coprococcus	Lachnospiraceae	Eubacteriales	Clostridia	Firmicutes	Bacteria
Eubacteriales sp. MGS:0688	8	Unclassified	Unclassified	Unclassified	Unclassified	Eubacteriales	Clostridia	Firmicutes	Bacteria
Victivallis vadensis MGS:0689	19	Unclassified	Victivallis vadensis	Victivallis	Victivallaceae	Victivallales	Lentisphaeria	Lentisphaerae	Bacteria
Olsenella sp. AF21-51 MGS:0690	7	Unclassified	Olsenella sp. AF21-51	Olsenella	Atopobiaceae	Coriobacteriales	Coriobacteriia	Actinobacteria	Bacteria
Eubacteriales sp. MGS:0691	16	Unclassified	Unclassified	Unclassified	Unclassified	Eubacteriales	Clostridia	Firmicutes	Bacteria
Eubacteriales sp. MGS:0692	12	Unclassified	Unclassified	Unclassified	Unclassified	Eubacteriales	Clostridia	Firmicutes	Bacteria
Oscillospiraceae sp. MGS:0693	13	Unclassified	Unclassified	Unclassified	Oscillospiraceae	Eubacteriales	Clostridia	Firmicutes	Bacteria
Eubacteriales sp. MGS:0694	7	Unclassified	Unclassified	Unclassified	Unclassified	Eubacteriales	Clostridia	Firmicutes	Bacteria
Bacteria sp. MGS:0695	6	Unclassified	Unclassified	Unclassified	Unclassified	Unclassified	Unclassified	Unclassified	Bacteria
Eubacteriales sp. MGS:0696	12	Unclassified	Unclassified	Unclassified	Unclassified	Eubacteriales	Clostridia	Firmicutes	Bacteria
Eubacteriales sp. MGS:0697	7	Unclassified	Unclassified	Unclassified	Unclassified	Eubacteriales	Clostridia	Firmicutes	Bacteria
Eubacteriales sp. MGS:0698	6	Unclassified	Unclassified	Unclassified	Unclassified	Eubacteriales	Clostridia	Firmicutes	Bacteria
Eubacteriales sp. MGS:0699	20	Unclassified	Unclassified	Unclassified	Unclassified	Eubacteriales	Clostridia	Firmicutes	Bacteria
Slackia piriformis MGS:0700	6	Unclassified	Slackia piriformis	Slackia	Eggerthellaceae	Eggerthellales	Coriobacteriia	Actinobacteria	Bacteria
Eubacteriales sp. MGS:0701	6	Unclassified	Unclassified	Unclassified	Unclassified	Eubacteriales	Clostridia	Firmicutes	Bacteria
Eubacteriales sp. MGS:0702	7	Unclassified	Unclassified	Unclassified	Unclassified	Eubacteriales	Clostridia	Firmicutes	Bacteria
Eubacteriales sp. MGS:0703	7	Unclassified	Unclassified	Unclassified	Unclassified	Eubacteriales	Clostridia	Firmicutes	Bacteria
Atopobiaceae sp. MGS:0704	7	Unclassified	Unclassified	Unclassified	Atopobiaceae	Coriobacteriales	Coriobacteriia	Actinobacteria	Bacteria
Streptococcus oralis subsp. oralis MGS:0705	58	Streptococcus oralis subsp. oralis	Streptococcus oralis	Streptococcus	Streptococcaceae	Lactobacillales	Bacilli	Firmicutes	Bacteria
Clostridia sp. MGS:0706	6	Unclassified	Unclassified	Unclassified	Unclassified	Unclassified	Clostridia	Firmicutes	Bacteria
Eubacteriales sp. MGS:0707	6	Unclassified	Unclassified	Unclassified	Unclassified	Eubacteriales	Clostridia	Firmicutes	Bacteria
Bacteria sp. MGS:0708	11	Unclassified	Unclassified	Unclassified	Unclassified	Unclassified	Unclassified	Unclassified	Bacteria
Eubacteriales sp. MGS:0709	15	Unclassified	Unclassified	Unclassified	Unclassified	Eubacteriales	Clostridia	Firmicutes	Bacteria
Odoribacter laneus MGS:0710	6	Unclassified	Odoribacter laneus	Odoribacter	Odoribacteraceae	Bacteroidales	Bacteroidia	Bacteroidetes	Bacteria
Eubacteriales sp. MGS:0711	23	Unclassified	Unclassified	Unclassified	Unclassified	Eubacteriales	Clostridia	Firmicutes	Bacteria
Lachnospiraceae sp. MGS:0712	9	Unclassified	Unclassified	Unclassified	Lachnospiraceae	Eubacteriales	Clostridia	Firmicutes	Bacteria
Streptococcus gordonii MGS:0713	41	Unclassified	Streptococcus gordonii	Streptococcus	Streptococcaceae	Lactobacillales	Bacilli	Firmicutes	Bacteria
Coriobacteriales sp. MGS:0714	5	Unclassified	Unclassified	Unclassified	Unclassified	Coriobacteriales	Coriobacteriia	Actinobacteria	Bacteria
Eubacteriales sp. MGS:0715	8	Unclassified	Unclassified	Unclassified	Unclassified	Eubacteriales	Clostridia	Firmicutes	Bacteria
Ruminococcus champanellensis MGS:0716	6	Unclassified	Ruminococcus champanellensis	Ruminococcus	Oscillospiraceae	Eubacteriales	Clostridia	Firmicutes	Bacteria
Eubacteriales sp. MGS:0717	9	Unclassified	Unclassified	Unclassified	Unclassified	Eubacteriales	Clostridia	Firmicutes	Bacteria
Eubacteriales sp. MGS:0718	10	Unclassified	Unclassified	Unclassified	Unclassified	Eubacteriales	Clostridia	Firmicutes	Bacteria
Dialister succinatiphilus MGS:0719	7	Unclassified	Dialister succinatiphilus	Dialister	Veillonellaceae	Veillonellales	Negativicutes	Firmicutes	Bacteria
Eubacteriales sp. MGS:0720	8	Unclassified	Unclassified	Unclassified	Unclassified	Eubacteriales	Clostridia	Firmicutes	Bacteria
Eubacteriales sp. MGS:0721	23	Unclassified	Unclassified	Unclassified	Unclassified	Eubacteriales	Clostridia	Firmicutes	Bacteria
Enteroscipio rubneri MGS:0722	11	Unclassified	Enteroscipio rubneri	Enteroscipio	Eggerthellaceae	Eggerthellales	Coriobacteriia	Actinobacteria	Bacteria
Propionibacterium freudenreichii subsp. shermanii MGS:0723	21	Propionibacterium freudenreichii subsp. shermanii	Propionibacterium freudenreichii	Propionibacterium	Propionibacteriaceae	Propionibacteriales	Actinomycetia	Actinobacteria	Bacteria
Clostridia sp. MGS:0724	26	Unclassified	Unclassified	Unclassified	Unclassified	Unclassified	Clostridia	Firmicutes	Bacteria
Lachnospiraceae sp. MGS:0725	24	Unclassified	Unclassified	Unclassified	Lachnospiraceae	Eubacteriales	Clostridia	Firmicutes	Bacteria
Bacteria sp. MGS:0726	7	Unclassified	Unclassified	Unclassified	Unclassified	Unclassified	Unclassified	Unclassified	Bacteria
Desulfovibrionales sp. MGS:0727	5	Unclassified	Unclassified	Unclassified	Unclassified	Desulfovibrionales	Deltaproteobacteria	Proteobacteria	Bacteria
Clostridia sp. MGS:0728	8	Unclassified	Unclassified	Unclassified	Unclassified	Unclassified	Clostridia	Firmicutes	Bacteria
Oscillospiraceae sp. MGS:0729	10	Unclassified	Unclassified	Unclassified	Oscillospiraceae	Eubacteriales	Clostridia	Firmicutes	Bacteria
Eubacteriales sp. MGS:0730	8	Unclassified	Unclassified	Unclassified	Unclassified	Eubacteriales	Clostridia	Firmicutes	Bacteria
Eubacteriales sp. MGS:0731	6	Unclassified	Unclassified	Unclassified	Unclassified	Eubacteriales	Clostridia	Firmicutes	Bacteria
Faecalibacterium sp. MGS:0732	18	Unclassified	Unclassified	Faecalibacterium	Oscillospiraceae	Eubacteriales	Clostridia	Firmicutes	Bacteria
Clostridia sp. MGS:0733	8	Unclassified	Unclassified	Unclassified	Unclassified	Unclassified	Clostridia	Firmicutes	Bacteria
Oscillibacter sp. MGS:0734	31	Unclassified	Unclassified	Oscillibacter	Oscillospiraceae	Eubacteriales	Clostridia	Firmicutes	Bacteria
Pseudoflavonifractor sp. BIOML-A3 MGS:0735	11	Unclassified	Pseudoflavonifractor sp. BIOML-A3	Pseudoflavonifractor	Oscillospiraceae	Eubacteriales	Clostridia	Firmicutes	Bacteria
Eubacteriales sp. MGS:0736	5	Unclassified	Unclassified	Unclassified	Unclassified	Eubacteriales	Clostridia	Firmicutes	Bacteria
Erysipelotrichales sp. MGS:0737	5	Unclassified	Unclassified	Unclassified	Unclassified	Erysipelotrichales	Erysipelotrichia	Firmicutes	Bacteria
Bacteroidales sp. MGS:0738	7	Unclassified	Unclassified	Unclassified	Unclassified	Bacteroidales	Bacteroidia	Bacteroidetes	Bacteria
Oscillospiraceae sp. MGS:0739	22	Unclassified	Unclassified	Unclassified	Oscillospiraceae	Eubacteriales	Clostridia	Firmicutes	Bacteria
Eubacteriales sp. MGS:0740	6	Unclassified	Unclassified	Unclassified	Unclassified	Eubacteriales	Clostridia	Firmicutes	Bacteria
Clostridia sp. MGS:0741	11	Unclassified	Unclassified	Unclassified	Unclassified	Unclassified	Clostridia	Firmicutes	Bacteria
Enterococcus faecalis MGS:0742	12	Unclassified	Enterococcus faecalis	Enterococcus	Enterococcaceae	Lactobacillales	Bacilli	Firmicutes	Bacteria
Anaerostipes sp. MGS:0743	16	Unclassified	Unclassified	Anaerostipes	Lachnospiraceae	Eubacteriales	Clostridia	Firmicutes	Bacteria
Eubacteriales sp. MGS:0744	23	Unclassified	Unclassified	Unclassified	Unclassified	Eubacteriales	Clostridia	Firmicutes	Bacteria
Bacteroides fragilis MGS:0745	6	Unclassified	Bacteroides fragilis	Bacteroides	Bacteroidaceae	Bacteroidales	Bacteroidia	Bacteroidetes	Bacteria
Clostridia sp. MGS:0746	15	Unclassified	Unclassified	Unclassified	Unclassified	Unclassified	Clostridia	Firmicutes	Bacteria
Anaerostipes caccae MGS:0747	15	Unclassified	Anaerostipes caccae	Anaerostipes	Lachnospiraceae	Eubacteriales	Clostridia	Firmicutes	Bacteria
Lachnospiraceae sp. MGS:0748	21	Unclassified	Unclassified	Unclassified	Lachnospiraceae	Eubacteriales	Clostridia	Firmicutes	Bacteria
Coriobacteriia sp. MGS:0749	6	Unclassified	Unclassified	Unclassified	Unclassified	Unclassified	Coriobacteriia	Actinobacteria	Bacteria
Clostridia sp. MGS:0750	9	Unclassified	Unclassified	Unclassified	Unclassified	Unclassified	Clostridia	Firmicutes	Bacteria
Eubacteriales sp. MGS:0751	6	Unclassified	Unclassified	Unclassified	Unclassified	Eubacteriales	Clostridia	Firmicutes	Bacteria
Clostridia sp. MGS:0752	8	Unclassified	Unclassified	Unclassified	Unclassified	Unclassified	Clostridia	Firmicutes	Bacteria
Clostridium disporicum MGS:0753	16	Unclassified	Clostridium disporicum	Clostridium	Clostridiaceae	Eubacteriales	Clostridia	Firmicutes	Bacteria
Eubacteriales sp. MGS:0754	5	Unclassified	Unclassified	Unclassified	Unclassified	Eubacteriales	Clostridia	Firmicutes	Bacteria
Eubacteriales sp. MGS:0755	21	Unclassified	Unclassified	Unclassified	Unclassified	Eubacteriales	Clostridia	Firmicutes	Bacteria
Clostridia sp. MGS:0756	11	Unclassified	Unclassified	Unclassified	Unclassified	Unclassified	Clostridia	Firmicutes	Bacteria
Eubacteriales sp. MGS:0757	5	Unclassified	Unclassified	Unclassified	Unclassified	Eubacteriales	Clostridia	Firmicutes	Bacteria
Eubacteriales sp. MGS:0758	6	Unclassified	Unclassified	Unclassified	Unclassified	Eubacteriales	Clostridia	Firmicutes	Bacteria
Eubacteriales sp. MGS:0759	5	Unclassified	Unclassified	Unclassified	Unclassified	Eubacteriales	Clostridia	Firmicutes	Bacteria
Eubacteriales sp. MGS:0760	7	Unclassified	Unclassified	Unclassified	Unclassified	Eubacteriales	Clostridia	Firmicutes	Bacteria
Mitsuokella jalaludinii MGS:0761	5	Unclassified	Mitsuokella jalaludinii	Mitsuokella	Selenomonadaceae	Selenomonadales	Negativicutes	Firmicutes	Bacteria
Eubacteriales sp. MGS:0762	7	Unclassified	Unclassified	Unclassified	Unclassified	Eubacteriales	Clostridia	Firmicutes	Bacteria
Eubacteriales sp. MGS:0763	7	Unclassified	Unclassified	Unclassified	Unclassified	Eubacteriales	Clostridia	Firmicutes	Bacteria
Eubacteriales sp. MGS:0764	5	Unclassified	Unclassified	Unclassified	Unclassified	Eubacteriales	Clostridia	Firmicutes	Bacteria
Oscillospiraceae sp. MGS:0765	20	Unclassified	Unclassified	Unclassified	Oscillospiraceae	Eubacteriales	Clostridia	Firmicutes	Bacteria
Lachnoclostridium edouardi MGS:0766	15	Unclassified	Lachnoclostridium edouardi	Lachnoclostridium	Lachnospiraceae	Eubacteriales	Clostridia	Firmicutes	Bacteria
Clostridia sp. MGS:0767	10	Unclassified	Unclassified	Unclassified	Unclassified	Unclassified	Clostridia	Firmicutes	Bacteria
Eubacteriales sp. MGS:0768	4	Unclassified	Unclassified	Unclassified	Unclassified	Eubacteriales	Clostridia	Firmicutes	Bacteria
Firmicutes sp. MGS:0769	5	Unclassified	Unclassified	Unclassified	Unclassified	Unclassified	Unclassified	Firmicutes	Bacteria
Oscillospiraceae sp. MGS:0770	10	Unclassified	Unclassified	Unclassified	Oscillospiraceae	Eubacteriales	Clostridia	Firmicutes	Bacteria
Eubacteriales sp. MGS:0771	17	Unclassified	Unclassified	Unclassified	Unclassified	Eubacteriales	Clostridia	Firmicutes	Bacteria
Lachnospiraceae sp. MGS:0772	5	Unclassified	Unclassified	Unclassified	Lachnospiraceae	Eubacteriales	Clostridia	Firmicutes	Bacteria
Eubacteriales sp. MGS:0773	6	Unclassified	Unclassified	Unclassified	Unclassified	Eubacteriales	Clostridia	Firmicutes	Bacteria
Oscillospiraceae sp. MGS:0774	15	Unclassified	Unclassified	Unclassified	Oscillospiraceae	Eubacteriales	Clostridia	Firmicutes	Bacteria
Catenibacterium mitsuokai MGS:0775	12	Unclassified	Catenibacterium mitsuokai	Catenibacterium	Coprobacillaceae	Erysipelotrichales	Erysipelotrichia	Firmicutes	Bacteria
Parabacteroides sp. MGS:0776	7	Unclassified	Unclassified	Parabacteroides	Tannerellaceae	Bacteroidales	Bacteroidia	Bacteroidetes	Bacteria
Eubacteriales sp. MGS:0777	6	Unclassified	Unclassified	Unclassified	Unclassified	Eubacteriales	Clostridia	Firmicutes	Bacteria
Bacteria sp. MGS:0778	7	Unclassified	Unclassified	Unclassified	Unclassified	Unclassified	Unclassified	Unclassified	Bacteria
Eubacteriales sp. MGS:0779	7	Unclassified	Unclassified	Unclassified	Unclassified	Eubacteriales	Clostridia	Firmicutes	Bacteria
Oscillospiraceae sp. MGS:0780	4	Unclassified	Unclassified	Unclassified	Oscillospiraceae	Eubacteriales	Clostridia	Firmicutes	Bacteria
Eubacteriales sp. MGS:0781	21	Unclassified	Unclassified	Unclassified	Unclassified	Eubacteriales	Clostridia	Firmicutes	Bacteria
Saccharomyces cerevisiae MGS:0782	18	Unclassified	Saccharomyces cerevisiae	Saccharomyces	Saccharomycetaceae	Saccharomycetales	Saccharomycetes	Ascomycota	Eukaryota
Clostridia sp. MGS:0783	10	Unclassified	Unclassified	Unclassified	Unclassified	Unclassified	Clostridia	Firmicutes	Bacteria
Prevotella sp. P4-67 MGS:0784	4	Unclassified	Prevotella sp. P4-67	Prevotella	Prevotellaceae	Bacteroidales	Bacteroidia	Bacteroidetes	Bacteria
Eubacteriales sp. MGS:0785	4	Unclassified	Unclassified	Unclassified	Unclassified	Eubacteriales	Clostridia	Firmicutes	Bacteria
Eubacteriales sp. MGS:0786	6	Unclassified	Unclassified	Unclassified	Unclassified	Eubacteriales	Clostridia	Firmicutes	Bacteria
Clostridia sp. MGS:0787	9	Unclassified	Unclassified	Unclassified	Unclassified	Unclassified	Clostridia	Firmicutes	Bacteria
Firmicutes sp. MGS:0788	5	Unclassified	Unclassified	Unclassified	Unclassified	Unclassified	Unclassified	Firmicutes	Bacteria
Bacteroidales sp. MGS:0789	5	Unclassified	Unclassified	Unclassified	Unclassified	Bacteroidales	Bacteroidia	Bacteroidetes	Bacteria
Eubacteriales sp. MGS:0790	17	Unclassified	Unclassified	Unclassified	Unclassified	Eubacteriales	Clostridia	Firmicutes	Bacteria
Eubacteriales sp. MGS:0791	6	Unclassified	Unclassified	Unclassified	Unclassified	Eubacteriales	Clostridia	Firmicutes	Bacteria
Eubacteriales sp. MGS:0792	21	Unclassified	Unclassified	Unclassified	Unclassified	Eubacteriales	Clostridia	Firmicutes	Bacteria
Clostridium paraputrificum MGS:0793	11	Unclassified	Clostridium paraputrificum	Clostridium	Clostridiaceae	Eubacteriales	Clostridia	Firmicutes	Bacteria
Eubacteriales sp. MGS:0794	5	Unclassified	Unclassified	Unclassified	Unclassified	Eubacteriales	Clostridia	Firmicutes	Bacteria
Bacteroidia sp. MGS:0795	6	Unclassified	Unclassified	Unclassified	Unclassified	Unclassified	Bacteroidia	Bacteroidetes	Bacteria
Aeromonadales sp. MGS:0796	4	Unclassified	Unclassified	Unclassified	Unclassified	Aeromonadales	Gammaproteobacteria	Proteobacteria	Bacteria
Prevotella hominis MGS:0797	5	Unclassified	Prevotella hominis	Prevotella	Prevotellaceae	Bacteroidales	Bacteroidia	Bacteroidetes	Bacteria
Amedibacillus dolichus MGS:0798	10	Unclassified	Amedibacillus dolichus	Amedibacillus	Erysipelotrichaceae	Erysipelotrichales	Erysipelotrichia	Firmicutes	Bacteria
Burkholderiales sp. MGS:0799	6	Unclassified	Unclassified	Unclassified	Unclassified	Burkholderiales	Betaproteobacteria	Proteobacteria	Bacteria
Akkermansia sp. BIOML-A59 MGS:0800	8	Unclassified	Akkermansia sp. BIOML-A59	Akkermansia	Akkermansiaceae	Verrucomicrobiales	Verrucomicrobiae	Verrucomicrobia	Bacteria
Bacteria sp. MGS:0801	5	Unclassified	Unclassified	Unclassified	Unclassified	Unclassified	Unclassified	Unclassified	Bacteria
Collinsella intestinalis MGS:0802	6	Unclassified	Collinsella intestinalis	Collinsella	Coriobacteriaceae	Coriobacteriales	Coriobacteriia	Actinobacteria	Bacteria
Eubacteriales sp. MGS:0803	9	Unclassified	Unclassified	Unclassified	Unclassified	Eubacteriales	Clostridia	Firmicutes	Bacteria
Eggerthellaceae sp. MGS:0804	5	Unclassified	Unclassified	Unclassified	Eggerthellaceae	Eggerthellales	Coriobacteriia	Actinobacteria	Bacteria
Oscillospiraceae sp. MGS:0805	10	Unclassified	Unclassified	Unclassified	Oscillospiraceae	Eubacteriales	Clostridia	Firmicutes	Bacteria
Oscillospiraceae sp. MGS:0806	31	Unclassified	Unclassified	Unclassified	Oscillospiraceae	Eubacteriales	Clostridia	Firmicutes	Bacteria
Eubacteriales sp. MGS:0807	4	Unclassified	Unclassified	Unclassified	Unclassified	Eubacteriales	Clostridia	Firmicutes	Bacteria
Clostridium celatum MGS:0808	14	Unclassified	Clostridium celatum	Clostridium	Clostridiaceae	Eubacteriales	Clostridia	Firmicutes	Bacteria
Erysipelotrichales sp. MGS:0809	6	Unclassified	Unclassified	Unclassified	Unclassified	Erysipelotrichales	Erysipelotrichia	Firmicutes	Bacteria
Firmicutes sp. MGS:0810	4	Unclassified	Unclassified	Unclassified	Unclassified	Unclassified	Unclassified	Firmicutes	Bacteria
Firmicutes sp. MGS:0811	4	Unclassified	Unclassified	Unclassified	Unclassified	Unclassified	Unclassified	Firmicutes	Bacteria
Acidaminococcales sp. MGS:0812	4	Unclassified	Unclassified	Unclassified	Unclassified	Acidaminococcales	Negativicutes	Firmicutes	Bacteria
Eubacteriales sp. MGS:0813	6	Unclassified	Unclassified	Unclassified	Unclassified	Eubacteriales	Clostridia	Firmicutes	Bacteria
Eubacteriales sp. MGS:0814	4	Unclassified	Unclassified	Unclassified	Unclassified	Eubacteriales	Clostridia	Firmicutes	Bacteria
Clostridia sp. MGS:0815	22	Unclassified	Unclassified	Unclassified	Unclassified	Unclassified	Clostridia	Firmicutes	Bacteria
Sutterella sp. AM11-39 MGS:0816	8	Unclassified	Sutterella sp. AM11-39	Sutterella	Sutterellaceae	Burkholderiales	Betaproteobacteria	Proteobacteria	Bacteria
Firmicutes sp. MGS:0817	6	Unclassified	Unclassified	Unclassified	Unclassified	Unclassified	Unclassified	Firmicutes	Bacteria
Bacteroidales sp. MGS:0818	6	Unclassified	Unclassified	Unclassified	Unclassified	Bacteroidales	Bacteroidia	Bacteroidetes	Bacteria
Eubacteriales sp. MGS:0819	5	Unclassified	Unclassified	Unclassified	Unclassified	Eubacteriales	Clostridia	Firmicutes	Bacteria
Eubacteriales sp. MGS:0820	4	Unclassified	Unclassified	Unclassified	Unclassified	Eubacteriales	Clostridia	Firmicutes	Bacteria
Eubacteriales sp. MGS:0821	4	Unclassified	Unclassified	Unclassified	Unclassified	Eubacteriales	Clostridia	Firmicutes	Bacteria
Holdemanella sp. MGS:0822	9	Unclassified	Unclassified	Holdemanella	Erysipelotrichaceae	Erysipelotrichales	Erysipelotrichia	Firmicutes	Bacteria
Bacteria sp. MGS:0823	4	Unclassified	Unclassified	Unclassified	Unclassified	Unclassified	Unclassified	Unclassified	Bacteria
Victivallales sp. MGS:0824	9	Unclassified	Unclassified	Unclassified	Unclassified	Victivallales	Lentisphaeria	Lentisphaerae	Bacteria
Massilimicrobiota timonensis MGS:0825	24	Unclassified	Massilimicrobiota timonensis	Massilimicrobiota	Erysipelotrichaceae	Erysipelotrichales	Erysipelotrichia	Firmicutes	Bacteria
Prevotella stercorea MGS:0826	5	Unclassified	Prevotella stercorea	Prevotella	Prevotellaceae	Bacteroidales	Bacteroidia	Bacteroidetes	Bacteria
Eubacteriales sp. MGS:0827	4	Unclassified	Unclassified	Unclassified	Unclassified	Eubacteriales	Clostridia	Firmicutes	Bacteria
Clostridia sp. MGS:0828	5	Unclassified	Unclassified	Unclassified	Unclassified	Unclassified	Clostridia	Firmicutes	Bacteria
Eubacteriales sp. MGS:0829	5	Unclassified	Unclassified	Unclassified	Unclassified	Eubacteriales	Clostridia	Firmicutes	Bacteria
Eubacteriales sp. MGS:0830	6	Unclassified	Unclassified	Unclassified	Unclassified	Eubacteriales	Clostridia	Firmicutes	Bacteria
Lachnospiraceae sp. MGS:0831	4	Unclassified	Unclassified	Unclassified	Lachnospiraceae	Eubacteriales	Clostridia	Firmicutes	Bacteria
Eubacteriales sp. MGS:0832	5	Unclassified	Unclassified	Unclassified	Unclassified	Eubacteriales	Clostridia	Firmicutes	Bacteria
Desulfovibrionaceae sp. MGS:0833	4	Unclassified	Unclassified	Unclassified	Desulfovibrionaceae	Desulfovibrionales	Deltaproteobacteria	Proteobacteria	Bacteria
Parabacteroides massiliensis MGS:0834	10	Unclassified	Parabacteroides massiliensis	Parabacteroides	Tannerellaceae	Bacteroidales	Bacteroidia	Bacteroidetes	Bacteria
Firmicutes sp. MGS:0835	4	Unclassified	Unclassified	Unclassified	Unclassified	Unclassified	Unclassified	Firmicutes	Bacteria
Latilactobacillus sakei subsp. sakei MGS:0836	15	Latilactobacillus sakei subsp. sakei	Latilactobacillus sakei	Latilactobacillus	Lactobacillaceae	Lactobacillales	Bacilli	Firmicutes	Bacteria
Eubacteriales sp. MGS:0837	7	Unclassified	Unclassified	Unclassified	Unclassified	Eubacteriales	Clostridia	Firmicutes	Bacteria
Eubacterium sp. AF22-8LB MGS:0838	20	Unclassified	Eubacterium sp. AF22-8LB	Eubacterium	Eubacteriaceae	Eubacteriales	Clostridia	Firmicutes	Bacteria
Bacteria sp. MGS:0839	5	Unclassified	Unclassified	Unclassified	Unclassified	Unclassified	Unclassified	Unclassified	Bacteria
Burkholderiales sp. MGS:0840	5	Unclassified	Unclassified	Unclassified	Unclassified	Burkholderiales	Betaproteobacteria	Proteobacteria	Bacteria
Clostridia sp. MGS:0841	4	Unclassified	Unclassified	Unclassified	Unclassified	Unclassified	Clostridia	Firmicutes	Bacteria
Eubacteriales sp. MGS:0842	7	Unclassified	Unclassified	Unclassified	Unclassified	Eubacteriales	Clostridia	Firmicutes	Bacteria
Eubacteriales sp. MGS:0843	16	Unclassified	Unclassified	Unclassified	Unclassified	Eubacteriales	Clostridia	Firmicutes	Bacteria
Pseudoflavonifractor sp. MGS:0844	34	Unclassified	Unclassified	Pseudoflavonifractor	Oscillospiraceae	Eubacteriales	Clostridia	Firmicutes	Bacteria
Clostridia sp. MGS:0845	7	Unclassified	Unclassified	Unclassified	Unclassified	Unclassified	Clostridia	Firmicutes	Bacteria
Eubacteriales sp. MGS:0846	7	Unclassified	Unclassified	Unclassified	Unclassified	Eubacteriales	Clostridia	Firmicutes	Bacteria
Eubacteriales sp. MGS:0847	4	Unclassified	Unclassified	Unclassified	Unclassified	Eubacteriales	Clostridia	Firmicutes	Bacteria
Eggerthellales sp. MGS:0848	8	Unclassified	Unclassified	Unclassified	Unclassified	Eggerthellales	Coriobacteriia	Actinobacteria	Bacteria
Oscillospiraceae sp. MGS:0849	11	Unclassified	Unclassified	Unclassified	Oscillospiraceae	Eubacteriales	Clostridia	Firmicutes	Bacteria
Collinsella tanakaei MGS:0850	4	Unclassified	Collinsella tanakaei	Collinsella	Coriobacteriaceae	Coriobacteriales	Coriobacteriia	Actinobacteria	Bacteria
Eubacteriales sp. MGS:0851	11	Unclassified	Unclassified	Unclassified	Unclassified	Eubacteriales	Clostridia	Firmicutes	Bacteria
Clostridia sp. MGS:0852	4	Unclassified	Unclassified	Unclassified	Unclassified	Unclassified	Clostridia	Firmicutes	Bacteria
Lacticaseibacillus paracasei subsp. paracasei MGS:0853	18	Lacticaseibacillus paracasei subsp. paracasei	Lacticaseibacillus paracasei	Lacticaseibacillus	Lactobacillaceae	Lactobacillales	Bacilli	Firmicutes	Bacteria
Eubacteriales sp. MGS:0854	4	Unclassified	Unclassified	Unclassified	Unclassified	Eubacteriales	Clostridia	Firmicutes	Bacteria
Lachnospiraceae sp. MGS:0855	4	Unclassified	Unclassified	Unclassified	Lachnospiraceae	Eubacteriales	Clostridia	Firmicutes	Bacteria
Eubacteriales sp. MGS:0856	7	Unclassified	Unclassified	Unclassified	Unclassified	Eubacteriales	Clostridia	Firmicutes	Bacteria
Eubacteriales sp. MGS:0857	17	Unclassified	Unclassified	Unclassified	Unclassified	Eubacteriales	Clostridia	Firmicutes	Bacteria
Eubacteriales sp. MGS:0858	5	Unclassified	Unclassified	Unclassified	Unclassified	Eubacteriales	Clostridia	Firmicutes	Bacteria
Eubacteriales sp. MGS:0859	11	Unclassified	Unclassified	Unclassified	Unclassified	Eubacteriales	Clostridia	Firmicutes	Bacteria
Firmicutes sp. MGS:0860	4	Unclassified	Unclassified	Unclassified	Unclassified	Unclassified	Unclassified	Firmicutes	Bacteria
Clostridia sp. MGS:0861	18	Unclassified	Unclassified	Unclassified	Unclassified	Unclassified	Clostridia	Firmicutes	Bacteria
Gemmiger sp. MGS:0862	11	Unclassified	Unclassified	Gemmiger	Unclassified	Eubacteriales	Clostridia	Firmicutes	Bacteria
Bacteria sp. MGS:0863	10	Unclassified	Unclassified	Unclassified	Unclassified	Unclassified	Unclassified	Unclassified	Bacteria
Eubacteriales sp. MGS:0864	19	Unclassified	Unclassified	Unclassified	Unclassified	Eubacteriales	Clostridia	Firmicutes	Bacteria
Dorea phocaeensis MGS:0865	4	Unclassified	Dorea phocaeensis	Dorea	Lachnospiraceae	Eubacteriales	Clostridia	Firmicutes	Bacteria
Bacteria sp. MGS:0866	4	Unclassified	Unclassified	Unclassified	Unclassified	Unclassified	Unclassified	Unclassified	Bacteria
Erysipelotrichaceae sp. MGS:0867	13	Unclassified	Unclassified	Unclassified	Erysipelotrichaceae	Erysipelotrichales	Erysipelotrichia	Firmicutes	Bacteria
Eubacteriales sp. MGS:0868	8	Unclassified	Unclassified	Unclassified	Unclassified	Eubacteriales	Clostridia	Firmicutes	Bacteria
Rubneribacter badeniensis MGS:0869	15	Unclassified	Rubneribacter badeniensis	Rubneribacter	Eggerthellaceae	Eggerthellales	Coriobacteriia	Actinobacteria	Bacteria
Eubacteriales sp. MGS:0870	6	Unclassified	Unclassified	Unclassified	Unclassified	Eubacteriales	Clostridia	Firmicutes	Bacteria
Eubacteriales sp. MGS:0871	3	Unclassified	Unclassified	Unclassified	Unclassified	Eubacteriales	Clostridia	Firmicutes	Bacteria
Eubacteriales sp. MGS:0872	7	Unclassified	Unclassified	Unclassified	Unclassified	Eubacteriales	Clostridia	Firmicutes	Bacteria
Eubacteriales sp. MGS:0873	6	Unclassified	Unclassified	Unclassified	Unclassified	Eubacteriales	Clostridia	Firmicutes	Bacteria
Firmicutes sp. MGS:0874	5	Unclassified	Unclassified	Unclassified	Unclassified	Unclassified	Unclassified	Firmicutes	Bacteria
Faecalicoccus pleomorphus MGS:0875	5	Unclassified	Faecalicoccus pleomorphus	Faecalicoccus	Erysipelotrichaceae	Erysipelotrichales	Erysipelotrichia	Firmicutes	Bacteria
Intestinimonas timonensis MGS:0876	11	Unclassified	Intestinimonas timonensis	Intestinimonas	Unclassified	Eubacteriales	Clostridia	Firmicutes	Bacteria
Alistipes provencensis MGS:0877	6	Unclassified	Alistipes provencensis	Alistipes	Rikenellaceae	Bacteroidales	Bacteroidia	Bacteroidetes	Bacteria
Eubacteriales sp. MGS:0878	10	Unclassified	Unclassified	Unclassified	Unclassified	Eubacteriales	Clostridia	Firmicutes	Bacteria
Clostridia sp. MGS:0879	8	Unclassified	Unclassified	Unclassified	Unclassified	Unclassified	Clostridia	Firmicutes	Bacteria
Eubacteriales sp. MGS:0880	6	Unclassified	Unclassified	Unclassified	Unclassified	Eubacteriales	Clostridia	Firmicutes	Bacteria
Eubacteriales sp. MGS:0881	6	Unclassified	Unclassified	Unclassified	Unclassified	Eubacteriales	Clostridia	Firmicutes	Bacteria
Eubacteriales sp. MGS:0882	5	Unclassified	Unclassified	Unclassified	Unclassified	Eubacteriales	Clostridia	Firmicutes	Bacteria
Cloacibacillus porcorum MGS:0883	5	Unclassified	Cloacibacillus porcorum	Cloacibacillus	Synergistaceae	Synergistales	Synergistia	Synergistetes	Bacteria
Lactobacillus gasseri MGS:0884	12	Unclassified	Lactobacillus gasseri	Lactobacillus	Lactobacillaceae	Lactobacillales	Bacilli	Firmicutes	Bacteria
Clostridia sp. MGS:0885	3	Unclassified	Unclassified	Unclassified	Unclassified	Unclassified	Clostridia	Firmicutes	Bacteria
Enterococcus faecium MGS:0886	6	Unclassified	Enterococcus faecium	Enterococcus	Enterococcaceae	Lactobacillales	Bacilli	Firmicutes	Bacteria
Eubacteriales sp. MGS:0887	3	Unclassified	Unclassified	Unclassified	Unclassified	Eubacteriales	Clostridia	Firmicutes	Bacteria
Clostridium sp. 1001271st1 H5 MGS:0888	29	Unclassified	Clostridium sp. 1001271st1 H5	Clostridium	Clostridiaceae	Eubacteriales	Clostridia	Firmicutes	Bacteria
Bacteroidales sp. MGS:0889	4	Unclassified	Unclassified	Unclassified	Unclassified	Bacteroidales	Bacteroidia	Bacteroidetes	Bacteria
Lachnospiraceae sp. MGS:0890	12	Unclassified	Unclassified	Unclassified	Lachnospiraceae	Eubacteriales	Clostridia	Firmicutes	Bacteria
Eubacteriales sp. MGS:0891	3	Unclassified	Unclassified	Unclassified	Unclassified	Eubacteriales	Clostridia	Firmicutes	Bacteria
Bacteroidales sp. MGS:0892	3	Unclassified	Unclassified	Unclassified	Unclassified	Bacteroidales	Bacteroidia	Bacteroidetes	Bacteria
Clostridia sp. MGS:0893	8	Unclassified	Unclassified	Unclassified	Unclassified	Unclassified	Clostridia	Firmicutes	Bacteria
Bacteroidales sp. MGS:0894	4	Unclassified	Unclassified	Unclassified	Unclassified	Bacteroidales	Bacteroidia	Bacteroidetes	Bacteria
Eubacteriales sp. MGS:0895	4	Unclassified	Unclassified	Unclassified	Unclassified	Eubacteriales	Clostridia	Firmicutes	Bacteria
Clostridia sp. MGS:0896	4	Unclassified	Unclassified	Unclassified	Unclassified	Unclassified	Clostridia	Firmicutes	Bacteria
Eubacteriales sp. MGS:0897	4	Unclassified	Unclassified	Unclassified	Unclassified	Eubacteriales	Clostridia	Firmicutes	Bacteria
Clostridia sp. MGS:0898	5	Unclassified	Unclassified	Unclassified	Unclassified	Unclassified	Clostridia	Firmicutes	Bacteria
Lachnospiraceae sp. MGS:0899	4	Unclassified	Unclassified	Unclassified	Lachnospiraceae	Eubacteriales	Clostridia	Firmicutes	Bacteria
Prevotellamassilia timonensis MGS:0900	3	Unclassified	Prevotellamassilia timonensis	Prevotellamassilia	Prevotellaceae	Bacteroidales	Bacteroidia	Bacteroidetes	Bacteria
Emergencia timonensis MGS:0901	6	Unclassified	Emergencia timonensis	Emergencia	Clostridiales Family XIII. Incertae Sedis	Eubacteriales	Clostridia	Firmicutes	Bacteria
Eubacteriales sp. MGS:0902	6	Unclassified	Unclassified	Unclassified	Unclassified	Eubacteriales	Clostridia	Firmicutes	Bacteria
Lachnospiraceae sp. MGS:0903	3	Unclassified	Unclassified	Unclassified	Lachnospiraceae	Eubacteriales	Clostridia	Firmicutes	Bacteria
Desulfovibrio desulfuricans MGS:0904	5	Unclassified	Desulfovibrio desulfuricans	Desulfovibrio	Desulfovibrionaceae	Desulfovibrionales	Deltaproteobacteria	Proteobacteria	Bacteria
Blautia producta MGS:0905	9	Unclassified	Blautia producta	Blautia	Lachnospiraceae	Eubacteriales	Clostridia	Firmicutes	Bacteria
Bacteroidales sp. MGS:0906	3	Unclassified	Unclassified	Unclassified	Unclassified	Bacteroidales	Bacteroidia	Bacteroidetes	Bacteria
Eubacteriales sp. MGS:0907	3	Unclassified	Unclassified	Unclassified	Unclassified	Eubacteriales	Clostridia	Firmicutes	Bacteria
Eubacteriales sp. MGS:0908	8	Unclassified	Unclassified	Unclassified	Unclassified	Eubacteriales	Clostridia	Firmicutes	Bacteria
Clostridia sp. MGS:0909	9	Unclassified	Unclassified	Unclassified	Unclassified	Unclassified	Clostridia	Firmicutes	Bacteria
Eubacteriales sp. MGS:0910	6	Unclassified	Unclassified	Unclassified	Unclassified	Eubacteriales	Clostridia	Firmicutes	Bacteria
Bacteria sp. MGS:0911	7	Unclassified	Unclassified	Unclassified	Unclassified	Unclassified	Unclassified	Unclassified	Bacteria
Bacteroidales sp. MGS:0912	3	Unclassified	Unclassified	Unclassified	Unclassified	Bacteroidales	Bacteroidia	Bacteroidetes	Bacteria
Eubacteriales sp. MGS:0913	5	Unclassified	Unclassified	Unclassified	Unclassified	Eubacteriales	Clostridia	Firmicutes	Bacteria
Eubacteriales sp. MGS:0914	3	Unclassified	Unclassified	Unclassified	Unclassified	Eubacteriales	Clostridia	Firmicutes	Bacteria
Firmicutes sp. MGS:0915	6	Unclassified	Unclassified	Unclassified	Unclassified	Unclassified	Unclassified	Firmicutes	Bacteria
Eubacteriales sp. MGS:0916	4	Unclassified	Unclassified	Unclassified	Unclassified	Eubacteriales	Clostridia	Firmicutes	Bacteria
Eubacteriales sp. MGS:0917	10	Unclassified	Unclassified	Unclassified	Unclassified	Eubacteriales	Clostridia	Firmicutes	Bacteria
Clostridia sp. MGS:0918	3	Unclassified	Unclassified	Unclassified	Unclassified	Unclassified	Clostridia	Firmicutes	Bacteria
Ligilactobacillus salivarius MGS:0919	7	Unclassified	Ligilactobacillus salivarius	Ligilactobacillus	Lactobacillaceae	Lactobacillales	Bacilli	Firmicutes	Bacteria
Bacteria sp. MGS:0920	3	Unclassified	Unclassified	Unclassified	Unclassified	Unclassified	Unclassified	Unclassified	Bacteria
Megasphaera elsdenii MGS:0921	4	Unclassified	Megasphaera elsdenii	Megasphaera	Veillonellaceae	Veillonellales	Negativicutes	Firmicutes	Bacteria
Flintibacter sp. MGS:0922	14	Unclassified	Unclassified	Flintibacter	Unclassified	Eubacteriales	Clostridia	Firmicutes	Bacteria
Firmicutes sp. MGS:0923	5	Unclassified	Unclassified	Unclassified	Unclassified	Unclassified	Unclassified	Firmicutes	Bacteria
Eubacteriales sp. MGS:0924	4	Unclassified	Unclassified	Unclassified	Unclassified	Eubacteriales	Clostridia	Firmicutes	Bacteria
Oscillospiraceae sp. MGS:0925	16	Unclassified	Unclassified	Unclassified	Oscillospiraceae	Eubacteriales	Clostridia	Firmicutes	Bacteria
Eubacteriales sp. MGS:0926	9	Unclassified	Unclassified	Unclassified	Unclassified	Eubacteriales	Clostridia	Firmicutes	Bacteria
Eubacteriales sp. MGS:0927	3	Unclassified	Unclassified	Unclassified	Unclassified	Eubacteriales	Clostridia	Firmicutes	Bacteria
Enorma massiliensis MGS:0928	4	Unclassified	Enorma massiliensis	Enorma	Coriobacteriaceae	Coriobacteriales	Coriobacteriia	Actinobacteria	Bacteria
Clostridia sp. MGS:0929	8	Unclassified	Unclassified	Unclassified	Unclassified	Unclassified	Clostridia	Firmicutes	Bacteria
Lachnospiraceae sp. MGS:0930	10	Unclassified	Unclassified	Unclassified	Lachnospiraceae	Eubacteriales	Clostridia	Firmicutes	Bacteria
Clostridia sp. MGS:0931	7	Unclassified	Unclassified	Unclassified	Unclassified	Unclassified	Clostridia	Firmicutes	Bacteria
Massilicoli timonensis MGS:0932	14	Unclassified	Massilicoli timonensis	Massilicoli	Erysipelotrichaceae	Erysipelotrichales	Erysipelotrichia	Firmicutes	Bacteria
Clostridia sp. MGS:0933	7	Unclassified	Unclassified	Unclassified	Unclassified	Unclassified	Clostridia	Firmicutes	Bacteria
Bacteroides sp. MGS:0934	4	Unclassified	Unclassified	Bacteroides	Bacteroidaceae	Bacteroidales	Bacteroidia	Bacteroidetes	Bacteria
Eubacteriales sp. MGS:0935	3	Unclassified	Unclassified	Unclassified	Unclassified	Eubacteriales	Clostridia	Firmicutes	Bacteria
Prevotella bivia MGS:0936	16	Unclassified	Prevotella bivia	Prevotella	Prevotellaceae	Bacteroidales	Bacteroidia	Bacteroidetes	Bacteria
Atopobiaceae sp. MGS:0937	4	Unclassified	Unclassified	Unclassified	Atopobiaceae	Coriobacteriales	Coriobacteriia	Actinobacteria	Bacteria
Eubacteriales sp. MGS:0938	3	Unclassified	Unclassified	Unclassified	Unclassified	Eubacteriales	Clostridia	Firmicutes	Bacteria
Eubacteriales sp. MGS:0939	3	Unclassified	Unclassified	Unclassified	Unclassified	Eubacteriales	Clostridia	Firmicutes	Bacteria
Eubacteriales sp. MGS:0940	7	Unclassified	Unclassified	Unclassified	Unclassified	Eubacteriales	Clostridia	Firmicutes	Bacteria
Oscillospiraceae sp. MGS:0941	14	Unclassified	Unclassified	Unclassified	Oscillospiraceae	Eubacteriales	Clostridia	Firmicutes	Bacteria
Firmicutes sp. MGS:0942	3	Unclassified	Unclassified	Unclassified	Unclassified	Unclassified	Unclassified	Firmicutes	Bacteria
Clostridium sp. OF09-36 MGS:0943	6	Unclassified	Clostridium sp. OF09-36	Clostridium	Clostridiaceae	Eubacteriales	Clostridia	Firmicutes	Bacteria
Oscillospiraceae sp. MGS:0944	11	Unclassified	Unclassified	Unclassified	Oscillospiraceae	Eubacteriales	Clostridia	Firmicutes	Bacteria
Eubacteriales sp. MGS:0945	3	Unclassified	Unclassified	Unclassified	Unclassified	Eubacteriales	Clostridia	Firmicutes	Bacteria
Clostridia sp. MGS:0946	3	Unclassified	Unclassified	Unclassified	Unclassified	Unclassified	Clostridia	Firmicutes	Bacteria
Eubacteriales sp. MGS:0947	3	Unclassified	Unclassified	Unclassified	Unclassified	Eubacteriales	Clostridia	Firmicutes	Bacteria
Firmicutes sp. MGS:0948	3	Unclassified	Unclassified	Unclassified	Unclassified	Unclassified	Unclassified	Firmicutes	Bacteria
Eubacteriales sp. MGS:0949	3	Unclassified	Unclassified	Unclassified	Unclassified	Eubacteriales	Clostridia	Firmicutes	Bacteria
Eubacteriales sp. MGS:0950	10	Unclassified	Unclassified	Unclassified	Unclassified	Eubacteriales	Clostridia	Firmicutes	Bacteria
Eubacteriales sp. MGS:0951	4	Unclassified	Unclassified	Unclassified	Unclassified	Eubacteriales	Clostridia	Firmicutes	Bacteria
Eubacteriales sp. MGS:0952	4	Unclassified	Unclassified	Unclassified	Unclassified	Eubacteriales	Clostridia	Firmicutes	Bacteria
Limosilactobacillus mucosae MGS:0953	3	Unclassified	Limosilactobacillus mucosae	Limosilactobacillus	Lactobacillaceae	Lactobacillales	Bacilli	Firmicutes	Bacteria
Clostridia sp. MGS:0954	3	Unclassified	Unclassified	Unclassified	Unclassified	Unclassified	Clostridia	Firmicutes	Bacteria
Desulfovibrio piger MGS:0955	19	Unclassified	Desulfovibrio piger	Desulfovibrio	Desulfovibrionaceae	Desulfovibrionales	Deltaproteobacteria	Proteobacteria	Bacteria
Eubacteriales sp. MGS:0956	3	Unclassified	Unclassified	Unclassified	Unclassified	Eubacteriales	Clostridia	Firmicutes	Bacteria
Brachyspira aalborgi MGS:0957	3	Unclassified	Brachyspira aalborgi	Brachyspira	Brachyspiraceae	Brachyspirales	Spirochaetia	Spirochaetes	Bacteria
Prevotella sp. 885 MGS:0958	3	Unclassified	Prevotella sp. 885	Prevotella	Prevotellaceae	Bacteroidales	Bacteroidia	Bacteroidetes	Bacteria
Clostridium perfringens MGS:0959	6	Unclassified	Clostridium perfringens	Clostridium	Clostridiaceae	Eubacteriales	Clostridia	Firmicutes	Bacteria
Clostridia sp. MGS:0960	3	Unclassified	Unclassified	Unclassified	Unclassified	Unclassified	Clostridia	Firmicutes	Bacteria
Eubacteriales sp. MGS:0961	6	Unclassified	Unclassified	Unclassified	Unclassified	Eubacteriales	Clostridia	Firmicutes	Bacteria
Eubacteriales sp. MGS:0962	12	Unclassified	Unclassified	Unclassified	Unclassified	Eubacteriales	Clostridia	Firmicutes	Bacteria
Bacteroidaceae sp. MGS:0963	3	Unclassified	Unclassified	Unclassified	Bacteroidaceae	Bacteroidales	Bacteroidia	Bacteroidetes	Bacteria
Eubacteriales sp. MGS:0964	3	Unclassified	Unclassified	Unclassified	Unclassified	Eubacteriales	Clostridia	Firmicutes	Bacteria
Eubacteriales sp. MGS:0965	3	Unclassified	Unclassified	Unclassified	Unclassified	Eubacteriales	Clostridia	Firmicutes	Bacteria
Oscillospiraceae sp. MGS:0966	7	Unclassified	Unclassified	Unclassified	Oscillospiraceae	Eubacteriales	Clostridia	Firmicutes	Bacteria
Eubacteriales sp. MGS:0967	2	Unclassified	Unclassified	Unclassified	Unclassified	Eubacteriales	Clostridia	Firmicutes	Bacteria
Eubacteriales sp. MGS:0968	3	Unclassified	Unclassified	Unclassified	Unclassified	Eubacteriales	Clostridia	Firmicutes	Bacteria
Eubacteriales sp. MGS:0969	3	Unclassified	Unclassified	Unclassified	Unclassified	Eubacteriales	Clostridia	Firmicutes	Bacteria
Eubacteriales sp. MGS:0970	17	Unclassified	Unclassified	Unclassified	Unclassified	Eubacteriales	Clostridia	Firmicutes	Bacteria
Eubacteriales sp. MGS:0971	3	Unclassified	Unclassified	Unclassified	Unclassified	Eubacteriales	Clostridia	Firmicutes	Bacteria
Eubacteriales sp. MGS:0972	4	Unclassified	Unclassified	Unclassified	Unclassified	Eubacteriales	Clostridia	Firmicutes	Bacteria
Eubacteriales sp. MGS:0973	6	Unclassified	Unclassified	Unclassified	Unclassified	Eubacteriales	Clostridia	Firmicutes	Bacteria
Bacteroides congonensis MGS:0974	5	Unclassified	Bacteroides congonensis	Bacteroides	Bacteroidaceae	Bacteroidales	Bacteroidia	Bacteroidetes	Bacteria
Lachnospiraceae sp. MGS:0975	9	Unclassified	Unclassified	Unclassified	Lachnospiraceae	Eubacteriales	Clostridia	Firmicutes	Bacteria
Eubacteriales sp. MGS:0976	6	Unclassified	Unclassified	Unclassified	Unclassified	Eubacteriales	Clostridia	Firmicutes	Bacteria
Eubacteriales sp. MGS:0977	6	Unclassified	Unclassified	Unclassified	Unclassified	Eubacteriales	Clostridia	Firmicutes	Bacteria
Eubacteriales sp. MGS:0978	10	Unclassified	Unclassified	Unclassified	Unclassified	Eubacteriales	Clostridia	Firmicutes	Bacteria
Olsenella provencensis MGS:0979	4	Unclassified	Olsenella provencensis	Olsenella	Atopobiaceae	Coriobacteriales	Coriobacteriia	Actinobacteria	Bacteria
Clostridia sp. MGS:0980	3	Unclassified	Unclassified	Unclassified	Unclassified	Unclassified	Clostridia	Firmicutes	Bacteria
Blautia hansenii MGS:0981	3	Unclassified	Blautia hansenii	Blautia	Lachnospiraceae	Eubacteriales	Clostridia	Firmicutes	Bacteria
Oscillospiraceae sp. MGS:0982	11	Unclassified	Unclassified	Unclassified	Oscillospiraceae	Eubacteriales	Clostridia	Firmicutes	Bacteria
Eubacteriales sp. MGS:0983	3	Unclassified	Unclassified	Unclassified	Unclassified	Eubacteriales	Clostridia	Firmicutes	Bacteria
Eubacteriales sp. MGS:0984	3	Unclassified	Unclassified	Unclassified	Unclassified	Eubacteriales	Clostridia	Firmicutes	Bacteria
Eubacteriales sp. MGS:0985	9	Unclassified	Unclassified	Unclassified	Unclassified	Eubacteriales	Clostridia	Firmicutes	Bacteria
Eubacteriales sp. MGS:0986	6	Unclassified	Unclassified	Unclassified	Unclassified	Eubacteriales	Clostridia	Firmicutes	Bacteria
Eggerthellales sp. MGS:0987	2	Unclassified	Unclassified	Unclassified	Unclassified	Eggerthellales	Coriobacteriia	Actinobacteria	Bacteria
Eubacteriales sp. MGS:0988	4	Unclassified	Unclassified	Unclassified	Unclassified	Eubacteriales	Clostridia	Firmicutes	Bacteria
Parabacteroides gordonii MGS:0989	6	Unclassified	Parabacteroides gordonii	Parabacteroides	Tannerellaceae	Bacteroidales	Bacteroidia	Bacteroidetes	Bacteria
Limosilactobacillus fermentum MGS:0990	7	Unclassified	Limosilactobacillus fermentum	Limosilactobacillus	Lactobacillaceae	Lactobacillales	Bacilli	Firmicutes	Bacteria
Eggerthellales sp. MGS:0991	2	Unclassified	Unclassified	Unclassified	Unclassified	Eggerthellales	Coriobacteriia	Actinobacteria	Bacteria
Rikenellaceae sp. MGS:0992	4	Unclassified	Unclassified	Unclassified	Rikenellaceae	Bacteroidales	Bacteroidia	Bacteroidetes	Bacteria
Eubacteriales sp. MGS:0993	2	Unclassified	Unclassified	Unclassified	Unclassified	Eubacteriales	Clostridia	Firmicutes	Bacteria
Candidatus Methanomassiliicoccus intestinalis MGS:0994	3	Unclassified	Candidatus Methanomassiliicoccus intestinalis	Methanomassiliicoccus	Methanomassiliicoccaceae	Methanomassiliicoccales	Thermoplasmata	Candidatus Thermoplasmatota	Archaea
Paraprevotella xylaniphila MGS:0995	19	Unclassified	Paraprevotella xylaniphila	Paraprevotella	Prevotellaceae	Bacteroidales	Bacteroidia	Bacteroidetes	Bacteria
Clostridia sp. MGS:0996	5	Unclassified	Unclassified	Unclassified	Unclassified	Unclassified	Clostridia	Firmicutes	Bacteria
Sutterella seckii MGS:0997	4	Unclassified	Sutterella seckii	Sutterella	Sutterellaceae	Burkholderiales	Betaproteobacteria	Proteobacteria	Bacteria
Oscillospiraceae sp. MGS:0998	7	Unclassified	Unclassified	Unclassified	Oscillospiraceae	Eubacteriales	Clostridia	Firmicutes	Bacteria
Eubacteriales sp. MGS:0999	3	Unclassified	Unclassified	Unclassified	Unclassified	Eubacteriales	Clostridia	Firmicutes	Bacteria
Bacteroidales sp. MGS:1000	2	Unclassified	Unclassified	Unclassified	Unclassified	Bacteroidales	Bacteroidia	Bacteroidetes	Bacteria
Desulfovibrionales sp. MGS:1001	5	Unclassified	Unclassified	Unclassified	Unclassified	Desulfovibrionales	Deltaproteobacteria	Proteobacteria	Bacteria
Bacteroidales sp. MGS:1002	5	Unclassified	Unclassified	Unclassified	Unclassified	Bacteroidales	Bacteroidia	Bacteroidetes	Bacteria
Eubacteriales sp. MGS:1003	4	Unclassified	Unclassified	Unclassified	Unclassified	Eubacteriales	Clostridia	Firmicutes	Bacteria
Coriobacteriales sp. MGS:1004	5	Unclassified	Unclassified	Unclassified	Unclassified	Coriobacteriales	Coriobacteriia	Actinobacteria	Bacteria
Lachnospiraceae sp. MGS:1005	14	Unclassified	Unclassified	Unclassified	Lachnospiraceae	Eubacteriales	Clostridia	Firmicutes	Bacteria
Eubacteriales sp. MGS:1006	7	Unclassified	Unclassified	Unclassified	Unclassified	Eubacteriales	Clostridia	Firmicutes	Bacteria
Firmicutes sp. MGS:1007	3	Unclassified	Unclassified	Unclassified	Unclassified	Unclassified	Unclassified	Firmicutes	Bacteria
Clostridia sp. MGS:1008	3	Unclassified	Unclassified	Unclassified	Unclassified	Unclassified	Clostridia	Firmicutes	Bacteria
Prevotella sp. MGS:1009	4	Unclassified	Unclassified	Prevotella	Prevotellaceae	Bacteroidales	Bacteroidia	Bacteroidetes	Bacteria
Clostridia sp. MGS:1010	4	Unclassified	Unclassified	Unclassified	Unclassified	Unclassified	Clostridia	Firmicutes	Bacteria
Eubacteriales sp. MGS:1011	3	Unclassified	Unclassified	Unclassified	Unclassified	Eubacteriales	Clostridia	Firmicutes	Bacteria
Eubacteriaceae sp. MGS:1012	4	Unclassified	Unclassified	Unclassified	Eubacteriaceae	Eubacteriales	Clostridia	Firmicutes	Bacteria
Eubacteriales sp. MGS:1013	3	Unclassified	Unclassified	Unclassified	Unclassified	Eubacteriales	Clostridia	Firmicutes	Bacteria
Firmicutes sp. MGS:1014	3	Unclassified	Unclassified	Unclassified	Unclassified	Unclassified	Unclassified	Firmicutes	Bacteria
Bacteroidales sp. MGS:1015	3	Unclassified	Unclassified	Unclassified	Unclassified	Bacteroidales	Bacteroidia	Bacteroidetes	Bacteria
Porphyromonas sp. MGS:1016	17	Unclassified	Unclassified	Porphyromonas	Porphyromonadaceae	Bacteroidales	Bacteroidia	Bacteroidetes	Bacteria
Bacteroides cutis MGS:1017	3	Unclassified	Bacteroides cutis	Bacteroides	Bacteroidaceae	Bacteroidales	Bacteroidia	Bacteroidetes	Bacteria
Intestinimonas sp. MGS:1018	13	Unclassified	Unclassified	Intestinimonas	Unclassified	Eubacteriales	Clostridia	Firmicutes	Bacteria
Eubacteriales sp. MGS:1019	7	Unclassified	Unclassified	Unclassified	Unclassified	Eubacteriales	Clostridia	Firmicutes	Bacteria
Clostridia sp. MGS:1020	7	Unclassified	Unclassified	Unclassified	Unclassified	Unclassified	Clostridia	Firmicutes	Bacteria
Eubacteriales sp. MGS:1021	9	Unclassified	Unclassified	Unclassified	Unclassified	Eubacteriales	Clostridia	Firmicutes	Bacteria
Rikenellaceae sp. MGS:1022	14	Unclassified	Unclassified	Unclassified	Rikenellaceae	Bacteroidales	Bacteroidia	Bacteroidetes	Bacteria
Eubacteriales sp. MGS:1023	3	Unclassified	Unclassified	Unclassified	Unclassified	Eubacteriales	Clostridia	Firmicutes	Bacteria
Lachnospiraceae sp. MGS:1024	4	Unclassified	Unclassified	Unclassified	Lachnospiraceae	Eubacteriales	Clostridia	Firmicutes	Bacteria
Eubacteriales sp. MGS:1025	5	Unclassified	Unclassified	Unclassified	Unclassified	Eubacteriales	Clostridia	Firmicutes	Bacteria
Eubacteriales sp. MGS:1026	4	Unclassified	Unclassified	Unclassified	Unclassified	Eubacteriales	Clostridia	Firmicutes	Bacteria
Eubacteriales sp. MGS:1027	3	Unclassified	Unclassified	Unclassified	Unclassified	Eubacteriales	Clostridia	Firmicutes	Bacteria
Coprococcus sp. OM04-5BH MGS:1028	3	Unclassified	Coprococcus sp. OM04-5BH	Coprococcus	Lachnospiraceae	Eubacteriales	Clostridia	Firmicutes	Bacteria
Bacteroidales sp. MGS:1029	2	Unclassified	Unclassified	Unclassified	Unclassified	Bacteroidales	Bacteroidia	Bacteroidetes	Bacteria
Eubacteriales sp. MGS:1030	3	Unclassified	Unclassified	Unclassified	Unclassified	Eubacteriales	Clostridia	Firmicutes	Bacteria
Eubacteriales sp. MGS:1031	3	Unclassified	Unclassified	Unclassified	Unclassified	Eubacteriales	Clostridia	Firmicutes	Bacteria
Lachnospiraceae sp. MGS:1032	3	Unclassified	Unclassified	Unclassified	Lachnospiraceae	Eubacteriales	Clostridia	Firmicutes	Bacteria
Prevotella lascolaii MGS:1033	2	Unclassified	Prevotella lascolaii	Prevotella	Prevotellaceae	Bacteroidales	Bacteroidia	Bacteroidetes	Bacteria
Prevotella pectinovora MGS:1034	2	Unclassified	Prevotella pectinovora	Prevotella	Prevotellaceae	Bacteroidales	Bacteroidia	Bacteroidetes	Bacteria
Clostridia sp. MGS:1035	4	Unclassified	Unclassified	Unclassified	Unclassified	Unclassified	Clostridia	Firmicutes	Bacteria
Collinsella sp. AF08-23 MGS:1036	3	Unclassified	Collinsella sp. AF08-23	Collinsella	Coriobacteriaceae	Coriobacteriales	Coriobacteriia	Actinobacteria	Bacteria
Erysipelotrichales sp. MGS:1037	2	Unclassified	Unclassified	Unclassified	Unclassified	Erysipelotrichales	Erysipelotrichia	Firmicutes	Bacteria
Clostridia sp. MGS:1038	5	Unclassified	Unclassified	Unclassified	Unclassified	Unclassified	Clostridia	Firmicutes	Bacteria
Clostridia sp. MGS:1039	3	Unclassified	Unclassified	Unclassified	Unclassified	Unclassified	Clostridia	Firmicutes	Bacteria
Prevotella sp. MGS:1040	7	Unclassified	Unclassified	Prevotella	Prevotellaceae	Bacteroidales	Bacteroidia	Bacteroidetes	Bacteria
Acidaminococcus fermentans MGS:1041	4	Unclassified	Acidaminococcus fermentans	Acidaminococcus	Acidaminococcaceae	Acidaminococcales	Negativicutes	Firmicutes	Bacteria
Eubacteriales sp. MGS:1042	2	Unclassified	Unclassified	Unclassified	Unclassified	Eubacteriales	Clostridia	Firmicutes	Bacteria
Prevotella timonensis MGS:1043	14	Unclassified	Prevotella timonensis	Prevotella	Prevotellaceae	Bacteroidales	Bacteroidia	Bacteroidetes	Bacteria
Clostridia sp. MGS:1044	3	Unclassified	Unclassified	Unclassified	Unclassified	Unclassified	Clostridia	Firmicutes	Bacteria
Eubacteriales sp. MGS:1045	6	Unclassified	Unclassified	Unclassified	Unclassified	Eubacteriales	Clostridia	Firmicutes	Bacteria
Klebsiella oxytoca MGS:1046	7	Unclassified	Klebsiella oxytoca	Klebsiella	Enterobacteriaceae	Enterobacterales	Gammaproteobacteria	Proteobacteria	Bacteria
Coprococcus sp. AF21-14LB MGS:1047	4	Unclassified	Coprococcus sp. AF21-14LB	Coprococcus	Lachnospiraceae	Eubacteriales	Clostridia	Firmicutes	Bacteria
Firmicutes sp. MGS:1048	2	Unclassified	Unclassified	Unclassified	Unclassified	Unclassified	Unclassified	Firmicutes	Bacteria
Oscillospiraceae sp. MGS:1049	9	Unclassified	Unclassified	Unclassified	Oscillospiraceae	Eubacteriales	Clostridia	Firmicutes	Bacteria
Firmicutes sp. MGS:1050	3	Unclassified	Unclassified	Unclassified	Unclassified	Unclassified	Unclassified	Firmicutes	Bacteria
Eubacteriales sp. MGS:1051	7	Unclassified	Unclassified	Unclassified	Unclassified	Eubacteriales	Clostridia	Firmicutes	Bacteria
Eubacteriales sp. MGS:1052	4	Unclassified	Unclassified	Unclassified	Unclassified	Eubacteriales	Clostridia	Firmicutes	Bacteria
Clostridia sp. MGS:1053	7	Unclassified	Unclassified	Unclassified	Unclassified	Unclassified	Clostridia	Firmicutes	Bacteria
Firmicutes sp. MGS:1054	2	Unclassified	Unclassified	Unclassified	Unclassified	Unclassified	Unclassified	Firmicutes	Bacteria
Eubacteriales sp. MGS:1055	7	Unclassified	Unclassified	Unclassified	Unclassified	Eubacteriales	Clostridia	Firmicutes	Bacteria
Coriobacteriia sp. MGS:1056	2	Unclassified	Unclassified	Unclassified	Unclassified	Unclassified	Coriobacteriia	Actinobacteria	Bacteria
Clostridia sp. MGS:1057	9	Unclassified	Unclassified	Unclassified	Unclassified	Unclassified	Clostridia	Firmicutes	Bacteria
Clostridia sp. MGS:1058	2	Unclassified	Unclassified	Unclassified	Unclassified	Unclassified	Clostridia	Firmicutes	Bacteria
Eubacteriales sp. MGS:1059	8	Unclassified	Unclassified	Unclassified	Unclassified	Eubacteriales	Clostridia	Firmicutes	Bacteria
Pseudoflavonifractor sp. BSD2780061688st1 E11 MGS:1060	3	Unclassified	Pseudoflavonifractor sp. BSD2780061688st1 E11	Pseudoflavonifractor	Oscillospiraceae	Eubacteriales	Clostridia	Firmicutes	Bacteria
Bacteroidales sp. MGS:1061	2	Unclassified	Unclassified	Unclassified	Unclassified	Bacteroidales	Bacteroidia	Bacteroidetes	Bacteria
Clostridia sp. MGS:1062	3	Unclassified	Unclassified	Unclassified	Unclassified	Unclassified	Clostridia	Firmicutes	Bacteria
Eubacteriales sp. MGS:1063	3	Unclassified	Unclassified	Unclassified	Unclassified	Eubacteriales	Clostridia	Firmicutes	Bacteria
Eubacteriales sp. MGS:1064	2	Unclassified	Unclassified	Unclassified	Unclassified	Eubacteriales	Clostridia	Firmicutes	Bacteria
Eubacteriales sp. MGS:1065	5	Unclassified	Unclassified	Unclassified	Unclassified	Eubacteriales	Clostridia	Firmicutes	Bacteria
Lachnospiraceae sp. MGS:1066	4	Unclassified	Unclassified	Unclassified	Lachnospiraceae	Eubacteriales	Clostridia	Firmicutes	Bacteria
Eubacteriales sp. MGS:1067	12	Unclassified	Unclassified	Unclassified	Unclassified	Eubacteriales	Clostridia	Firmicutes	Bacteria
Actinomycetaceae sp. MGS:1068	8	Unclassified	Unclassified	Unclassified	Actinomycetaceae	Actinomycetales	Actinomycetia	Actinobacteria	Bacteria
Bacteroidales sp. MGS:1069	2	Unclassified	Unclassified	Unclassified	Unclassified	Bacteroidales	Bacteroidia	Bacteroidetes	Bacteria
Bacteroidales sp. MGS:1070	2	Unclassified	Unclassified	Unclassified	Unclassified	Bacteroidales	Bacteroidia	Bacteroidetes	Bacteria
Muribaculum sp. NM65_B17 MGS:1071	2	Unclassified	Muribaculum sp. NM65_B17	Muribaculum	Muribaculaceae	Bacteroidales	Bacteroidia	Bacteroidetes	Bacteria
Eubacteriales sp. MGS:1072	2	Unclassified	Unclassified	Unclassified	Unclassified	Eubacteriales	Clostridia	Firmicutes	Bacteria
Coriobacteriaceae sp. MGS:1073	3	Unclassified	Unclassified	Unclassified	Coriobacteriaceae	Coriobacteriales	Coriobacteriia	Actinobacteria	Bacteria
Clostridia sp. MGS:1074	6	Unclassified	Unclassified	Unclassified	Unclassified	Unclassified	Clostridia	Firmicutes	Bacteria
Firmicutes sp. MGS:1075	3	Unclassified	Unclassified	Unclassified	Unclassified	Unclassified	Unclassified	Firmicutes	Bacteria
Clostridia sp. MGS:1076	2	Unclassified	Unclassified	Unclassified	Unclassified	Unclassified	Clostridia	Firmicutes	Bacteria
Eubacteriales sp. MGS:1077	2	Unclassified	Unclassified	Unclassified	Unclassified	Eubacteriales	Clostridia	Firmicutes	Bacteria
Eubacteriales sp. MGS:1078	2	Unclassified	Unclassified	Unclassified	Unclassified	Eubacteriales	Clostridia	Firmicutes	Bacteria
Eubacteriales sp. MGS:1079	2	Unclassified	Unclassified	Unclassified	Unclassified	Eubacteriales	Clostridia	Firmicutes	Bacteria
Olsenella timonensis MGS:1080	4	Unclassified	Olsenella timonensis	Olsenella	Atopobiaceae	Coriobacteriales	Coriobacteriia	Actinobacteria	Bacteria
Bacteroidales sp. MGS:1081	2	Unclassified	Unclassified	Unclassified	Unclassified	Bacteroidales	Bacteroidia	Bacteroidetes	Bacteria
Firmicutes sp. MGS:1082	2	Unclassified	Unclassified	Unclassified	Unclassified	Unclassified	Unclassified	Firmicutes	Bacteria
Eubacteriales sp. MGS:1083	3	Unclassified	Unclassified	Unclassified	Unclassified	Eubacteriales	Clostridia	Firmicutes	Bacteria
Eubacteriales sp. MGS:1084	3	Unclassified	Unclassified	Unclassified	Unclassified	Eubacteriales	Clostridia	Firmicutes	Bacteria
Firmicutes sp. MGS:1085	3	Unclassified	Unclassified	Unclassified	Unclassified	Unclassified	Unclassified	Firmicutes	Bacteria
Eubacteriales sp. MGS:1086	15	Unclassified	Unclassified	Unclassified	Unclassified	Eubacteriales	Clostridia	Firmicutes	Bacteria
Eubacteriales sp. MGS:1087	6	Unclassified	Unclassified	Unclassified	Unclassified	Eubacteriales	Clostridia	Firmicutes	Bacteria
Eubacteriales sp. MGS:1088	2	Unclassified	Unclassified	Unclassified	Unclassified	Eubacteriales	Clostridia	Firmicutes	Bacteria
Eubacteriales sp. MGS:1089	2	Unclassified	Unclassified	Unclassified	Unclassified	Eubacteriales	Clostridia	Firmicutes	Bacteria
Eubacteriales sp. MGS:1090	2	Unclassified	Unclassified	Unclassified	Unclassified	Eubacteriales	Clostridia	Firmicutes	Bacteria
Firmicutes sp. MGS:1091	3	Unclassified	Unclassified	Unclassified	Unclassified	Unclassified	Unclassified	Firmicutes	Bacteria
Frisingicoccus caecimuris MGS:1092	2	Unclassified	Frisingicoccus caecimuris	Frisingicoccus	Lachnospiraceae	Eubacteriales	Clostridia	Firmicutes	Bacteria
Eubacteriales sp. MGS:1093	2	Unclassified	Unclassified	Unclassified	Unclassified	Eubacteriales	Clostridia	Firmicutes	Bacteria
Eubacteriales sp. MGS:1094	5	Unclassified	Unclassified	Unclassified	Unclassified	Eubacteriales	Clostridia	Firmicutes	Bacteria
Eubacteriales sp. MGS:1095	6	Unclassified	Unclassified	Unclassified	Unclassified	Eubacteriales	Clostridia	Firmicutes	Bacteria
Bacteria sp. MGS:1096	3	Unclassified	Unclassified	Unclassified	Unclassified	Unclassified	Unclassified	Unclassified	Bacteria
Oxalobacter sp. MGS:1097	2	Unclassified	Unclassified	Oxalobacter	Oxalobacteraceae	Burkholderiales	Betaproteobacteria	Proteobacteria	Bacteria
Lachnospiraceae sp. MGS:1098	2	Unclassified	Unclassified	Unclassified	Lachnospiraceae	Eubacteriales	Clostridia	Firmicutes	Bacteria
Eubacteriales sp. MGS:1099	4	Unclassified	Unclassified	Unclassified	Unclassified	Eubacteriales	Clostridia	Firmicutes	Bacteria
Eubacteriales sp. MGS:1100	5	Unclassified	Unclassified	Unclassified	Unclassified	Eubacteriales	Clostridia	Firmicutes	Bacteria
Eubacteriales sp. MGS:1101	5	Unclassified	Unclassified	Unclassified	Unclassified	Eubacteriales	Clostridia	Firmicutes	Bacteria
Eubacteriales sp. MGS:1102	2	Unclassified	Unclassified	Unclassified	Unclassified	Eubacteriales	Clostridia	Firmicutes	Bacteria
Eubacteriales sp. MGS:1103	5	Unclassified	Unclassified	Unclassified	Unclassified	Eubacteriales	Clostridia	Firmicutes	Bacteria
Burkholderiales sp. MGS:1104	3	Unclassified	Unclassified	Unclassified	Unclassified	Burkholderiales	Betaproteobacteria	Proteobacteria	Bacteria
Firmicutes sp. MGS:1105	2	Unclassified	Unclassified	Unclassified	Unclassified	Unclassified	Unclassified	Firmicutes	Bacteria
Clostridia sp. MGS:1106	3	Unclassified	Unclassified	Unclassified	Unclassified	Unclassified	Clostridia	Firmicutes	Bacteria
Eubacteriales sp. MGS:1107	4	Unclassified	Unclassified	Unclassified	Unclassified	Eubacteriales	Clostridia	Firmicutes	Bacteria
Clostridia sp. MGS:1108	2	Unclassified	Unclassified	Unclassified	Unclassified	Unclassified	Clostridia	Firmicutes	Bacteria
Eubacteriales sp. MGS:1109	5	Unclassified	Unclassified	Unclassified	Unclassified	Eubacteriales	Clostridia	Firmicutes	Bacteria
Gemmiger sp. MGS:1110	4	Unclassified	Unclassified	Gemmiger	Unclassified	Eubacteriales	Clostridia	Firmicutes	Bacteria
Clostridia sp. MGS:1111	5	Unclassified	Unclassified	Unclassified	Unclassified	Unclassified	Clostridia	Firmicutes	Bacteria
Eubacteriales sp. MGS:1112	3	Unclassified	Unclassified	Unclassified	Unclassified	Eubacteriales	Clostridia	Firmicutes	Bacteria
Lachnospiraceae sp. MGS:1113	10	Unclassified	Unclassified	Unclassified	Lachnospiraceae	Eubacteriales	Clostridia	Firmicutes	Bacteria
Eubacteriales sp. MGS:1114	3	Unclassified	Unclassified	Unclassified	Unclassified	Eubacteriales	Clostridia	Firmicutes	Bacteria
Firmicutes sp. MGS:1115	2	Unclassified	Unclassified	Unclassified	Unclassified	Unclassified	Unclassified	Firmicutes	Bacteria
Clostridia sp. MGS:1116	2	Unclassified	Unclassified	Unclassified	Unclassified	Unclassified	Clostridia	Firmicutes	Bacteria
Bacteria sp. MGS:1117	4	Unclassified	Unclassified	Unclassified	Unclassified	Unclassified	Unclassified	Unclassified	Bacteria
Burkholderiales sp. MGS:1118	3	Unclassified	Unclassified	Unclassified	Unclassified	Burkholderiales	Betaproteobacteria	Proteobacteria	Bacteria
Eubacteriales sp. MGS:1119	2	Unclassified	Unclassified	Unclassified	Unclassified	Eubacteriales	Clostridia	Firmicutes	Bacteria
Eubacteriales sp. MGS:1120	3	Unclassified	Unclassified	Unclassified	Unclassified	Eubacteriales	Clostridia	Firmicutes	Bacteria
Megasphaera sp. DJF_B143 MGS:1121	2	Unclassified	Megasphaera sp. DJF_B143	Megasphaera	Veillonellaceae	Veillonellales	Negativicutes	Firmicutes	Bacteria
Sutterellaceae sp. MGS:1122	3	Unclassified	Unclassified	Unclassified	Sutterellaceae	Burkholderiales	Betaproteobacteria	Proteobacteria	Bacteria
Coriobacteriaceae sp. MGS:1123	4	Unclassified	Unclassified	Unclassified	Coriobacteriaceae	Coriobacteriales	Coriobacteriia	Actinobacteria	Bacteria
Firmicutes sp. MGS:1124	2	Unclassified	Unclassified	Unclassified	Unclassified	Unclassified	Unclassified	Firmicutes	Bacteria
Prevotellaceae sp. MGS:1125	2	Unclassified	Unclassified	Unclassified	Prevotellaceae	Bacteroidales	Bacteroidia	Bacteroidetes	Bacteria
Eubacteriales sp. MGS:1126	7	Unclassified	Unclassified	Unclassified	Unclassified	Eubacteriales	Clostridia	Firmicutes	Bacteria
Clostridia sp. MGS:1127	4	Unclassified	Unclassified	Unclassified	Unclassified	Unclassified	Clostridia	Firmicutes	Bacteria
Clostridia sp. MGS:1128	2	Unclassified	Unclassified	Unclassified	Unclassified	Unclassified	Clostridia	Firmicutes	Bacteria
Eubacteriales sp. MGS:1129	8	Unclassified	Unclassified	Unclassified	Unclassified	Eubacteriales	Clostridia	Firmicutes	Bacteria
Erysipelotrichales sp. MGS:1130	2	Unclassified	Unclassified	Unclassified	Unclassified	Erysipelotrichales	Erysipelotrichia	Firmicutes	Bacteria
Eubacteriales sp. MGS:1131	2	Unclassified	Unclassified	Unclassified	Unclassified	Eubacteriales	Clostridia	Firmicutes	Bacteria
Bacteroides sp. MGS:1132	7	Unclassified	Unclassified	Bacteroides	Bacteroidaceae	Bacteroidales	Bacteroidia	Bacteroidetes	Bacteria
Oscillospiraceae sp. MGS:1133	2	Unclassified	Unclassified	Unclassified	Oscillospiraceae	Eubacteriales	Clostridia	Firmicutes	Bacteria
Eubacteriales sp. MGS:1134	3	Unclassified	Unclassified	Unclassified	Unclassified	Eubacteriales	Clostridia	Firmicutes	Bacteria
Eubacteriales sp. MGS:1135	2	Unclassified	Unclassified	Unclassified	Unclassified	Eubacteriales	Clostridia	Firmicutes	Bacteria
Eubacteriales sp. MGS:1136	2	Unclassified	Unclassified	Unclassified	Unclassified	Eubacteriales	Clostridia	Firmicutes	Bacteria
Clostridia sp. MGS:1137	7	Unclassified	Unclassified	Unclassified	Unclassified	Unclassified	Clostridia	Firmicutes	Bacteria
Betaproteobacteria sp. MGS:1138	2	Unclassified	Unclassified	Unclassified	Unclassified	Unclassified	Betaproteobacteria	Proteobacteria	Bacteria
Clostridia sp. MGS:1139	2	Unclassified	Unclassified	Unclassified	Unclassified	Unclassified	Clostridia	Firmicutes	Bacteria
Collinsella stercoris MGS:1140	4	Unclassified	Collinsella stercoris	Collinsella	Coriobacteriaceae	Coriobacteriales	Coriobacteriia	Actinobacteria	Bacteria
Clostridia sp. MGS:1141	3	Unclassified	Unclassified	Unclassified	Unclassified	Unclassified	Clostridia	Firmicutes	Bacteria
Clostridiaceae sp. MGS:1142	5	Unclassified	Unclassified	Unclassified	Clostridiaceae	Eubacteriales	Clostridia	Firmicutes	Bacteria
Clostridia sp. MGS:1143	4	Unclassified	Unclassified	Unclassified	Unclassified	Unclassified	Clostridia	Firmicutes	Bacteria
Bacteroidales sp. MGS:1144	2	Unclassified	Unclassified	Unclassified	Unclassified	Bacteroidales	Bacteroidia	Bacteroidetes	Bacteria
Megasphaera sp. BL7 MGS:1145	4	Unclassified	Megasphaera sp. BL7	Megasphaera	Veillonellaceae	Veillonellales	Negativicutes	Firmicutes	Bacteria
Eggerthellales sp. MGS:1146	1	Unclassified	Unclassified	Unclassified	Unclassified	Eggerthellales	Coriobacteriia	Actinobacteria	Bacteria
Eubacteriales sp. MGS:1147	2	Unclassified	Unclassified	Unclassified	Unclassified	Eubacteriales	Clostridia	Firmicutes	Bacteria
Clostridia sp. MGS:1148	4	Unclassified	Unclassified	Unclassified	Unclassified	Unclassified	Clostridia	Firmicutes	Bacteria
Intestinimonas sp. MGS:1149	5	Unclassified	Unclassified	Intestinimonas	Unclassified	Eubacteriales	Clostridia	Firmicutes	Bacteria
Eubacteriales sp. MGS:1150	2	Unclassified	Unclassified	Unclassified	Unclassified	Eubacteriales	Clostridia	Firmicutes	Bacteria
Eubacteriales sp. MGS:1151	2	Unclassified	Unclassified	Unclassified	Unclassified	Eubacteriales	Clostridia	Firmicutes	Bacteria
Clostridia sp. MGS:1152	6	Unclassified	Unclassified	Unclassified	Unclassified	Unclassified	Clostridia	Firmicutes	Bacteria
Eubacteriales sp. MGS:1153	2	Unclassified	Unclassified	Unclassified	Unclassified	Eubacteriales	Clostridia	Firmicutes	Bacteria
Eubacteriales sp. MGS:1154	3	Unclassified	Unclassified	Unclassified	Unclassified	Eubacteriales	Clostridia	Firmicutes	Bacteria
Lachnospiraceae sp. MGS:1155	2	Unclassified	Unclassified	Unclassified	Lachnospiraceae	Eubacteriales	Clostridia	Firmicutes	Bacteria
Eubacteriales sp. MGS:1156	4	Unclassified	Unclassified	Unclassified	Unclassified	Eubacteriales	Clostridia	Firmicutes	Bacteria
Clostridia sp. MGS:1157	4	Unclassified	Unclassified	Unclassified	Unclassified	Unclassified	Clostridia	Firmicutes	Bacteria
Eubacteriales sp. MGS:1158	2	Unclassified	Unclassified	Unclassified	Unclassified	Eubacteriales	Clostridia	Firmicutes	Bacteria
Prevotellaceae sp. MGS:1159	2	Unclassified	Unclassified	Unclassified	Prevotellaceae	Bacteroidales	Bacteroidia	Bacteroidetes	Bacteria
Eggerthellales sp. MGS:1160	2	Unclassified	Unclassified	Unclassified	Unclassified	Eggerthellales	Coriobacteriia	Actinobacteria	Bacteria
Oscillospiraceae sp. MGS:1161	5	Unclassified	Unclassified	Unclassified	Oscillospiraceae	Eubacteriales	Clostridia	Firmicutes	Bacteria
Firmicutes sp. MGS:1162	2	Unclassified	Unclassified	Unclassified	Unclassified	Unclassified	Unclassified	Firmicutes	Bacteria
Firmicutes sp. MGS:1163	2	Unclassified	Unclassified	Unclassified	Unclassified	Unclassified	Unclassified	Firmicutes	Bacteria
Firmicutes sp. MGS:1164	2	Unclassified	Unclassified	Unclassified	Unclassified	Unclassified	Unclassified	Firmicutes	Bacteria
Lachnospiraceae sp. MGS:1165	2	Unclassified	Unclassified	Unclassified	Lachnospiraceae	Eubacteriales	Clostridia	Firmicutes	Bacteria
Alistipes sp. Marseille-P5061 MGS:1166	2	Unclassified	Alistipes sp. Marseille-P5061	Alistipes	Rikenellaceae	Bacteroidales	Bacteroidia	Bacteroidetes	Bacteria
Eubacteriales sp. MGS:1167	2	Unclassified	Unclassified	Unclassified	Unclassified	Eubacteriales	Clostridia	Firmicutes	Bacteria
Parabacteroides sp. MGS:1168	4	Unclassified	Unclassified	Parabacteroides	Tannerellaceae	Bacteroidales	Bacteroidia	Bacteroidetes	Bacteria
Oscillospiraceae sp. MGS:1169	2	Unclassified	Unclassified	Unclassified	Oscillospiraceae	Eubacteriales	Clostridia	Firmicutes	Bacteria
Pseudoflavonifractor sp. An187 MGS:1170	2	Unclassified	Pseudoflavonifractor sp. An187	Pseudoflavonifractor	Oscillospiraceae	Eubacteriales	Clostridia	Firmicutes	Bacteria
Bifidobacterium pullorum subsp. gallinarum MGS:1171	2	Bifidobacterium pullorum subsp. gallinarum	Bifidobacterium pullorum	Bifidobacterium	Bifidobacteriaceae	Bifidobacteriales	Actinomycetia	Actinobacteria	Bacteria
Lachnospiraceae sp. MGS:1172	2	Unclassified	Unclassified	Unclassified	Lachnospiraceae	Eubacteriales	Clostridia	Firmicutes	Bacteria
Oscillospiraceae sp. MGS:1173	3	Unclassified	Unclassified	Unclassified	Oscillospiraceae	Eubacteriales	Clostridia	Firmicutes	Bacteria
Clostridium sp. MGS:1174	5	Unclassified	Unclassified	Clostridium	Clostridiaceae	Eubacteriales	Clostridia	Firmicutes	Bacteria
Prevotella sp. MGS:1175	1	Unclassified	Unclassified	Prevotella	Prevotellaceae	Bacteroidales	Bacteroidia	Bacteroidetes	Bacteria
Eubacteriales sp. MGS:1176	3	Unclassified	Unclassified	Unclassified	Unclassified	Eubacteriales	Clostridia	Firmicutes	Bacteria
Eubacteriales sp. MGS:1177	2	Unclassified	Unclassified	Unclassified	Unclassified	Eubacteriales	Clostridia	Firmicutes	Bacteria
Firmicutes sp. MGS:1178	2	Unclassified	Unclassified	Unclassified	Unclassified	Unclassified	Unclassified	Firmicutes	Bacteria
Clostridia sp. MGS:1179	2	Unclassified	Unclassified	Unclassified	Unclassified	Unclassified	Clostridia	Firmicutes	Bacteria
Barnesiellaceae sp. MGS:1180	2	Unclassified	Unclassified	Unclassified	Barnesiellaceae	Bacteroidales	Bacteroidia	Bacteroidetes	Bacteria
Bacteria sp. MGS:1181	2	Unclassified	Unclassified	Unclassified	Unclassified	Unclassified	Unclassified	Unclassified	Bacteria
Eubacterium callanderi MGS:1182	8	Unclassified	Eubacterium callanderi	Eubacterium	Eubacteriaceae	Eubacteriales	Clostridia	Firmicutes	Bacteria
Bacteroidales sp. MGS:1183	1	Unclassified	Unclassified	Unclassified	Unclassified	Bacteroidales	Bacteroidia	Bacteroidetes	Bacteria
Eggerthellales sp. MGS:1184	2	Unclassified	Unclassified	Unclassified	Unclassified	Eggerthellales	Coriobacteriia	Actinobacteria	Bacteria
Eubacteriales sp. MGS:1185	4	Unclassified	Unclassified	Unclassified	Unclassified	Eubacteriales	Clostridia	Firmicutes	Bacteria
Eggerthellaceae sp. MGS:1186	2	Unclassified	Unclassified	Unclassified	Eggerthellaceae	Eggerthellales	Coriobacteriia	Actinobacteria	Bacteria
Eubacteriales sp. MGS:1187	2	Unclassified	Unclassified	Unclassified	Unclassified	Eubacteriales	Clostridia	Firmicutes	Bacteria
Clostridia sp. MGS:1188	4	Unclassified	Unclassified	Unclassified	Unclassified	Unclassified	Clostridia	Firmicutes	Bacteria
Fournierella massiliensis MGS:1189	2	Unclassified	Fournierella massiliensis	Fournierella	Oscillospiraceae	Eubacteriales	Clostridia	Firmicutes	Bacteria
Lachnospiraceae sp. MGS:1190	4	Unclassified	Unclassified	Unclassified	Lachnospiraceae	Eubacteriales	Clostridia	Firmicutes	Bacteria
Eubacteriales sp. MGS:1191	2	Unclassified	Unclassified	Unclassified	Unclassified	Eubacteriales	Clostridia	Firmicutes	Bacteria
Clostridia sp. MGS:1192	2	Unclassified	Unclassified	Unclassified	Unclassified	Unclassified	Clostridia	Firmicutes	Bacteria
Clostridia sp. MGS:1193	4	Unclassified	Unclassified	Unclassified	Unclassified	Unclassified	Clostridia	Firmicutes	Bacteria
Eubacteriales sp. MGS:1194	2	Unclassified	Unclassified	Unclassified	Unclassified	Eubacteriales	Clostridia	Firmicutes	Bacteria
Firmicutes sp. MGS:1195	2	Unclassified	Unclassified	Unclassified	Unclassified	Unclassified	Unclassified	Firmicutes	Bacteria
Haemophilus pittmaniae MGS:1196	6	Unclassified	Haemophilus pittmaniae	Haemophilus	Pasteurellaceae	Pasteurellales	Gammaproteobacteria	Proteobacteria	Bacteria
Desulfovibrio legallii MGS:1197	1	Unclassified	Desulfovibrio legallii	Desulfovibrio	Desulfovibrionaceae	Desulfovibrionales	Deltaproteobacteria	Proteobacteria	Bacteria
Lacticaseibacillus rhamnosus MGS:1198	5	Unclassified	Lacticaseibacillus rhamnosus	Lacticaseibacillus	Lactobacillaceae	Lactobacillales	Bacilli	Firmicutes	Bacteria
Eubacteriales sp. MGS:1199	5	Unclassified	Unclassified	Unclassified	Unclassified	Eubacteriales	Clostridia	Firmicutes	Bacteria
Clostridia sp. MGS:1200	2	Unclassified	Unclassified	Unclassified	Unclassified	Unclassified	Clostridia	Firmicutes	Bacteria
Parvimonas sp. KA00067 MGS:1201	10	Unclassified	Parvimonas sp. KA00067	Parvimonas	Peptoniphilaceae	Tissierellales	Tissierellia	Firmicutes	Bacteria
Firmicutes sp. MGS:1202	2	Unclassified	Unclassified	Unclassified	Unclassified	Unclassified	Unclassified	Firmicutes	Bacteria
Oscillospiraceae sp. MGS:1203	6	Unclassified	Unclassified	Unclassified	Oscillospiraceae	Eubacteriales	Clostridia	Firmicutes	Bacteria
Eubacteriales sp. MGS:1204	3	Unclassified	Unclassified	Unclassified	Unclassified	Eubacteriales	Clostridia	Firmicutes	Bacteria
Clostridia sp. MGS:1205	3	Unclassified	Unclassified	Unclassified	Unclassified	Unclassified	Clostridia	Firmicutes	Bacteria
Butyricimonas sp. Marseille-P3923 MGS:1206	3	Unclassified	Butyricimonas sp. Marseille-P3923	Butyricimonas	Odoribacteraceae	Bacteroidales	Bacteroidia	Bacteroidetes	Bacteria
Erysipelotrichales sp. MGS:1207	3	Unclassified	Unclassified	Unclassified	Unclassified	Erysipelotrichales	Erysipelotrichia	Firmicutes	Bacteria
Eubacteriales sp. MGS:1208	6	Unclassified	Unclassified	Unclassified	Unclassified	Eubacteriales	Clostridia	Firmicutes	Bacteria
Lachnospiraceae sp. MGS:1209	4	Unclassified	Unclassified	Unclassified	Lachnospiraceae	Eubacteriales	Clostridia	Firmicutes	Bacteria
Proteobacteria sp. MGS:1210	3	Unclassified	Unclassified	Unclassified	Unclassified	Unclassified	Unclassified	Proteobacteria	Bacteria
Firmicutes sp. MGS:1211	2	Unclassified	Unclassified	Unclassified	Unclassified	Unclassified	Unclassified	Firmicutes	Bacteria
Oscillospiraceae sp. MGS:1212	6	Unclassified	Unclassified	Unclassified	Oscillospiraceae	Eubacteriales	Clostridia	Firmicutes	Bacteria
unclassified sp. MGS:1213	1	Unclassified	Unclassified	Unclassified	Unclassified	Unclassified	Unclassified	Unclassified	Unclassified
Enterobacter hormaechei subsp. steigerwaltii MGS:1214	4	Enterobacter hormaechei subsp. steigerwaltii	Enterobacter hormaechei	Enterobacter	Enterobacteriaceae	Enterobacterales	Gammaproteobacteria	Proteobacteria	Bacteria
Bacteroidaceae sp. MGS:1215	2	Unclassified	Unclassified	Unclassified	Bacteroidaceae	Bacteroidales	Bacteroidia	Bacteroidetes	Bacteria
Porphyromonadaceae sp. MGS:1216	13	Unclassified	Unclassified	Unclassified	Porphyromonadaceae	Bacteroidales	Bacteroidia	Bacteroidetes	Bacteria
Clostridia sp. MGS:1217	5	Unclassified	Unclassified	Unclassified	Unclassified	Unclassified	Clostridia	Firmicutes	Bacteria
Oxalobacter sp. MGS:1218	2	Unclassified	Unclassified	Oxalobacter	Oxalobacteraceae	Burkholderiales	Betaproteobacteria	Proteobacteria	Bacteria
Eubacteriales sp. MGS:1219	1	Unclassified	Unclassified	Unclassified	Unclassified	Eubacteriales	Clostridia	Firmicutes	Bacteria
Clostridia sp. MGS:1220	2	Unclassified	Unclassified	Unclassified	Unclassified	Unclassified	Clostridia	Firmicutes	Bacteria
Eubacteriales sp. MGS:1221	2	Unclassified	Unclassified	Unclassified	Unclassified	Eubacteriales	Clostridia	Firmicutes	Bacteria
Firmicutes sp. MGS:1222	2	Unclassified	Unclassified	Unclassified	Unclassified	Unclassified	Unclassified	Firmicutes	Bacteria
Eubacteriales sp. MGS:1223	2	Unclassified	Unclassified	Unclassified	Unclassified	Eubacteriales	Clostridia	Firmicutes	Bacteria
Prevotella sp. Marseille-P4119 MGS:1224	2	Unclassified	Prevotella sp. Marseille-P4119	Prevotella	Prevotellaceae	Bacteroidales	Bacteroidia	Bacteroidetes	Bacteria
Veillonellales sp. MGS:1225	10	Unclassified	Unclassified	Unclassified	Unclassified	Veillonellales	Negativicutes	Firmicutes	Bacteria
Eubacteriales sp. MGS:1226	3	Unclassified	Unclassified	Unclassified	Unclassified	Eubacteriales	Clostridia	Firmicutes	Bacteria
Eubacteriales sp. MGS:1227	2	Unclassified	Unclassified	Unclassified	Unclassified	Eubacteriales	Clostridia	Firmicutes	Bacteria
Hafnia alvei MGS:1228	3	Unclassified	Hafnia alvei	Hafnia	Hafniaceae	Enterobacterales	Gammaproteobacteria	Proteobacteria	Bacteria
Bacteria sp. MGS:1229	2	Unclassified	Unclassified	Unclassified	Unclassified	Unclassified	Unclassified	Unclassified	Bacteria
Eubacteriales sp. MGS:1230	2	Unclassified	Unclassified	Unclassified	Unclassified	Eubacteriales	Clostridia	Firmicutes	Bacteria
Parvimonas micra MGS:1231	16	Unclassified	Parvimonas micra	Parvimonas	Peptoniphilaceae	Tissierellales	Tissierellia	Firmicutes	Bacteria
Eubacteriales sp. MGS:1232	1	Unclassified	Unclassified	Unclassified	Unclassified	Eubacteriales	Clostridia	Firmicutes	Bacteria
Eubacteriales sp. MGS:1233	7	Unclassified	Unclassified	Unclassified	Unclassified	Eubacteriales	Clostridia	Firmicutes	Bacteria
Clostridium sp. D5 MGS:1234	6	Unclassified	Clostridium sp. D5	Clostridium	Clostridiaceae	Eubacteriales	Clostridia	Firmicutes	Bacteria
Lachnoclostridium sp. An14 MGS:1235	4	Unclassified	Lachnoclostridium sp. An14	Lachnoclostridium	Lachnospiraceae	Eubacteriales	Clostridia	Firmicutes	Bacteria
Bacteroidales sp. MGS:1236	6	Unclassified	Unclassified	Unclassified	Unclassified	Bacteroidales	Bacteroidia	Bacteroidetes	Bacteria
Eubacteriales sp. MGS:1237	1	Unclassified	Unclassified	Unclassified	Unclassified	Eubacteriales	Clostridia	Firmicutes	Bacteria
Clostridia sp. MGS:1238	2	Unclassified	Unclassified	Unclassified	Unclassified	Unclassified	Clostridia	Firmicutes	Bacteria
Eubacteriales sp. MGS:1239	2	Unclassified	Unclassified	Unclassified	Unclassified	Eubacteriales	Clostridia	Firmicutes	Bacteria
Lachnospiraceae sp. MGS:1240	2	Unclassified	Unclassified	Unclassified	Lachnospiraceae	Eubacteriales	Clostridia	Firmicutes	Bacteria
Oscillospiraceae sp. MGS:1241	5	Unclassified	Unclassified	Unclassified	Oscillospiraceae	Eubacteriales	Clostridia	Firmicutes	Bacteria
Eubacteriales sp. MGS:1243	2	Unclassified	Unclassified	Unclassified	Unclassified	Eubacteriales	Clostridia	Firmicutes	Bacteria
Eubacteriales sp. MGS:1244	3	Unclassified	Unclassified	Unclassified	Unclassified	Eubacteriales	Clostridia	Firmicutes	Bacteria
Collinsella sp. WCA1-178-WT-3 (M2) MGS:1245	39	Unclassified	Collinsella sp. WCA1-178-WT-3 (M2)	Collinsella	Coriobacteriaceae	Coriobacteriales	Coriobacteriia	Actinobacteria	Bacteria
Pediococcus pentosaceus MGS:1246	5	Unclassified	Pediococcus pentosaceus	Pediococcus	Lactobacillaceae	Lactobacillales	Bacilli	Firmicutes	Bacteria
Clostridia sp. MGS:1247	4	Unclassified	Unclassified	Unclassified	Unclassified	Unclassified	Clostridia	Firmicutes	Bacteria
Hungatella hathewayi MGS:1248	6	Unclassified	Hungatella hathewayi	Hungatella	Clostridiaceae	Eubacteriales	Clostridia	Firmicutes	Bacteria
Phoenicibacter congonensis MGS:1249	2	Unclassified	Phoenicibacter congonensis	Phoenicibacter	Eggerthellaceae	Eggerthellales	Coriobacteriia	Actinobacteria	Bacteria
Eubacteriales sp. MGS:1250	4	Unclassified	Unclassified	Unclassified	Unclassified	Eubacteriales	Clostridia	Firmicutes	Bacteria
Bacteria sp. MGS:1251	2	Unclassified	Unclassified	Unclassified	Unclassified	Unclassified	Unclassified	Unclassified	Bacteria
Clostridia sp. MGS:1252	4	Unclassified	Unclassified	Unclassified	Unclassified	Unclassified	Clostridia	Firmicutes	Bacteria
Clostridia sp. MGS:1253	3	Unclassified	Unclassified	Unclassified	Unclassified	Unclassified	Clostridia	Firmicutes	Bacteria
Clostridia sp. MGS:1254	3	Unclassified	Unclassified	Unclassified	Unclassified	Unclassified	Clostridia	Firmicutes	Bacteria
Fenollaria massiliensis MGS:1255	11	Unclassified	Fenollaria massiliensis	Fenollaria	Unclassified	Eubacteriales	Clostridia	Firmicutes	Bacteria
Eubacteriales sp. MGS:1256	5	Unclassified	Unclassified	Unclassified	Unclassified	Eubacteriales	Clostridia	Firmicutes	Bacteria
Eubacteriales sp. MGS:1257	2	Unclassified	Unclassified	Unclassified	Unclassified	Eubacteriales	Clostridia	Firmicutes	Bacteria
Clostridia sp. MGS:1258	2	Unclassified	Unclassified	Unclassified	Unclassified	Unclassified	Clostridia	Firmicutes	Bacteria
Enterobacter ludwigii MGS:1259	3	Unclassified	Enterobacter ludwigii	Enterobacter	Enterobacteriaceae	Enterobacterales	Gammaproteobacteria	Proteobacteria	Bacteria
Bacteroidales sp. MGS:1260	1	Unclassified	Unclassified	Unclassified	Unclassified	Bacteroidales	Bacteroidia	Bacteroidetes	Bacteria
Eubacteriales sp. MGS:1261	3	Unclassified	Unclassified	Unclassified	Unclassified	Eubacteriales	Clostridia	Firmicutes	Bacteria
Clostridia sp. MGS:1262	1	Unclassified	Unclassified	Unclassified	Unclassified	Unclassified	Clostridia	Firmicutes	Bacteria
Eggerthellales sp. MGS:1263	3	Unclassified	Unclassified	Unclassified	Unclassified	Eggerthellales	Coriobacteriia	Actinobacteria	Bacteria
Collinsella massiliensis MGS:1264	4	Unclassified	[Collinsella] massiliensis	Enorma	Coriobacteriaceae	Coriobacteriales	Coriobacteriia	Actinobacteria	Bacteria
Eubacteriales sp. MGS:1266	2	Unclassified	Unclassified	Unclassified	Unclassified	Eubacteriales	Clostridia	Firmicutes	Bacteria
Desulfovibrionaceae sp. MGS:1267	2	Unclassified	Unclassified	Unclassified	Desulfovibrionaceae	Desulfovibrionales	Deltaproteobacteria	Proteobacteria	Bacteria
Clostridia sp. MGS:1268	1	Unclassified	Unclassified	Unclassified	Unclassified	Unclassified	Clostridia	Firmicutes	Bacteria
Eubacteriales sp. MGS:1269	2	Unclassified	Unclassified	Unclassified	Unclassified	Eubacteriales	Clostridia	Firmicutes	Bacteria
Oscillospiraceae sp. MGS:1270	6	Unclassified	Unclassified	Unclassified	Oscillospiraceae	Eubacteriales	Clostridia	Firmicutes	Bacteria
Lachnospiraceae sp. MGS:1271	2	Unclassified	Unclassified	Unclassified	Lachnospiraceae	Eubacteriales	Clostridia	Firmicutes	Bacteria
Lachnospiraceae sp. MGS:1272	2	Unclassified	Unclassified	Unclassified	Lachnospiraceae	Eubacteriales	Clostridia	Firmicutes	Bacteria
Bacteroidales sp. MGS:1273	1	Unclassified	Unclassified	Unclassified	Unclassified	Bacteroidales	Bacteroidia	Bacteroidetes	Bacteria
Bacteria sp. MGS:1274	2	Unclassified	Unclassified	Unclassified	Unclassified	Unclassified	Unclassified	Unclassified	Bacteria
Eubacteriales sp. MGS:1276	2	Unclassified	Unclassified	Unclassified	Unclassified	Eubacteriales	Clostridia	Firmicutes	Bacteria
Oscillospiraceae sp. MGS:1278	5	Unclassified	Unclassified	Unclassified	Oscillospiraceae	Eubacteriales	Clostridia	Firmicutes	Bacteria
Alloscardovia omnicolens MGS:1279	13	Unclassified	Alloscardovia omnicolens	Alloscardovia	Bifidobacteriaceae	Bifidobacteriales	Actinomycetia	Actinobacteria	Bacteria
Eubacteriales sp. MGS:1280	2	Unclassified	Unclassified	Unclassified	Unclassified	Eubacteriales	Clostridia	Firmicutes	Bacteria
Eubacteriales sp. MGS:1281	2	Unclassified	Unclassified	Unclassified	Unclassified	Eubacteriales	Clostridia	Firmicutes	Bacteria
Escherichia marmotae MGS:1282	18	Unclassified	Escherichia marmotae	Escherichia	Enterobacteriaceae	Enterobacterales	Gammaproteobacteria	Proteobacteria	Bacteria
Odoribacter sp. AF15-53 MGS:1283	2	Unclassified	Odoribacter sp. AF15-53	Odoribacter	Odoribacteraceae	Bacteroidales	Bacteroidia	Bacteroidetes	Bacteria
Candidatus Borkfalkiales sp. MGS:1284	5	Unclassified	Unclassified	Unclassified	Unclassified	Candidatus Borkfalkiales	Clostridia	Firmicutes	Bacteria
Eubacteriales sp. MGS:1285	4	Unclassified	Unclassified	Unclassified	Unclassified	Eubacteriales	Clostridia	Firmicutes	Bacteria
Clostridia sp. MGS:1286	2	Unclassified	Unclassified	Unclassified	Unclassified	Unclassified	Clostridia	Firmicutes	Bacteria
Oscillospiraceae sp. MGS:1287	3	Unclassified	Unclassified	Unclassified	Oscillospiraceae	Eubacteriales	Clostridia	Firmicutes	Bacteria
Clostridia sp. MGS:1288	2	Unclassified	Unclassified	Unclassified	Unclassified	Unclassified	Clostridia	Firmicutes	Bacteria
Eubacteriales sp. MGS:1289	1	Unclassified	Unclassified	Unclassified	Unclassified	Eubacteriales	Clostridia	Firmicutes	Bacteria
Firmicutes sp. MGS:1290	1	Unclassified	Unclassified	Unclassified	Unclassified	Unclassified	Unclassified	Firmicutes	Bacteria
Eubacteriales sp. MGS:1291	1	Unclassified	Unclassified	Unclassified	Unclassified	Eubacteriales	Clostridia	Firmicutes	Bacteria
Eubacteriales sp. MGS:1292	1	Unclassified	Unclassified	Unclassified	Unclassified	Eubacteriales	Clostridia	Firmicutes	Bacteria
Clostridia sp. MGS:1293	2	Unclassified	Unclassified	Unclassified	Unclassified	Unclassified	Clostridia	Firmicutes	Bacteria
Eubacteriales sp. MGS:1294	1	Unclassified	Unclassified	Unclassified	Unclassified	Eubacteriales	Clostridia	Firmicutes	Bacteria
Firmicutes sp. MGS:1295	1	Unclassified	Unclassified	Unclassified	Unclassified	Unclassified	Unclassified	Firmicutes	Bacteria
Clostridium sp. BSD2780061688st1 H5 MGS:1296	7	Unclassified	Clostridium sp. BSD2780061688st1 H5	Clostridium	Clostridiaceae	Eubacteriales	Clostridia	Firmicutes	Bacteria
Bacteria sp. MGS:1297	2	Unclassified	Unclassified	Unclassified	Unclassified	Unclassified	Unclassified	Unclassified	Bacteria
Clostridia sp. MGS:1298	2	Unclassified	Unclassified	Unclassified	Unclassified	Unclassified	Clostridia	Firmicutes	Bacteria
Victivallales sp. MGS:1299	3	Unclassified	Unclassified	Unclassified	Unclassified	Victivallales	Lentisphaeria	Lentisphaerae	Bacteria
Clostridia sp. MGS:1300	2	Unclassified	Unclassified	Unclassified	Unclassified	Unclassified	Clostridia	Firmicutes	Bacteria
Eubacteriales sp. MGS:1301	3	Unclassified	Unclassified	Unclassified	Unclassified	Eubacteriales	Clostridia	Firmicutes	Bacteria
Lentisphaeria sp. MGS:1302	2	Unclassified	Unclassified	Unclassified	Unclassified	Unclassified	Lentisphaeria	Lentisphaerae	Bacteria
Eubacteriales sp. MGS:1303	1	Unclassified	Unclassified	Unclassified	Unclassified	Eubacteriales	Clostridia	Firmicutes	Bacteria
Intestinimonas massiliensis MGS:1304	9	Unclassified	Intestinimonas massiliensis	Intestinimonas	Unclassified	Eubacteriales	Clostridia	Firmicutes	Bacteria
Eubacteriales sp. MGS:1305	1	Unclassified	Unclassified	Unclassified	Unclassified	Eubacteriales	Clostridia	Firmicutes	Bacteria
Bacteroidales sp. MGS:1306	1	Unclassified	Unclassified	Unclassified	Unclassified	Bacteroidales	Bacteroidia	Bacteroidetes	Bacteria
Faecalibacterium sp. MGS:1307	1	Unclassified	Unclassified	Faecalibacterium	Oscillospiraceae	Eubacteriales	Clostridia	Firmicutes	Bacteria
Pseudoflavonifractor sp. Marseille-P3106 MGS:1310	3	Unclassified	Pseudoflavonifractor sp. Marseille-P3106	Pseudoflavonifractor	Oscillospiraceae	Eubacteriales	Clostridia	Firmicutes	Bacteria
Firmicutes sp. MGS:1311	1	Unclassified	Unclassified	Unclassified	Unclassified	Unclassified	Unclassified	Firmicutes	Bacteria
Eubacteriales sp. MGS:1312	1	Unclassified	Unclassified	Unclassified	Unclassified	Eubacteriales	Clostridia	Firmicutes	Bacteria
Eubacteriales sp. MGS:1313	6	Unclassified	Unclassified	Unclassified	Unclassified	Eubacteriales	Clostridia	Firmicutes	Bacteria
Eubacteriales sp. MGS:1314	2	Unclassified	Unclassified	Unclassified	Unclassified	Eubacteriales	Clostridia	Firmicutes	Bacteria
Oscillospiraceae sp. MGS:1315	3	Unclassified	Unclassified	Unclassified	Oscillospiraceae	Eubacteriales	Clostridia	Firmicutes	Bacteria
Eggerthellales sp. MGS:1316	2	Unclassified	Unclassified	Unclassified	Unclassified	Eggerthellales	Coriobacteriia	Actinobacteria	Bacteria
Betaproteobacteria sp. MGS:1317	2	Unclassified	Unclassified	Unclassified	Unclassified	Unclassified	Betaproteobacteria	Proteobacteria	Bacteria
Lachnospiraceae sp. MGS:1318	1	Unclassified	Unclassified	Unclassified	Lachnospiraceae	Eubacteriales	Clostridia	Firmicutes	Bacteria
Eubacteriales sp. MGS:1320	2	Unclassified	Unclassified	Unclassified	Unclassified	Eubacteriales	Clostridia	Firmicutes	Bacteria
Eubacteriales sp. MGS:1321	5	Unclassified	Unclassified	Unclassified	Unclassified	Eubacteriales	Clostridia	Firmicutes	Bacteria
Succinatimonas hippei MGS:1322	2	Unclassified	Succinatimonas hippei	Succinatimonas	Succinivibrionaceae	Aeromonadales	Gammaproteobacteria	Proteobacteria	Bacteria
Lachnospiraceae sp. MGS:1325	3	Unclassified	Unclassified	Unclassified	Lachnospiraceae	Eubacteriales	Clostridia	Firmicutes	Bacteria
Eubacteriales sp. MGS:1326	2	Unclassified	Unclassified	Unclassified	Unclassified	Eubacteriales	Clostridia	Firmicutes	Bacteria
Candidatus Borkfalkiales sp. MGS:1329	5	Unclassified	Unclassified	Unclassified	Unclassified	Candidatus Borkfalkiales	Clostridia	Firmicutes	Bacteria
Eubacteriales sp. MGS:1330	2	Unclassified	Unclassified	Unclassified	Unclassified	Eubacteriales	Clostridia	Firmicutes	Bacteria
Mediterranea massiliensis MGS:1331	2	Unclassified	Mediterranea massiliensis	Mediterranea	Bacteroidaceae	Bacteroidales	Bacteroidia	Bacteroidetes	Bacteria
Eubacteriales sp. MGS:1332	2	Unclassified	Unclassified	Unclassified	Unclassified	Eubacteriales	Clostridia	Firmicutes	Bacteria
Clostridia sp. MGS:1333	1	Unclassified	Unclassified	Unclassified	Unclassified	Unclassified	Clostridia	Firmicutes	Bacteria
Eubacteriales sp. MGS:1334	3	Unclassified	Unclassified	Unclassified	Unclassified	Eubacteriales	Clostridia	Firmicutes	Bacteria
Lachnospiraceae sp. MGS:1335	2	Unclassified	Unclassified	Unclassified	Lachnospiraceae	Eubacteriales	Clostridia	Firmicutes	Bacteria
Eubacteriales sp. MGS:1336	4	Unclassified	Unclassified	Unclassified	Unclassified	Eubacteriales	Clostridia	Firmicutes	Bacteria
Culturomica massiliensis MGS:1337	2	Unclassified	Culturomica massiliensis	Culturomica	Odoribacteraceae	Bacteroidales	Bacteroidia	Bacteroidetes	Bacteria
Turicimonas muris MGS:1338	3	Unclassified	Turicimonas muris	Turicimonas	Sutterellaceae	Burkholderiales	Betaproteobacteria	Proteobacteria	Bacteria
Acidaminococcus massiliensis MGS:1339	2	Unclassified	Acidaminococcus massiliensis	Acidaminococcus	Acidaminococcaceae	Acidaminococcales	Negativicutes	Firmicutes	Bacteria
Collinsella phocaeensis MGS:1340	2	Unclassified	Collinsella phocaeensis	Collinsella	Coriobacteriaceae	Coriobacteriales	Coriobacteriia	Actinobacteria	Bacteria
Limosilactobacillus vaginalis MGS:1341	5	Unclassified	Limosilactobacillus vaginalis	Limosilactobacillus	Lactobacillaceae	Lactobacillales	Bacilli	Firmicutes	Bacteria
Bacteroides sp. Marseille-P3684 MGS:1342	1	Unclassified	Bacteroides sp. Marseille-P3684	Bacteroides	Bacteroidaceae	Bacteroidales	Bacteroidia	Bacteroidetes	Bacteria
Lachnoclostridium sp. MGS:1343	11	Unclassified	Unclassified	Lachnoclostridium	Lachnospiraceae	Eubacteriales	Clostridia	Firmicutes	Bacteria
Veillonella tobetsuensis MGS:1344	10	Unclassified	Veillonella tobetsuensis	Veillonella	Veillonellaceae	Veillonellales	Negativicutes	Firmicutes	Bacteria
Firmicutes sp. MGS:1345	1	Unclassified	Unclassified	Unclassified	Unclassified	Unclassified	Unclassified	Firmicutes	Bacteria
Clostridia sp. MGS:1346	1	Unclassified	Unclassified	Unclassified	Unclassified	Unclassified	Clostridia	Firmicutes	Bacteria
Eubacteriales sp. MGS:1348	1	Unclassified	Unclassified	Unclassified	Unclassified	Eubacteriales	Clostridia	Firmicutes	Bacteria
Bacteria sp. MGS:1349	1	Unclassified	Unclassified	Unclassified	Unclassified	Unclassified	Unclassified	Unclassified	Bacteria
Eubacteriales sp. MGS:1351	2	Unclassified	Unclassified	Unclassified	Unclassified	Eubacteriales	Clostridia	Firmicutes	Bacteria
Bacteroidales sp. MGS:1352	1	Unclassified	Unclassified	Unclassified	Unclassified	Bacteroidales	Bacteroidia	Bacteroidetes	Bacteria
Eubacteriales sp. MGS:1354	3	Unclassified	Unclassified	Unclassified	Unclassified	Eubacteriales	Clostridia	Firmicutes	Bacteria
Eubacteriales sp. MGS:1355	1	Unclassified	Unclassified	Unclassified	Unclassified	Eubacteriales	Clostridia	Firmicutes	Bacteria
Clostridia sp. MGS:1356	4	Unclassified	Unclassified	Unclassified	Unclassified	Unclassified	Clostridia	Firmicutes	Bacteria
Selenomonadales sp. MGS:1357	2	Unclassified	Unclassified	Unclassified	Unclassified	Selenomonadales	Negativicutes	Firmicutes	Bacteria
Comamonas kerstersii MGS:1358	3	Unclassified	Comamonas kerstersii	Comamonas	Comamonadaceae	Burkholderiales	Betaproteobacteria	Proteobacteria	Bacteria
Bacteroides ndongoniae MGS:1359	1	Unclassified	Bacteroides ndongoniae	Bacteroides	Bacteroidaceae	Bacteroidales	Bacteroidia	Bacteroidetes	Bacteria
Bacteroides stercorirosoris MGS:1361	2	Unclassified	Bacteroides stercorirosoris	Bacteroides	Bacteroidaceae	Bacteroidales	Bacteroidia	Bacteroidetes	Bacteria
Clostridia sp. MGS:1362	2	Unclassified	Unclassified	Unclassified	Unclassified	Unclassified	Clostridia	Firmicutes	Bacteria
Veillonellales sp. MGS:1363	10	Unclassified	Unclassified	Unclassified	Unclassified	Veillonellales	Negativicutes	Firmicutes	Bacteria
Streptococcus sobrinus MGS:1366	5	Unclassified	Streptococcus sobrinus	Streptococcus	Streptococcaceae	Lactobacillales	Bacilli	Firmicutes	Bacteria
Eggerthellales sp. MGS:1368	2	Unclassified	Unclassified	Unclassified	Unclassified	Eggerthellales	Coriobacteriia	Actinobacteria	Bacteria
Eubacteriales sp. MGS:1369	4	Unclassified	Unclassified	Unclassified	Unclassified	Eubacteriales	Clostridia	Firmicutes	Bacteria
Bacteroides togonis MGS:1370	2	Unclassified	Bacteroides togonis	Bacteroides	Bacteroidaceae	Bacteroidales	Bacteroidia	Bacteroidetes	Bacteria
Porphyromonas somerae MGS:1372	9	Unclassified	Porphyromonas somerae	Porphyromonas	Porphyromonadaceae	Bacteroidales	Bacteroidia	Bacteroidetes	Bacteria
Bacteria sp. MGS:1373	2	Unclassified	Unclassified	Unclassified	Unclassified	Unclassified	Unclassified	Unclassified	Bacteria
Butyricicoccus pullicaecorum MGS:1374	1	Unclassified	Butyricicoccus pullicaecorum	Butyricicoccus	Clostridiaceae	Eubacteriales	Clostridia	Firmicutes	Bacteria
Clostridia sp. MGS:1375	2	Unclassified	Unclassified	Unclassified	Unclassified	Unclassified	Clostridia	Firmicutes	Bacteria
Eisenbergiella sp. OF01-20 MGS:1376	3	Unclassified	Eisenbergiella sp. OF01-20	Eisenbergiella	Lachnospiraceae	Eubacteriales	Clostridia	Firmicutes	Bacteria
Eubacteriales sp. MGS:1377	2	Unclassified	Unclassified	Unclassified	Unclassified	Eubacteriales	Clostridia	Firmicutes	Bacteria
Bacteroidales sp. MGS:1378	1	Unclassified	Unclassified	Unclassified	Unclassified	Bacteroidales	Bacteroidia	Bacteroidetes	Bacteria
Eubacteriales sp. MGS:1379	25	Unclassified	Unclassified	Unclassified	Unclassified	Eubacteriales	Clostridia	Firmicutes	Bacteria
Desulfovibrio porci MGS:1380	2	Unclassified	Desulfovibrio porci	Desulfovibrio	Desulfovibrionaceae	Desulfovibrionales	Deltaproteobacteria	Proteobacteria	Bacteria
Alistipes megaguti MGS:1382	1	Unclassified	Alistipes megaguti	Alistipes	Rikenellaceae	Bacteroidales	Bacteroidia	Bacteroidetes	Bacteria
Burkholderiales sp. MGS:1383	3	Unclassified	Unclassified	Unclassified	Unclassified	Burkholderiales	Betaproteobacteria	Proteobacteria	Bacteria
Oscillospiraceae sp. MGS:1384	3	Unclassified	Unclassified	Unclassified	Oscillospiraceae	Eubacteriales	Clostridia	Firmicutes	Bacteria
Alistipes sp. MGS:1385	3	Unclassified	Unclassified	Alistipes	Rikenellaceae	Bacteroidales	Bacteroidia	Bacteroidetes	Bacteria
Bifidobacterium breve MGS:1387	2	Unclassified	Bifidobacterium breve	Bifidobacterium	Bifidobacteriaceae	Bifidobacteriales	Actinomycetia	Actinobacteria	Bacteria
Prevotella disiens MGS:1389	10	Unclassified	Prevotella disiens	Prevotella	Prevotellaceae	Bacteroidales	Bacteroidia	Bacteroidetes	Bacteria
Eubacteriales sp. MGS:1391	2	Unclassified	Unclassified	Unclassified	Unclassified	Eubacteriales	Clostridia	Firmicutes	Bacteria
Synergistaceae sp. MGS:1392	1	Unclassified	Unclassified	Unclassified	Synergistaceae	Synergistales	Synergistia	Synergistetes	Bacteria
Eubacteriales sp. MGS:1395	1	Unclassified	Unclassified	Unclassified	Unclassified	Eubacteriales	Clostridia	Firmicutes	Bacteria
Firmicutes sp. MGS:1396	2	Unclassified	Unclassified	Unclassified	Unclassified	Unclassified	Unclassified	Firmicutes	Bacteria
Candidatus Borkfalkiales sp. MGS:1397	3	Unclassified	Unclassified	Unclassified	Unclassified	Candidatus Borkfalkiales	Clostridia	Firmicutes	Bacteria
Lachnospiraceae sp. MGS:1398	2	Unclassified	Unclassified	Unclassified	Lachnospiraceae	Eubacteriales	Clostridia	Firmicutes	Bacteria
Rhodospirillales sp. MGS:1400	1	Unclassified	Unclassified	Unclassified	Unclassified	Rhodospirillales	Alphaproteobacteria	Proteobacteria	Bacteria
Enterococcus durans MGS:1407	2	Unclassified	Enterococcus durans	Enterococcus	Enterococcaceae	Lactobacillales	Bacilli	Firmicutes	Bacteria
Clostridia sp. MGS:1408	3	Unclassified	Unclassified	Unclassified	Unclassified	Unclassified	Clostridia	Firmicutes	Bacteria
Lactobacillus crispatus MGS:1409	3	Unclassified	Lactobacillus crispatus	Lactobacillus	Lactobacillaceae	Lactobacillales	Bacilli	Firmicutes	Bacteria
Clostridia sp. MGS:1410	2	Unclassified	Unclassified	Unclassified	Unclassified	Unclassified	Clostridia	Firmicutes	Bacteria
Eubacteriales sp. MGS:1412	4	Unclassified	Unclassified	Unclassified	Unclassified	Eubacteriales	Clostridia	Firmicutes	Bacteria
Clostridia sp. MGS:1416	2	Unclassified	Unclassified	Unclassified	Unclassified	Unclassified	Clostridia	Firmicutes	Bacteria
Clostridia sp. MGS:1417	1	Unclassified	Unclassified	Unclassified	Unclassified	Unclassified	Clostridia	Firmicutes	Bacteria
Fusobacterium nucleatum subsp. animalis MGS:1418	10	Fusobacterium nucleatum subsp. animalis	Fusobacterium nucleatum	Fusobacterium	Fusobacteriaceae	Fusobacteriales	Fusobacteriia	Fusobacteria	Bacteria
Oscillospiraceae sp. MGS:1421	4	Unclassified	Unclassified	Unclassified	Oscillospiraceae	Eubacteriales	Clostridia	Firmicutes	Bacteria
Eubacteriales sp. MGS:1422	2	Unclassified	Unclassified	Unclassified	Unclassified	Eubacteriales	Clostridia	Firmicutes	Bacteria
Lachnospiraceae sp. MGS:1423	2	Unclassified	Unclassified	Unclassified	Lachnospiraceae	Eubacteriales	Clostridia	Firmicutes	Bacteria
Eubacteriales sp. MGS:1425	1	Unclassified	Unclassified	Unclassified	Unclassified	Eubacteriales	Clostridia	Firmicutes	Bacteria
Clostridia sp. MGS:1427	3	Unclassified	Unclassified	Unclassified	Unclassified	Unclassified	Clostridia	Firmicutes	Bacteria
Agathobaculum desmolans MGS:1429	2	Unclassified	Agathobaculum desmolans	Agathobaculum	Oscillospiraceae	Eubacteriales	Clostridia	Firmicutes	Bacteria
Eubacteriaceae sp. MGS:1430	8	Unclassified	Unclassified	Unclassified	Eubacteriaceae	Eubacteriales	Clostridia	Firmicutes	Bacteria
Eubacteriales sp. MGS:1431	1	Unclassified	Unclassified	Unclassified	Unclassified	Eubacteriales	Clostridia	Firmicutes	Bacteria
Enterobacter roggenkampii MGS:1434	3	Unclassified	Enterobacter roggenkampii	Enterobacter	Enterobacteriaceae	Enterobacterales	Gammaproteobacteria	Proteobacteria	Bacteria
Lachnospiraceae sp. MGS:1435	2	Unclassified	Unclassified	Unclassified	Lachnospiraceae	Eubacteriales	Clostridia	Firmicutes	Bacteria
Bacteroidia sp. MGS:1437	1	Unclassified	Unclassified	Unclassified	Unclassified	Unclassified	Bacteroidia	Bacteroidetes	Bacteria
Eubacteriales sp. MGS:1439	5	Unclassified	Unclassified	Unclassified	Unclassified	Eubacteriales	Clostridia	Firmicutes	Bacteria
Klebsiella aerogenes MGS:1442	2	Unclassified	Klebsiella aerogenes	Klebsiella	Enterobacteriaceae	Enterobacterales	Gammaproteobacteria	Proteobacteria	Bacteria
Eubacteriales sp. MGS:1445	3	Unclassified	Unclassified	Unclassified	Unclassified	Eubacteriales	Clostridia	Firmicutes	Bacteria
Butyricimonas sp. MGS:1447	2	Unclassified	Unclassified	Butyricimonas	Odoribacteraceae	Bacteroidales	Bacteroidia	Bacteroidetes	Bacteria
Blautia argi MGS:1450	2	Unclassified	Blautia argi	Blautia	Lachnospiraceae	Eubacteriales	Clostridia	Firmicutes	Bacteria
Clostridia sp. MGS:1452	1	Unclassified	Unclassified	Unclassified	Unclassified	Unclassified	Clostridia	Firmicutes	Bacteria
Hafnia paralvei MGS:1457	2	Unclassified	Hafnia paralvei	Hafnia	Hafniaceae	Enterobacterales	Gammaproteobacteria	Proteobacteria	Bacteria
Leuconostoc lactis MGS:1458	3	Unclassified	Leuconostoc lactis	Leuconostoc	Lactobacillaceae	Lactobacillales	Bacilli	Firmicutes	Bacteria
Eubacteriales sp. MGS:1459	2	Unclassified	Unclassified	Unclassified	Unclassified	Eubacteriales	Clostridia	Firmicutes	Bacteria
Clostridia sp. MGS:1460	2	Unclassified	Unclassified	Unclassified	Unclassified	Unclassified	Clostridia	Firmicutes	Bacteria
Limosilactobacillus oris MGS:1462	3	Unclassified	Limosilactobacillus oris	Limosilactobacillus	Lactobacillaceae	Lactobacillales	Bacilli	Firmicutes	Bacteria
Lachnospiraceae sp. MGS:1463	1	Unclassified	Unclassified	Unclassified	Lachnospiraceae	Eubacteriales	Clostridia	Firmicutes	Bacteria
Eubacteriales sp. MGS:1464	2	Unclassified	Unclassified	Unclassified	Unclassified	Eubacteriales	Clostridia	Firmicutes	Bacteria
Fusobacterium gonidiaformans MGS:1466	4	Unclassified	Fusobacterium gonidiaformans	Fusobacterium	Fusobacteriaceae	Fusobacteriales	Fusobacteriia	Fusobacteria	Bacteria
Pediococcus acidilactici MGS:1468	3	Unclassified	Pediococcus acidilactici	Pediococcus	Lactobacillaceae	Lactobacillales	Bacilli	Firmicutes	Bacteria
Escherichia sp. 4726-5 MGS:1469	2	Unclassified	Escherichia sp. 4726-5	Escherichia	Enterobacteriaceae	Enterobacterales	Gammaproteobacteria	Proteobacteria	Bacteria
Prevotella colorans MGS:1470	7	Unclassified	Prevotella colorans	Prevotella	Prevotellaceae	Bacteroidales	Bacteroidia	Bacteroidetes	Bacteria
Eubacteriales sp. MGS:1473	2	Unclassified	Unclassified	Unclassified	Unclassified	Eubacteriales	Clostridia	Firmicutes	Bacteria
Pseudomonas aeruginosa MGS:1474	4	Unclassified	Pseudomonas aeruginosa	Pseudomonas	Pseudomonadaceae	Pseudomonadales	Gammaproteobacteria	Proteobacteria	Bacteria
Eubacterium sp. An11 MGS:1478	1	Unclassified	Eubacterium sp. An11	Eubacterium	Eubacteriaceae	Eubacteriales	Clostridia	Firmicutes	Bacteria
Eubacteriales sp. MGS:1479	1	Unclassified	Unclassified	Unclassified	Unclassified	Eubacteriales	Clostridia	Firmicutes	Bacteria
Lachnospiraceae sp. MGS:1480	2	Unclassified	Unclassified	Unclassified	Lachnospiraceae	Eubacteriales	Clostridia	Firmicutes	Bacteria
Eubacterium sp. An3 MGS:1483	2	Unclassified	Eubacterium sp. An3	Eubacterium	Eubacteriaceae	Eubacteriales	Clostridia	Firmicutes	Bacteria
Methanomassiliicoccales sp. MGS:1485	1	Unclassified	Unclassified	Unclassified	Unclassified	Methanomassiliicoccales	Thermoplasmata	Candidatus Thermoplasmatota	Archaea
Clostridia sp. MGS:1486	1	Unclassified	Unclassified	Unclassified	Unclassified	Unclassified	Clostridia	Firmicutes	Bacteria
Blautia sp. An46 MGS:1487	3	Unclassified	Blautia sp. An46	Blautia	Lachnospiraceae	Eubacteriales	Clostridia	Firmicutes	Bacteria
Oscillospiraceae sp. MGS:1491	2	Unclassified	Unclassified	Unclassified	Oscillospiraceae	Eubacteriales	Clostridia	Firmicutes	Bacteria
Erysipelatoclostridium sp. An173 MGS:1495	2	Unclassified	Erysipelatoclostridium sp. An173	Erysipelatoclostridium	Erysipelotrichaceae	Erysipelotrichales	Erysipelotrichia	Firmicutes	Bacteria
Dialister pneumosintes MGS:1496	5	Unclassified	Dialister pneumosintes	Dialister	Veillonellaceae	Veillonellales	Negativicutes	Firmicutes	Bacteria
Clostridium cuniculi MGS:1498	8	Unclassified	Clostridium cuniculi	Clostridium	Clostridiaceae	Eubacteriales	Clostridia	Firmicutes	Bacteria
Clostridium innocuum MGS:1502	4	Unclassified	[Clostridium] innocuum	Erysipelatoclostridium	Erysipelotrichaceae	Erysipelotrichales	Erysipelotrichia	Firmicutes	Bacteria
Clostridia sp. MGS:1504	2	Unclassified	Unclassified	Unclassified	Unclassified	Unclassified	Clostridia	Firmicutes	Bacteria
Latilactobacillus curvatus MGS:1505	7	Unclassified	Latilactobacillus curvatus	Latilactobacillus	Lactobacillaceae	Lactobacillales	Bacilli	Firmicutes	Bacteria
Schaalia turicensis MGS:1507	9	Unclassified	Schaalia turicensis	Schaalia	Actinomycetaceae	Actinomycetales	Actinomycetia	Actinobacteria	Bacteria
Prevotella sp. MGS:1508	2	Unclassified	Unclassified	Prevotella	Prevotellaceae	Bacteroidales	Bacteroidia	Bacteroidetes	Bacteria
Anaerostipes sp. BG01 MGS:1509	3	Unclassified	Anaerostipes sp. BG01	Anaerostipes	Lachnospiraceae	Eubacteriales	Clostridia	Firmicutes	Bacteria
Gardnerella vaginalis MGS:1510	3	Unclassified	Gardnerella vaginalis	Gardnerella	Bifidobacteriaceae	Bifidobacteriales	Actinomycetia	Actinobacteria	Bacteria
Eggerthellales sp. MGS:1511	5	Unclassified	Unclassified	Unclassified	Unclassified	Eggerthellales	Coriobacteriia	Actinobacteria	Bacteria
Lachnospiraceae sp. MGS:1512	5	Unclassified	Unclassified	Unclassified	Lachnospiraceae	Eubacteriales	Clostridia	Firmicutes	Bacteria
Oscillospiraceae sp. MGS:1516	8	Unclassified	Unclassified	Unclassified	Oscillospiraceae	Eubacteriales	Clostridia	Firmicutes	Bacteria
Bacteria sp. MGS:1520	2	Unclassified	Unclassified	Unclassified	Unclassified	Unclassified	Unclassified	Unclassified	Bacteria
Eubacteriales sp. MGS:1522	2	Unclassified	Unclassified	Unclassified	Unclassified	Eubacteriales	Clostridia	Firmicutes	Bacteria
Clostridia sp. MGS:1523	1	Unclassified	Unclassified	Unclassified	Unclassified	Unclassified	Clostridia	Firmicutes	Bacteria
Enterocloster sp. MGS:1529	3	Unclassified	Unclassified	Enterocloster	Lachnospiraceae	Eubacteriales	Clostridia	Firmicutes	Bacteria
Enterobacter kobei MGS:1532	2	Unclassified	Enterobacter kobei	Enterobacter	Enterobacteriaceae	Enterobacterales	Gammaproteobacteria	Proteobacteria	Bacteria
Weissella cibaria MGS:1534	2	Unclassified	Weissella cibaria	Weissella	Lactobacillaceae	Lactobacillales	Bacilli	Firmicutes	Bacteria
Alistipes sp. An66 MGS:1535	2	Unclassified	Alistipes sp. An66	Alistipes	Rikenellaceae	Bacteroidales	Bacteroidia	Bacteroidetes	Bacteria
Staphylococcus aureus MGS:1538	4	Unclassified	Staphylococcus aureus	Staphylococcus	Staphylococcaceae	Bacillales	Bacilli	Firmicutes	Bacteria
Oscillospiraceae sp. MGS:1539	2	Unclassified	Unclassified	Unclassified	Oscillospiraceae	Eubacteriales	Clostridia	Firmicutes	Bacteria
Citrobacter braakii MGS:1547	2	Unclassified	Citrobacter braakii	Citrobacter	Enterobacteriaceae	Enterobacterales	Gammaproteobacteria	Proteobacteria	Bacteria
Clostridia sp. MGS:1549	2	Unclassified	Unclassified	Unclassified	Unclassified	Unclassified	Clostridia	Firmicutes	Bacteria
Bacteroides sp. HF-5092 MGS:1550	5	Unclassified	Bacteroides sp. HF-5092	Bacteroides	Bacteroidaceae	Bacteroidales	Bacteroidia	Bacteroidetes	Bacteria
Oscillospiraceae sp. MGS:1552	4	Unclassified	Unclassified	Unclassified	Oscillospiraceae	Eubacteriales	Clostridia	Firmicutes	Bacteria
Desulfovibrionaceae sp. MGS:1556	1	Unclassified	Unclassified	Unclassified	Desulfovibrionaceae	Desulfovibrionales	Deltaproteobacteria	Proteobacteria	Bacteria
Weissella confusa MGS:1557	2	Unclassified	Weissella confusa	Weissella	Lactobacillaceae	Lactobacillales	Bacilli	Firmicutes	Bacteria
Citrobacter koseri MGS:1558	1	Unclassified	Citrobacter koseri	Citrobacter	Enterobacteriaceae	Enterobacterales	Gammaproteobacteria	Proteobacteria	Bacteria
Clostridiaceae sp. MGS:1567	1	Unclassified	Unclassified	Unclassified	Clostridiaceae	Eubacteriales	Clostridia	Firmicutes	Bacteria
Eggerthellales sp. MGS:1570	2	Unclassified	Unclassified	Unclassified	Unclassified	Eggerthellales	Coriobacteriia	Actinobacteria	Bacteria
Eubacteriales sp. MGS:1576	5	Unclassified	Unclassified	Unclassified	Unclassified	Eubacteriales	Clostridia	Firmicutes	Bacteria
Lachnospiraceae sp. MGS:1577	1	Unclassified	Unclassified	Unclassified	Lachnospiraceae	Eubacteriales	Clostridia	Firmicutes	Bacteria
Clostridium hylemonae MGS:1580	30	Unclassified	[Clostridium] hylemonae	Lachnoclostridium	Lachnospiraceae	Eubacteriales	Clostridia	Firmicutes	Bacteria
Citrobacter portucalensis MGS:1584	2	Unclassified	Citrobacter portucalensis	Citrobacter	Enterobacteriaceae	Enterobacterales	Gammaproteobacteria	Proteobacteria	Bacteria
Oscillospiraceae sp. MGS:1588	5	Unclassified	Unclassified	Unclassified	Oscillospiraceae	Eubacteriales	Clostridia	Firmicutes	Bacteria
Solobacterium moorei MGS:1589	11	Unclassified	Solobacterium moorei	Solobacterium	Erysipelotrichaceae	Erysipelotrichales	Erysipelotrichia	Firmicutes	Bacteria
Eubacteriales sp. MGS:1600	2	Unclassified	Unclassified	Unclassified	Unclassified	Eubacteriales	Clostridia	Firmicutes	Bacteria
Longibaculum muris MGS:1605	1	Unclassified	Longibaculum muris	Longibaculum	Erysipelotrichaceae	Erysipelotrichales	Erysipelotrichia	Firmicutes	Bacteria
Bifidobacteriaceae sp. MGS:1607	6	Unclassified	Unclassified	Unclassified	Bifidobacteriaceae	Bifidobacteriales	Actinomycetia	Actinobacteria	Bacteria
Eubacteriales sp. MGS:1611	4	Unclassified	Unclassified	Unclassified	Unclassified	Eubacteriales	Clostridia	Firmicutes	Bacteria
Bacteroidales sp. MGS:1614	1	Unclassified	Unclassified	Unclassified	Unclassified	Bacteroidales	Bacteroidia	Bacteroidetes	Bacteria
Lachnospiraceae sp. MGS:1615	9	Unclassified	Unclassified	Unclassified	Lachnospiraceae	Eubacteriales	Clostridia	Firmicutes	Bacteria
Clostridia sp. MGS:1616	1	Unclassified	Unclassified	Unclassified	Unclassified	Unclassified	Clostridia	Firmicutes	Bacteria
Candidatus Borkfalkiales sp. MGS:1628	2	Unclassified	Unclassified	Unclassified	Unclassified	Candidatus Borkfalkiales	Clostridia	Firmicutes	Bacteria
Klebsiella quasipneumoniae subsp. similipneumoniae MGS:1629	3	Klebsiella quasipneumoniae subsp. similipneumoniae	Klebsiella quasipneumoniae	Klebsiella	Enterobacteriaceae	Enterobacterales	Gammaproteobacteria	Proteobacteria	Bacteria
Eggerthella sinensis MGS:1631	2	Unclassified	Eggerthella sinensis	Eggerthella	Eggerthellaceae	Eggerthellales	Coriobacteriia	Actinobacteria	Bacteria
Eubacteriales sp. MGS:1632	1	Unclassified	Unclassified	Unclassified	Unclassified	Eubacteriales	Clostridia	Firmicutes	Bacteria
Eubacterium sp. MGS:1633	2	Unclassified	Unclassified	Eubacterium	Eubacteriaceae	Eubacteriales	Clostridia	Firmicutes	Bacteria
Clostridium sp. MGS:1638	2	Unclassified	Unclassified	Clostridium	Clostridiaceae	Eubacteriales	Clostridia	Firmicutes	Bacteria
Enterobacter asburiae MGS:1639	2	Unclassified	Enterobacter asburiae	Enterobacter	Enterobacteriaceae	Enterobacterales	Gammaproteobacteria	Proteobacteria	Bacteria
Lachnospiraceae sp. MGS:1641	3	Unclassified	Unclassified	Unclassified	Lachnospiraceae	Eubacteriales	Clostridia	Firmicutes	Bacteria
Bacteroides stercoris MGS:1645	3	Unclassified	Bacteroides stercoris	Bacteroides	Bacteroidaceae	Bacteroidales	Bacteroidia	Bacteroidetes	Bacteria
Oscillospiraceae sp. MGS:1647	2	Unclassified	Unclassified	Unclassified	Oscillospiraceae	Eubacteriales	Clostridia	Firmicutes	Bacteria
Parabacteroides sp. MGS:1649	2	Unclassified	Unclassified	Parabacteroides	Tannerellaceae	Bacteroidales	Bacteroidia	Bacteroidetes	Bacteria
Streptococcus gallolyticus subsp. gallolyticus MGS:1651	2	Streptococcus gallolyticus subsp. gallolyticus	Streptococcus gallolyticus	Streptococcus	Streptococcaceae	Lactobacillales	Bacilli	Firmicutes	Bacteria
Lactobacillus amylovorus MGS:1656	4	Unclassified	Lactobacillus amylovorus	Lactobacillus	Lactobacillaceae	Lactobacillales	Bacilli	Firmicutes	Bacteria
Citrobacter youngae MGS:1657	2	Unclassified	Citrobacter youngae	Citrobacter	Enterobacteriaceae	Enterobacterales	Gammaproteobacteria	Proteobacteria	Bacteria
Bacteria sp. MGS:1660	1	Unclassified	Unclassified	Unclassified	Unclassified	Unclassified	Unclassified	Unclassified	Bacteria
Clostridia sp. MGS:1661	2	Unclassified	Unclassified	Unclassified	Unclassified	Unclassified	Clostridia	Firmicutes	Bacteria
Eubacteriales sp. MGS:1662	2	Unclassified	Unclassified	Unclassified	Unclassified	Eubacteriales	Clostridia	Firmicutes	Bacteria
Absiella sp. AM22-9 MGS:1663	2	Unclassified	Absiella sp. AM22-9	Absiella	Erysipelotrichaceae	Erysipelotrichales	Erysipelotrichia	Firmicutes	Bacteria
Terrisporobacter othiniensis MGS:1665	3	Unclassified	Terrisporobacter othiniensis	Terrisporobacter	Peptostreptococcaceae	Eubacteriales	Clostridia	Firmicutes	Bacteria
Acidaminococcus timonensis MGS:1677	2	Unclassified	Acidaminococcus timonensis	Acidaminococcus	Acidaminococcaceae	Acidaminococcales	Negativicutes	Firmicutes	Bacteria
Raoultella planticola MGS:1692	1	Unclassified	Raoultella planticola	Raoultella	Enterobacteriaceae	Enterobacterales	Gammaproteobacteria	Proteobacteria	Bacteria
Eubacterium limosum MGS:1697	2	Unclassified	Eubacterium limosum	Eubacterium	Eubacteriaceae	Eubacteriales	Clostridia	Firmicutes	Bacteria
Eubacteriales sp. MGS:1709	2	Unclassified	Unclassified	Unclassified	Unclassified	Eubacteriales	Clostridia	Firmicutes	Bacteria
Limosilactobacillus gastricus MGS:1719	1	Unclassified	Limosilactobacillus gastricus	Limosilactobacillus	Lactobacillaceae	Lactobacillales	Bacilli	Firmicutes	Bacteria
Eubacteriales sp. MGS:1721	1	Unclassified	Unclassified	Unclassified	Unclassified	Eubacteriales	Clostridia	Firmicutes	Bacteria
Streptococcus agalactiae MGS:1733	4	Unclassified	Streptococcus agalactiae	Streptococcus	Streptococcaceae	Lactobacillales	Bacilli	Firmicutes	Bacteria
Enterobacter mori MGS:1734	1	Unclassified	Enterobacter mori	Enterobacter	Enterobacteriaceae	Enterobacterales	Gammaproteobacteria	Proteobacteria	Bacteria
Scardovia wiggsiae MGS:1737	14	Unclassified	Scardovia wiggsiae	Scardovia	Bifidobacteriaceae	Bifidobacteriales	Actinomycetia	Actinobacteria	Bacteria
Eubacteriales sp. MGS:1748	2	Unclassified	Unclassified	Unclassified	Unclassified	Eubacteriales	Clostridia	Firmicutes	Bacteria
Bacteroides mediterraneensis MGS:1749	2	Unclassified	Bacteroides mediterraneensis	Bacteroides	Bacteroidaceae	Bacteroidales	Bacteroidia	Bacteroidetes	Bacteria
Eubacteriales sp. MGS:1754	1	Unclassified	Unclassified	Unclassified	Unclassified	Eubacteriales	Clostridia	Firmicutes	Bacteria
Oxalobacter formigenes MGS:1755	1	Unclassified	Oxalobacter formigenes	Oxalobacter	Oxalobacteraceae	Burkholderiales	Betaproteobacteria	Proteobacteria	Bacteria
Sneathia vaginalis MGS:1760	1	Unclassified	Sneathia vaginalis	Sneathia	Leptotrichiaceae	Fusobacteriales	Fusobacteriia	Fusobacteria	Bacteria
Clostridia sp. MGS:1761	3	Unclassified	Unclassified	Unclassified	Unclassified	Unclassified	Clostridia	Firmicutes	Bacteria
Lachnospiraceae sp. MGS:1768	1	Unclassified	Unclassified	Unclassified	Lachnospiraceae	Eubacteriales	Clostridia	Firmicutes	Bacteria
Bacteria sp. MGS:1780	2	Unclassified	Unclassified	Unclassified	Unclassified	Unclassified	Unclassified	Unclassified	Bacteria
Gemella morbillorum MGS:1782	11	Unclassified	Gemella morbillorum	Gemella	Unclassified	Bacillales	Bacilli	Firmicutes	Bacteria
Leuconostoc citreum MGS:1785	3	Unclassified	Leuconostoc citreum	Leuconostoc	Lactobacillaceae	Lactobacillales	Bacilli	Firmicutes	Bacteria
Selenomonas bovis MGS:1786	2	Unclassified	Selenomonas bovis	Selenomonas	Selenomonadaceae	Selenomonadales	Negativicutes	Firmicutes	Bacteria
Enterococcus avium MGS:1791	1	Unclassified	Enterococcus avium	Enterococcus	Enterococcaceae	Lactobacillales	Bacilli	Firmicutes	Bacteria
Eubacteriales sp. MGS:1796	1	Unclassified	Unclassified	Unclassified	Unclassified	Eubacteriales	Clostridia	Firmicutes	Bacteria
Peptoniphilus harei MGS:1800	7	Unclassified	Peptoniphilus harei	Peptoniphilus	Peptoniphilaceae	Tissierellales	Tissierellia	Firmicutes	Bacteria
Enterococcus casseliflavus MGS:1803	1	Unclassified	Enterococcus casseliflavus	Enterococcus	Enterococcaceae	Lactobacillales	Bacilli	Firmicutes	Bacteria
Oscillospiraceae sp. MGS:1808	2	Unclassified	Unclassified	Unclassified	Oscillospiraceae	Eubacteriales	Clostridia	Firmicutes	Bacteria
Rikenellaceae sp. MGS:1815	8	Unclassified	Unclassified	Unclassified	Rikenellaceae	Bacteroidales	Bacteroidia	Bacteroidetes	Bacteria
Anaeroglobus geminatus MGS:1818	2	Unclassified	Anaeroglobus geminatus	Anaeroglobus	Veillonellaceae	Veillonellales	Negativicutes	Firmicutes	Bacteria
Bacteroidales sp. MGS:1822	1	Unclassified	Unclassified	Unclassified	Unclassified	Bacteroidales	Bacteroidia	Bacteroidetes	Bacteria
Haemophilus sp. MGS:1834	2	Unclassified	Unclassified	Haemophilus	Pasteurellaceae	Pasteurellales	Gammaproteobacteria	Proteobacteria	Bacteria
Lactobacillus iners MGS:1845	3	Unclassified	Lactobacillus iners	Lactobacillus	Lactobacillaceae	Lactobacillales	Bacilli	Firmicutes	Bacteria
Levilactobacillus brevis MGS:1848	3	Unclassified	Levilactobacillus brevis	Levilactobacillus	Lactobacillaceae	Lactobacillales	Bacilli	Firmicutes	Bacteria
Alistipes sp. MGS:1855	1	Unclassified	Unclassified	Alistipes	Rikenellaceae	Bacteroidales	Bacteroidia	Bacteroidetes	Bacteria
Oscillospiraceae sp. MGS:1885	2	Unclassified	Unclassified	Unclassified	Oscillospiraceae	Eubacteriales	Clostridia	Firmicutes	Bacteria
Ruminococcus sp. MGS:1888	5	Unclassified	Unclassified	Ruminococcus	Oscillospiraceae	Eubacteriales	Clostridia	Firmicutes	Bacteria
Lawsonella clevelandensis MGS:1899	4	Unclassified	Lawsonella clevelandensis	Lawsonella	Lawsonellaceae	Corynebacteriales	Actinomycetia	Actinobacteria	Bacteria
Faecalicatena orotica MGS:1910	4	Unclassified	Faecalicatena orotica	Faecalicatena	Lachnospiraceae	Eubacteriales	Clostridia	Firmicutes	Bacteria
Clostridium sp. Marseille-P2538 MGS:1911	2	Unclassified	Clostridium sp. Marseille-P2538	Clostridium	Clostridiaceae	Eubacteriales	Clostridia	Firmicutes	Bacteria
Pseudomonas fragi MGS:1924	3	Unclassified	Pseudomonas fragi	Pseudomonas	Pseudomonadaceae	Pseudomonadales	Gammaproteobacteria	Proteobacteria	Bacteria
Bacteroides sp. MGS:1931	1	Unclassified	Unclassified	Bacteroides	Bacteroidaceae	Bacteroidales	Bacteroidia	Bacteroidetes	Bacteria
Citrobacter werkmanii MGS:1939	2	Unclassified	Citrobacter werkmanii	Citrobacter	Enterobacteriaceae	Enterobacterales	Gammaproteobacteria	Proteobacteria	Bacteria
Flavonifractor sp. MGS:1947	3	Unclassified	Unclassified	Flavonifractor	Oscillospiraceae	Eubacteriales	Clostridia	Firmicutes	Bacteria
Eubacterium sp. OM08-24 MGS:1964	10	Unclassified	Eubacterium sp. OM08-24	Eubacterium	Eubacteriaceae	Eubacteriales	Clostridia	Firmicutes	Bacteria
Ruminococcus sp. MGS:1972	2	Unclassified	Unclassified	Ruminococcus	Oscillospiraceae	Eubacteriales	Clostridia	Firmicutes	Bacteria
Staphylococcus equorum subsp. equorum MGS:1978	2	Staphylococcus equorum subsp. equorum	Staphylococcus equorum	Staphylococcus	Staphylococcaceae	Bacillales	Bacilli	Firmicutes	Bacteria
Escherichia albertii MGS:1980	2	Unclassified	Escherichia albertii	Escherichia	Enterobacteriaceae	Enterobacterales	Gammaproteobacteria	Proteobacteria	Bacteria
