# Supplementary material for: An online atlas of human plasma metabolite signatures of gut microbiome composition
Source: Nat Commun. 2022 Sep 23;13:5370. doi: 10.1038/s41467-022-33050-0 (PMC9508139; doi:10.1038/s41467-022-33050-0)
Supplement: Supplementary file 4 — Supplementary Data 2 [file 41467_2022_33050_MOESM4_ESM.xlsx]

## Sheet: ST2. Metabolite annotations
Supplementary Data 2. Annotation of 1,321 plasma metabolites
Each metabolite was uniquely profiled by Metabolon.
Column "Detected" is the percentage of samples that contain a measurable level of the respective metabolite.
Column "Study site" are the study sites in which the metabolite was measured above the detection threshold. U1, U2, Uppsala batch 1 and 2, M, Malmö.
Columns Platform indicates which method was used to report the values associated with the detected metabolite. The Metabolon untargeted metabolomics platform consists of four different methods (i.e. Pos Late, Pos Early, Polar, and Neg).
Column "Metabolite class" is the metabolite grouping intended for sorting metabolites by broad metabolite classes.
Column "Metabolite subclass" is the metabolite grouping intended for sorting metabolites by more specific metabolite classes.
Column "CAS" is a unique numerical identifier assigned by the Chemical Abstracts Service (CAS) to every chemical substance described in the open scientific literature.
Column "HMDB" is an alphanumeric compound identifier and link to compound information maintained by the Human Metabolome Database (HMDB).
Column "KEGG" is an alphanumeric compound identifier and link to compound information in the Kyoto Encyclopedia of Genes and Genomes (KEGG).
Specific considerations: * and ** denotes metabolites annotated without an internal standard.
Metabolite	Detected	Study site	Platform	m/z	RI	Metabolite class	Metabolite subclass	CAS	HMDB	KEGG
(12 or 13)-methylmyristate (a15:0 or i15:0)	33	M	Neg	241.217	5499	Lipid	Fatty Acid, Branched	2485-71-4	HMDB0061707
(14 or 15)-methylpalmitate (a17:0 or i17:0)	100	U1,U2,M	Neg	269.249	5695	Lipid	Fatty Acid, Branched		HMDB0061859	C16995
(15:3)-anacardic acid	3	M	Neg	341.212	5483	Xenobiotics	Food Component/Plant	103904-73-0	HMDB31059
(16 or 17)-methylstearate (a19:0 or i19:0)	100	U1,U2,M	Neg	297.28	5993	Lipid	Fatty Acid, Branched	2724-59-6	HMDB0037397
(2 or 3)-decenoate (10:1n7 or n8)	100	U1,U2,M	Neg	169.123	4990	Lipid	Medium Chain Fatty Acid
(2,4 or 2,5)-dimethylphenol sulfate	56	U1,U2,M	Neg	201.023	3474	Xenobiotics	Food Component/Plant
(N(1) + N(8))-acetylspermidine	96	U1,U2,M	Pos Early	188.176	3080	Amino Acid	Polyamine Metabolism		HMDB0002189,HMDB0001276	C01029,C00612
(R)-3-hydroxybutyrylcarnitine	94	U1,U2,M	Pos Early	248.149	2400	Lipid	Fatty Acid Metabolism (Acyl Carnitine, Hydroxy)		HMDB0013127
(S)-3-hydroxybutyrylcarnitine	100	U1,U2,M	Pos Early	248.149	2340	Lipid	Fatty Acid Metabolism (Acyl Carnitine, Hydroxy)		HMDB0013127
(S)-a-amino-omega-caprolactam	54	U1,U2	Pos Early	129.102	2378	Xenobiotics	Food Component/Plant	21568-87-6		C02837
1-(1-enyl-oleoyl)-GPE (P-18:1)*	100	U1,U2,M	Pos Late	464.314	1566	Lipid	Lysoplasmalogen
1-(1-enyl-palmitoyl)-2-arachidonoyl-GPC (P-16:0/20:4)*	100	U1,U2,M	Pos Late	766.575	2200	Lipid	Plasmalogen		HMDB0011220
1-(1-enyl-palmitoyl)-2-arachidonoyl-GPE (P-16:0/20:4)*	100	U1,U2,M	Pos Late	724.528	2300	Lipid	Plasmalogen		HMDB0011352
1-(1-enyl-palmitoyl)-2-linoleoyl-GPC (P-16:0/18:2)*	100	U1,U2,M	Pos Late	742.575	2300	Lipid	Plasmalogen		HMDB0011211
1-(1-enyl-palmitoyl)-2-linoleoyl-GPE (P-16:0/18:2)*	100	U1,U2,M	Pos Late	700.528	2400	Lipid	Plasmalogen		HMDB0011343
1-(1-enyl-palmitoyl)-2-oleoyl-GPC (P-16:0/18:1)*	100	U1,U2,M	Pos Late	744.59	2550	Lipid	Plasmalogen		HMDB0007996
1-(1-enyl-palmitoyl)-2-oleoyl-GPE (P-16:0/18:1)*	100	U1,U2,M	Pos Late	702.543	2750	Lipid	Plasmalogen		HMDB0011342
1-(1-enyl-palmitoyl)-2-palmitoleoyl-GPC (P-16:0/16:1)*	100	U1,U2,M	Pos Late	716.559	2218	Lipid	Plasmalogen		HMDB0011207
1-(1-enyl-palmitoyl)-2-palmitoyl-GPC (P-16:0/16:0)*	100	U1,U2,M	Pos Late	718.575	2550	Lipid	Plasmalogen		HMDB0011206
1-(1-enyl-palmitoyl)-GPC (P-16:0)*	100	U1,U2,M	Pos Late	480.345	1547	Lipid	Lysoplasmalogen		HMDB0010407
1-(1-enyl-palmitoyl)-GPE (P-16:0)*	100	U1,U2,M	Pos Late	438.298	1558	Lipid	Lysoplasmalogen		HMDB0011152
1-(1-enyl-stearoyl)-2-arachidonoyl-GPE (P-18:0/20:4)*	100	U1,U2,M	Pos Late	752.559	2550	Lipid	Plasmalogen		HMDB0005779
1-(1-enyl-stearoyl)-2-linoleoyl-GPE (P-18:0/18:2)*	100	U1,U2,M	Pos Late	728.559	2750	Lipid	Plasmalogen		HMDB0011376
1-(1-enyl-stearoyl)-2-oleoyl-GPE (P-18:0/18:1)	100	U1,U2,M	Pos Late	730.575	3100	Lipid	Plasmalogen	144371-68-6	HMDB0011375
1-(1-enyl-stearoyl)-GPE (P-18:0)*	100	U1,U2,M	Pos Late	466.329	1649	Lipid	Lysoplasmalogen
1-arachidonoyl-GPC (20:4n6)*	100	U1,U2,M	Pos Late	544.34	1460	Lipid	Lysophospholipid		HMDB0010395	C05208
1-arachidonoyl-GPE (20:4n6)*	100	U1,U2,M	Pos Late	502.293	1470	Lipid	Lysophospholipid		HMDB0011517
1-arachidonoyl-GPI (20:4)*	100	U1,U2,M	Neg	619.289	5482	Lipid	Lysophospholipid		HMDB0061690
1-arachidonylglycerol (20:4)	87	U1,U2,M	Neg	303.233	6250	Lipid	Monoacylglycerol	35474-99-8	HMDB11578	C13857
1-cerotoyl-GPC (26:0)*	52	U1,U2,M	Pos Late	636.496	1990	Lipid	Lysophospholipid		HMDB29205
1-dihomo-linolenylglycerol (20:3)	77	U1,U2,M	Neg	305.249	6400	Lipid	Monoacylglycerol
1-heptadecenoylglycerol (17:1)*	4	M	Neg	267.233	6390	Lipid	Monoacylglycerol
1-hydroxy-2-naphthalenecarboxylate	2	U1,U2,M	Neg	187.04	3930	Xenobiotics	Drug - Other	86-48-6		C03203
1-lignoceroyl-GPC (24:0)	100	U1,U2,M	Pos Late	608.465	1907	Lipid	Lysophospholipid	325171-59-3	HMDB0010405
1-linolenoyl-GPC (18:3)*	100	U1,U2,M	Pos Late	518.324	1410	Lipid	Lysophospholipid		HMDB0010388	C04100
1-linolenoylglycerol (18:3)	64	U1,U2,M	Neg	277.217	6214	Lipid	Monoacylglycerol	124151-74-2	HMDB0011569
1-linoleoyl-2-arachidonoyl-GPC (18:2/20:4n6)*	65	U2,M	Pos Late	806.569	2000	Lipid	Phosphatidylcholine (PC)		HMDB0008147	C05208
1-linoleoyl-2-linolenoyl-GPC (18:2/18:3)*	100	U1,U2,M	Pos Late	780.554	1939	Lipid	Phosphatidylcholine (PC)		HMDB0008141
1-linoleoyl-GPA (18:2)*	34	M	Polar	433.236	1441	Lipid	Lysophospholipid		HMDB0007856
1-linoleoyl-GPC (18:2)	100	U1,U2,M	Pos Late	520.34	1465	Lipid	Lysophospholipid		HMDB0010386	C04100
1-linoleoyl-GPE (18:2)*	100	U1,U2,M	Pos Late	478.293	1482	Lipid	Lysophospholipid		HMDB0011507
1-linoleoyl-GPG (18:2)*	92	U1,U2,M	Neg	507.273	5516	Lipid	Lysophospholipid
1-linoleoyl-GPI (18:2)*	100	U1,U2,M	Neg	595.289	5494	Lipid	Lysophospholipid
1-linoleoylglycerol (18:2)	100	U1,U2,M	Neg	279.233	6477	Lipid	Monoacylglycerol	2277-28-3	HMDB0011568
1-methyl-4-imidazoleacetate	99	U1,U2,M	Pos Early	141.066	2064	Amino Acid	Histidine Metabolism	2625-49-2	HMDB0002820	C05828
1-methyl-5-imidazoleacetate	100	U1,U2,M	Pos Early	141.066	1989	Amino Acid	Histidine Metabolism	4200-48-0	HMDB04988
1-methyl-5-imidazolelactate	100	U1,U2,M	Pos Early	171.076	1995	Amino Acid	Histidine Metabolism	2022510-60-5
1-methylhistidine	100	U1,U2,M	U1,U2:Pos Early;M:Neg	U1,U2:170.09241;M:168.07785	U1,U2:2755;M:1227	Amino Acid	Histidine Metabolism	332-80-9	HMDB0000001	C01152
1-methylnicotinamide	100	U1,U2,M	Pos Early	137.071	1940	Cofactors and Vitamins	Nicotinate and Nicotinamide Metabolism	1005-24-9	HMDB0000699	C02918
1-methylurate	100	U1,U2,M	Polar	181.037	1900	Xenobiotics	Xanthine Metabolism	708-79-2	HMDB0003099	C16359
1-methylxanthine	99	U1,U2,M	Neg	165.042	1568.8	Xenobiotics	Xanthine Metabolism	6136-37-4	HMDB0010738	C16358
1-myristoyl-2-arachidonoyl-GPC (14:0/20:4)*	100	U1,U2,M	Pos Late	754.538	1950	Lipid	Phosphatidylcholine (PC)		HMDB0007883
1-myristoyl-2-palmitoyl-GPC (14:0/16:0)	100	U1,U2,M	Pos Late	706.538	2250	Lipid	Phosphatidylcholine (PC)	69525-80-0	HMDB0007869
1-myristoylglycerol (14:0)	21	M	Neg	227.202	6353.3	Lipid	Monoacylglycerol	75685-84-6	HMDB0011561	C01885
1-oleoyl-2-arachidonoyl-GPE (18:1/20:4)*	97	U1,U2,M	Pos Late	766.538	2200	Lipid	Phosphatidylethanolamine (PE)		HMDB0009069
1-oleoyl-2-docosahexaenoyl-GPC (18:1/22:6)*	100	U1,U2,M	Pos Late	832.585	2100	Lipid	Phosphatidylcholine (PC)		HMDB0008123
1-oleoyl-2-docosahexaenoyl-GPE (18:1/22:6)*	85	U1,U2,M	Pos Late	790.538	2119	Lipid	Phosphatidylethanolamine (PE)		HMDB0009078
1-oleoyl-2-linoleoyl-GPE (18:1/18:2)*	97	U1,U2,M	Pos Late	742.538	2270	Lipid	Phosphatidylethanolamine (PE)		HMDB0005349
1-oleoyl-GPC (18:1)	100	U1,U2,M	Pos Late	522.355	1540	Lipid	Lysophospholipid	19420-56-5	HMDB0002815	C03916
1-oleoyl-GPE (18:1)	100	U1,U2,M	Pos Late	480.308	1554	Lipid	Lysophospholipid	89576-29-4	HMDB0011506
1-oleoyl-GPG (18:1)*	32	M	Neg	509.288	5610	Lipid	Lysophospholipid
1-oleoyl-GPI (18:1)	100	U1,U2,M	Neg	597.305	5599	Lipid	Lysophospholipid		HMDB0061693
1-oleoylglycerol (18:1)	100	U1,U2,M	Neg	281.249	6650	Lipid	Monoacylglycerol	111-03-5	HMDB0011567
1-palmitoleoyl-2-linolenoyl-GPC (16:1/18:3)*	97	U1,U2,M	Pos Late	754.538	1900	Lipid	Phosphatidylcholine (PC)		HMDB0008008
1-palmitoleoyl-GPC (16:1)*	100	U1,U2,M	Pos Late	494.324	1450	Lipid	Lysophospholipid		HMDB0010383
1-palmitoleoylglycerol (16:1)*	77	U1,U2,M	Neg	253.217	6094	Lipid	Monoacylglycerol
1-palmitoyl-2-arachidonoyl-GPC (16:0/20:4n6)	100	U1,U2,M	Pos Late	782.569	2200	Lipid	Phosphatidylcholine (PC)	35418-58-7	HMDB0007982	C05208
1-palmitoyl-2-arachidonoyl-GPE (16:0/20:4)*	100	U1,U2,M	Pos Late	740.522	2250	Lipid	Phosphatidylethanolamine (PE)		HMDB0005323	C05210
1-palmitoyl-2-arachidonoyl-GPI (16:0/20:4)*	99	U1,U2,M	U1,U2:Polar;M:Pos Late	U1,U2:857.51855;M:876.55966	U1,U2:892;M:2567	Lipid	Phosphatidylinositol (PI)		HMDB0009789
1-palmitoyl-2-dihomo-linolenoyl-GPC (16:0/20:3n3 or 6)*	100	U1,U2,M	Pos Late	784.585	2285	Lipid	Phosphatidylcholine (PC)
1-palmitoyl-2-docosahexaenoyl-GPC (16:0/22:6)	100	U1,U2,M	Pos Late	806.569	2055	Lipid	Phosphatidylcholine (PC)	59403-54-2	HMDB0007991
1-palmitoyl-2-docosahexaenoyl-GPE (16:0/22:6)*	100	U1,U2,M	Pos Late	764.522	2160	Lipid	Phosphatidylethanolamine (PE)		HMDB0008946
1-palmitoyl-2-linoleoyl-GPC (16:0/18:2)	100	U1,U2,M	Pos Late	758.569	2160	Lipid	Phosphatidylcholine (PC)	40811-94-7	HMDB0007973
1-palmitoyl-2-linoleoyl-GPE (16:0/18:2)	100	U1,U2,M	Pos Late	716.522	2350	Lipid	Phosphatidylethanolamine (PE)		HMDB0005322
1-palmitoyl-2-linoleoyl-GPI (16:0/18:2)	99	U1,U2,M	Polar	833.518	910	Lipid	Phosphatidylinositol (PI)		HMDB0009784
1-palmitoyl-2-oleoyl-GPC (16:0/18:1)	100	U1,U2,M	Pos Late	760.585	2450	Lipid	Phosphatidylcholine (PC)	26853-31-6,26853-31-6	HMDB0007972	C13875
1-palmitoyl-2-oleoyl-GPE (16:0/18:1)	100	U1,U2,M	Pos Late	718.538	2600	Lipid	Phosphatidylethanolamine (PE)	26662-94-2	HMDB0005320
1-palmitoyl-2-oleoyl-GPI (16:0/18:1)*	99	U1,U2,M	Pos Late	854.575	3140	Lipid	Phosphatidylinositol (PI)		HMDB0009783
1-palmitoyl-2-palmitoleoyl-GPC (16:0/16:1)*	100	U1,U2,M	Pos Late	732.554	2200	Lipid	Phosphatidylcholine (PC)		HMDB0007969
1-palmitoyl-2-stearoyl-GPC (16:0/18:0)	100	U1,U2,M	Pos Late	762.601	2750	Lipid	Phosphatidylcholine (PC)	59403-51-9	HMDB0007970	C03889
1-palmitoyl-GPC (16:0)	100	U1,U2,M	Pos Late	496.34	1525	Lipid	Lysophospholipid	17364-16-8	HMDB0010382	C04102
1-palmitoyl-GPE (16:0)	100	U1,U2,M	Pos Late	454.293	1544	Lipid	Lysophospholipid	53862-35-4	HMDB0011503
1-palmitoyl-GPG (16:0)*	97	U1,U2,M	Neg	483.273	5570	Lipid	Lysophospholipid
1-palmitoyl-GPI (16:0)	99	U1,U2,M	Neg	571.289	5564	Lipid	Lysophospholipid		HMDB0061695
1-palmitoylglycerol (16:0)	98	U1,U2,M	Neg	255.233	6550	Lipid	Monoacylglycerol	542-44-9	HMDB0011564
1-pentadecanoylglycerol (15:0)	2	M	Neg	241.217	6200	Lipid	Monoacylglycerol	104140-07-0
1-ribosyl-imidazoleacetate*	100	U1,U2,M	Pos Early	259.092	2006	Amino Acid	Histidine Metabolism	29605-99-0	HMDB0002331	C05131
1-stearoyl-2-arachidonoyl-GPC (18:0/20:4)	100	U1,U2,M	Pos Late	810.601	2400	Lipid	Phosphatidylcholine (PC)	35418-59-8	HMDB0008048
1-stearoyl-2-arachidonoyl-GPE (18:0/20:4)	100	U1,U2,M	Pos Late	768.554	2475	Lipid	Phosphatidylethanolamine (PE)		HMDB0009003	C05210
1-stearoyl-2-arachidonoyl-GPI (18:0/20:4)	100	U1,U2,M	Pos Late	904.591	3000	Lipid	Phosphatidylinositol (PI)	383907-33-3	HMDB0009815
1-stearoyl-2-arachidonoyl-GPS (18:0/20:4)	25	U1	Pos Late	812.544	2565	Lipid	Phosphatidylserine (PS)		HMDB0012383
1-stearoyl-2-docosahexaenoyl-GPC (18:0/22:6)	100	U1,U2,M	Pos Late	834.601	2300	Lipid	Phosphatidylcholine (PC)	59403-52-0	HMDB0008057
1-stearoyl-2-docosahexaenoyl-GPE (18:0/22:6)*	100	U1,U2,M	Pos Late	792.554	2375	Lipid	Phosphatidylethanolamine (PE)		HMDB0009012
1-stearoyl-2-linoleoyl-GPC (18:0/18:2)*	100	U1,U2,M	Pos Late	786.601	2450	Lipid	Phosphatidylcholine (PC)		HMDB0008039
1-stearoyl-2-linoleoyl-GPE (18:0/18:2)*	100	U1,U2,M	Pos Late	744.554	2575	Lipid	Phosphatidylethanolamine (PE)		HMDB0008994
1-stearoyl-2-linoleoyl-GPI (18:0/18:2)	100	U1,U2,M	Pos Late	880.591	3185	Lipid	Phosphatidylinositol (PI)		HMDB0009809
1-stearoyl-2-oleoyl-GPC (18:0/18:1)	100	U1,U2,M	Pos Late	788.616	2644	Lipid	Phosphatidylcholine (PC)	56421-10-4	HMDB0008038
1-stearoyl-2-oleoyl-GPE (18:0/18:1)	100	U1,U2,M	Pos Late	746.569	2950	Lipid	Phosphatidylethanolamine (PE)		HMDB0008993
1-stearoyl-2-oleoyl-GPI (18:0/18:1)*	98	U1,U2,M	Pos Late	882.607	3711	Lipid	Phosphatidylinositol (PI)
1-stearoyl-2-oleoyl-GPS (18:0/18:1)	97	U1,U2,M	Pos Late	790.559	3000	Lipid	Phosphatidylserine (PS)		HMDB0010163
1-stearoyl-GPC (18:0)	100	U1,U2,M	Pos Late	524.371	1606	Lipid	Lysophospholipid	19420-57-6	HMDB0010384
1-stearoyl-GPE (18:0)	100	U1,U2,M	Pos Late	482.324	1626	Lipid	Lysophospholipid	69747-55-3	HMDB0011130
1-stearoyl-GPG (18:0)	86	U1,U2,M	Neg	511.304	5816	Lipid	Lysophospholipid
1-stearoyl-GPI (18:0)	100	U1,U2,M	Neg	599.32	5794	Lipid	Lysophospholipid	796963-93-4	HMDB0240261
1,2-dilinoleoyl-GPC (18:2/18:2)	100	U1,U2,M	Pos Late	782.569	2100	Lipid	Phosphatidylcholine (PC)	998-06-1	HMDB0008138
1,2-dipalmitoyl-GPC (16:0/16:0)	100	U1,U2,M	Pos Late	734.569	2450	Lipid	Phosphatidylcholine (PC)	63-89-8	HMDB0000564	D03585
1,2,3-benzenetriol sulfate (1)	12	U1,U2,M	Neg	204.981	1453	Xenobiotics	Chemical
1,2,3-benzenetriol sulfate (2)	68	U1,U2,M	Neg	204.981	1709	Xenobiotics	Chemical		HMDB0060018,HMDB0060016
1,3-dimethylurate	97	U1,U2,M	Neg	195.052	1671.4	Xenobiotics	Xanthine Metabolism	944-73-0	HMDB0001857
1,3,7-trimethylurate	91	U1,U2,M	Neg	209.068	1985	Xenobiotics	Xanthine Metabolism	5415-44-1	HMDB0002123	C16361
1,5-anhydroglucitol (1,5-AG)	100	U1,U2,M	Neg	163.061	802	Carbohydrate	Glycolysis, Gluconeogenesis, and Pyruvate Metabolism	154-58-5	HMDB0002712	C07326
1,7-dimethylurate	99	U1,U2,M	Neg	195.052	1578.6	Xenobiotics	Xanthine Metabolism	33868-03-0	HMDB0011103	C16356
10-heptadecenoate (17:1n7)	100	U1,U2,M	Neg	267.233	5555	Lipid	Long Chain Monounsaturated Fatty Acid	29743-97-3	HMDB0060038
10-nonadecenoate (19:1n9)	100	U1,U2,M	Neg	295.264	5780	Lipid	Long Chain Monounsaturated Fatty Acid	73033-09-7	HMDB0013622
10-undecenoate (11:1n1)	100	U1,U2,M	Neg	183.139	5085.8	Lipid	Medium Chain Fatty Acid	1333-28-4	HMDB0033724	C13910
11beta-hydroxyandrosterone glucuronide	100	U1,U2,M	Neg	481.244	4209	Lipid	Androgenic Steroids
11beta-hydroxyetiocholanolone glucuronide*	92	U1,U2,M	Neg	481.244	4160	Lipid	Androgenic Steroids	17181-15-6
12,13-DiHOME	89	U1,U2,M	Neg	313.238	5137	Lipid	Fatty Acid, Dihydroxy	263399-35-5	HMDB0004705	C14829
13-HODE + 9-HODE	100	U1,U2,M	Neg	295.228	5275	Lipid	Fatty Acid, Monohydroxy		HMDB0004670,HMDB0004667	C14767,C14762
16-hydroxypalmitate	100	U1,U2,M	Neg	271.228	5236.2	Lipid	Fatty Acid, Monohydroxy	506-13-8	HMDB0006294	C18218
16a-hydroxy DHEA 3-sulfate	100	U1,U2,M	Neg	383.153	4240	Lipid	Androgenic Steroids		HMDB0062544
17alpha-hydroxypregnanolone glucuronide	40	M	Neg	509.276	5071.9	Lipid	Pregnenolone Steroids
17alpha-hydroxypregnenolone 3-sulfate	70	U1,U2,M	Neg	411.185	4800	Lipid	Pregnenolone Steroids	28901-70-4	HMDB00416
1H-indole-7-acetic acid	39	M	Neg	174.056	2862	Xenobiotics	Bacterial/Fungal	39689-63-9
2-acetamidophenol sulfate	88	U1,U2,M	Neg	230.013	2251	Xenobiotics	Food Component/Plant	40712-60-5
2-aminoadipate	93	U1,U2,M	Pos Early	162.076	1912	Amino Acid	Lysine Metabolism	1118-90-7,542-32-5	HMDB0000510	C00956
2-aminobutyrate	100	U1,U2,M	Pos Early	104.071	2059	Amino Acid	Glutathione Metabolism	1492-24-6	HMDB0000452	C02356
2-aminoheptanoate	100	U1,U2,M	Pos Early	146.118	3160	Lipid	Fatty Acid, Amino	1115-90-8	HMDB0094649
2-aminooctanoate	100	U1,U2,M	Neg	158.119	3385	Lipid	Fatty Acid, Amino	644-90-6	HMDB0000991
2-aminophenol sulfate	100	U1,U2,M	Neg	188.002	1677	Xenobiotics	Food Component/Plant		HMDB0061116
2-butenoylglycine	75	U1,U2,M	Neg	142.051	1380	Lipid	Fatty Acid Metabolism (Acyl Glycine)	71428-89-2
2-ethylphenylsulfate	26	U1,U2,M	Neg	201.023	3416	Xenobiotics	Benzoate Metabolism
2-furoylcarnitine	32	M	Pos Early	256.118	2672	Xenobiotics	Food Component/Plant
2-hydroxy-3-methylvalerate	100	U1,U2,M	Neg	131.071	1800	Amino Acid	Leucine, Isoleucine and Valine Metabolism	488-15-3	HMDB0000317
2-hydroxy-4-(methylthio)butanoic acid	100	U1,U2,M	Polar	149.028	1065	Amino Acid	Methionine, Cysteine, SAM and Taurine Metabolism	583-91-5	HMDB0037115
2-hydroxyacetaminophen sulfate*	36	U1,U2,M	Neg	246.008	1674	Xenobiotics	Drug - Analgesics, Anesthetics		HMDB0062547
2-hydroxyarachidate*	41	M	Neg	327.29	5990	Lipid	Fatty Acid, Monohydroxy
2-hydroxybutyrate/2-hydroxyisobutyrate	100	U1,U2,M	Polar	103.04	1258	Amino Acid	Glutathione Metabolism		HMDB0000729,HMDB00008	C21297,C05984
2-hydroxydecanoate	100	U1,U2,M	Neg	187.134	4840	Lipid	Fatty Acid, Monohydroxy	5393-81-7	HMDB0094656
2-hydroxyglutarate	100	U1,U2,M	Pos Early	131.034	958	Lipid	Fatty Acid, Dicarboxylate	40951-21-1	HMDB0059655	C02630
2-hydroxyhippurate (salicylurate)	97	U1,U2,M	Neg	194.046	2184	Xenobiotics	Benzoate Metabolism	487-54-7	HMDB0000840	C07588
2-hydroxyibuprofen	9	U1,U2,M	Neg	221.118	3462	Xenobiotics	Drug - Analgesics, Anesthetics	51146-55-5	HMDB0060920
2-hydroxylaurate	54	U1,U2	Neg	215.165	5211	Lipid	Fatty Acid, Monohydroxy	2984-55-6
2-hydroxyoctanoate	100	U1,U2,M	Neg	159.103	3736.8	Lipid	Fatty Acid, Monohydroxy	617-73-2	HMDB0002264
2-hydroxypalmitate	100	U1,U2,M	Neg	271.228	5511.2	Lipid	Fatty Acid, Monohydroxy	764-67-0	HMDB0031057
2-hydroxyphenylacetate	81	U1,U2,M	Neg	151.04	2164.6	Amino Acid	Phenylalanine Metabolism	614-75-5	HMDB0000669	C05852
2-hydroxysebacate	85	U1,U2,M	Neg	217.108	1324	Lipid	Fatty Acid, Dicarboxylate	103963-71-9	HMDB0000424
2-hydroxystearate	100	U1,U2,M	Neg	299.259	5695	Lipid	Fatty Acid, Monohydroxy	629-22-1	HMDB0062549	C03042,C03045
2-ketocaprylate	100	U1,U2,M	Neg	157.087	3951	Amino Acid	Leucine, Isoleucine and Valine Metabolism	328-51-8	HMDB13211
2-linoleoylglycerol (18:2)	70	U1,U2,M	Neg	279.233	6250	Lipid	Monoacylglycerol	3443-82-1	HMDB0011538
2-methoxyacetaminophen glucuronide*	15	U1,U2,M	Neg	356.099	1633	Xenobiotics	Drug - Analgesics, Anesthetics		HMDB0240215
2-methoxyacetaminophen sulfate*	14	U1,U2,M	Neg	260.023	1949	Xenobiotics	Drug - Analgesics, Anesthetics		HMDB0062550
2-methoxyhydroquinone sulfate (1)	66	U1,U2,M	Neg	218.997	1505	Xenobiotics	Benzoate Metabolism
2-methoxyhydroquinone sulfate (2)	37	U1,U2,M	Neg	218.997	1619	Xenobiotics	Benzoate Metabolism
2-methoxyresorcinol sulfate	32	U1,U2,M	Neg	218.997	1863	Xenobiotics	Chemical	1446269-78-8
2-methylbutyrylcarnitine (C5)	29	U1	Pos Early	246.17	3050	Amino Acid	Leucine, Isoleucine and Valine Metabolism	31023-25-3	HMDB0000378
2-methylmalonylcarnitine (C4-DC)	67	U1,M	Pos Early	262.129	2440	Lipid	Fatty Acid Metabolism (also BCAA Metabolism)	149181-64-6	HMDB0013133
2-methylserine	95	U1,U2,M	Pos Early	120.066	1652	Amino Acid	Glycine, Serine and Threonine Metabolism			C02115
2-naphthol sulfate	96	U1,U2,M	Neg	223.007	3658	Xenobiotics	Chemical
2-O-methylascorbic acid	100	U1,U2,M	Neg	189.04	778	Cofactors and Vitamins	Ascorbate and Aldarate Metabolism	17860-87-6	HMDB0240294
2-oleoylglycerol (18:1)	79	U1,U2,M	Neg	281.249	6500	Lipid	Monoacylglycerol	3443-84-3	HMDB0011537
2-oxoarginine*	100	U1,U2,M	Pos Early	174.087	1760	Amino Acid	Urea cycle; Arginine and Proline Metabolism	3715-04-10	HMDB0004225	C03771
2-palmitoyl-GPC (16:0)*	100	U1,U2,M	Neg	570.341	6215	Lipid	Lysophospholipid		HMDB0061702
2-piperidinone	99	U1,U2,M	Pos Early	100.076	1675	Xenobiotics	Food Component/Plant	675-20-7	HMDB0011749
2-stearoyl-GPE (18:0)*	100	U1,U2,M	Neg	480.31	6350	Lipid	Lysophospholipid		HMDB0011129
2,2'-Methylenebis(6-tert-butyl-p-cresol)	17	M	Polar	339.233	703	Xenobiotics	Chemical	119-47-1
2,3-dihydroxy-2-methylbutyrate	94	U1,U2,M	Neg	133.051	787	Amino Acid	Leucine, Isoleucine and Valine Metabolism	14868-24-7	HMDB0029576
2,3-dihydroxy-5-methylthio-4-pentenoate (DMTPA)*	100	U1,U2,M	Neg	177.023	1156	Amino Acid	Methionine, Cysteine, SAM and Taurine Metabolism		HMDB0240388
2,3-dihydroxyisovalerate	99	U1,U2,M	Polar	133.051	1050	Xenobiotics	Food Component/Plant	1756-18-9	HMDB0012141	C04039
2,3-dihydroxypyridine	77	U1,U2,M	Pos Early	112.039	1420	Xenobiotics	Food Component/Plant	16867-04-2
2,4-di-tert-butylphenol	44	M	Neg	205.16	5749	Xenobiotics	Chemical	96-76-4
2'-deoxyuridine	95	U1,U2,M	U1,U2:Neg;M:Polar	U1,U2:111.01997;M:273.07281	U1,U2:1586;M:1100	Nucleotide	Pyrimidine Metabolism, Uracil containing	951-78-0	HMDB0000012	C00526
2'-O-methylcytidine	99	U1,U2,M	Pos Early	258.108	2411	Nucleotide	Pyrimidine Metabolism, Cytidine containing	2140-72-9
2'-O-methyluridine	98	U1,U2,M	Neg	257.078	1831	Nucleotide	Pyrimidine Metabolism, Uracil containing	2140-76-3
21-hydroxypregnenolone disulfate	100	U1,U2,M	Neg	245.067	3935	Lipid	Pregnenolone Steroids	1164-98-3
2R,3R-dihydroxybutyrate	100	U1,U2,M	Polar	119.035	1543	Lipid	Fatty Acid, Dihydroxy	759-06-8	HMDB0000498
2S,3R-dihydroxybutyrate	100	U1,U2,M	Polar	119.035	1660	Lipid	Fatty Acid, Dihydroxy	5057-93-2	HMDB0002453
3-(3-amino-3-carboxypropyl)uridine*	99	U1,U2,M	Neg	344.11	1369	Nucleotide	Pyrimidine Metabolism, Uracil containing	52745-94-5
3-(3-hydroxyphenyl)propionate	86	U1,U2,M	Neg	165.056	1980	Xenobiotics	Benzoate Metabolism	621-54-5	HMDB0000375	C11457
3-(3-hydroxyphenyl)propionate sulfate	77	U1,U2,M	Neg	245.013	1294	Xenobiotics	Benzoate Metabolism	86321-32-6	HMDB0094710
3-(4-hydroxyphenyl)lactate	100	U1,U2,M	Neg	181.051	1379	Amino Acid	Tyrosine Metabolism	6482-98-0	HMDB0000755	C03672
3-(cystein-S-yl)acetaminophen*	8	U1,U2,M	Pos Early	271.075	2420	Xenobiotics	Drug - Analgesics, Anesthetics		HMDB0240217
3-(methylthio)acetaminophen sulfate*	25	U1,U2,M	Neg	276.001	2265	Xenobiotics	Drug - Analgesics, Anesthetics
3-(N-acetyl-L-cystein-S-yl) acetaminophen	18	U1,U2,M	Neg	311.071	2094	Xenobiotics	Drug - Analgesics, Anesthetics	52372-86-8
3-acetylphenol sulfate	70	U1,U2,M	Neg	215.002	2477	Xenobiotics	Chemical
3-amino-2-piperidone	100	U1,U2,M	Pos Early	115.087	2065	Amino Acid	Urea cycle; Arginine and Proline Metabolism	1892-22-4	HMDB0000323
3-aminoisobutyrate	100	U1,U2,M	Pos Early	104.071	2190	Nucleotide	Pyrimidine Metabolism, Thymine containing	214139-20-5,10569-72-9	HMDB0002166	C05145
3-bromo-5-chloro-2,6-dihydroxybenzoic acid*	95	U1,U2,M	Neg	264.891	4505	Xenobiotics	Chemical
3-carboxy-4-methyl-5-pentyl-2-furanpropionate (3-CMPFP)**	100	U1,U2,M	Neg	267.124	4000	Lipid	Fatty Acid, Dicarboxylate		HMDB0061643
3-carboxy-4-methyl-5-propyl-2-furanpropanoate (CMPF)	100	U1,U2,M	Neg	239.092	2800	Lipid	Fatty Acid, Dicarboxylate	86879-39-2	HMDB0061112
3-ethylcatechol sulfate (1)	89	U1,U2,M	Neg	217.018	3422	Xenobiotics	Food Component/Plant
3-formylindole	100	U1,U2,M	Pos Early	146.06	2736	Xenobiotics	Food Component/Plant	487-89-8	HMDB29737	C08493
3-hydroxy-2-ethylpropionate	100	U1,U2,M	Neg	117.056	975	Amino Acid	Leucine, Isoleucine and Valine Metabolism	4374-62-3	HMDB0000396
3-hydroxy-2-methylpyridine sulfate	62	U1,U2,M	Neg	188.002	1849	Xenobiotics	Chemical
3-hydroxy-3-methylglutarate	100	U1,U2,M	Polar	161.046	2850	Lipid	Mevalonate Metabolism	503-49-1	HMDB0000355	C03761
3-hydroxyadipate	87	U1,U2,M	Polar	161.046	3131	Lipid	Fatty Acid, Dicarboxylate		HMDB0000345
3-hydroxybutyrate (BHBA)	100	U1,U2,M	Polar	103.04	1480	Lipid	Ketone Bodies	625-72-9	HMDB0000442,HMDB0000357,HMDB0000011	C03197,C01089
3-hydroxybutyroylglycine**	55	U1,U2	Pos Early	162.076	978	Lipid	Fatty Acid Metabolism (Acyl Glycine)
3-hydroxycotinine glucuronide	21	U1,U2,M	Neg	367.115	1745	Xenobiotics	Tobacco Metabolite	132929-88-5	HMDB0001204
3-hydroxydecanoate	100	U1,U2,M	Neg	187.134	4634.7	Lipid	Fatty Acid, Monohydroxy	5561-87-5	HMDB0002203
3-hydroxydecanoylcarnitine	100	U1,U2,M	Pos Late	332.243	961	Lipid	Fatty Acid Metabolism (Acyl Carnitine, Hydroxy)		HMDB0061636
3-hydroxydodecanedioate*	89	U1,U2,M	Neg	245.139	2252	Lipid	Fatty Acid, Dicarboxylate	34574-69-1	HMDB0000413
3-hydroxyhexanoate	100	U1,U2,M	Neg	131.071	1725	Lipid	Fatty Acid, Monohydroxy	10191-24-9	HMDB0061652,HMDB0010718
3-hydroxyhexanoylcarnitine (1)	100	U1,U2,M	Pos Early	276.181	2918	Lipid	Fatty Acid Metabolism (Acyl Carnitine, Hydroxy)
3-hydroxyhippurate	100	U1,U2,M	Neg	194.046	1687	Xenobiotics	Benzoate Metabolism	1637-75-8	HMDB0006116
3-hydroxyhippurate sulfate	70	U1,U2,M	U1,U2:Neg;M:Polar	U1,U2:274.00269;M:274.00269	U1,U2:1047;M:1528	Xenobiotics	Benzoate Metabolism
3-hydroxyisobutyrate	99	U1,U2,M	Polar	103.04	1619	Amino Acid	Leucine, Isoleucine and Valine Metabolism	2068-83-9	HMDB0000023,HMDB0000336	C01188,C06001
3-hydroxykynurenine	21	M	Pos Early	225.087	2536	Amino Acid	Tryptophan Metabolism	2147-61-7	HMDB0000732	C02794
3-hydroxylaurate	100	U1,U2,M	Neg	215.165	5175	Lipid	Fatty Acid, Monohydroxy	53941-38-1	HMDB0000387
3-hydroxymyristate	100	U1,U2,M	Neg	243.197	5335	Lipid	Fatty Acid, Monohydroxy	3422-31-9
3-hydroxyoctanoate	100	U1,U2,M	Neg	159.103	3446	Lipid	Fatty Acid, Monohydroxy	88930-08-9	HMDB0001954	C20793
3-hydroxyoctanoylcarnitine (1)	100	U1,U2,M	Pos Early	304.212	3445	Lipid	Fatty Acid Metabolism (Acyl Carnitine, Hydroxy)
3-hydroxyoctanoylcarnitine (2)	100	U1,U2,M	Pos Early	304.212	3497	Lipid	Fatty Acid Metabolism (Acyl Carnitine, Hydroxy)
3-hydroxyoleate*	42	M	Neg	297.244	5508	Lipid	Fatty Acid, Monohydroxy
3-hydroxyoleoylcarnitine	93	U1,U2,M	Pos Late	442.353	1406	Lipid	Fatty Acid Metabolism (Acyl Carnitine, Hydroxy)
3-hydroxypyridine glucuronide	40	U1,U2,M	Pos Early	272.076	1657	Xenobiotics	Chemical
3-hydroxypyridine sulfate	100	U1,U2,M	Neg	173.987	1595.5	Xenobiotics	Chemical	1955-23-3
3-hydroxyquinine	1	U1,U2,M	Pos Early	341.186	3271	Xenobiotics	Drug - Antibiotic	78549-61-8	HMDB0001091	C07344
3-hydroxysebacate	78	U1,U2,M	U1,U2:Polar;M:Neg	U1,U2:217.10814;M:217.10814	U1,U2:2411;M:1282	Lipid	Fatty Acid, Monohydroxy	73141-46-5	HMDB0000350
3-hydroxystachydrine*	81	U1,U2,M	Pos Early	160.097	1049	Xenobiotics	Food Component/Plant			C10151
3-hydroxystearate	79	U1,U2,M	Neg	299.259	5674	Lipid	Fatty Acid, Monohydroxy	45261-96-9	HMDB10737
3-indoleglyoxylic acid	100	U1,U2,M	Neg	188.035	2140	Xenobiotics	Food Component/Plant	1477-49-2
3-indoxyl sulfate	100	U1,U2,M	Neg	212.002	2222.2	Amino Acid	Tryptophan Metabolism	2642-37-7	HMDB0000682
3-methoxycatechol sulfate (1)	94	U1,U2,M	Neg	218.997	2163	Xenobiotics	Benzoate Metabolism
3-methoxycatechol sulfate (2)	77	U1,U2,M	Neg	218.997	2200	Xenobiotics	Benzoate Metabolism
3-methoxytyramine sulfate	71	U1,U2,M	Neg	246.044	1722	Amino Acid	Tyrosine Metabolism
3-methoxytyrosine	100	U1,U2,M	Pos Early	212.092	2555	Amino Acid	Tyrosine Metabolism	300-48-1	HMDB0001434
3-methyl catechol sulfate (1)	99	U1,U2,M	Neg	203.002	2790	Xenobiotics	Benzoate Metabolism
3-methyl-2-oxobutyrate	100	U1,U2,M	Neg	115.04	1465	Amino Acid	Leucine, Isoleucine and Valine Metabolism	3715-29-5	HMDB0000019	C00141
3-methyl-2-oxovalerate	100	U1,U2,M	Neg	129.056	2064.2	Amino Acid	Leucine, Isoleucine and Valine Metabolism	51829-07-3,1460-34-0	HMDB0000491	C03465,C06008,C00671
3-methyladipate	86	U1,U2,M	Polar	159.066	2865	Lipid	Fatty Acid, Dicarboxylate	3058-03-01	HMDB0000555
3-methylcrotonylglycine	36	M	Pos Early	158.081	1980	Amino Acid	Leucine, Isoleucine and Valine Metabolism	33008-07-0	HMDB0000459	C20828
3-methylcytidine	99	U1,U2,M	Pos Early	258.108	2176	Nucleotide	Pyrimidine Metabolism, Cytidine containing	21028-20-6	HMDB0240577
3-methylglutaconate	100	U1,U2,M	Polar	99.0452	2700	Amino Acid	Leucine, Isoleucine and Valine Metabolism	5746-90-7	HMDB0000522
3-methylglutarylcarnitine (2)	100	U1,U2,M	Pos Early	290.16	2687	Amino Acid	Leucine, Isoleucine and Valine Metabolism		HMDB0000552
3-methylhistidine	100	U1,U2,M	Neg	168.078	906.3	Amino Acid	Histidine Metabolism	368-16-1	HMDB0000479	C01152
3-methylxanthine	99	U1,U2,M	Neg	165.042	1700	Xenobiotics	Xanthine Metabolism	1076-22-8	HMDB0001886	C16357
3-phenylpropionate (hydrocinnamate)	99	U1,U2,M	Neg	149.061	2860	Xenobiotics	Benzoate Metabolism	501-52-0	HMDB0000764	C05629
3-phosphoglycerate	100	U1,U2,M	Pos Early	187	590	Carbohydrate	Glycolysis, Gluconeogenesis, and Pyruvate Metabolism	80731-10-8	HMDB0000807	C00597
3-ureidopropionate	98	U1,U2,M	Pos Early	133.061	875	Nucleotide	Pyrimidine Metabolism, Uracil containing	462-88-4	HMDB0000026	C02642
3,4-dihydroxybutyrate	100	U1,U2,M	Polar	119.035	2204	Lipid	Fatty Acid, Dihydroxy	51267-44-8	HMDB0000337
3,5-dichloro-2,6-dihydroxybenzoic acid	100	U1,U2,M	Polar	220.941	693	Xenobiotics	Chemical
3,7-dimethylurate	86	U1,U2,M	Neg	195.052	1418	Xenobiotics	Xanthine Metabolism	13087-49-5	HMDB0001982	C16360
3b-hydroxy-5-cholenoic acid	91	U1,U2,M	Neg	373.275	5205	Lipid	Secondary Bile Acid Metabolism	5255-17-4	HMDB0000308
3beta-hydroxy-5-cholestenoate	100	U1,U2,M	Neg	415.322	5398	Lipid	Sterol	6561-58-6		C17333
3beta,7alpha-dihydroxy-5-cholestenoate	99	U1,U2,M	Neg	431.317	5275	Lipid	Sterol	115538-84-6	HMDB0012454	C17335
4-acetamidobutanoate	100	U1,U2,M	Pos Early	146.081	1350	Amino Acid	Polyamine Metabolism	3025-96-5	HMDB0003681	C02946
4-acetamidophenol	18	U1,U2,M	Neg	150.056	2174	Xenobiotics	Drug - Analgesics, Anesthetics	103-90-2	HMDB0001859	C06804
4-acetamidophenylglucuronide	27	U1,U2,M	Neg	326.088	1400	Xenobiotics	Drug - Analgesics, Anesthetics	120595-80-4	HMDB0010316
4-acetaminophen sulfate	38	U1,U2,M	Neg	230.013	1792	Xenobiotics	Drug - Analgesics, Anesthetics	32113-41-0,10066-90-7	HMDB0059911	C06804
4-acetylcatechol sulfate (1)	81	U1,U2,M	Neg	230.997	1774	Xenobiotics	Food Component/Plant
4-acetylphenol sulfate	74	U1,U2,M	Neg	215.002	2375	Xenobiotics	Benzoate Metabolism
4-allylcatechol sulfate	98	U1,U2,M	Neg	229.018	3571	Xenobiotics	Benzoate Metabolism
4-allylphenol sulfate	100	U1,U2,M	Neg	213.023	3805	Xenobiotics	Food Component/Plant
4-chlorobenzoic acid	98	U1,U2,M	Neg	154.991	3015	Xenobiotics	Chemical	74-11-3		C02370
4-cholesten-3-one	77	U1,U2,M	Pos Late	385.346	2520	Lipid	Sterol	601-57-0	HMDB0000921	C00599
4-ethyl-2-methoxyphenol sulfate	14	U1,U2,M	Neg	231.033	3576	Xenobiotics	Food Component/Plant
4-ethylcatechol sulfate	99	U1,U2,M	Neg	217.018	3379	Xenobiotics	Benzoate Metabolism
4-ethylphenylsulfate	100	U1,U2,M	Neg	201.023	3580	Xenobiotics	Benzoate Metabolism	123-07-9	HMDB0062551	C13637
4-guanidinobutanoate	97	U1,U2,M	Pos Early	146.092	2320	Amino Acid	Guanidino and Acetamido Metabolism	463-003,463-00-3	HMDB0003464	C01035
4-hydroxy-2-oxoglutaric acid	98	U1,U2,M	Polar	161.009	3073	Lipid	Fatty Acid, Dicarboxylate	1187-99-1	HMDB0002070	C01127
4-hydroxychlorothalonil	99	U1,U2,M	Neg	244.908	4427	Xenobiotics	Chemical	28343-61-5
4-hydroxycoumarin	91	U1,U2,M	Neg	161.024	2470	Xenobiotics	Drug - Cardiovascular	1076-38-6		C20414
4-hydroxyglutamate	88	U1,U2,M	Pos Early	164.055	1141	Amino Acid	Glutamate Metabolism	2485-33-8	HMDB0001344	C03079
4-hydroxyhippurate	100	U1,U2,M	Neg	194.046	1475	Xenobiotics	Benzoate Metabolism	2482-25-9	HMDB0013678
4-hydroxyphenylacetate	78	U1,U2,M	Neg	151.04	1361	Amino Acid	Phenylalanine Metabolism	156-38-7	HMDB0000020	C00642
4-hydroxyphenylacetoylcarnitine	92	U1,U2,M	Pos Early	296.149	2730	Amino Acid	Tyrosine Metabolism
4-hydroxyphenylacetylglutamine	97	U1,U2,M	Neg	279.099	1650	Peptide	Acetylated Peptides
4-hydroxyphenylpyruvate	87	U1,U2,M	Neg	179.035	1690	Amino Acid	Tyrosine Metabolism	156-39-8	HMDB0000707	C01179
4-imidazoleacetate	74	U1,U2,M	Pos Early	127.05	2055	Amino Acid	Histidine Metabolism	645-65-8	HMDB0002024	C02835
4-methoxyphenol sulfate	93	U1,U2,M	Neg	203.002	2412	Amino Acid	Tyrosine Metabolism	3233-60-1
4-methyl-2-oxopentanoate	100	U1,U2,M	Neg	129.056	2170	Amino Acid	Leucine, Isoleucine and Valine Metabolism	816-66-0	HMDB0000695	C00233
4-methylcatechol sulfate	100	U1,U2,M	Neg	203.002	2665	Xenobiotics	Benzoate Metabolism		HMDB0240459
4-methylguaiacol sulfate	85	U1,U2,M	Neg	217.018	2978	Xenobiotics	Benzoate Metabolism	756760-43-7
4-methylhexanoylglutamine	85	U1,U2,M	Neg	257.151	3390	Lipid	Fatty Acid Metabolism (Acyl Glutamine)
4-oxo-retinoic acid	95	U1,U2,M	Pos Late	315.195	1298	Cofactors and Vitamins	Vitamin A Metabolism	38030-57-8	HMDB0006285
4-vinylcatechol sulfate	94	U1,U2,M	Neg	215.002	3060	Xenobiotics	Benzoate Metabolism
4-vinylguaiacol sulfate	49	U1,U2,M	Neg	229.018	3354	Xenobiotics	Food Component/Plant		HMDB0127980
4-vinylphenol sulfate	100	U1,U2,M	Neg	199.007	3320	Xenobiotics	Benzoate Metabolism	2628-17-3	HMDB0062775	C05627
5-(galactosylhydroxy)-L-lysine	87	U1,U2,M	Pos Early	325.161	2755	Amino Acid	Lysine Metabolism	32448-36-5
5-acetylamino-6-amino-3-methyluracil	99	U1,U2,M	Polar	197.068	1710	Xenobiotics	Xanthine Metabolism	1196153-01-1	HMDB0004400	C16366
5-acetylamino-6-formylamino-3-methyluracil	94	U1,U2,M	Polar	225.063	1424	Xenobiotics	Xanthine Metabolism	85438-96-6	HMDB0011105	C16365
5-dodecenoate (12:1n7)	100	U1,U2,M	Neg	197.155	5224	Lipid	Medium Chain Fatty Acid	2430-94-6	HMDB0000529
5-dodecenoylcarnitine (C12:1)	98	U1,U2,M	Pos Late	342.264	1135	Lipid	Fatty Acid Metabolism (Acyl Carnitine, Monounsaturated)		HMDB13326
5-hydroxy-2-methylpyridine sulfate	39	U1,U2,M	Neg	188.002	2074	Xenobiotics	Chemical
5-hydroxyhexanoate	85	U1,U2,M	Neg	131.071	1267	Lipid	Fatty Acid, Monohydroxy	44843-89-2	HMDB0000409,HMDB0000525
5-hydroxyindole sulfate	81	U1,U2,M	Neg	212.002	1928	Amino Acid	Tryptophan Metabolism
5-hydroxylysine	100	U1,U2,M	Pos Early	163.108	2790	Amino Acid	Lysine Metabolism	13204-98-3	HMDB0000450	C16741
5-hydroxymethyl-2-furoic acid	13	M	Polar	141.019	1442	Amino Acid	Tyrosine Metabolism	6338-41-6	HMDB0002432	C20448
5-hydroxymethyl-2-furoylcarnitine*	55	U1,U2,M	Pos Early	286.129	2471	Xenobiotics	Food Component/Plant
5-methylthioadenosine (MTA)	100	U1,U2,M	Pos Early	298.097	2752	Amino Acid	Polyamine Metabolism	2457-80-9	HMDB0001173	C00170
5-methyluridine (ribothymidine)	100	U1,U2,M	Neg	257.078	1778.1	Nucleotide	Pyrimidine Metabolism, Uracil containing	1463-10-1	HMDB0000884
5-oxoproline	100	U1,U2,M	Neg	128.035	738.5	Amino Acid	Glutathione Metabolism	98-79-3	HMDB0000267	C02237,C01879
5,6-dihydrothymine	100	U1,U2,M	Neg	127.051	1637.8	Nucleotide	Pyrimidine Metabolism, Thymine containing	696-04-8	HMDB0000079	C00906
5,6-dihydrouracil	43	M	Neg	113.036	1120	Nucleotide	Pyrimidine Metabolism, Uracil containing	504-07-4	HMDB0000076	C00429
5,6-dihydrouridine	100	U1,U2,M	Neg	245.078	1119	Nucleotide	Pyrimidine Metabolism, Uracil containing	5627-04-05	HMDB0000497
5alpha-androstan-3alpha,17alpha-diol monosulfate	76	U1,U2,M	Neg	371.19	5208	Lipid	Androgenic Steroids		HMDB0000412
5alpha-androstan-3alpha,17beta-diol disulfate	68	U1,U2,M	Neg	225.07	4275	Lipid	Androgenic Steroids		HMDB0094682
5alpha-androstan-3alpha,17beta-diol monosulfate (1)	96	U1,U2,M	Neg	371.19	4925	Lipid	Androgenic Steroids
5alpha-androstan-3alpha,17beta-diol monosulfate (2)	71	U1,U2,M	Neg	371.19	5080	Lipid	Androgenic Steroids
5alpha-androstan-3beta,17alpha-diol disulfate	92	U1,U2,M	Neg	225.07	4215	Lipid	Androgenic Steroids		HMDB0094682
5alpha-androstan-3beta,17beta-diol disulfate	100	U1,U2,M	Neg	225.07	3880	Lipid	Androgenic Steroids	571-20-0	HMDB00493	C12525
5alpha-androstan-3beta,17beta-diol monosulfate (2)	91	U1,U2,M	Neg	371.19	4685	Lipid	Androgenic Steroids
5alpha-pregnan-3beta,20alpha-diol disulfate	100	U1,U2,M	Neg	239.085	3962	Lipid	Progestin Steroids		HMDB0094650
5alpha-pregnan-3beta,20alpha-diol monosulfate (2)	99	U1,U2,M	Neg	399.221	5060	Lipid	Progestin Steroids
5alpha-pregnan-3beta,20beta-diol monosulfate (1)	97	U1,U2,M	Neg	399.221	5180	Lipid	Progestin Steroids		HMDB0240580
5alpha-pregnan-diol disulfate	64	U1,U2,M	Neg	239.085	4310	Lipid	Progestin Steroids		HMDB0240581,HMDB0240582
6-aminocaproate	2	M	Pos Early	132.102	2448	Lipid	Fatty Acid, Amino	60-32-2	HMDB0001901	C02378
6-bromotryptophan	100	U1,U2,M	Neg	280.993	3565	Amino Acid	Tryptophan Metabolism
6-hydroxyindole sulfate	100	U1,U2,M	Neg	212.002	2498	Xenobiotics	Chemical		HMDB0000682
6-oxopiperidine-2-carboxylate	99	U1,U2,M	Neg	142.051	965	Amino Acid	Lysine Metabolism	34622-39-4	HMDB0061705
7-alpha-hydroxy-3-oxo-4-cholestenoate (7-Hoca)	100	U1,U2,M	Neg	429.301	5288.1	Lipid	Sterol	115538-85-7	HMDB0012458	C17337
7-methylguanine	100	U1,U2,M	Pos Early	166.072	2175	Nucleotide	Purine Metabolism, Guanine containing	578-76-7	HMDB0000897	C02242
7-methylxanthine	99	U1,U2,M	Pos Early	167.056	1350	Xenobiotics	Xanthine Metabolism	552-62-5	HMDB0001991	C16353
8-methoxykynurenate	79	U1,U2,M	Pos Early	220.06	2574	Amino Acid	Tryptophan Metabolism	2929-14-8	HMDB0060426	C05830
9-hydroxystearate	97	U1,U2,M	Neg	299.259	5384	Lipid	Fatty Acid, Monohydroxy	25498-28-6	HMDB0061661
9,10-DiHOME	85	U1,U2,M	Neg	313.238	5180	Lipid	Fatty Acid, Dihydroxy	263399-34-4	HMDB0004704	C14828
acesulfame	36	U1,U2,M	Neg	161.987	1581	Xenobiotics	Food Component/Plant	55589-62-3	HMDB0033585
acetoacetate	84	U1,U2,M	Pos Early	103.039	1062	Lipid	Ketone Bodies	3483-02-11	HMDB0000060	C00164
acetylcarnitine (C2)	100	U1,U2,M	Pos Early	204.123	2282	Lipid	Fatty Acid Metabolism (Acyl Carnitine, Short Chain)	5080-50-2	HMDB0000201	C02571
acisoga	99	U1,U2,M	Neg	183.114	2297	Amino Acid	Polyamine Metabolism	106692-36-8	HMDB0061384
aconitate [cis or trans]	100	U1,U2,M	Neg	173.009	580	Energy	TCA Cycle		HMDB0000958,HMDB000072	C004174,C02341
adenine	44	M	Neg	134.047	1680	Nucleotide	Purine Metabolism, Adenine containing	73-24-5	HMDB0000034	C00147
adenosine 3',5'-cyclic monophosphate (cAMP)	43	M	Neg	328.045	1952.2	Nucleotide	Purine Metabolism, Adenine containing	60-92-4	HMDB0000058	C00575
adenosine 5'-monophosphate (AMP)	100	U1,U2,M	Pos Early	348.07	1013	Nucleotide	Purine Metabolism, Adenine containing	149022-20-8	HMDB0000045	C00020
adipoylcarnitine (C6-DC)	100	U1,U2,M	Pos Early	290.16	2570	Lipid	Fatty Acid Metabolism (Acyl Carnitine, Dicarboxylate)		HMDB0061677
adrenate (22:4n6)	100	U1,U2,M	Neg	331.264	5678	Lipid	Long Chain Polyunsaturated Fatty Acid (n3 and n6)	2091-25-0	HMDB0002226	C16527
alanine	100	U1,U2,M	Pos Early	90.055	1700	Amino Acid	Alanine and Aspartate Metabolism	56-41-7	HMDB0000161	C00041
allantoin	100	U1,U2,M	Polar	157.037	1672	Nucleotide	Purine Metabolism, (Hypo)Xanthine/Inosine containing	97-59-6	HMDB0000462	C02348,C01551,C02350
alliin	70	U1,U2,M	Pos Early	178.053	1470	Xenobiotics	Food Component/Plant	556-27-4	HMDB0033592	C08265
allo-threonine	21	M	Polar	118.051	2511.1	Amino Acid	Glycine, Serine and Threonine Metabolism	28954-12-3	HMDB0004041	C05519
alpha-CEHC glucuronide*	20	U1,U2	Neg	453.177	2616	Cofactors and Vitamins	Tocopherol Metabolism	477200-36-5	HMDB0062445
alpha-CEHC sulfate	32	U1,U2,M	Neg	357.101	3090	Cofactors and Vitamins	Tocopherol Metabolism
alpha-CMBHC glucuronide	42	U1,U2	Neg	495.224	3664	Cofactors and Vitamins	Tocopherol Metabolism
alpha-hydroxycaproate	36	M	Neg	131.071	1920	Lipid	Fatty Acid, Monohydroxy	6064-63-7	HMDB0001624
alpha-hydroxyisocaproate	100	U1,U2,M	Neg	131.071	1840	Amino Acid	Leucine, Isoleucine and Valine Metabolism	10303-64-7	HMDB0000665,HMDB00746,HMDB0000624	C03264
alpha-hydroxyisovalerate	100	U1,U2,M	Neg	117.056	1126	Amino Acid	Leucine, Isoleucine and Valine Metabolism	600-37-3	HMDB0000407
alpha-hydroxymetoprolol	5	U1,U2,M	Pos Early	284.186	2900	Xenobiotics	Drug - Cardiovascular	56392-16-6	HMDB0060994
alpha-ketobutyrate	100	U1,U2,M	Polar	101.024	940	Amino Acid	Methionine, Cysteine, SAM and Taurine Metabolism	600-18-0	HMDB0000005	C00109
alpha-ketoglutaramate*	100	U1,U2,M	Polar	144.03	1916	Amino Acid	Glutamate Metabolism	18465-19-5	HMDB0001552	C00940
alpha-ketoglutarate	100	U1,U2,M	Polar	145.014	2700	Energy	TCA Cycle	328-50-7,22202-68-2,305-72-6	HMDB0000208	C00026
alpha-tocopherol	100	U1,U2,M	Pos Late	430.378	2522	Cofactors and Vitamins	Tocopherol Metabolism	10191-41-0,59-02-9	HMDB0001893	C02477
andro steroid monosulfate C19H28O6S (1)*	94	U1,U2,M	Neg	383.153	3871	Lipid	Androgenic Steroids		HMDB0002759
androstenediol (3alpha, 17alpha) monosulfate (2)	99	U1,U2,M	Neg	369.174	4712	Lipid	Androgenic Steroids
androstenediol (3alpha, 17alpha) monosulfate (3)	100	U1,U2,M	Neg	369.174	5180	Lipid	Androgenic Steroids
androstenediol (3beta,17beta) disulfate (1)	100	U1,U2,M	Neg	224.062	3740	Lipid	Androgenic Steroids		HMDB0240313	C04295
androstenediol (3beta,17beta) disulfate (2)	100	U1,U2,M	Neg	224.062	4065	Lipid	Androgenic Steroids		HMDB0240313
androstenediol (3beta,17beta) monosulfate (1)	100	U1,U2,M	Neg	369.174	4535	Lipid	Androgenic Steroids	521-17-5	HMDB0240429
androstenediol (3beta,17beta) monosulfate (2)	98	U1,U2,M	Neg	369.174	4500	Lipid	Androgenic Steroids		HMDB0240429,HMDB0186954
androsterone glucuronide	98	U1,U2,M	Neg	465.249	4953	Lipid	Androgenic Steroids	1852-43-3	HMDB0002829	C11135
androsterone sulfate	100	U1,U2,M	Neg	369.174	5022	Lipid	Androgenic Steroids	2479-86-9	HMDB0002759
anthranilate	63	U1,M	Pos Early	120.044	2606	Amino Acid	Tryptophan Metabolism	118-92-3	HMDB0001123	C00108
arabinose	67	U1,U2,M	Polar	195.051	1804.5	Carbohydrate	Pentose Metabolism	28697-53-2	HMDB0029942	C00216
arabitol/xylitol	100	U1,U2,M	Polar	151.061	1932.4	Carbohydrate	Pentose Metabolism		HMDB0001851,HMDB0000568,HMDB0002917	C00379,C00542,C01904
arabonate/xylonate	100	U1,U2,M	Polar	165.04	2700	Carbohydrate	Pentose Metabolism		HMDB0000539	C00502,C05411
arachidate (20:0)	100	U1,U2,M	Neg	311.296	6240	Lipid	Long Chain Saturated Fatty Acid	506-30-9	HMDB0002212	C06425
arachidonate (20:4n6)	100	U1,U2,M	Neg	303.233	5535	Lipid	Long Chain Polyunsaturated Fatty Acid (n3 and n6)	506-32-1	HMDB0001043	C00219
arachidonoylcarnitine (C20:4)	99	U1,U2,M	Pos Late	448.342	1353	Lipid	Fatty Acid Metabolism (Acyl Carnitine, Polyunsaturated)		HMDB0006455
arachidonoylcholine	98	U1,U2,M	Pos Late	390.337	1390	Lipid	Fatty Acid Metabolism (Acyl Choline)		HMDB0240583
arachidoylcarnitine (C20)*	99	U1,U2,M	Pos Late	456.405	1512	Lipid	Fatty Acid Metabolism (Acyl Carnitine, Long Chain Saturated)		HMDB0006460
argininate*	100	U1,U2,M	Pos Early	176.103	2150	Amino Acid	Urea cycle; Arginine and Proline Metabolism	157-07-3	HMDB0003148
arginine	100	U1,U2,M	Pos Early	175.119	2825	Amino Acid	Urea cycle; Arginine and Proline Metabolism	1119-34-2	HMDB0000517	C00062
ascorbic acid 2-sulfate	99	U1,U2,M	Polar	254.982	3042	Cofactors and Vitamins	Ascorbate and Aldarate Metabolism		HMDB0060649
ascorbic acid 3-sulfate*	100	U1,U2,M	Polar	254.981	2025	Cofactors and Vitamins	Ascorbate and Aldarate Metabolism
asparagine	100	U1,U2,M	Pos Early	133.061	1225	Amino Acid	Alanine and Aspartate Metabolism	70-47-3	HMDB0000168	C00152
aspartate	100	U1,U2,M	Pos Early	134.045	1165	Amino Acid	Alanine and Aspartate Metabolism	56-84-8	HMDB0000191	C00049
atorvastatin (lipitor)	3	U1,U2,M	Neg	557.246	5101	Xenobiotics	Drug - Metabolic	134523-03-8	HMDB0005006	D07474,D02258,D00887
azelate (C9-DC)	83	U1,U2,M	Neg	187.098	1276	Lipid	Fatty Acid, Dicarboxylate	123-99-9	HMDB0000784	C08261
behenoyl dihydrosphingomyelin (d18:0/22:0)*	100	U1,U2,M	Pos Late	789.684	3300	Lipid	Dihydrosphingomyelins		HMDB0012091
behenoyl sphingomyelin (d18:1/22:0)*	100	U1,U2,M	Pos Late	787.669	3250	Lipid	Sphingomyelins		HMDB0012103
behenoylcarnitine (C22)*	92	U1,U2,M	Pos Late	484.436	1561	Lipid	Fatty Acid Metabolism (Acyl Carnitine, Long Chain Saturated)		HMDB0062468
benzoate	89	U1,U2,M	Neg	121.029	1750	Xenobiotics	Benzoate Metabolism	65-85-0	HMDB0001870	C00180
benzoylcarnitine*	48	U2,M	Pos Early	266.139	3041	Xenobiotics	Chemical	105450-08-6
beta-alanine	100	U1,U2,M	Pos Early	90.055	1905	Nucleotide	Pyrimidine Metabolism, Uracil containing	107-95-9,56-41-7	HMDB0000056	C00099
beta-citrylglutamate	100	U1,U2,M	Pos Early	322.077	900	Amino Acid	Glutamate Metabolism	73590-26-8		C20775
beta-cryptoxanthin	100	U1,U2,M	Pos Late	552.433	2560	Cofactors and Vitamins	Vitamin A Metabolism	472-70-8	HMDB0033844	C08591
beta-hydroxyisovalerate	100	U1,U2,M	Neg	117.056	1027	Amino Acid	Leucine, Isoleucine and Valine Metabolism	625-08-1	HMDB0000754
beta-hydroxyisovaleroylcarnitine	100	U1,U2,M	Pos Early	262.165	2584	Amino Acid	Leucine, Isoleucine and Valine Metabolism	99159-87-2
beta-sitosterol	45	U1,U2,M	Pos Late	397.383	3054	Lipid	Sterol	83-46-5	HMDB0000852	C01753
betaine	100	U1,U2,M	Pos Early	118.086	1064	Amino Acid	Glycine, Serine and Threonine Metabolism	107-43-7	HMDB0000043	C00719
betonicine	25	M	Pos Early	160.097	1012	Xenobiotics	Food Component/Plant	515-25-3	HMDB0029412	C08269
bilirubin (E,E)*	100	U1,U2,M	Pos Late	585.271	1045	Cofactors and Vitamins	Hemoglobin and Porphyrin Metabolism
bilirubin (E,Z or Z,E)*	99	U1,U2,M	Pos Late	585.271	1265	Cofactors and Vitamins	Hemoglobin and Porphyrin Metabolism		HMDB0000488	C00486
bilirubin (Z,Z)	100	U1,U2,M	Pos Late	585.271	1840	Cofactors and Vitamins	Hemoglobin and Porphyrin Metabolism	635-65-4	HMDB0000054	C00486
bilirubin degradation product, C16H18N2O5 (1)**	97	U1,U2,M	Neg	317.114	3098	Partially Characterized Molecules	Partially Characterized Molecules
bilirubin degradation product, C16H18N2O5 (2)**	100	U1,U2,M	Neg	317.114	3204	Partially Characterized Molecules	Partially Characterized Molecules
bilirubin degradation product, C16H18N2O5 (3)**	66	U2,M	Neg	317.114	3354	Partially Characterized Molecules	Partially Characterized Molecules
bilirubin degradation product, C16H18N2O5 (4)**	66	U2,M	Neg	317.114	3428	Partially Characterized Molecules	Partially Characterized Molecules
bilirubin degradation product, C17H18N2O4 (1)**	100	U1,U2,M	Neg	313.119	4633	Partially Characterized Molecules	Partially Characterized Molecules
bilirubin degradation product, C17H18N2O4 (2)**	100	U1,U2,M	Neg	313.119	4793	Partially Characterized Molecules	Partially Characterized Molecules
bilirubin degradation product, C17H18N2O4 (3)**	100	U1,U2,M	Neg	313.119	4906	Partially Characterized Molecules	Partially Characterized Molecules
bilirubin degradation product, C17H20N2O5 (1)**	100	U1,U2,M	Neg	331.13	3756	Partially Characterized Molecules	Partially Characterized Molecules
bilirubin degradation product, C17H20N2O5 (2)**	100	U1,U2,M	Neg	331.13	3890	Partially Characterized Molecules	Partially Characterized Molecules
biliverdin	100	U1,U2,M	Pos Late	583.255	1016	Cofactors and Vitamins	Hemoglobin and Porphyrin Metabolism	55482-27-4,55482-27-4	HMDB0001008	C00500
branched chain 14:0 dicarboxylic acid**	99	U1,U2,M	Neg	257.176	3849	Lipid	Fatty Acid, Dicarboxylate
branched-chain fatty acid 18:0 (2)**	22	M	Neg	283.264	5634	Lipid	Fatty Acid, Branched
branched-chain, straight-chain, or cyclopropyl 10:1 fatty acid (1)*	100	U1,U2,M	Neg	169.123	4805	Partially Characterized Molecules	Partially Characterized Molecules
branched-chain, straight-chain, or cyclopropyl 10:1 fatty acid (2)*	30	M	Neg	169.123	4853	Partially Characterized Molecules	Partially Characterized Molecules
branched-chain, straight-chain, or cyclopropyl 10:1 fatty acid (3)*	45	U1,M	Neg	169.123	4931	Partially Characterized Molecules	Partially Characterized Molecules
branched-chain, straight-chain, or cyclopropyl 12:1 fatty acid*	100	U1,U2,M	Neg	197.155	5261	Partially Characterized Molecules	Partially Characterized Molecules
butyrate/isobutyrate (4:0)	99	U1,U2,M	Neg	87.0452	1062	Lipid	Short Chain Fatty Acid	109-92-6	HMDB0000039	C00246
butyrylcarnitine (C4)	99	U1,U2,M	Pos Early	232.154	2860	Lipid	Fatty Acid Metabolism (also BCAA Metabolism)	25576-40-3	HMDB0002013	C02862
butyrylglycine	57	U1,M	Neg	144.067	1470	Lipid	Fatty Acid Metabolism (also BCAA Metabolism)	20208-73-5	HMDB0000808
C-glycosyltryptophan	100	U1,U2,M	Neg	365.135	1777	Amino Acid	Tryptophan Metabolism	180509-18-6	HMDB0240296
caffeic acid sulfate	64	U1,U2,M	Polar	258.992	1307	Xenobiotics	Food Component/Plant		HMDB0041708
caffeine	99	U1,U2,M	Pos Early	195.088	2106	Xenobiotics	Xanthine Metabolism	58-08-2	HMDB0001847	C07481
campesterol	70	U1,U2,M	Pos Late	383.367	2873	Lipid	Sterol	474-62-4	HMDB0002869	C01789
candesartan	2	U1,U2,M	Neg	439.152	3436	Xenobiotics	Drug - Cardiovascular	139481-59-7	HMDB0014934	C07468
caprate (10:0)	100	U1,U2,M	Neg	171.139	5090.7	Lipid	Medium Chain Fatty Acid	334-48-5	HMDB0000511	C01571
caproate (6:0)	95	U1,U2,M	Neg	115.076	2713.7	Lipid	Medium Chain Fatty Acid	142-62-1	HMDB0000535	C01585
caprylate (8:0)	100	U1,U2,M	Neg	143.108	4362	Lipid	Medium Chain Fatty Acid	124-07-2	HMDB0000482	C06423
carboxyethyl-GABA	99	U1,U2,M	Pos Early	176.092	2085	Amino Acid	Glutamate Metabolism	4386-02-03	HMDB0002201
carboxyibuprofen	8	U1,U2,M	Neg	235.098	1920	Xenobiotics	Drug - Analgesics, Anesthetics	15935-54-3	HMDB0060564
carnitine	100	U1,U2,M	Polar	206.103	2947	Lipid	Carnitine Metabolism	461-05-2	HMDB0000062	C00487,C00308
carnitine of C10H14O2 (5)*	40	U1,U2	Neg	370.187	4521	Partially Characterized Molecules	Partially Characterized Molecules
carnosine	67	U1,U2,M	Pos Early	227.114	2942	Amino Acid	Histidine Metabolism	305-84-0	HMDB0000033	C00386
carotene diol (1)	100	U1,U2,M	Pos Late	568.428	1720	Cofactors and Vitamins	Vitamin A Metabolism
carotene diol (2)	100	U1,U2,M	Pos Late	568.428	1904	Cofactors and Vitamins	Vitamin A Metabolism
carotene diol (3)	95	U1,U2,M	Pos Late	568.428	1948	Cofactors and Vitamins	Vitamin A Metabolism
catechol sulfate	100	U1,U2,M	Neg	188.986	1906	Xenobiotics	Benzoate Metabolism	4918-96-1	HMDB0059724
ceramide (d16:1/24:1, d18:1/22:1)*	91	U1,U2,M	Pos Late	620.598	3850	Lipid	Ceramides
ceramide (d18:1/14:0, d16:1/16:0)*	95	U1,U2,M	Pos Late	510.488	2477	Lipid	Ceramides
ceramide (d18:1/17:0, d17:1/18:0)*	35	M	Pos Late	552.535	3055	Lipid	Ceramides
ceramide (d18:1/20:0, d16:1/22:0, d20:1/18:0)*	31	M	Pos Late	594.582	3920	Lipid	Ceramides
ceramide (d18:2/24:1, d18:1/24:2)*	99	U1,U2,M	Pos Late	646.613	3858	Lipid	Ceramides
cerotoylcarnitine (C26)*	100	U1,U2,M	Pos Late	540.499	1649	Lipid	Fatty Acid Metabolism (Acyl Carnitine, Long Chain Saturated)		HMDB0006347
cetirizine	3	U1,U2,M	Pos Late	389.163	1052	Xenobiotics	Drug - Respiratory	83881-51-0	HMDB0005032	C07778
chenodeoxycholate	80	U1,U2,M	Neg	391.285	5264	Lipid	Primary Bile Acid Metabolism	474-25-9,474-24-9	HMDB0000518	C02528
chenodeoxycholic acid sulfate (1)	21	M	Neg	235.117	4531	Lipid	Primary Bile Acid Metabolism		HMDB0002522
chiro-inositol	44	U1,U2,M	Polar	225.062	3191.2	Lipid	Inositol Metabolism	643-12-9	HMDB0240209	C19891
cholate	99	U1,U2,M	Neg	407.28	5165	Lipid	Primary Bile Acid Metabolism	81-25-4	HMDB0000619	C00695
cholesterol	100	U1,U2,M	Pos Late	369.352	2707	Lipid	Sterol	57-88-5	HMDB0000067	C00187
cholesterol sulfate	66	U2,M	Polar	465.304	681	Lipid	Sterol	2864-50-8	HMDB00653	C18043
cholic acid glucuronide	62	U1,U2,M	Neg	583.312	4512	Lipid	Primary Bile Acid Metabolism		HMDB0002577
choline	100	U1,U2,M	Pos Early	104.107	1961	Lipid	Phospholipid Metabolism	67-48-1	HMDB0000097	C00114
choline phosphate	100	U1,U2,M	Pos Early	184.073	700	Lipid	Phospholipid Metabolism	72556-74-2	HMDB0001565	C00588
cinnamoylglycine	98	U1,U2,M	Neg	204.067	3127	Xenobiotics	Food Component/Plant	16534-24-0	HMDB0011621
cis-3,4-methyleneheptanoate	100	U1,U2,M	Neg	141.092	3679	Lipid	Fatty Acid, Branched
cis-3,4-methyleneheptanoylcarnitine	100	U1,U2,M	Pos Late	286.201	845	Lipid	Fatty Acid Metabolism (Acyl Carnitine, Medium Chain)
cis-3,4-methyleneheptanoylglycine	99	U1,U2,M	Neg	198.114	3731	Lipid	Fatty Acid Metabolism (Acyl Glycine)
cis-4-decenoate (10:1n6)*	99	U1,U2,M	Neg	169.123	4890	Lipid	Medium Chain Fatty Acid	505-90-8	HMDB0004980
cis-4-decenoylcarnitine (C10:1)	100	U1,U2,M	Pos Late	314.233	1057	Lipid	Fatty Acid Metabolism (Acyl Carnitine, Monounsaturated)	98930-66-6	HMDB0013205
citalopram N-oxide*	2	U1,U2,M	Pos Late	341.166	905	Xenobiotics	Drug - Psychoactive		HMDB0060654	C16607
citalopram propionate*	3	U1,U2,M	Neg	310.088	4400	Xenobiotics	Drug - Psychoactive		HMDB60463	C16610
citalopram/escitalopram	3	U1,U2,M	Pos Late	325.171	908	Xenobiotics	Drug - Psychoactive	219861-08-2	HMDB0005028	D07913
citraconate/glutaconate	97	U1,U2,M	Polar	129.019	2600	Energy	TCA Cycle		HMDB0000634,HMDB0000620	C02226,C02214
citramalate	98	U1,U2,M	Pos Early	166.071	1224	Amino Acid	Glutamate Metabolism	6236-08-10	HMDB0000426	C00815
citrate	100	U1,U2,M	Neg	191.02	582	Energy	TCA Cycle	77-92-9	HMDB0000094	C00158
citrulline	100	U1,U2,M	Pos Early	176.103	1520	Amino Acid	Urea cycle; Arginine and Proline Metabolism	372-75-8	HMDB0000904	C00327
corticosterone	82	U1,U2,M	Neg	345.207	5040	Lipid	Corticosteroids	50-22-6	HMDB0001547	C02140
cortisol	100	U1,U2,M	Neg	361.202	4710	Lipid	Corticosteroids	50-23-7	HMDB0000063	C00735
cortisone	100	U1,U2,M	Neg	359.186	4575	Lipid	Corticosteroids	53-06-5	HMDB0002802	C00762
cortolone glucuronide (1)	99	U1,U2,M	Neg	541.265	4600	Lipid	Corticosteroids
cotinine	45	U1,U2,M	Pos Early	177.102	2213	Xenobiotics	Tobacco Metabolite	486-56-6	HMDB0001046
cotinine N-oxide	22	U1,U2,M	Pos Early	193.097	1377	Xenobiotics	Tobacco Metabolite	36508-80-2	HMDB0001411
creatine	100	U1,U2,M	Pos Early	132.077	1947	Amino Acid	Creatine Metabolism	57-00-1	HMDB0000064	C00300
creatinine	100	U1,U2,M	Pos Early	114.066	2055	Amino Acid	Creatine Metabolism	60-27-5	HMDB0000562	C00791
cys-gly, oxidized	100	U1,U2,M	Pos Early	355.074	2947	Amino Acid	Glutathione Metabolism	7729-20-6
cystathionine	97	U1,U2,M	Pos Early	223.075	2270	Amino Acid	Methionine, Cysteine, SAM and Taurine Metabolism	535-34-2	HMDB0000099	C02291
cysteine	100	U1,U2,M	Pos Early	122.027	1475	Amino Acid	Methionine, Cysteine, SAM and Taurine Metabolism	56-89-3,52-90-4	HMDB0000574	C00097
cysteine s-sulfate	100	U1,U2,M	Polar	199.969	2273	Amino Acid	Methionine, Cysteine, SAM and Taurine Metabolism	1637-71-4	HMDB0000731	C05824
cysteine sulfinic acid	84	U1,U2,M	Pos Early	154.017	597	Amino Acid	Methionine, Cysteine, SAM and Taurine Metabolism	207121-48-0	HMDB0000996	C00606
cysteine-glutathione disulfide	99	U1,U2,M	Pos Early	427.095	2465	Amino Acid	Glutathione Metabolism	13081-14-6	HMDB0000656	R00900
cysteinylglycine	100	U1,U2,M	Pos Early	179.048	2132	Amino Acid	Glutathione Metabolism	19246-18-5	HMDB0000078	C01419
cysteinylglycine disulfide*	100	U1,U2,M	Pos Early	298.053	2547	Amino Acid	Glutathione Metabolism	70555-24-7	HMDB0000709
cystine	100	U1,U2,M	U1,U2:Pos Early;M:Neg	U1,U2:241.03113;M:239.01657	U1,U2:2000;M:665	Amino Acid	Methionine, Cysteine, SAM and Taurine Metabolism	56-89-3	HMDB0000192	C00491
cytidine	89	U1,U2,M	Pos Early	244.093	2124	Nucleotide	Pyrimidine Metabolism, Cytidine containing	65-46-3	HMDB0000089	C00475
cytosine	69	U1,U2,M	Pos Early	112.051	2060	Nucleotide	Pyrimidine Metabolism, Cytidine containing	71-30-7	HMDB0000630	C00380
De(carboxymethoxy) cetirizine acetic acid	3	U1,U2,M	Pos Late	345.136	988	Xenobiotics	Drug - Respiratory	942193-17-1
decadienedioic acid (C10:2-DC)**	99	U1,U2,M	Neg	197.082	1328	Lipid	Fatty Acid, Dicarboxylate
decanoylcarnitine (C10)	100	U1,U2,M	Pos Late	316.248	1130	Lipid	Fatty Acid Metabolism (Acyl Carnitine, Medium Chain)	1492-27-9	HMDB0000651
dehydroepiandrosterone sulfate (DHEA-S)	100	U1,U2,M	Neg	367.158	4745	Lipid	Androgenic Steroids	651-48-9	HMDB0001032	C04555
deoxycarnitine	100	U1,U2,M	Pos Early	146.118	2052	Lipid	Carnitine Metabolism	6249-56-5	HMDB0001161	C01181
deoxycholate	92	U1,U2,M	Neg	391.285	5294	Lipid	Secondary Bile Acid Metabolism	83-44-3	HMDB0000626	C04483
deoxycholic acid 12-sulfate*	83	U1,U2,M	Neg	235.117	4580	Lipid	Secondary Bile Acid Metabolism
deoxycholic acid 3-sulfate	10	M	Neg	235.117	4880	Lipid	Secondary Bile Acid Metabolism		HMDB0002504
deoxycholic acid glucuronide	97	U1,U2,M	Neg	567.317	4800	Lipid	Secondary Bile Acid Metabolism
desmethylcitalopram*	3	U1,U2,M	Pos Late	311.155	880	Xenobiotics	Drug - Psychoactive		HMDB0014021	C16608
desmethylnaproxen	2	U1,U2,M	Neg	215.071	3045	Xenobiotics	Drug - Analgesics, Anesthetics	52079-10-4	HMDB0013989
desmethylnaproxen sulfate	2	U1,U2,M	Neg	295.028	2250	Xenobiotics	Drug - Analgesics, Anesthetics
diacylglycerol (16:1/18:2 [2], 16:0/18:3 [1])*	39	M	Pos Late	608.525	2733	Lipid	Diacylglycerol
diclofenac	1	U1,U2,M	Neg	294.009	4903	Xenobiotics	Drug - Analgesics, Anesthetics	15307-86-5	HMDB0014724	D07816,DG00441,C01690
dihomo-linoleate (20:2n6)	100	U1,U2,M	Neg	307.264	5730	Lipid	Long Chain Polyunsaturated Fatty Acid (n3 and n6)	2091-39-6	HMDB0005060	C16525
dihomo-linolenate (20:3n3 or n6)	100	U1,U2,M	Neg	305.249	5596	Lipid	Long Chain Polyunsaturated Fatty Acid (n3 and n6)	17046-59-2	HMDB0002925	C03242
dihomo-linolenoyl-choline	79	U1,U2,M	Pos Late	392.352	1424	Lipid	Fatty Acid Metabolism (Acyl Choline)
dihomo-linolenoylcarnitine (C20:3n3 or 6)*	99	U1,U2,M	Pos Late	450.358	1392	Lipid	Fatty Acid Metabolism (Acyl Carnitine, Polyunsaturated)
dihomo-linoleoylcarnitine (C20:2)*	96	U1,U2,M	Pos Late	452.373	1436	Lipid	Fatty Acid Metabolism (Acyl Carnitine, Polyunsaturated)
dihydrocaffeate sulfate (2)	90	U1,U2,M	Polar	261.007	1328	Xenobiotics	Food Component/Plant
dihydroferulate	56	U1,U2,M	Neg	195.066	1928	Xenobiotics	Food Component/Plant	1135-23-5	HMDB0062121
dihydroferulic acid sulfate	42	U1,U2,M	Neg	275.023	1310	Xenobiotics	Food Component/Plant		HMDB0041724
dihydroorotate	98	U1,U2,M	Polar	157.025	1910	Nucleotide	Pyrimidine Metabolism, Orotate containing	155-54-4	HMDB03349	C00337
dimethyl sulfone	98	U1,U2,M	Pos Early	95.0161	832	Xenobiotics	Chemical	67-71-0	HMDB0004983	C11142
dimethylarginine (SDMA + ADMA)	100	U1,U2,M	Pos Early	203.15	2850	Amino Acid	Urea cycle; Arginine and Proline Metabolism	102783-24-4	HMDB0003334,HMDB0001539	C21189,C03626
dimethylglycine	100	U1,U2,M	Pos Early	104.071	1104	Amino Acid	Glycine, Serine and Threonine Metabolism	1118-68-9	HMDB0000092	C03626
docosadienoate (22:2n6)	100	U1,U2,M	Neg	335.296	6034	Lipid	Long Chain Polyunsaturated Fatty Acid (n3 and n6)	7370-49-2	HMDB0061714	C16533
docosadioate (C22-DC)	100	U1,U2,M	Neg	369.301	5291.8	Lipid	Fatty Acid, Dicarboxylate	505-56-6	HMDB0061714	C14240
docosahexaenoate (DHA; 22:6n3)	100	U1,U2,M	Neg	327.233	5525	Lipid	Long Chain Polyunsaturated Fatty Acid (n3 and n6)	6217-54-5	HMDB0002183	C06429
docosahexaenoylcarnitine (C22:6)*	91	U1,U2,M	Pos Late	472.342	1349	Lipid	Fatty Acid Metabolism (Acyl Carnitine, Polyunsaturated)
docosahexaenoylcholine	90	U1,U2,M	Pos Late	414.337	1378	Lipid	Fatty Acid Metabolism (Acyl Choline)
docosapentaenoate (n3 DPA; 22:5n3)	100	U1,U2,M	Neg	329.249	5571	Lipid	Long Chain Polyunsaturated Fatty Acid (n3 and n6)	2234-74-4	HMDB0006528,HMDB0001976	C16513
docosapentaenoate (n6 DPA; 22:5n6)	69	U1,M	Neg	329.249	5624.5	Lipid	Long Chain Polyunsaturated Fatty Acid (n3 and n6)	25182-74-5	HMDB0001976	C16513
docosapentaenoylcarnitine (C22:5n3)*	80	U1,U2,M	Pos Late	474.358	1387	Lipid	Fatty Acid Metabolism (Acyl Carnitine, Polyunsaturated)
docosatrienoate (22:3n3)	81	U1,U2,M	Neg	333.28	5823	Lipid	Long Chain Polyunsaturated Fatty Acid (n3 and n6)	59708-86-0	HMDB0002823	C16534
docosatrienoate (22:3n6)*	75	U1,U2,M	Neg	333.28	5850	Lipid	Long Chain Polyunsaturated Fatty Acid (n3 and n6)
dodecadienoate (12:2)*	100	U1,U2,M	Neg	195.139	5146	Lipid	Fatty Acid, Dicarboxylate
dodecanedioate (C12-DC)	100	U1,U2,M	Neg	229.145	2990	Lipid	Fatty Acid, Dicarboxylate	693-23-2	HMDB0000623	C02678
dodecenedioate (C12:1-DC)*	97	U1,U2,M	Neg	227.129	2700	Lipid	Fatty Acid, Dicarboxylate		HMDB0000933
dopamine 3-O-sulfate	100	U1,U2,M	Neg	232.028	1556.2	Amino Acid	Tyrosine Metabolism		HMDB0006275	C13690
ectoine	96	U1,U2,M	Pos Early	143.082	1980	Xenobiotics	Chemical	96702-03-3		C06231
EDTA	100	U1,U2,M	Neg	291.083	643	Xenobiotics	Chemical	60-00-4	HMDB0015109	C00284
eicosanedioate (C20-DC)	100	U1,U2,M	Neg	341.27	5200.9	Lipid	Fatty Acid, Dicarboxylate	2424-92-2
eicosapentaenoate (EPA; 20:5n3)	100	U1,U2,M	Neg	301.217	5450	Lipid	Long Chain Polyunsaturated Fatty Acid (n3 and n6)	10-2005-9,10417-94-4	HMDB0001999	C06428
eicosapentaenoylcholine	24	M	Pos Late	388.321	1343	Lipid	Fatty Acid Metabolism (Acyl Choline)
eicosenedioate (C20:1-DC)*	74	U1,M	Neg	339.254	5095	Lipid	Fatty Acid, Dicarboxylate
eicosenoate (20:1)	100	U1,U2,M	Neg	309.28	5950	Lipid	Long Chain Monounsaturated Fatty Acid		HMDB0002231,HMDB0062436	C16526
eicosenoylcarnitine (C20:1)*	100	U1,U2,M	Pos Late	454.389	1484	Lipid	Fatty Acid Metabolism (Acyl Carnitine, Monounsaturated)
enalapril	3	U1,U2,M	Pos Late	377.207	900	Xenobiotics	Drug - Cardiovascular	75847-73-3	HMDB0014722	C06977,D03769,DG00335
epiandrosterone sulfate	100	U1,U2,M	Neg	369.174	4855	Lipid	Androgenic Steroids	22229-22-7	HMDB0062657	C04555
equol sulfate	8	U1,U2	Neg	321.044	3630	Xenobiotics	Food Component/Plant
ergothioneine	100	U1,U2,M	Pos Early	230.096	850	Xenobiotics	Food Component/Plant	58511-63-0	HMDB0003045	C05570
erucate (22:1n9)	100	U1,U2,M	Neg	337.311	6355.6	Lipid	Long Chain Monounsaturated Fatty Acid	112-86-7	HMDB0002068	C08316
erythritol	100	U1,U2,M	Polar	167.056	1491	Xenobiotics	Food Component/Plant	149-32-6	HMDB0002994	C00503
erythronate*	100	U1,U2,M	Polar	135.03	2186	Carbohydrate	Aminosugar Metabolism	88759-55-1	HMDB0000613
ethyl alpha-glucopyranoside	92	U1,U2,M	Pos Early	226.129	1248	Xenobiotics	Food Component/Plant	34625-23-5	HMDB0029968
ethyl beta-glucopyranoside	99	U1,U2,M	Neg	207.087	1519	Xenobiotics	Food Component/Plant		HMDB0029968
ethyl glucuronide	51	U1,U2,M	Neg	221.067	793	Xenobiotics	Chemical	17685-04-0	HMDB0010325
ethylmalonate	100	U1,U2,M	Polar	131.035	2785	Amino Acid	Leucine, Isoleucine and Valine Metabolism	601-75-2	HMDB0000622
etiocholanolone glucuronide	98	U1,U2,M	Neg	465.249	4915	Lipid	Androgenic Steroids	3602-03-09	HMDB0004484
eugenol sulfate	79	U1,U2,M	Neg	243.033	3782	Xenobiotics	Food Component/Plant	95480-60-7	HMDB0135245
ferulic acid 4-sulfate	37	U1,U2,M	Neg	273.007	1200	Xenobiotics	Food Component/Plant	86321-29-1	HMDB0029200
feruloylquinate (4)	2	M	Neg	367.103	2546	Xenobiotics	Food Component/Plant
Fibrinopeptide A, des-ala(1)*	32	U1,U2,M	Neg	731.317	2535	Peptide	Fibrinogen Cleavage Peptide
Fibrinopeptide A, phosphono-ser(3)*	9	U1,U2,M	Neg	806.818	2016	Peptide	Fibrinogen Cleavage Peptide	886023-52-5
Fibrinopeptide A*	18	U1,U2,M	Neg	766.835	2474	Peptide	Fibrinogen Cleavage Peptide	25422-31-5
Fibrinopeptide B (1-13)**	5	M	Neg	696.772	2482	Peptide	Fibrinogen Cleavage Peptide
flavin adenine dinucleotide (FAD)	85	U1,U2,M	Neg	784.15	2425	Cofactors and Vitamins	Riboflavin Metabolism	146-14-5,84366-81-4	HMDB0001248	C00016
formiminoglutamate	99	U1,U2,M	Pos Early	175.071	1880	Amino Acid	Histidine Metabolism	816-90-0	HMDB0000854	C00439
fructose	99	U1,U2,M	Polar	225.062	2065	Carbohydrate	Fructose, Mannose and Galactose Metabolism	57-48-7	HMDB0000660	C00095
fructosyllysine	100	U1,U2,M	Pos Early	309.166	2784	Amino Acid	Lysine Metabolism	21291-40-7	HMDB0034879
fumarate	100	U1,U2,M	Polar	115.004	3084	Energy	TCA Cycle	100-17-8	HMDB0000134	C00122
galactonate	80	U1,U2,M	Polar	195.051	3085	Carbohydrate	Fructose, Mannose and Galactose Metabolism	299-28-5	HMDB0000565	C00880,C15930
gamma-carboxyglutamate	56	U1,U2	Pos Early	192.05	903	Amino Acid	Glutamate Metabolism	56271-99-9	HMDB0041900
gamma-CEHC	100	U1,U2,M	Neg	263.129	3843	Cofactors and Vitamins	Tocopherol Metabolism	178167-75-4	HMDB0001931
gamma-glutamyl-2-aminobutyrate	94	U1,U2,M	Pos Early	233.113	2380	Peptide	Gamma-glutamyl Amino Acid	16869-42-4
gamma-glutamyl-alpha-lysine	100	U1,U2,M	Pos Early	276.155	2784	Peptide	Gamma-glutamyl Amino Acid
gamma-glutamylalanine	88	U1,U2,M	Pos Early	219.098	1986	Peptide	Gamma-glutamyl Amino Acid	5875-41-2	HMDB0029142	C03738
gamma-glutamylcitrulline*	100	U1,U2,M	Pos Early	305.146	1644	Peptide	Gamma-glutamyl Amino Acid
gamma-glutamylglutamate	99	U1,U2,M	Pos Early	277.103	1775	Peptide	Gamma-glutamyl Amino Acid	1116-22-9	HMDB0011737	C05282
gamma-glutamylglutamine	100	U1,U2,M	Pos Early	276.119	1430	Peptide	Gamma-glutamyl Amino Acid	10148-81-9	HMDB0011738	C05283
gamma-glutamylglycine	100	U1,U2,M	Pos Early	205.082	1535	Peptide	Gamma-glutamyl Amino Acid	1948-29-4	HMDB0011667
gamma-glutamylhistidine	100	U1,U2,M	Pos Early	285.119	2740	Peptide	Gamma-glutamyl Amino Acid	37460-15-4	HMDB0029151
gamma-glutamylisoleucine*	100	U1,U2,M	Pos Early	261.144	2940	Peptide	Gamma-glutamyl Amino Acid		HMDB0011170
gamma-glutamylleucine	97	U1,U2,M	Pos Early	261.144	2991	Peptide	Gamma-glutamyl Amino Acid	2566-39-4	HMDB0011171
gamma-glutamylmethionine	100	U1,U2,M	Pos Early	279.101	2640	Peptide	Gamma-glutamyl Amino Acid	17663-87-5	HMDB0029155
gamma-glutamylphenylalanine	100	U1,U2,M	Neg	293.114	1825	Peptide	Gamma-glutamyl Amino Acid	7432-24-8	HMDB0000594
gamma-glutamylthreonine	100	U1,U2,M	Pos Early	249.108	1750	Peptide	Gamma-glutamyl Amino Acid	5652-48-2	HMDB0029159
gamma-glutamyltryptophan	97	U1,U2,M	U1,U2:Neg;M:Pos Early	U1,U2:332.12519;M:334.13975	U1,U2:1960;M:2975	Peptide	Gamma-glutamyl Amino Acid	66471-20-3	HMDB0029160
gamma-glutamyltyrosine	100	U1,U2,M	Pos Early	311.124	2518	Peptide	Gamma-glutamyl Amino Acid	7432-23-7	HMDB0011741
gamma-glutamylvaline	100	U1,U2,M	Neg	245.114	1072	Peptide	Gamma-glutamyl Amino Acid	2746-34-1	HMDB0011172
gamma-tocopherol/beta-tocopherol	100	U1,U2,M	Pos Late	416.364	2384	Cofactors and Vitamins	Tocopherol Metabolism		HMDB0006335,HMDB0001492	C14152,C02483
gentisate	79	U1,U2,M	U1,U2:Polar;M:Neg	U1,U2:153.01933;M:153.01933	U1,U2:905;M:1459.8	Amino Acid	Tyrosine Metabolism	490-79-9	HMDB0000152	C00628
ginkgolic acid C15:1	12	U1,U2,M	Polar	345.244	677	Xenobiotics	Food Component/Plant	22910-60-7		C10794
GlcNAc sulfate conjugate of C21H34O2 steroid**	68	U1,U2,M	Neg	299.639	4336.7	Partially Characterized Molecules	Partially Characterized Molecules
glucoheptose	4	M	Polar	209.067	2573	Xenobiotics	Food Component/Plant	62475-58-5
gluconate	100	U1,U2,M	Polar	195.051	2922	Xenobiotics	Food Component/Plant	527-07-1	HMDB0000625	C00257
glucose	100	U1,U2,M	Polar	225.062	2342	Carbohydrate	Glycolysis, Gluconeogenesis, and Pyruvate Metabolism	50-99-7	HMDB0000122	C00031
glucuronate	100	U1,U2,M	U1,U2:Neg;M:Polar	U1,U2:193.03537;M:193.03537	U1,U2:639;M:3233.3	Carbohydrate	Aminosugar Metabolism	207300-70-7	HMDB0000127	C16245
glucuronide of C10H18O2 (1)*	27	U1,U2,M	Neg	345.156	2728	Partially Characterized Molecules	Partially Characterized Molecules
glucuronide of C10H18O2 (7)*	71	U1,U2,M	Neg	345.156	3790	Partially Characterized Molecules	Partially Characterized Molecules
glucuronide of C10H18O2 (8)*	26	U1,U2,M	Neg	345.156	3865	Partially Characterized Molecules	Partially Characterized Molecules
glucuronide of piperine metabolite C17H21NO3 (3)*	82	U1,U2,M	Neg	462.177	3951	Xenobiotics	Food Component/Plant
glucuronide of piperine metabolite C17H21NO3 (4)*	95	U1,U2,M	Neg	462.177	3992	Xenobiotics	Food Component/Plant
glucuronide of piperine metabolite C17H21NO3 (5)*	86	U1,U2,M	Neg	462.177	4039	Xenobiotics	Food Component/Plant
glutamate	100	U1,U2,M	Pos Early	148.06	1500	Amino Acid	Glutamate Metabolism	56-86-0	HMDB0000148	C00025,C00217
glutamine	100	U1,U2,M	Pos Early	147.076	1291	Amino Acid	Glutamate Metabolism	56-85-9	HMDB0000641	C00064
glutamine conjugate of C6H10O2 (1)*	100	U1,U2,M	Neg	241.119	2404	Partially Characterized Molecules	Partially Characterized Molecules
glutamine conjugate of C6H10O2 (2)*	100	U1,U2,M	Neg	241.119	2526	Partially Characterized Molecules	Partially Characterized Molecules
glutamine conjugate of C7H12O2*	99	U1,U2,M	Neg	255.135	3053	Partially Characterized Molecules	Partially Characterized Molecules
glutamine_degradant*	100	U1,U2,M	Pos Early	129.066	1900	Partially Characterized Molecules	Partially Characterized Molecules	2353-44-8
glutarate (C5-DC)	95	U1,U2,M	Polar	131.035	2900	Lipid	Fatty Acid, Dicarboxylate	110-94-1	HMDB0000661	C00489
glutarylcarnitine (C5-DC)	100	U1,U2,M	Pos Early	276.144	2393	Amino Acid	Lysine Metabolism	102636-82-8	HMDB0013130
glycerate	100	U1,U2,M	Polar	105.019	2070.4	Carbohydrate	Glycolysis, Gluconeogenesis, and Pyruvate Metabolism	600-19-1	HMDB0000139,HMDB0006372	C00258
glycerol	100	U1,U2,M	Neg	91.0401	758	Lipid	Glycerolipid Metabolism	56-81-5	HMDB0000131	C00116
glycerol 3-phosphate	98	U1,U2,M	Pos Early	173.021	580	Lipid	Glycerolipid Metabolism	29849-82-9	HMDB0000126	C0093
glycerophosphoethanolamine	100	U1,U2,M	Pos Early	216.063	659	Lipid	Phospholipid Metabolism	33049-08-0	HMDB0000114	C01233
glycerophosphorylcholine (GPC)	100	U1,U2,M	Pos Early	258.11	672	Lipid	Phospholipid Metabolism	28319-77-9	HMDB0000086	C00670
glycine	100	U1,U2,M	Pos Early	76.0393	1375	Amino Acid	Glycine, Serine and Threonine Metabolism	56-40-6	HMDB0000123	C00037
glycine conjugate of C10H12O2*	82	U1,U2,M	Neg	220.098	4005	Partially Characterized Molecules	Partially Characterized Molecules
glycine conjugate of C10H14O2 (1)*	99	U1,U2,M	Neg	222.114	4335	Partially Characterized Molecules	Partially Characterized Molecules
glyco-beta-muricholate**	75	U1,U2,M	Neg	464.302	4762	Lipid	Primary Bile Acid Metabolism
glycochenodeoxycholate	97	U1,U2,M	U1,U2:Neg;M:Pos Late	U1,U2:448.30684;M:450.3214	U1,U2:5236.1;M:1270	Lipid	Primary Bile Acid Metabolism	16564-43-5	HMDB0000637	C05466
glycochenodeoxycholate 3-sulfate	97	U1,U2,M	Neg	263.628	4820	Lipid	Primary Bile Acid Metabolism		HMDB0002409,HMDB0002496,HMDB0002497
glycochenodeoxycholate glucuronide (1)	98	U1,U2,M	Neg	311.666	4806	Lipid	Primary Bile Acid Metabolism		HMDB0002579
glycocholate	100	U1,U2,M	Neg	464.302	5163	Lipid	Primary Bile Acid Metabolism	475-31-0,863-57-0	HMDB0000138	C01921
glycocholenate sulfate*	100	U1,U2,M	Neg	254.623	4750	Lipid	Secondary Bile Acid Metabolism
glycodeoxycholate	75	U1,U2,M	U1,U2:Neg;M:Pos Late	U1,U2:448.30684;M:450.3214	U1,U2:5281;M:1302	Lipid	Secondary Bile Acid Metabolism	360-65-6	HMDB00631	C05464
glycodeoxycholate 3-sulfate	96	U1,U2,M	Neg	263.628	4875	Lipid	Secondary Bile Acid Metabolism
glycohyocholate	75	U1,U2,M	Neg	464.302	5020	Lipid	Secondary Bile Acid Metabolism		HMDB0000138
glycolithocholate	74	U1,U2,M	Neg	432.312	5357.1	Lipid	Secondary Bile Acid Metabolism	474-74-8	HMDB00698	C15557
glycolithocholate sulfate*	100	U1,U2,M	Neg	255.631	5011	Lipid	Secondary Bile Acid Metabolism	15324-64-8	HMDB0002639	C11301
glycosyl ceramide (d16:1/24:1, d18:1/22:1)*	30	M	Pos Late	782.65	3373	Lipid	Hexosylceramides (HCER)
glycosyl ceramide (d18:1/20:0, d16:1/22:0)*	100	U1,U2,M	Pos Late	756.635	3414	Lipid	Hexosylceramides (HCER)
glycosyl ceramide (d18:1/23:1, d17:1/24:1)*	37	M	Pos Late	796.666	3667	Lipid	Hexosylceramides (HCER)
glycosyl ceramide (d18:2/24:1, d18:1/24:2)*	100	U1,U2,M	Pos Late	808.666	3380	Lipid	Hexosylceramides (HCER)
glycosyl-N-(2-hydroxynervonoyl)-sphingosine (d18:1/24:1(2OH))*	55	U1,U2	Pos Late	826.677	3839	Lipid	Hexosylceramides (HCER)
glycosyl-N-behenoyl-sphingadienine (d18:2/22:0)*	98	U1,U2,M	Pos Late	782.65	3420	Lipid	Hexosylceramides (HCER)
glycosyl-N-palmitoyl-sphingosine (d18:1/16:0)	100	U1,U2,M	Pos Late	700.572	2623	Lipid	Hexosylceramides (HCER)
glycosyl-N-stearoyl-sphingosine (d18:1/18:0)	99	U1,U2,M	Pos Late	728.604	3053	Lipid	Hexosylceramides (HCER)
glycoursodeoxycholate	99	U1,U2,M	Neg	448.307	5033	Lipid	Secondary Bile Acid Metabolism	64480-66-6	HMDB0000708
glycoursodeoxycholic acid sulfate (1)	64	U1,U2,M	Neg	263.628	4309	Lipid	Secondary Bile Acid Metabolism
glycyrrhetinate	33	U1,U2,M	Pos Late	471.347	1494	Xenobiotics	Food Component/Plant	471-53-4	HMDB0011628	C02283
guaiacol sulfate	100	U1,U2,M	Neg	203.002	2344	Xenobiotics	Benzoate Metabolism		HMDB0060013
guanidinoacetate	100	U1,U2,M	Polar	116.047	2884	Amino Acid	Creatine Metabolism	352-97-6	HMDB0000128	C00581
guanidinosuccinate	41	U1,U2	Pos Early	176.067	1892	Amino Acid	Guanidino and Acetamido Metabolism	6133-30-8	HMDB0003157	C03139
gulonate*	86	U1,U2,M	Polar	195.051	2750	Cofactors and Vitamins	Ascorbate and Aldarate Metabolism	20246-53-1	HMDB0003290	C00800
heme	72	U1,U2,M	Pos Late	616.177	1124	Cofactors and Vitamins	Hemoglobin and Porphyrin Metabolism	14875-96-8	HMDB0003178	C00032
heneicosapentaenoate (21:5n3)	84	U1,U2,M	Neg	315.233	5514	Lipid	Long Chain Polyunsaturated Fatty Acid (n3 and n6)	24257-10-1
heptanoate (7:0)	98	U1,U2,M	Neg	129.092	3670	Lipid	Medium Chain Fatty Acid	111-14-8	HMDB0000666	C17714
heptenedioate (C7:1-DC)*	99	U1,U2,M	Polar	157.051	2816	Lipid	Fatty Acid, Dicarboxylate
hexadecadienoate (16:2n6)	100	U1,U2,M	Neg	251.202	5398	Lipid	Long Chain Polyunsaturated Fatty Acid (n3 and n6)	28290-73-5	HMDB0000477
hexadecanedioate (C16-DC)	100	U1,U2,M	Neg	285.207	4615	Lipid	Fatty Acid, Dicarboxylate	505-54-4	HMDB0000672	C19615
hexadecasphingosine (d16:1)*	63	U1,U2,M	Pos Late	272.258	1289	Lipid	Sphingosines
hexadecenedioate (C16:1-DC)*	100	U1,U2,M	Neg	283.191	4380	Lipid	Fatty Acid, Dicarboxylate
hexanoylcarnitine (C6)	100	U1,U2,M	Pos Early	260.186	3358	Lipid	Fatty Acid Metabolism (Acyl Carnitine, Medium Chain)	6920-35-0	HMDB0000756
hexanoylglutamine	100	U1,U2,M	Neg	243.135	2780	Lipid	Fatty Acid Metabolism (Acyl Glutamine)
hexanoylglycine	79	U1,U2,M	Neg	172.098	2900	Lipid	Fatty Acid Metabolism (Acyl Glycine)	24003-67-6	HMDB0000701
hippurate	100	U1,U2,M	Neg	178.051	2106.9	Xenobiotics	Benzoate Metabolism	495-69-2	HMDB0000714	C01586
histidine	100	U1,U2,M	Neg	154.062	755.9	Amino Acid	Histidine Metabolism	5934-29-2	HMDB0000177	C00135
histidine betaine (hercynine)*	66	U1,U2,M	Pos Early	198.124	2094	Xenobiotics	Food Component/Plant	534-30-5
homoarginine	100	U1,U2,M	Pos Early	189.135	2882	Amino Acid	Urea cycle; Arginine and Proline Metabolism	156-86-5	HMDB0000670	C01924
homocitrulline	99	U1,U2,M	Polar	188.104	3006.8	Amino Acid	Urea cycle; Arginine and Proline Metabolism	1190-49-4	HMDB0000679	C02427
homostachydrine*	100	U1,U2,M	Pos Early	158.118	1750	Xenobiotics	Food Component/Plant	1195-94-4	HMDB0033433	C08283
homovanillate (HVA)	92	U1,U2,M	Neg	181.051	1649	Amino Acid	Tyrosine Metabolism	306-08-1	HMDB0000118	C05582
hydantoin-5-propionate	98	U1,U2,M	Polar	171.041	2080	Amino Acid	Histidine Metabolism	5624-26-0	HMDB0001212	C05565
hydrochlorothiazide	4	U1,U2,M	Neg	295.957	2046	Xenobiotics	Drug - Cardiovascular	58-93-5	HMDB0001928	C07041
hydroquinone sulfate	92	U1,U2,M	Neg	188.986	1395	Xenobiotics	Drug - Topical Agents	123-31-9	HMDB0240263	C00530
hydroxy-CMPF*	100	U1,U2,M	Neg	255.087	1516	Lipid	Fatty Acid, Dicarboxylate
hydroxy-N6,N6,N6-trimethyllysine*	99	U1,U2,M	Pos Early	205.155	2759	Amino Acid	Lysine Metabolism
hydroxyasparagine**	100	U1,U2,M	Pos Early	149.056	1149	Amino Acid	Alanine and Aspartate Metabolism		HMDB32332	C20631
hydroxycotinine	25	U1,U2,M	Pos Early	193.097	2030	Xenobiotics	Tobacco Metabolite	34834-67-8	HMDB0001390
hydroxypalmitoyl sphingomyelin (d18:1/16:0(OH))**	100	U1,U2,M	Pos Late	719.57	2056	Lipid	Sphingomyelins
hyocholate	76	U1,U2,M	Neg	407.28	5046	Lipid	Secondary Bile Acid Metabolism	547-75-1	HMDB0000760	C17649
hypotaurine	99	U1,U2,M	Polar	108.012	2763.4	Amino Acid	Methionine, Cysteine, SAM and Taurine Metabolism	300-84-5	HMDB0000965	C00519
hypoxanthine	100	U1,U2,M	Neg	135.031	1291.2	Nucleotide	Purine Metabolism, (Hypo)Xanthine/Inosine containing	68-94-0	HMDB0000157	C00262
ibuprofen	6	U1,U2,M	Neg	205.123	4925	Xenobiotics	Drug - Analgesics, Anesthetics	15687-27-1	HMDB0001925	C01588
ibuprofen acyl glucuronide	4	U1,U2,M	Neg	381.155	4976	Xenobiotics	Drug - Analgesics, Anesthetics	115075-59-7	HMDB0010343
imidazole lactate	100	U1,U2,M	Pos Early	157.061	2040	Amino Acid	Histidine Metabolism	14403-45-3	HMDB0002320	C05568
imidazole propionate	98	U1,U2,M	Pos Early	141.066	2263	Amino Acid	Histidine Metabolism	1074-59-5	HMDB0002271
iminodiacetate (IDA)	100	U1,U2,M	Pos Early	134.045	830	Xenobiotics	Chemical	142-73-4	HMDB0011753	C19911
indole-3-carboxylate	93	U1,U2,M	Neg	160.04	1710	Amino Acid	Tryptophan Metabolism	771-50-6	HMDB0003320	C19837
indoleacetate	100	U1,U2,M	Neg	174.056	2200	Amino Acid	Tryptophan Metabolism	6505-45-9	HMDB0000197	C00954
indoleacetoylcarnitine*	65	U2,M	Pos Early	319.165	3114	Amino Acid	Tryptophan Metabolism
indoleacetylglutamine	93	U1,U2,M	U1,U2:Neg;M:Pos Early	U1,U2:302.11463;M:304.12919	U1,U2:2535;M:2185	Amino Acid	Tryptophan Metabolism		HMDB0013240
indolelactate	100	U1,U2,M	Neg	204.067	2286	Amino Acid	Tryptophan Metabolism	832-97-3	HMDB0000671	C02043
indolepropionate	100	U1,U2,M	Neg	188.072	2795	Amino Acid	Tryptophan Metabolism	830-96-6	HMDB0002302
indolin-2-one	90	U1,U2,M	Pos Early	134.06	2575	Xenobiotics	Food Component/Plant	59-48-3		C12312
inosine	97	U1,U2,M	Neg	267.073	1602.1	Nucleotide	Purine Metabolism, (Hypo)Xanthine/Inosine containing	58-63-9	HMDB0000195	C00294
inosine 5'-monophosphate (IMP)	30	U1,U2,M	Pos Early	349.054	650	Nucleotide	Purine Metabolism, (Hypo)Xanthine/Inosine containing	4691-65-0	HMDB0000175	C00130
isobutyrylcarnitine (C4)	100	U1,U2,M	Pos Early	232.154	2810	Amino Acid	Leucine, Isoleucine and Valine Metabolism	25518-49-4	HMDB0000736
isobutyrylglycine	92	U1,U2,M	Neg	144.067	1420	Amino Acid	Leucine, Isoleucine and Valine Metabolism	15926-18-8	HMDB0000730
isoeugenol sulfate	49	U1,U2,M	Neg	243.033	3893	Xenobiotics	Food Component/Plant
isoleucine	100	U1,U2,M	Pos Early	132.102	2800	Amino Acid	Leucine, Isoleucine and Valine Metabolism	73-32-5	HMDB0000172	C06418,C00407,C16424
isoleucylglycine	87	U1,U2,M	Neg	187.109	1992	Peptide	Dipeptide	868-28-0	HMDB0028907
isoursodeoxycholate	100	U1,U2,M	Neg	391.285	4809	Lipid	Secondary Bile Acid Metabolism	78919-26-3	HMDB0000686	C17662
isovalerate (i5:0)	98	U1,U2,M	Neg	101.061	1564	Amino Acid	Leucine, Isoleucine and Valine Metabolism	503-74-2	HMDB0000718	C08262
isovalerylcarnitine (C5)	100	U1,U2,M	Pos Early	246.17	3085	Amino Acid	Leucine, Isoleucine and Valine Metabolism	31023-24-2	HMDB0000688	C20826
isovalerylglycine	83	U1,U2,M	Neg	158.082	1950	Amino Acid	Leucine, Isoleucine and Valine Metabolism	16284-60-9	HMDB00678
kynurenate	100	U1,U2,M	Neg	188.035	2224	Amino Acid	Tryptophan Metabolism	492-27-3	HMDB0000715	C01717
kynurenine	100	U1,U2,M	Pos Early	209.092	2739	Amino Acid	Tryptophan Metabolism	2922-83-0	HMDB0000684	C00328
L-urobilin	46	U1,U2,M	Pos Late	595.349	901	Cofactors and Vitamins	Hemoglobin and Porphyrin Metabolism	34217-90-8	HMDB0004159	C05793
lactate	100	U1,U2,M	U1,U2:Neg;M:Polar	U1,U2:89.02442;M:89.02442	U1,U2:681.6;M:1469	Carbohydrate	Glycolysis, Gluconeogenesis, and Pyruvate Metabolism	79-33-4	HMDB0000190	C00186
lactosyl-N-behenoyl-sphingosine (d18:1/22:0)*	97	U1,U2,M	Pos Late	946.719	3842	Lipid	Lactosylceramides (LCER)		HMDB0011594
lactosyl-N-nervonoyl-sphingosine (d18:1/24:1)*	100	U1,U2,M	Pos Late	972.735	3778	Lipid	Lactosylceramides (LCER)
lactosyl-N-palmitoyl-sphingosine (d18:1/16:0)	100	U1,U2,M	Pos Late	862.625	2527	Lipid	Lactosylceramides (LCER)	4201-62-1
lanthionine	86	U1,U2,M	Pos Early	209.059	1730	Amino Acid	Methionine, Cysteine, SAM and Taurine Metabolism	3183-02-08
laurate (12:0)	100	U1,U2,M	Neg	199.17	5300	Lipid	Medium Chain Fatty Acid	143-07-7	HMDB0000638	C02679
laurylcarnitine (C12)	100	U1,U2,M	Pos Late	344.28	1235	Lipid	Fatty Acid Metabolism (Acyl Carnitine, Medium Chain)	25518-54-1	HMDB000225
leucine	100	U1,U2,M	Pos Early	132.102	2864	Amino Acid	Leucine, Isoleucine and Valine Metabolism	61-90-5	HMDB0000687	C00123
leucylglycine	64	U1,U2,M	Pos Early	189.123	2778	Peptide	Dipeptide	686-50-0	HMDB0028929
levulinate (4-oxovalerate)	41	M	Neg	115.04	934.6	Xenobiotics	Food Component/Plant	123-76-2	HMDB0000720
levulinoylcarnitine	71	U1,U2,M	Pos Early	260.149	2520	Xenobiotics	Food Component/Plant
lidocaine	2	U1,U2,M	Pos Early	235.18	3250	Xenobiotics	Drug - Analgesics, Anesthetics	137-58-6	HMDB0014426	D00358
lignoceroyl sphingomyelin (d18:1/24:0)	100	U1,U2,M	Pos Late	815.7	3437	Lipid	Sphingomyelins	60037-60-7
lignoceroylcarnitine (C24)*	100	U1,U2,M	Pos Late	512.467	1603	Lipid	Fatty Acid Metabolism (Acyl Carnitine, Long Chain Saturated)
linoleate (18:2n6)	100	U1,U2,M	Neg	279.233	5535	Lipid	Long Chain Polyunsaturated Fatty Acid (n3 and n6)	60-33-3	HMDB0006270,HMDB0000673	C01595
linolenate [alpha or gamma; (18:3n3 or 6)]	100	U1,U2,M	Neg	277.217	5450	Lipid	Long Chain Polyunsaturated Fatty Acid (n3 and n6)		HMDB0003073,HMDB0001388	C06426,C06427
linolenoylcarnitine (C18:3)*	100	U1,U2,M	Pos Late	422.326	1310	Lipid	Fatty Acid Metabolism (Acyl Carnitine, Polyunsaturated)
linoleoyl ethanolamide	85	U1,U2,M	Neg	322.275	6150	Lipid	Endocannabinoid	68171-52-8	HMDB0012252
linoleoyl-arachidonoyl-glycerol (18:2/20:4) [1]*	36	M	Pos Late	658.541	2590	Lipid	Diacylglycerol		HMDB0007257
linoleoyl-arachidonoyl-glycerol (18:2/20:4) [2]*	92	U1,U2,M	Pos Late	658.541	2650	Lipid	Diacylglycerol		HMDB0007257
linoleoyl-linoleoyl-glycerol (18:2/18:2) [1]*	52	U2,M	Pos Late	634.541	2720	Lipid	Diacylglycerol		HMDB0007248
linoleoylcarnitine (C18:2)*	100	U1,U2,M	Pos Late	424.342	1430	Lipid	Fatty Acid Metabolism (Acyl Carnitine, Polyunsaturated)	36816-10-1	HMDB0006469
linoleoylcholine*	99	U1,U2,M	Pos Late	366.337	1388	Lipid	Fatty Acid Metabolism (Acyl Choline)		HMDB0013213
lithocholate sulfate (1)	98	U1,U2,M	Neg	227.12	4811	Lipid	Secondary Bile Acid Metabolism
lithocholic acid sulfate (2)	56	U1,U2,M	Neg	227.12	5028	Lipid	Secondary Bile Acid Metabolism
losartan	4	U1,U2,M	Pos Late	423.169	910	Xenobiotics	Drug - Cardiovascular	114798-26-4	HMDB0014816	C07072,D08146
lysine	100	U1,U2,M	Pos Early	147.113	2850	Amino Acid	Lysine Metabolism	56-87-1	HMDB0003405	C00739,C00047
lyxonate	98	U1,U2,M	Polar	165.04	2350	Carbohydrate	Pentose Metabolism
malate	100	U1,U2,M	Neg	133.014	615.6	Energy	TCA Cycle	6915-15-7	HMDB0031518,HMDB0000156,HMDB0000744	C00149,C00711,C00497
maleate	95	U1,U2,M	Polar	115.004	2640	Lipid	Fatty Acid, Dicarboxylate	110-16-7	HMDB0000176	C01384
malonylcarnitine	80	U1,U2,M	Pos Early	248.113	2086	Lipid	Fatty Acid Synthesis	853728-01-5	HMDB0002095
maltose	86	U1,U2,M	Polar	387.114	3329.4	Carbohydrate	Glycogen Metabolism	6363-53-7	HMDB0000163	C00208
mannitol/sorbitol	100	U1,U2,M	Polar	181.072	2320	Carbohydrate	Fructose, Mannose and Galactose Metabolism		HMDB0000247,HMDB0000765	C00392,C00794
mannonate*	100	U1,U2,M	Polar	195.051	2736	Xenobiotics	Food Component/Plant	642-99-9
mannose	100	U1,U2,M	Polar	225.062	2200	Carbohydrate	Fructose, Mannose and Galactose Metabolism	3458-28-4	HMDB0000169	C00159,C02209,C00936
margarate (17:0)	100	U1,U2,M	Neg	269.249	5731	Lipid	Long Chain Saturated Fatty Acid	506-12-7	HMDB0002259
margaroylcarnitine (C17)*	99	U1,U2,M	Pos Late	414.358	1424	Lipid	Fatty Acid Metabolism (Acyl Carnitine, Long Chain Saturated)	106182-29-0	HMDB0006210
metabolonic lactone sulfate	100	U1,U2,M	Neg	427.216	4802	Partially Characterized Molecules	Partially Characterized Molecules
metformin	4	U1,U2,M	Pos Early	130.109	2817	Xenobiotics	Drug - Metabolic	1115-70-4	HMDB0001921	C07151
methionine	100	U1,U2,M	Pos Early	150.058	2526	Amino Acid	Methionine, Cysteine, SAM and Taurine Metabolism	63-68-3	HMDB0000696	C00073
methionine sulfone	100	U1,U2,M	Pos Early	182.048	1250	Amino Acid	Methionine, Cysteine, SAM and Taurine Metabolism	820-10-0	HMDB0062174
methionine sulfoxide	100	U1,U2,M	Pos Early	166.053	1272	Amino Acid	Methionine, Cysteine, SAM and Taurine Metabolism	3226-65-1	HMDB0002005	C02989
methyl glucopyranoside (alpha + beta)	98	U1,U2,M	Neg	193.072	1070	Xenobiotics	Food Component/Plant		HMDB0029965
methyl indole-3-acetate	77	U1,U2,M	Pos Early	190.086	3380	Xenobiotics	Food Component/Plant	1912-33-0	HMDB0029738
methyl vanillate sulfate	26	U1,U2,M	Neg	261.007	2933	Xenobiotics	Food Component/Plant
methyl-4-hydroxybenzoate sulfate	94	U1,U2,M	Neg	230.997	2873	Xenobiotics	Benzoate Metabolism		HMDB0041646
methylnaphthyl sulfate (2)*	33	U1,U2,M	Neg	237.023	4163	Xenobiotics	Chemical
methylsuccinate	98	U1,U2,M	Polar	131.035	2800	Amino Acid	Leucine, Isoleucine and Valine Metabolism	498-21-5	HMDB0001844
methylsuccinoylcarnitine	98	U1,U2,M	Pos Early	276.144	2589	Amino Acid	Leucine, Isoleucine and Valine Metabolism
metoprolol	3	U1,U2,M	Pos Early	268.191	3312	Xenobiotics	Drug - Cardiovascular	56392-17-7	HMDB0001932	D02358
metoprolol acid metabolite*	6	U1,U2,M	Pos Early	268.154	2950	Xenobiotics	Drug - Cardiovascular	56392-14-4
mirtazapine	1	U1,U2,M	U1,U2:Pos Late;M:Pos Early	U1,U2:266.16518;M:266.16518	U1,U2:744;M:3353	Xenobiotics	Drug - Psychoactive	61337-67-5	HMDB0014514	C07570
myo-inositol	100	U1,U2,M	Polar	225.062	3506.3	Lipid	Inositol Metabolism	87-89-8	HMDB0000211	C00137
myristate (14:0)	100	U1,U2,M	Neg	227.202	5440	Lipid	Long Chain Saturated Fatty Acid	544-63-8	HMDB0000806	C06424
myristoleate (14:1n5)	100	U1,U2,M	Neg	225.186	5346.9	Lipid	Long Chain Monounsaturated Fatty Acid	544-64-9	HMDB0002000	C08322
myristoleoylcarnitine (C14:1)*	100	U1,U2,M	Pos Late	370.295	1316	Lipid	Fatty Acid Metabolism (Acyl Carnitine, Monounsaturated)	889848-55-9	HMDB0240588
myristoyl dihydrosphingomyelin (d18:0/14:0)*	100	U1,U2,M	Pos Late	677.559	2060	Lipid	Dihydrosphingomyelins		HMDB0012085
myristoylcarnitine (C14)	100	U1,U2,M	Pos Late	372.311	1350	Lipid	Fatty Acid Metabolism (Acyl Carnitine, Long Chain Saturated)	18822-89-4	HMDB000506
N-(2-furoyl)glycine	87	U1,U2,M	U1,U2:Polar;M:Pos Early	U1,U2:168.03023;M:170.04479	U1,U2:1230;M:1600	Xenobiotics	Food Component/Plant	5657-19-2,5657-19-2	HMDB0000439
N-acetyl-1-methylhistidine*	97	U1,U2,M	Pos Early	212.103	2100	Amino Acid	Histidine Metabolism
N-acetyl-2-aminoadipate	95	U1,U2,M	Pos Early	204.087	1374	Amino Acid	Lysine Metabolism			C12986
N-acetyl-2-aminooctanoate*	100	U1,U2,M	Neg	200.129	3943	Lipid	Fatty Acid, Amino		HMDB0059745
N-acetyl-3-methylhistidine*	84	U1,U2,M	Pos Early	212.103	2056	Amino Acid	Histidine Metabolism	37841-04-6
N-acetyl-4-chlorophenylalanine	34	U1	Neg	240.043	3500	Xenobiotics	Chemical	23434-92-6
N-acetyl-aspartyl-glutamate (NAAG)	92	U1,U2,M	Pos Early	305.098	1035	Amino Acid	Glutamate Metabolism	3106-85-2	HMDB0001067	C12270
N-acetyl-beta-alanine	100	U1,U2,M	Neg	130.051	773	Nucleotide	Pyrimidine Metabolism, Uracil containing	3025-95-4	HMDB0061880	C01073
N-acetyl-cadaverine	12	M	Pos Early	145.134	2385	Amino Acid	Lysine Metabolism	32343-73-0	HMDB0002284
N-acetyl-isoputreanine	100	U1,U2,M	Pos Early	203.139	2305	Amino Acid	Polyamine Metabolism
N-acetylalanine	100	U1,U2,M	Polar	130.051	1564.8	Amino Acid	Alanine and Aspartate Metabolism	97-69-8	HMDB0000766	C02847
N-acetylalliin	72	U1,U2,M	Pos Early	220.064	1348	Xenobiotics	Food Component/Plant
N-acetylarginine	100	U1,U2,M	Pos Early	217.13	2245	Amino Acid	Urea cycle; Arginine and Proline Metabolism	155-84-0	HMDB0004620	C02562
N-acetylasparagine	96	U1,U2,M	Polar	173.057	2250	Amino Acid	Alanine and Aspartate Metabolism	4033-40-3	HMDB0006028
N-acetylaspartate (NAA)	99	U1,U2,M	Neg	174.041	620.5	Amino Acid	Alanine and Aspartate Metabolism	997-55-7,997-55-7	HMDB0000812	C01042
N-acetylcarnosine	98	U1,U2,M	Pos Early	269.124	2141	Amino Acid	Histidine Metabolism	56353-15-2	HMDB0012881
N-acetylcitrulline	88	U1,U2,M	U1,U2:Neg;M:Polar	U1,U2:216.09898;M:216.09898	U1,U2:940;M:2067	Amino Acid	Urea cycle; Arginine and Proline Metabolism	33965-42-3	HMDB0000856	C15532,C02851
N-acetylglucosamine/N-acetylgalactosamine	97	U1,U2,M	Pos Early	222.097	715	Carbohydrate	Aminosugar Metabolism		HMDB0000212,HMDB0000215	C01074
N-acetylglucosaminylasparagine	99	U1,U2,M	Pos Early	336.14	1212	Carbohydrate	Aminosugar Metabolism	2776-93-4	HMDB0000489	C04540
N-acetylglutamate	100	U1,U2,M	Pos Early	190.071	1050	Amino Acid	Glutamate Metabolism	5817-03-08	HMDB0001138	C00624
N-acetylglutamine	100	U1,U2,M	Polar	187.072	2140	Amino Acid	Glutamate Metabolism	2490-97-3	HMDB0006029	C02716
N-acetylglycine	100	U1,U2,M	Pos Early	118.05	826	Amino Acid	Glycine, Serine and Threonine Metabolism	543-24-8	HMDB0000532
N-acetylhistidine	100	U1,U2,M	U1,U2:Neg;M:Polar	U1,U2:196.07276;M:196.07276	U1,U2:900;M:2088	Amino Acid	Histidine Metabolism	39145-52-3	HMDB0032055	C02997
N-acetylhomocitrulline	34	M	Pos Early	232.129	1363	Amino Acid	Urea cycle; Arginine and Proline Metabolism
N-acetylisoleucine	41	M	Neg	172.098	2325	Amino Acid	Leucine, Isoleucine and Valine Metabolism	3077-46-1	HMDB0061684
N-acetylkynurenine (2)	79	U1,U2,M	Neg	249.088	2378	Amino Acid	Tryptophan Metabolism
N-acetylleucine	99	U1,U2,M	Neg	172.098	2400	Amino Acid	Leucine, Isoleucine and Valine Metabolism	1188-21-2	HMDB0011756	C02710
N-acetylmethionine	100	U1,U2,M	Neg	190.054	1787	Amino Acid	Methionine, Cysteine, SAM and Taurine Metabolism	65-82-7	HMDB0011745	C02712
N-acetylneuraminate	100	U1,U2,M	Pos Early	310.113	660	Carbohydrate	Aminosugar Metabolism	131-48-6	HMDB0000230	C00270
N-acetylphenylalanine	100	U1,U2,M	Pos Early	208.097	2680	Amino Acid	Phenylalanine Metabolism	2018-61-3	HMDB0000512	C03519
N-acetylproline	31	U1	Pos Early	158.081	1695	Amino Acid	Urea cycle; Arginine and Proline Metabolism	1074-79-9	HMDB0094701
N-acetylputrescine	100	U1,U2,M	Pos Early	131.118	2230	Amino Acid	Polyamine Metabolism	18233-70-0	HMDB0002064	C02714
N-acetylserine	100	U1,U2,M	Polar	146.046	2000	Amino Acid	Glycine, Serine and Threonine Metabolism	97-14-3	HMDB0002931
N-acetyltaurine	100	U1,U2,M	Neg	166.018	800	Amino Acid	Methionine, Cysteine, SAM and Taurine Metabolism		HMDB0240253
N-acetyltheanine	98	U1,U2,M	Pos Early	217.118	1483	Xenobiotics	Food Component/Plant
N-acetylthreonine	100	U1,U2,M	Neg	160.062	821.6	Amino Acid	Glycine, Serine and Threonine Metabolism	17093-74-2	HMDB0062557
N-acetyltryptophan	100	U1,U2,M	Pos Early	247.108	2640	Amino Acid	Tryptophan Metabolism	1218-34-4	HMDB0013713	C03137
N-acetyltyrosine	99	U1,U2,M	Neg	222.077	1680	Amino Acid	Tyrosine Metabolism	537-55-3	HMDB0000866
N-acetylvaline	100	U1,U2,M	Neg	158.082	1704	Amino Acid	Leucine, Isoleucine and Valine Metabolism	96-81-1	HMDB0011757
N-alpha-acetylornithine	90	U1,U2,M	Pos Early	175.108	2000	Amino Acid	Urea cycle; Arginine and Proline Metabolism	6205-09-08	HMDB0003357	C00437
N-carbamoylalanine	53	U1,U2	Pos Early	133.061	950	Amino Acid	Alanine and Aspartate Metabolism	77340-50-2
N-delta-acetylornithine	100	U1,U2,M	Neg	173.093	858	Amino Acid	Urea cycle; Arginine and Proline Metabolism		HMDB0003357	C00437
N-formylanthranilic acid	97	U1,U2,M	Neg	164.035	2150	Amino Acid	Tryptophan Metabolism	3342-77-6	HMDB0004089	C05653
N-formylmethionine	100	U1,U2,M	Neg	176.039	1543.8	Amino Acid	Methionine, Cysteine, SAM and Taurine Metabolism	4289-98-9	HMDB0001015	C03145
N-formylphenylalanine	95	U1,U2,M	Neg	192.067	2360	Amino Acid	Tyrosine Metabolism	13200-85-6	HMDB0240317
N-lactoyl histidine	36	M	Pos Early	228.098	2052	Amino Acid	Histidine Metabolism
N-lactoyl isoleucine	90	U1,U2,M	Neg	202.108	2628	Amino Acid	Leucine, Isoleucine and Valine Metabolism	210769-85-0	HMDB0062180
N-lactoyl leucine	96	U1,U2,M	Neg	202.108	2663	Amino Acid	Leucine, Isoleucine and Valine Metabolism	210769-82-7	HMDB0062176
N-lactoyl phenylalanine	100	U1,U2,M	Neg	236.093	2844	Amino Acid	Phenylalanine Metabolism	183241-73-8	HMDB0062175
N-lactoyl tyrosine	73	U1,U2,M	Neg	252.088	1846	Amino Acid	Tyrosine Metabolism	1373771-50-6	HMDB0062177
N-lactoyl valine	99	U1,U2,M	Neg	188.093	2008	Amino Acid	Leucine, Isoleucine and Valine Metabolism	21753-44-6	HMDB0062181
N-methylhydroxyproline**	51	U1,U2	Pos Early	146.081	1145	Amino Acid	Urea cycle; Arginine and Proline Metabolism
N-methylpipecolate	92	U1,U2,M	Pos Early	144.102	1932	Xenobiotics	Bacterial/Fungal	41447-17-0
N-methylproline	100	U1,U2,M	Pos Early	130.086	1335	Amino Acid	Urea cycle; Arginine and Proline Metabolism	475-11-6	HMDB0094696
N-methyltaurine	74	U1,U2,M	Polar	138.023	1650	Amino Acid	Methionine, Cysteine, SAM and Taurine Metabolism	107-68-6
N-oleoylserine	98	U1,U2,M	Neg	368.281	5600	Lipid	Endocannabinoid
N-oleoyltaurine	95	U1,U2,M	Neg	388.253	5610	Lipid	Endocannabinoid	52514-04-2
N-palmitoyl-heptadecasphingosine (d17:1/16:0)*	91	U1,U2,M	Pos Late	524.504	2645	Lipid	Ceramides
N-palmitoyl-sphingadienine (d18:2/16:0)*	95	U1,U2,M	Pos Late	536.504	2490	Lipid	Ceramides
N-palmitoyl-sphinganine (d18:0/16:0)	99	U1,U2,M	Pos Late	540.535	3090	Lipid	Dihydroceramides	5966-29-0	HMDB11760
N-palmitoyl-sphingosine (d18:1/16:0)	100	U1,U2,M	Pos Late	538.519	2893	Lipid	Ceramides	24696-26-2	HMDB0004949
N-palmitoylglycine	100	U1,U2,M	Neg	312.254	5580	Lipid	Fatty Acid Metabolism (Acyl Glycine)	2441-41-0	HMDB0013034
N-palmitoylserine	72	U1,U2,M	Neg	342.265	5557	Lipid	Endocannabinoid	58725-46-5,474943-14-1
N-stearoyl-sphingadienine (d18:2/18:0)*	91	U1,U2,M	Pos Late	564.535	2846	Lipid	Ceramides
N-stearoyl-sphinganine (d18:0/18:0)*	79	U1,U2,M	Pos Late	568.566	3526	Lipid	Dihydroceramides	2304-80-5
N-stearoyl-sphingosine (d18:1/18:0)*	100	U1,U2,M	Pos Late	566.551	3392	Lipid	Ceramides	104404-17-3	HMDB0004950
N-stearoylserine*	73	U1,U2,M	Neg	370.296	5777	Lipid	Endocannabinoid
N-stearoyltaurine	84	U1,U2,M	Neg	390.268	5782	Lipid	Endocannabinoid	63155-80-6
N,N-dimethyl-5-aminovalerate	49	U1,M	Pos Early	146.118	2290	Amino Acid	Lysine Metabolism
N,N-dimethyl-pro-pro	100	U1,U2,M	Pos Early	241.155	2500	Peptide	Modified Peptides
N,N-dimethylalanine	100	U1,U2,M	Pos Early	118.086	1370	Amino Acid	Alanine and Aspartate Metabolism	2812-31-9
N,N,N-trimethyl-5-aminovalerate	100	U1,U2,M	Pos Early	160.133	2186	Amino Acid	Lysine Metabolism
N,N,N-trimethyl-alanylproline betaine (TMAP)	100	U1,U2,M	Pos Early	229.155	2470	Amino Acid	Urea cycle; Arginine and Proline Metabolism		HMDB0240365
N,O-didesmethylvenlafaxine glucuronide	1	U1,U2,M	Pos Early	426.212	2902	Xenobiotics	Drug - Psychoactive	1021933-99-2	HMDB0061167
N1-Methyl-2-pyridone-5-carboxamide	100	U1,U2,M	Neg	151.051	1668	Cofactors and Vitamins	Nicotinate and Nicotinamide Metabolism	701-44-0	HMDB0004193	C05842
N1-methyladenosine	100	U1,U2,M	Pos Early	282.12	2120	Nucleotide	Purine Metabolism, Adenine containing	15763-06-1	HMDB0003331	C02494
N1-methylinosine	97	U1,U2,M	Pos Early	283.104	1430	Nucleotide	Purine Metabolism, (Hypo)Xanthine/Inosine containing	20245-33-4	HMDB0002721
N2-acetyl,N6-methyllysine	99	U1,U2,M	Pos Early	203.139	2168	Amino Acid	Lysine Metabolism
N2-acetyl,N6,N6-dimethyllysine	99	U1,U2,M	Pos Early	217.155	2172	Amino Acid	Lysine Metabolism
N2-acetyllysine	27	M	Polar	187.109	3372.6	Amino Acid	Lysine Metabolism	1946-82-3	HMDB0000446	C12989
N2,N2-dimethylguanosine	100	U1,U2,M	Pos Early	312.13	2210	Nucleotide	Purine Metabolism, Guanine containing	2140-67-2	HMDB0004824
N2,N5-diacetylornithine	97	U1,U2,M	Neg	215.104	1367	Amino Acid	Urea cycle; Arginine and Proline Metabolism	39825-23-5
N4-acetylcytidine	94	U1,U2,M	Neg	284.089	2040	Nucleotide	Pyrimidine Metabolism, Cytidine containing	3768-18-1	HMDB0005923
N6-acetyllysine	100	U1,U2,M	Neg	187.109	1059	Amino Acid	Lysine Metabolism	692-04-6	HMDB0000206	C02727
N6-carbamoylthreonyladenosine	100	U1,U2,M	Neg	411.127	2164	Nucleotide	Purine Metabolism, Adenine containing	24719-82-2	HMDB0041623
N6-carboxymethyllysine	88	U1,U2,M	Pos Early	205.118	2500	Carbohydrate	Advanced Glycation End-product	5746-03-04	HMDB0240347
N6-methyladenosine	90	U1,U2,M	Neg	148.063	2593	Nucleotide	Purine Metabolism, Adenine containing	1867-73-8	HMDB0004044
N6-methyllysine	100	U1,U2,M	Pos Early	161.128	2831	Amino Acid	Lysine Metabolism	1188-07-4	HMDB0002038	C02728
N6-succinyladenosine	83	U1,U2,M	Neg	382.1	940	Nucleotide	Purine Metabolism, Adenine containing	4542-23-8	HMDB0000912
N6,N6-dimethyllysine	100	U1,U2,M	Pos Early	175.144	2831	Amino Acid	Lysine Metabolism	2259-86-1	HMDB0013287	C05545
N6,N6,N6-trimethyllysine	100	U1,U2,M	Pos Early	189.16	2825	Amino Acid	Lysine Metabolism	23284-33-5	HMDB0001325	C03793
naproxen	2	U1,U2,M	Neg	229.087	4155	Xenobiotics	Drug - Analgesics, Anesthetics	22204-53-1	HMDB0001923	C01517
naringenin 7-glucuronide	10	U1,U2,M	Neg	447.093	3144	Xenobiotics	Food Component/Plant
nervonoylcarnitine (C24:1)*	97	U1,U2,M	Pos Late	510.452	1602	Lipid	Fatty Acid Metabolism (Acyl Carnitine, Monounsaturated)
nicotinamide	100	U1,U2,M	Pos Early	123.055	1942	Cofactors and Vitamins	Nicotinate and Nicotinamide Metabolism	98-92-0	HMDB0001406	C00153
nicotinamide riboside	83	U1,U2,M	Pos Early	255.098	2040	Cofactors and Vitamins	Nicotinate and Nicotinamide Metabolism	1341-23-7	HMDB0000855	C03150
nicotine	2	M	Pos Early	163.123	2883	Xenobiotics	Tobacco Metabolite	54-11-5	HMDB0001934	D03365,C00745
nisinate (24:6n3)	68	U1,U2,M	Neg	355.264	5657	Lipid	Long Chain Polyunsaturated Fatty Acid (n3 and n6)	68378-49-4	HMDB0013025
nonadecanoate (19:0)	100	U1,U2,M	Neg	297.28	6068	Lipid	Long Chain Saturated Fatty Acid	646-30-0	HMDB0000772	C16535
nonanoylcarnitine (C9)	95	U1,U2,M	Pos Late	302.233	1010	Lipid	Fatty Acid Metabolism (Acyl Carnitine, Medium Chain)		HMDB0013288
norcotinine	16	U1,U2,M	Pos Early	163.087	2156	Xenobiotics	Tobacco Metabolite	17114-40-8	HMDB0001297
O-acetylhomoserine	47	U1,U2	Polar	160.062	1850	Amino Acid	Glycine, Serine and Threonine Metabolism	7540-67-2	HMDB0029423	C01077
o-cresol sulfate	91	U1,U2,M	Neg	187.007	2796	Xenobiotics	Benzoate Metabolism		HMDB0011635
O-desmethylvenlafaxine	1	U1,U2,M	Pos Early	264.196	3253	Xenobiotics	Drug - Psychoactive	300827-87-6	HMDB0015646	D07793
o-hydroxyatorvastatin	3	U1,U2,M	Neg	573.241	5015	Xenobiotics	Drug - Metabolic	214217-86-4
O-sulfo-L-tyrosine	100	U1,U2,M	Neg	260.023	990	Xenobiotics	Chemical
octadecadienedioate (C18:2-DC)*	100	U1,U2,M	Neg	309.207	4676	Lipid	Fatty Acid, Dicarboxylate
octadecanedioate (C18-DC)	100	U1,U2,M	Neg	313.238	5043	Lipid	Fatty Acid, Dicarboxylate	871-70-5	HMDB0000782
octadecanedioylcarnitine (C18-DC)*	95	U1,U2,M	Pos Late	458.348	1227	Lipid	Fatty Acid Metabolism (Acyl Carnitine, Dicarboxylate)	123233-50-1
octadecenedioate (C18:1-DC)	100	U1,U2,M	Neg	311.223	4875	Lipid	Fatty Acid, Dicarboxylate
octadecenedioylcarnitine (C18:1-DC)*	100	U1,U2,M	Pos Late	456.332	1180	Lipid	Fatty Acid Metabolism (Acyl Carnitine, Dicarboxylate)	251981-06-3
octanoylcarnitine (C8)	100	U1,U2,M	Pos Late	288.217	950	Lipid	Fatty Acid Metabolism (Acyl Carnitine, Medium Chain)	3671-77-0	HMDB0000791	C02838
oleate/vaccenate (18:1)	100	U1,U2,M	Neg	281.249	5655	Lipid	Long Chain Monounsaturated Fatty Acid		HMDB0003231,HMDB0000573,HMDB0240219,HMDB0000207	C21944,C08367,C01712,C00712
oleoyl ethanolamide	100	U1,U2,M	Neg	324.291	6450	Lipid	Endocannabinoid	111-58-0,11-58-0	HMDB0002088
oleoyl-arachidonoyl-glycerol (18:1/20:4) [1]*	41	M	Pos Late	660.556	2907	Lipid	Diacylglycerol		HMDB0007228
oleoyl-arachidonoyl-glycerol (18:1/20:4) [2]*	92	U1,U2,M	Pos Late	660.556	2990	Lipid	Diacylglycerol		HMDB0007228
oleoyl-linoleoyl-glycerol (18:1/18:2) [1]	99	U1,U2,M	Pos Late	636.556	3115	Lipid	Diacylglycerol	106292-55-1	HMDB0007219
oleoyl-linoleoyl-glycerol (18:1/18:2) [2]	99	U1,U2,M	Pos Late	636.556	3223	Lipid	Diacylglycerol	104346-53-4	HMDB0007219
oleoyl-oleoyl-glycerol (18:1/18:1) [2]*	42	M	Pos Late	638.572	3695	Lipid	Diacylglycerol		HMDB0007218
oleoylcarnitine (C18:1)	100	U1,U2,M	Pos Late	426.358	1423	Lipid	Fatty Acid Metabolism (Acyl Carnitine, Monounsaturated)	38677-66-6	HMDB0005065
oleoylcholine	97	U1,U2,M	Pos Late	368.352	1449	Lipid	Fatty Acid Metabolism (Acyl Choline)		HMDB0240596
omeprazole	4	U1,U2,M	Neg	344.107	4673	Xenobiotics	Drug - Gastrointestinal	73590-58-6	HMDB0001913	C07324
ornithine	100	U1,U2,M	Pos Early	133.097	2800	Amino Acid	Urea cycle; Arginine and Proline Metabolism	3184-13-2	HMDB0000214	C00077
orotate	100	U1,U2,M	Polar	155.01	1638.1	Nucleotide	Pyrimidine Metabolism, Orotate containing	50887-69-9	HMDB0000226	C00295
orotidine	99	U1,U2,M	Polar	287.052	2250	Nucleotide	Pyrimidine Metabolism, Orotate containing	314-50-1	HMDB0000788
oxalate (ethanedioate)	100	U1,U2,M	Neg	88.988	603	Cofactors and Vitamins	Ascorbate and Aldarate Metabolism	144-62-7	HMDB0002329	C00209
oxindolylalanine	100	U1,U2,M	Pos Early	221.092	2756	Amino Acid	Tryptophan Metabolism
p-cresol glucuronide*	97	U1,U2,M	Neg	283.082	2420	Amino Acid	Tyrosine Metabolism	17680-99-8	HMDB0011686
p-cresol sulfate	100	U1,U2,M	Neg	187.007	2890	Xenobiotics	Benzoate Metabolism	3233-57-7	HMDB0011635
palmitate (16:0)	100	U1,U2,M	Neg	255.233	5618	Lipid	Long Chain Saturated Fatty Acid	57-10-3	HMDB0000220	C00249
palmitoleate (16:1n7)	100	U1,U2,M	Neg	253.217	5475	Lipid	Long Chain Monounsaturated Fatty Acid	373-49-9	HMDB0003229	C08362
palmitoleoylcarnitine (C16:1)*	100	U1,U2,M	Pos Late	398.326	1357	Lipid	Fatty Acid Metabolism (Acyl Carnitine, Monounsaturated)
palmitoloelycholine	21	U1	Pos Late	340.321	1385	Lipid	Fatty Acid Metabolism (Acyl Choline)
palmitoyl dihydrosphingomyelin (d18:0/16:0)*	100	U1,U2,M	Pos Late	705.591	2290	Lipid	Dihydrosphingomyelins		HMDB0010168
palmitoyl ethanolamide	56	U1,U2	Neg	298.275	6300	Lipid	Endocannabinoid	544-31-0	HMDB0002100	C16512
palmitoyl sphingomyelin (d18:1/16:0)	100	U1,U2,M	Pos Late	703.575	2168	Lipid	Sphingomyelins	6254-89-3	HMDB0010169
palmitoyl-linoleoyl-glycerol (16:0/18:2) [2]*	37	M	Pos Late	610.541	3197	Lipid	Diacylglycerol		HMDB0007103
palmitoyl-sphingosine-phosphoethanolamine (d18:1/16:0)	100	U1,U2,M	Pos Late	661.528	2207	Lipid	Ceramide PEs
palmitoylcarnitine (C16)	100	U1,U2,M	Pos Late	400.342	1425	Lipid	Fatty Acid Metabolism (Acyl Carnitine, Long Chain Saturated)	6865-14-1	HMDB0000222	C02990
palmitoylcholine	99	U1,U2,M	Pos Late	342.337	1482	Lipid	Fatty Acid Metabolism (Acyl Choline)		HMDB0240592
pantoate	75	U1,U2,M	Neg	147.066	1143	Cofactors and Vitamins	Pantothenate and CoA Metabolism	470-29-1		C00522
pantothenate	100	U1,U2,M	Neg	218.103	1498.7	Cofactors and Vitamins	Pantothenate and CoA Metabolism	137-08-6	HMDB0000210	C00864
paraxanthine	99	U1,U2,M	Neg	179.057	2279	Xenobiotics	Xanthine Metabolism	611-59-6	HMDB0001860	C13747
pentadecanoate (15:0)	100	U1,U2,M	Neg	241.217	5521	Lipid	Long Chain Saturated Fatty Acid	10002-84-2,1002-84-2	HMDB0000826	C16537
pentose acid*	99	U1,U2,M	Polar	165.04	2180	Partially Characterized Molecules	Partially Characterized Molecules		HMDB0000892	C00803
perfluorooctanesulfonate (PFOS)	100	U1,U2,M	Neg	498.93	5233	Xenobiotics	Chemical	1763-23-1	HMDB0059586	C18142
perfluorooctanoate (PFOA)	100	U1,U2,M	Neg	412.966	5130	Xenobiotics	Chemical		HMDB0059587
phenol glucuronide	55	U1,U2,M	Neg	269.067	1800	Amino Acid	Tyrosine Metabolism	17685-05-1	HMDB0060014
phenol sulfate	100	U1,U2,M	Neg	172.991	2156	Amino Acid	Tyrosine Metabolism	937-34-8	HMDB0060015	C02180
phenylacetate	92	U1,U2,M	Neg	91.0554	2150	Amino Acid	Phenylalanine Metabolism	103-82-2	HMDB0000209	C07086
phenylacetylcarnitine	95	U1,U2,M	Pos Early	280.154	3092	Peptide	Acetylated Peptides	287108-21-8
phenylacetylglutamate	83	U1,U2,M	Neg	264.088	1570	Peptide	Acetylated Peptides		HMDB0059772
phenylacetylglutamine	100	U1,U2,M	U1,U2:Neg;M:Pos Early	U1,U2:263.10373;M:265.11829	U1,U2:2330;M:2145	Peptide	Acetylated Peptides	28047-15-6	HMDB0006344	C04148
phenylalanine	100	U1,U2,M	Pos Early	166.086	2878	Amino Acid	Phenylalanine Metabolism	63-91-2	HMDB0000159	C00079
phenylalanylglycine	22	M	Pos Early	223.108	2898	Peptide	Dipeptide	721-90-4	HMDB0028995
phenyllactate (PLA)	100	U1,U2,M	Polar	165.056	908	Amino Acid	Phenylalanine Metabolism	828-01-3	HMDB0000779,HMDB0000563	C05607
phenylpyruvate	100	U1,U2,M	Neg	163.04	2515	Amino Acid	Phenylalanine Metabolism	156-06-9	HMDB0000205	C00166
phosphate	100	U1,U2,M	Pos Early	98.9842	576	Energy	Oxidative Phosphorylation	7664-38-2	HMDB0001429	C00009
phosphoethanolamine	100	U1,U2,M	Pos Early	142.026	700	Lipid	Phospholipid Metabolism	1071-23-4	HMDB0000224	C00346
phytanate	44	M	Neg	311.296	5908	Xenobiotics	Food Component/Plant	14721-66-5	HMDB0000801	C01607
picolinate	97	U1,U2,M	Pos Early	124.039	910	Amino Acid	Tryptophan Metabolism	98-98-6	HMDB0002243	C10164
picolinoylglycine	99	U1,U2,M	Neg	179.046	1867	Lipid	Fatty Acid Metabolism (Acyl Glycine)	5616-29-5	HMDB0059766
pimeloylcarnitine/3-methyladipoylcarnitine (C7-DC)	98	U1,U2,M	Pos Early	304.175	2773	Lipid	Fatty Acid Metabolism (Acyl Carnitine, Dicarboxylate)
pipecolate	100	U1,U2,M	Pos Early	130.086	2200	Amino Acid	Lysine Metabolism	4043-87-2
piperine	99	U1,U2,M	Pos Late	286.144	1168	Xenobiotics	Food Component/Plant	94-62-2	HMDB0029377	C03882
pregnanediol-3-glucuronide	99	U1,U2,M	Neg	495.296	5145	Lipid	Progestin Steroids	1852-49-9	HMDB0010318
pregnanolone/allopregnanolone sulfate	13	M	Neg	397.205	5160	Lipid	Progestin Steroids		HMDB0240591,HMDB0062782	C05480
pregnenediol disulfate (C21H34O8S2)*	100	U1,U2,M	Neg	238.077	3868	Lipid	Pregnenolone Steroids
pregnenediol sulfate (C21H34O5S)*	100	U1,U2,M	Neg	397.205	5000	Lipid	Pregnenolone Steroids	1247-64-9	HMDB0000774	C18044
pregnenetriol disulfate*	100	U1,U2,M	Neg	246.075	3504	Lipid	Pregnenolone Steroids
pregnenetriol sulfate*	100	U1,U2,M	Neg	413.2	4749	Lipid	Pregnenolone Steroids
pregnenolone sulfate	98	U1,U2,M	Neg	395.19	5100	Lipid	Pregnenolone Steroids	1247-64-9	HMDB0000774	C18044
pro-hydroxy-pro	100	U1,U2,M	Pos Early	229.118	2128	Amino Acid	Urea cycle; Arginine and Proline Metabolism	18684-24-7	HMDB0006695
proline	100	U1,U2,M	Pos Early	116.071	1603	Amino Acid	Urea cycle; Arginine and Proline Metabolism	147-85-3	HMDB0000162,HMDB0003411	C00148,C000763
prolylglycine	92	U1,U2,M	Pos Early	173.092	2136	Peptide	Dipeptide	2578-57-6	HMDB0011178
propionylcarnitine (C3)	100	U1,U2,M	Pos Early	218.139	2590	Lipid	Fatty Acid Metabolism (also BCAA Metabolism)	17298-37-2	HMDB0000824	C03017
propionylglycine	96	U1,U2,M	Neg	130.051	960	Lipid	Fatty Acid Metabolism (also BCAA Metabolism)	21709-90-0	HMDB0000783
propyl 4-hydroxybenzoate	4	M	Neg	179.071	4794	Xenobiotics	Benzoate Metabolism	94-13-3	HMDB0032574	D01422
propyl 4-hydroxybenzoate sulfate	34	U1,U2,M	Neg	259.028	3971	Xenobiotics	Benzoate Metabolism	162338-10-5	HMDB0135261
pseudouridine	100	U1,U2,M	Neg	243.062	1100	Nucleotide	Pyrimidine Metabolism, Uracil containing	1445-07-4	HMDB0000767	C02067
pyridoxal	44	M	Pos Early	168.066	2343	Cofactors and Vitamins	Vitamin B6 Metabolism	65-22-5	HMDB0001545	C00250
pyridoxate	100	U1,U2,M	Neg	182.046	2185	Cofactors and Vitamins	Vitamin B6 Metabolism	82-82-6	HMDB0000017	C00847
pyrraline	94	U1,U2,M	Neg	253.119	2304	Xenobiotics	Food Component/Plant	74509-14-1	HMDB0033143	C21013
pyruvate	100	U1,U2,M	Polar	87.0088	1083	Carbohydrate	Glycolysis, Gluconeogenesis, and Pyruvate Metabolism	127-17-3	HMDB0000243	C00022
quinate	99	U1,U2,M	Polar	191.056	2432.9	Xenobiotics	Food Component/Plant	77-95-2	HMDB0003072	C00296
quinine	4	U1,U2,M	Pos Early	325.191	3378	Xenobiotics	Drug - Antibiotic	130-95-0	HMDB0014611	C06526
quinolinate	100	U1,U2,M	Pos Early	168.029	845	Cofactors and Vitamins	Nicotinate and Nicotinamide Metabolism	89-00-9	HMDB0000232	C03722
resveratrol disulfate (1)*	16	U1,U2,M	Neg	192.989	2530	Xenobiotics	Food Component/Plant
resveratrol disulfate (2)*	11	U1,U2,M	Neg	192.989	2840	Xenobiotics	Food Component/Plant
resveratrol sulfate (1)*	2	U1,U2,M	Neg	307.028	3250	Xenobiotics	Food Component/Plant
retinal	60	U1,U2,M	Pos Late	285.221	1666	Cofactors and Vitamins	Vitamin A Metabolism		HMDB0001358	C00376
retinol (Vitamin A)	100	U1,U2,M	Pos Late	269.226	1636	Cofactors and Vitamins	Vitamin A Metabolism	68-26-8	HMDB0000305	C00473
ribitol	99	U1,U2,M	Polar	151.061	1789.6	Carbohydrate	Pentose Metabolism	488-81-3	HMDB0002917,HMDB0001851,HMDB0000568,HMDB0000508	C00379,C01904,C00474,C00532
riboflavin (Vitamin B2)	93	U1,U2,M	Neg	255.089	3160	Cofactors and Vitamins	Riboflavin Metabolism	83-88-5	HMDB0000244	C00255
ribonate	99	U1,U2,M	Polar	165.04	2425	Carbohydrate	Pentose Metabolism	5336-03-08	HMDB0000867	C01685
S-1-pyrroline-5-carboxylate	96	U1,U2,M	Pos Early	114.055	1528	Amino Acid	Glutamate Metabolism	2906-39-0	HMDB0001301	C04322
S-adenosylhomocysteine (SAH)	93	U1,U2,M	Neg	383.114	1832.4	Amino Acid	Methionine, Cysteine, SAM and Taurine Metabolism	979-92-0	HMDB00939	C00021
S-allylcysteine	75	U1,U2,M	Pos Early	162.058	2690	Xenobiotics	Food Component/Plant	21593-77-1	HMDB0034323
S-carboxyethylcysteine	44	M	Pos Early	194.048	1785	Amino Acid	Methionine, Cysteine, SAM and Taurine Metabolism	4033-46-9
S-methylcysteine	100	U1,U2,M	Neg	134.028	880	Amino Acid	Methionine, Cysteine, SAM and Taurine Metabolism	1187-84-4	HMDB0002108
S-methylcysteine sulfoxide	100	U1,U2,M	Pos Early	152.038	900	Amino Acid	Methionine, Cysteine, SAM and Taurine Metabolism	6853-87-8	HMDB0029432
S-methylmethionine	74	U1,U2,M	Pos Early	164.074	2555	Amino Acid	Methionine, Cysteine, SAM and Taurine Metabolism	3493-07-12	HMDB0038670	C05319
saccharin	78	U1,U2,M	Neg	181.992	2000	Xenobiotics	Food Component/Plant	81-07-2	HMDB0029723	C12283
salicyluric glucuronide*	52	U1,U2,M	Neg	370.078	1463	Xenobiotics	Drug - Analgesics, Anesthetics		HMDB0240252
sarcosine	100	U1,U2,M	Pos Early	90.055	1280	Amino Acid	Glycine, Serine and Threonine Metabolism	107-97-1	HMDB0000271	C00213
sebacate (C10-DC)	93	U1,U2,M	Neg	201.113	1788	Lipid	Fatty Acid, Dicarboxylate	111-20-6	HMDB0000792	C08277
sedoheptulose	29	M	Polar	209.067	2255	Carbohydrate	Pentose Metabolism	3019-74-7	HMDB0003219	C02076
serine	100	U1,U2,M	Pos Early	106.05	1239	Amino Acid	Glycine, Serine and Threonine Metabolism	56-45-1	HMDB0000187	C00065
serotonin	79	U1,U2,M	Pos Early	177.102	2550	Amino Acid	Tryptophan Metabolism	153-98-0	HMDB0000259	C00780
solanidine	28	U1,U2,M	Pos Late	398.342	1010	Xenobiotics	Food Component/Plant	80-78-4	HMDB0003236	C06543
spermidine	98	U1,U2,M	Pos Early	146.165	3355	Amino Acid	Polyamine Metabolism	124-20-9	HMDB0001257	C00315
sphingadienine	80	U1,U2,M	Pos Late	298.274	1350	Lipid	Sphingolipid Synthesis	25696-03-1
sphinganine	96	U1,U2,M	Pos Late	302.305	1413	Lipid	Sphingolipid Synthesis	3102-56-5	HMDB0000269	C00836
sphinganine-1-phosphate	100	U1,U2,M	Pos Late	382.272	1431	Lipid	Sphingolipid Synthesis	19794-97-9	HMDB0001383
sphingomyelin (d17:1/14:0, d16:1/15:0)*	100	U1,U2,M	Pos Late	661.528	1950	Lipid	Sphingomyelins
sphingomyelin (d17:1/16:0, d18:1/15:0, d16:1/17:0)*	100	U1,U2,M	Pos Late	689.559	2082	Lipid	Sphingomyelins	121999-58-4
sphingomyelin (d17:2/16:0, d18:2/15:0)*	100	U1,U2,M	Pos Late	687.544	1875	Lipid	Sphingomyelins
sphingomyelin (d18:0/18:0, d19:0/17:0)*	100	U1,U2,M	Pos Late	733.622	2500	Lipid	Dihydrosphingomyelins		HMDB0012087
sphingomyelin (d18:0/20:0, d16:0/22:0)*	100	U1,U2,M	Pos Late	761.653	2850	Lipid	Dihydrosphingomyelins
sphingomyelin (d18:1/14:0, d16:1/16:0)*	100	U1,U2,M	Pos Late	675.544	1998	Lipid	Sphingomyelins		HMDB0012097
sphingomyelin (d18:1/17:0, d17:1/18:0, d19:1/16:0)	100	U1,U2,M	Pos Late	717.591	2350	Lipid	Sphingomyelins	121999-64-2
sphingomyelin (d18:1/18:1, d18:2/18:0)	100	U1,U2,M	Pos Late	729.591	2167	Lipid	Sphingomyelins	108392-10-5	HMDB0012101
sphingomyelin (d18:1/19:0, d19:1/18:0)*	100	U1,U2,M	Pos Late	745.622	2550	Lipid	Sphingomyelins
sphingomyelin (d18:1/20:0, d16:1/22:0)*	100	U1,U2,M	Pos Late	759.638	2800	Lipid	Sphingomyelins		HMDB0012102
sphingomyelin (d18:1/20:1, d18:2/20:0)*	100	U1,U2,M	Pos Late	757.622	2450	Lipid	Sphingomyelins	222403-67-0
sphingomyelin (d18:1/20:2, d18:2/20:1, d16:1/22:2)*	100	U1,U2,M	Pos Late	755.606	2200	Lipid	Sphingomyelins
sphingomyelin (d18:1/21:0, d17:1/22:0, d16:1/23:0)*	100	U1,U2,M	Pos Late	773.653	3000	Lipid	Sphingomyelins
sphingomyelin (d18:1/22:1, d18:2/22:0, d16:1/24:1)*	100	U1,U2,M	Pos Late	785.653	2775	Lipid	Sphingomyelins		HMDB0012104
sphingomyelin (d18:1/22:2, d18:2/22:1, d16:1/24:2)*	100	U1,U2,M	Pos Late	783.637	2350	Lipid	Sphingomyelins
sphingomyelin (d18:1/24:1, d18:2/24:0)*	100	U1,U2,M	Pos Late	813.684	3200	Lipid	Sphingomyelins	94359-13-4	HMDB0012107
sphingomyelin (d18:1/25:0, d19:0/24:1, d20:1/23:0, d19:1/24:0)*	100	U1,U2,M	Pos Late	829.716	3500	Lipid	Sphingomyelins
sphingomyelin (d18:2/14:0, d18:1/14:1)*	100	U1,U2,M	Pos Late	673.528	1860	Lipid	Sphingomyelins
sphingomyelin (d18:2/16:0, d18:1/16:1)*	100	U1,U2,M	Pos Late	701.559	2002	Lipid	Sphingomyelins
sphingomyelin (d18:2/18:1)*	100	U1,U2,M	Pos Late	727.575	2025	Lipid	Sphingomyelins		HMDB0001348
sphingomyelin (d18:2/21:0, d16:2/23:0)*	100	U1,U2,M	Pos Late	771.637	2500	Lipid	Sphingomyelins
sphingomyelin (d18:2/23:0, d18:1/23:1, d17:1/24:1)*	100	U1,U2,M	Pos Late	799.669	3000	Lipid	Sphingomyelins
sphingomyelin (d18:2/23:1)*	100	U1,U2,M	Pos Late	797.653	2500	Lipid	Sphingomyelins
sphingomyelin (d18:2/24:1, d18:1/24:2)*	100	U1,U2,M	Pos Late	811.669	2750	Lipid	Sphingomyelins
sphingomyelin (d18:2/24:2)*	100	U1,U2,M	Pos Late	809.653	2400	Lipid	Sphingomyelins
sphingosine	100	U1,U2,M	Pos Late	300.29	1393	Lipid	Sphingosines	123-78-4	HMDB0000252	C00319
sphingosine 1-phosphate	100	U1,U2,M	Pos Late	380.256	1375	Lipid	Sphingosines	26993-30-6	HMDB0000277	C06124
stachydrine	100	U1,U2,M	Pos Early	144.102	1440	Xenobiotics	Food Component/Plant	4136-37-2	HMDB0004827	C10172
stearate (18:0)	100	U1,U2,M	Neg	283.264	5872	Lipid	Long Chain Saturated Fatty Acid	57-11-4	HMDB0000827	C01530
stearidonate (18:4n3)	100	U1,U2,M	Neg	275.202	5395	Lipid	Long Chain Polyunsaturated Fatty Acid (n3 and n6)	111174-40-4	HMDB0006547	C16300
stearoyl sphingomyelin (d18:1/18:0)	100	U1,U2,M	Pos Late	731.606	2450	Lipid	Sphingomyelins	85187-10-6,85187-10-6	HMDB0001348	C00550
stearoylcarnitine (C18)	100	U1,U2,M	Pos Late	428.373	1485	Lipid	Fatty Acid Metabolism (Acyl Carnitine, Long Chain Saturated)	18822-91-8	HMDB0000848
stearoylcholine*	82	U1,U2,M	Pos Late	370.368	1520	Lipid	Fatty Acid Metabolism (Acyl Choline)
suberate (C8-DC)	22	M	Polar	173.082	2577.6	Lipid	Fatty Acid, Dicarboxylate	505-48-6	HMDB0000893	C08278
suberoylcarnitine (C8-DC)	43	M	Pos Early	318.191	2964	Lipid	Fatty Acid Metabolism (Acyl Carnitine, Dicarboxylate)
succinate	100	U1,U2,M	Polar	117.019	3149	Energy	TCA Cycle	110-15-6	HMDB0000254	C00042
succinimide	62	U1,U2,M	Neg	98.0247	1270	Xenobiotics	Chemical	123-56-8		C07273
succinoyltaurine	99	U1,U2,M	Polar	224.023	2572	Amino Acid	Methionine, Cysteine, SAM and Taurine Metabolism
succinylcarnitine (C4-DC)	99	U1,U2,M	Pos Early	262.129	2291	Energy	TCA Cycle	256928-74-2	HMDB0061717
sucrose	34	M	Polar	387.114	3092	Carbohydrate	Disaccharides and Oligosaccharides	57-50-1	HMDB0000258	C00089
sulfate of piperine metabolite C16H19NO3 (2)*	97	U1,U2,M	Neg	352.086	4112	Xenobiotics	Food Component/Plant
sulfate of piperine metabolite C16H19NO3 (3)*	94	U1,U2,M	Neg	352.086	4200	Xenobiotics	Food Component/Plant
sulfate of piperine metabolite C18H21NO3 (1)*	91	U1,U2,M	Neg	378.102	4481	Xenobiotics	Food Component/Plant
sulfate of piperine metabolite C18H21NO3 (3)*	88	U1,U2,M	Neg	378.102	4630	Xenobiotics	Food Component/Plant
sulfate*	100	U1,U2,M	Neg	96.9601	616	Xenobiotics	Chemical	14808-79-8	HMDB01448	C00059
tartarate	57	U1,U2,M	Neg	149.009	615.3	Xenobiotics	Food Component/Plant	87-69-4,6106-24-7	HMDB0000956,HMDB0062642	C00552,C02107,C00898
tartronate (hydroxymalonate)	99	U1,U2,M	Neg	118.999	610	Xenobiotics	Food Component/Plant	80-69-3	HMDB0035227	C02287
taurine	100	U1,U2,M	Pos Early	126.022	660	Amino Acid	Methionine, Cysteine, SAM and Taurine Metabolism	107-35-7	HMDB0000251	C00245
taurochenodeoxycholate	99	U1,U2,M	Neg	498.289	5250	Lipid	Primary Bile Acid Metabolism	6009-98-9	HMDB0000951	C05465
taurochenodeoxycholic acid 3-sulfate	82	U1,U2,M	Neg	288.62	4809	Lipid	Secondary Bile Acid Metabolism		HMDB0002486
taurocholate	89	U1,U2,M	Neg	514.284	5150	Lipid	Primary Bile Acid Metabolism	145-42-6	HMDB0000036	C05122
taurocholenate sulfate*	100	U1,U2,M	Neg	279.614	4750	Lipid	Secondary Bile Acid Metabolism
taurodeoxycholate	83	U1,U2,M	Neg	498.289	5257.4	Lipid	Secondary Bile Acid Metabolism	207737-97-1	HMDB0000896	C05463
taurodeoxycholic acid 3-sulfate	83	U1,U2,M	Neg	288.62	4850	Lipid	Secondary Bile Acid Metabolism
taurohyocholate*	9	U1,U2	Neg	514.284	5000	Lipid	Secondary Bile Acid Metabolism		HMDB0011637	C15516
taurolithocholate 3-sulfate	99	U1,U2,M	Neg	280.622	5027	Lipid	Secondary Bile Acid Metabolism	64936-83-0	HMDB0002580	C03642
tauroursodeoxycholate	24	U1,U2,M	Neg	498.289	5025	Lipid	Secondary Bile Acid Metabolism	14605-22-2	HMDB0000874
tetradecadienedioate (C14:2-DC)*	98	U1,U2,M	Neg	253.145	3148	Lipid	Fatty Acid, Dicarboxylate
tetradecadienoate (14:2)*	100	U1,U2,M	Neg	223.17	5292	Lipid	Long Chain Polyunsaturated Fatty Acid (n3 and n6)	39039-37-7	HMDB0000560
tetradecanedioate (C14-DC)	100	U1,U2,M	Neg	257.176	3985	Lipid	Fatty Acid, Dicarboxylate	821-38-5	HMDB0000872
tetrahydrocortisol glucuronide	100	U1,U2,M	Neg	541.265	4666	Lipid	Corticosteroids
tetrahydrocortisone glucuronide (5)	99	U1,U2,M	Neg	539.25	4684	Lipid	Corticosteroids
theanine	27	U1,U2,M	Pos Early	175.108	2180	Xenobiotics	Food Component/Plant	3081-61-6	HMDB0034365	C01047
theobromine	100	U1,U2,M	Pos Early	181.072	1600	Xenobiotics	Xanthine Metabolism	83-67-0	HMDB0002825	C07480
theophylline	100	U1,U2,M	Neg	179.057	2356.9	Xenobiotics	Xanthine Metabolism	58-55-9	HMDB0001889	C07130
thioproline	100	U1,U2,M	Pos Early	134.027	1250	Xenobiotics	Chemical	34592-47-4
threonate	100	U1,U2,M	Polar	135.03	2384	Cofactors and Vitamins	Ascorbate and Aldarate Metabolism	70753-61-6	HMDB0062620,HMDB0000943	C01620
threonine	100	U1,U2,M	Pos Early	120.066	1514	Amino Acid	Glycine, Serine and Threonine Metabolism	72-19-5	HMDB0000167	C00188
thymine	7	U1,U2,M	Neg	125.036	1654	Nucleotide	Pyrimidine Metabolism, Thymine containing	65-71-4	HMDB0000262	C00178
thymol sulfate	98	U1,U2,M	Neg	229.054	4410	Xenobiotics	Food Component/Plant	89-83-8	HMDB0062720	C09908
thyroxine	100	U1,U2,M	Neg	775.679	4808	Amino Acid	Tyrosine Metabolism	51-48-9	HMDB0000248	C01829
tigloylglycine	51	U1,U2,M	Pos Early	158.081	1926	Amino Acid	Leucine, Isoleucine and Valine Metabolism	35842-45-6	HMDB0000959
tiglylcarnitine (C5:1-DC)	96	U1,U2,M	Pos Early	244.154	2962	Amino Acid	Leucine, Isoleucine and Valine Metabolism	64191-86-2	HMDB0002366
trans-2-hexenoylglycine	85	U1,U2,M	Neg	170.082	2707	Lipid	Fatty Acid Metabolism (Acyl Glycine)
trans-3,4-methyleneheptanoate	74	U1,U2,M	Neg	141.092	3807	Xenobiotics	Food Component/Plant
trans-4-hydroxyproline	100	U1,U2,M	Pos Early	132.066	1064	Amino Acid	Urea cycle; Arginine and Proline Metabolism	51-35-4	HMDB0000725	C01157
trans-urocanate	99	U1,U2,M	Pos Early	139.05	2285	Amino Acid	Histidine Metabolism	104-98-3	HMDB0000301	C00785
tricosanoyl sphingomyelin (d18:1/23:0)*	100	U1,U2,M	Pos Late	801.684	3350	Lipid	Sphingomyelins		HMDB0012105
tridecenedioate (C13:1-DC)*	100	U1,U2,M	Neg	241.145	3051	Lipid	Fatty Acid, Dicarboxylate
trigonelline (N'-methylnicotinate)	100	U1,U2,M	Pos Early	138.055	1388	Cofactors and Vitamins	Nicotinate and Nicotinamide Metabolism	535-83-1	HMDB0000875	C01004
trimethylamine N-oxide	100	U1,U2,M	Pos Early	76.0757	2100	Lipid	Phospholipid Metabolism	1184-78-7	HMDB0000925	C01104
trizma acetate	37	U1,U2,M	Pos Early	122.081	1884	Xenobiotics	Chemical	6850-28-8		C07182
tryptophan	100	U1,U2,M	Pos Early	205.097	2986	Amino Acid	Tryptophan Metabolism	73-22-3	HMDB0000929	C00078
tryptophan betaine	100	U1,U2,M	Pos Early	247.144	2673	Amino Acid	Tryptophan Metabolism	20671-76-5	HMDB0061115	C09213
tyramine O-sulfate	84	U1,U2,M	Neg	216.034	1565	Amino Acid	Tyrosine Metabolism	30223-92-8	HMDB0006409
tyrosine	100	U1,U2,M	Pos Early	182.081	2430	Amino Acid	Tyrosine Metabolism	60-18-4	HMDB0000158	C00082
umbelliferone sulfate	63	U1,U2,M	Neg	240.981	2440	Xenobiotics	Food Component/Plant	69526-88-1	HMDB0240565
undecanedioate (C11-DC)	21	M	Neg	215.129	2440	Lipid	Fatty Acid, Dicarboxylate	1852-04-6	HMDB0000888
undecenoylcarnitine (C11:1)	100	U1,U2,M	Pos Late	328.248	1069	Lipid	Fatty Acid Metabolism (Acyl Carnitine, Monounsaturated)
uracil	95	U1,U2,M	Neg	111.02	1086	Nucleotide	Pyrimidine Metabolism, Uracil containing	66-22-8	HMDB0000300	C00106
urate	100	U1,U2,M	Neg	167.021	757.1	Nucleotide	Purine Metabolism, (Hypo)Xanthine/Inosine containing	120K5305,69-93-2	HMDB0000289	C00366
urea	100	U1,U2,M	Pos Early	121.072	700	Amino Acid	Urea cycle; Arginine and Proline Metabolism	57-13-6	HMDB0000294	C00086
uridine	100	U1,U2,M	Neg	243.062	1457.6	Nucleotide	Pyrimidine Metabolism, Uracil containing	58-96-8	HMDB0000296	C00299
Urolithin B glucuronide	3	M	Neg	387.072	3384	Xenobiotics	Bacterial/Fungal		HMDB41787
ursocholate	2	M	Neg	407.28	4648	Lipid	Secondary Bile Acid Metabolism	2955-27-3	HMDB0000917	C17644
ursodeoxycholate	77	U1,U2,M	Neg	391.285	5055	Lipid	Secondary Bile Acid Metabolism	128-13-2	HMDB0000946	C07880
valine	100	U1,U2,M	Neg	116.072	909.4	Amino Acid	Leucine, Isoleucine and Valine Metabolism	72-18-4	HMDB0000883	C00183
valylglycine	35	M	Neg	173.093	1506	Peptide	Dipeptide	686-43-1	HMDB0029127
valylleucine	36	M	Pos Early	231.17	3138	Peptide	Dipeptide	22906-55-4	HMDB0029131
vanillactate	95	U1,U2,M	Neg	211.061	1625	Amino Acid	Tyrosine Metabolism	2475-56-1	HMDB0000913
vanillic acid glycine	75	U1,U2,M	Neg	224.056	1682	Xenobiotics	Food Component/Plant		HMDB0060026
vanillic alcohol sulfate	29	U1,U2,M	Neg	233.013	1808	Amino Acid	Tyrosine Metabolism	754920-02-0	HMDB0041788
vanillylmandelate (VMA)	100	U1,U2,M	Neg	197.046	941	Amino Acid	Tyrosine Metabolism	55-10-7	HMDB0000291	C05584
venlafaxine	1	U1,U2,M	Pos Late	278.211	848	Xenobiotics	Drug - Psychoactive	93413-69-5	HMDB0005016	C07187
X - 07765	73	U1,U2,M	Neg	245.048	3698	Uncharacterized molecules	Uncharacterized molecules
X - 10458	88	U1,U2,M	Neg	231.124	3634	Uncharacterized molecules	Uncharacterized molecules
X - 11299	99	U1,U2,M	Neg	507.222	4886	Uncharacterized molecules	Uncharacterized molecules
X - 11308	100	U1,U2,M	Neg	365.27	5163	Uncharacterized molecules	Uncharacterized molecules
X - 11315	100	U1,U2,M	Neg	128.072	1157	Uncharacterized molecules	Uncharacterized molecules
X - 11372	100	U1,U2,M	Neg	467.373	5319	Uncharacterized molecules	Uncharacterized molecules
X - 11378	54	U1,U2	Neg	445.331	5343	Uncharacterized molecules	Uncharacterized molecules
X - 11381	100	U1,U2,M	Neg	184.098	1118	Uncharacterized molecules	Uncharacterized molecules
X - 11444	100	U1,U2,M	Neg	541.265	3972	Uncharacterized molecules	Uncharacterized molecules
X - 11470	99	U1,U2,M	Neg	525.271	4151	Uncharacterized molecules	Uncharacterized molecules
X - 11478	98	U1,U2,M	Neg	165.092	4285	Uncharacterized molecules	Uncharacterized molecules
X - 11483	89	U1,U2,M	Neg	505.208	4449	Uncharacterized molecules	Uncharacterized molecules
X - 11632	91	U1,U2,M	Neg	229.108	3377	Uncharacterized molecules	Uncharacterized molecules
X - 11787	100	U1,U2,M	Pos Early	148.097	2319	Uncharacterized molecules	Uncharacterized molecules
X - 11795	100	U1,U2,M	Pos Early	148.097	2590	Uncharacterized molecules	Uncharacterized molecules
X - 11843	86	U1,U2,M	Neg	230.013	2674.6	Uncharacterized molecules	Uncharacterized molecules
X - 11847	59	U2,M	Neg	259.01	3087	Uncharacterized molecules	Uncharacterized molecules
X - 11849	91	U1,U2,M	Neg	266.018	3215	Uncharacterized molecules	Uncharacterized molecules
X - 11850	96	U1,U2,M	Neg	226.018	3176	Uncharacterized molecules	Uncharacterized molecules
X - 11852	91	U1,U2,M	Neg	232.995	3277.6	Uncharacterized molecules	Uncharacterized molecules
X - 11858	64	U1,U2,M	Neg	437.055	4414	Uncharacterized molecules	Uncharacterized molecules
X - 11880	100	U1,U2,M	Neg	537.416	5341	Uncharacterized molecules	Uncharacterized molecules
X - 12007	93	U1,U2,M	Neg	222.992	1357	Uncharacterized molecules	Uncharacterized molecules
X - 12013	69	U1,U2,M	Neg	242.013	2066	Uncharacterized molecules	Uncharacterized molecules
X - 12015	35	M	Neg	216.088	1296	Uncharacterized molecules	Uncharacterized molecules
X - 12026	100	U1,U2,M	Neg	180.053	1652	Uncharacterized molecules	Uncharacterized molecules
X - 12096	38	U1,U2	Pos Early	174.124	2530	Uncharacterized molecules	Uncharacterized molecules
X - 12100	100	U1,U2,M	Pos Early	221.092	2650	Uncharacterized molecules	Uncharacterized molecules
X - 12101	99	U1,U2,M	Pos Early	164.074	2700	Uncharacterized molecules	Uncharacterized molecules
X - 12104	100	U1,U2,M	Neg	269.077	1763	Uncharacterized molecules	Uncharacterized molecules
X - 12111	62	U1,U2,M	Neg	142.051	877	Uncharacterized molecules	Uncharacterized molecules
X - 12112	99	U1,U2,M	Pos Early	142.086	950	Uncharacterized molecules	Uncharacterized molecules
X - 12117	92	U1,U2,M	Pos Early	204.134	2366	Uncharacterized molecules	Uncharacterized molecules
X - 12126	72	U1,U2,M	Neg	324.074	1205	Uncharacterized molecules	Uncharacterized molecules
X - 12127	69	U1,U2,M	Pos Early	226.082	2160	Uncharacterized molecules	Uncharacterized molecules
X - 12193	88	U1,U2,M	Neg	201.114	2360	Uncharacterized molecules	Uncharacterized molecules
X - 12216	99	U1,U2,M	Neg	227.997	1691	Uncharacterized molecules	Uncharacterized molecules
X - 12261	51	U1,U2,M	Neg	258.008	1853	Uncharacterized molecules	Uncharacterized molecules
X - 12283	97	U1,U2,M	Pos Early	245.092	2646	Uncharacterized molecules	Uncharacterized molecules
X - 12306	79	U1,U2,M	Neg	247.028	2350	Uncharacterized molecules	Uncharacterized molecules
X - 12407	52	U1,U2,M	Neg	204.981	1873	Uncharacterized molecules	Uncharacterized molecules
X - 12410	80	U1,U2,M	Neg	274.039	2086	Uncharacterized molecules	Uncharacterized molecules
X - 12411	99	U1,U2,M	Neg	195.033	1037	Uncharacterized molecules	Uncharacterized molecules
X - 12456	67	U1,U2,M	Neg	427.216	4342	Uncharacterized molecules	Uncharacterized molecules
X - 12462	100	U1,U2,M	Pos Early	148.043	1790	Uncharacterized molecules	Uncharacterized molecules
X - 12543	27	M	Neg	181.051	1409	Uncharacterized molecules	Uncharacterized molecules
X - 12544	99	U1,U2,M	Neg	209.082	3166.9	Uncharacterized molecules	Uncharacterized molecules
X - 12680	98	U1,U2,M	Pos Early	229.129	2875	Uncharacterized molecules	Uncharacterized molecules
X - 12689	76	U1,M	Pos Early	278.123	1583	Uncharacterized molecules	Uncharacterized molecules
X - 12707	91	U1,U2,M	Neg	249.008	1196	Uncharacterized molecules	Uncharacterized molecules
X - 12726	59	U1,U2,M	Neg	233.013	1942	Uncharacterized molecules	Uncharacterized molecules
X - 12729	92	U1,U2,M	Neg	227.997	2021	Uncharacterized molecules	Uncharacterized molecules
X - 12730	29	U1,U2,M	Neg	203.997	2048	Uncharacterized molecules	Uncharacterized molecules
X - 12740	80	U1,U2,M	Neg	287.023	2497	Uncharacterized molecules	Uncharacterized molecules
X - 12753	27	U1,U2,M	Pos Early	220.064	1422	Uncharacterized molecules	Uncharacterized molecules
X - 12798	100	U1,U2,M	Pos Early	240.102	2011	Uncharacterized molecules	Uncharacterized molecules
X - 12812	94	U1,U2,M	Neg	208.062	2435	Uncharacterized molecules	Uncharacterized molecules
X - 12816	82	U1,U2,M	Neg	495.224	2700	Uncharacterized molecules	Uncharacterized molecules
X - 12822	95	U1,U2,M	Neg	389.093	2790	Uncharacterized molecules	Uncharacterized molecules
X - 12830	75	U1,U2,M	Neg	372.113	3197	Uncharacterized molecules	Uncharacterized molecules
X - 12839	68	U1,U2,M	Neg	269.152	3895	Uncharacterized molecules	Uncharacterized molecules
X - 12844	100	U1,U2,M	Neg	539.249	4185	Uncharacterized molecules	Uncharacterized molecules
X - 12847	96	U1,U2,M	Neg	227.039	4247	Uncharacterized molecules	Uncharacterized molecules
X - 12849	98	U1,U2,M	Neg	331.176	4696	Uncharacterized molecules	Uncharacterized molecules
X - 12851	85	U1,U2,M	Neg	311.666	4844	Uncharacterized molecules	Uncharacterized molecules
X - 12906	87	U1,U2,M	Neg	158.046	793	Uncharacterized molecules	Uncharacterized molecules
X - 13007	25	M	Neg	329.234	4597	Uncharacterized molecules	Uncharacterized molecules
X - 13431	100	U1,U2,M	Pos Late	302.232	960	Uncharacterized molecules	Uncharacterized molecules
X - 13507	98	U1,U2,M	Pos Early	158.093	2520	Uncharacterized molecules	Uncharacterized molecules
X - 13553	94	U1,U2,M	Neg	263.023	1407	Uncharacterized molecules	Uncharacterized molecules
X - 13658	23	U1,U2,M	Neg	253.083	4643	Uncharacterized molecules	Uncharacterized molecules
X - 13684	96	U1,U2,M	Pos Early	242.015	1642	Uncharacterized molecules	Uncharacterized molecules
X - 13728	98	U1,U2,M	Neg	197.068	1589	Uncharacterized molecules	Uncharacterized molecules
X - 13729	96	U1,U2,M	Neg	241.977	1745	Uncharacterized molecules	Uncharacterized molecules
X - 13844	91	U1,U2,M	Neg	209.057	1442	Uncharacterized molecules	Uncharacterized molecules
X - 13866	100	U1,U2,M	Neg	253.108	2417.8	Uncharacterized molecules	Uncharacterized molecules
X - 14056	100	U1,U2,M	Pos Early	192.033	810	Uncharacterized molecules	Uncharacterized molecules
X - 14939	100	U1,U2,M	Neg	165.092	4353	Uncharacterized molecules	Uncharacterized molecules
X - 15245	59	U1,U2,M	Neg	233.03	568	Uncharacterized molecules	Uncharacterized molecules
X - 15461	100	U1,U2,M	Pos Early	160.097	1624	Uncharacterized molecules	Uncharacterized molecules
X - 15486	100	U1,U2,M	Neg	269.151	3629	Uncharacterized molecules	Uncharacterized molecules
X - 15503	100	U1,U2,M	Neg	193.063	1845	Uncharacterized molecules	Uncharacterized molecules
X - 15674	74	U1,U2,M	Neg	187.025	1362	Uncharacterized molecules	Uncharacterized molecules
X - 15728	96	U1,U2,M	Neg	231.033	3976	Uncharacterized molecules	Uncharacterized molecules
X - 16087	91	U1,U2,M	Neg	443.157	4143	Uncharacterized molecules	Uncharacterized molecules
X - 16124	80	U1,U2,M	Neg	203.002	2563.6	Uncharacterized molecules	Uncharacterized molecules
X - 16397	98	U1,U2,M	Pos Early	248.095	2809	Uncharacterized molecules	Uncharacterized molecules
X - 16580	100	U1,U2,M	Pos Early	222.079	2537	Uncharacterized molecules	Uncharacterized molecules
X - 16649	26	U1,U2,M	Neg	353.035	3018	Uncharacterized molecules	Uncharacterized molecules
X - 16935	90	U1,U2,M	Neg	447.276	4471	Uncharacterized molecules	Uncharacterized molecules
X - 16938	44	M	Neg	233.103	2000	Uncharacterized molecules	Uncharacterized molecules
X - 16964	100	U1,U2,M	Neg	174.059	3034	Uncharacterized molecules	Uncharacterized molecules
X - 17010	81	U1,U2,M	Neg	189.114	3178	Uncharacterized molecules	Uncharacterized molecules
X - 17301	25	U1,M	Pos Early	179.118	2911	Uncharacterized molecules	Uncharacterized molecules
X - 17323	96	U1,U2,M	Pos Early	272.185	3307	Uncharacterized molecules	Uncharacterized molecules
X - 17325	91	U1,U2,M	Neg	184.098	2868	Uncharacterized molecules	Uncharacterized molecules
X - 17328	24	M	Pos Late	308.185	910	Uncharacterized molecules	Uncharacterized molecules
X - 17335	97	U1,U2,M	Pos Late	248.168	1052	Uncharacterized molecules	Uncharacterized molecules
X - 17343	1	M	Neg	190.966	1326	Uncharacterized molecules	Uncharacterized molecules
X - 17348	22	U1,U2,M	Neg	247.083	2545	Uncharacterized molecules	Uncharacterized molecules
X - 17351	96	U1,U2,M	Neg	243.078	3390	Uncharacterized molecules	Uncharacterized molecules
X - 17353	44	U1,U2,M	Neg	507.209	3430	Uncharacterized molecules	Uncharacterized molecules
X - 17354	72	U1,U2,M	Neg	473.147	3520	Uncharacterized molecules	Uncharacterized molecules
X - 17355	3	M	Neg	474.176	3784	Uncharacterized molecules	Uncharacterized molecules
X - 17357	99	U1,U2,M	Neg	541.266	4098	Uncharacterized molecules	Uncharacterized molecules
X - 17365	44	U1,U2,M	Neg	282.049	1785	Uncharacterized molecules	Uncharacterized molecules
X - 17367	81	U1,U2,M	Neg	182.083	2710	Uncharacterized molecules	Uncharacterized molecules
X - 17438	74	U1,U2,M	Neg	245.139	1950	Uncharacterized molecules	Uncharacterized molecules
X - 17612	50	U1,U2	Neg	567.319	4308	Uncharacterized molecules	Uncharacterized molecules
X - 17653	99	U1,U2,M	Neg	365.269	5128	Uncharacterized molecules	Uncharacterized molecules
X - 17654	98	U1,U2,M	Neg	365.269	5200	Uncharacterized molecules	Uncharacterized molecules
X - 17655	16	U1,U2,M	Neg	421.061	4169	Uncharacterized molecules	Uncharacterized molecules
X - 17676	99	U1,U2,M	Neg	167.047	1485	Uncharacterized molecules	Uncharacterized molecules
X - 17685	71	U1,U2,M	Neg	233.013	2575	Uncharacterized molecules	Uncharacterized molecules
X - 17690	87	U1,U2,M	Neg	245.049	2904	Uncharacterized molecules	Uncharacterized molecules
X - 18345	30	M	Neg	245.114	1400	Uncharacterized molecules	Uncharacterized molecules
X - 18779	99	U1,U2,M	Neg	209.045	1969	Uncharacterized molecules	Uncharacterized molecules
X - 18886	97	U1,U2,M	Neg	217.108	1870	Uncharacterized molecules	Uncharacterized molecules
X - 18887	97	U1,U2,M	Neg	328.152	2229	Uncharacterized molecules	Uncharacterized molecules
X - 18888	81	U1,U2,M	Neg	267.124	2494	Uncharacterized molecules	Uncharacterized molecules
X - 18899	94	U1,U2,M	Neg	337.143	3730	Uncharacterized molecules	Uncharacterized molecules
X - 18901	99	U1,U2,M	Neg	211.025	3800	Uncharacterized molecules	Uncharacterized molecules
X - 18913	100	U1,U2,M	Neg	185.118	4538	Uncharacterized molecules	Uncharacterized molecules
X - 18921	100	U1,U2,M	Neg	193.124	4870	Uncharacterized molecules	Uncharacterized molecules
X - 18922	99	U1,U2,M	Neg	299.186	4928	Uncharacterized molecules	Uncharacterized molecules
X - 18935	28	M	Neg	227.998	1917	Uncharacterized molecules	Uncharacterized molecules
X - 19141	100	U1,U2,M	Neg	415.197	3705	Uncharacterized molecules	Uncharacterized molecules
X - 19183	36	U1,U2,M	Neg	230.05	1665	Uncharacterized molecules	Uncharacterized molecules
X - 19299	24	M	Neg	227.129	3728	Uncharacterized molecules	Uncharacterized molecules
X - 19438	93	U1,U2,M	Neg	217.072	1209	Uncharacterized molecules	Uncharacterized molecules
X - 21258	100	U1,U2,M	Neg	213.023	3915	Uncharacterized molecules	Uncharacterized molecules
X - 21285	85	U1,U2,M	Neg	365.143	4500	Uncharacterized molecules	Uncharacterized molecules
X - 21286	100	U1,U2,M	Neg	164.036	1550	Uncharacterized molecules	Uncharacterized molecules
X - 21310	100	U1,U2,M	Neg	233.985	2235	Uncharacterized molecules	Uncharacterized molecules
X - 21312	62	U1,U2,M	Neg	243.034	2757.7	Uncharacterized molecules	Uncharacterized molecules
X - 21319	99	U1,U2,M	Neg	165.092	4238	Uncharacterized molecules	Uncharacterized molecules
X - 21339	99	U1,U2,M	Neg	453.323	5105	Uncharacterized molecules	Uncharacterized molecules
X - 21342	100	U1,U2,M	Neg	385.166	5149	Uncharacterized molecules	Uncharacterized molecules
X - 21353	100	U1,U2,M	Neg	239.166	5196	Uncharacterized molecules	Uncharacterized molecules
X - 21355	44	M	Neg	135.045	5225	Uncharacterized molecules	Uncharacterized molecules
X - 21364	100	U1,U2,M	Neg	213.086	3757	Uncharacterized molecules	Uncharacterized molecules
X - 21383	100	U1,U2,M	Neg	223.098	2448	Uncharacterized molecules	Uncharacterized molecules
X - 21410	67	U1,U2,M	Neg	385.17	3921	Uncharacterized molecules	Uncharacterized molecules
X - 21441	99	U1,U2,M	Neg	294.113	3025.4	Uncharacterized molecules	Uncharacterized molecules
X - 21442	93	U1,U2,M	Neg	333.208	3823	Uncharacterized molecules	Uncharacterized molecules
X - 21467	99	U1,U2,M	Neg	262.621	4041	Uncharacterized molecules	Uncharacterized molecules
X - 21470	97	U1,U2,M	Neg	232.059	3249	Uncharacterized molecules	Uncharacterized molecules
X - 21471	97	U1,U2,M	Neg	295.112	4039	Uncharacterized molecules	Uncharacterized molecules
X - 21607	98	U1,U2,M	Neg	167.108	4529	Uncharacterized molecules	Uncharacterized molecules
X - 21661	15	M	Neg	259.009	3034	Uncharacterized molecules	Uncharacterized molecules
X - 21733	87	U1,U2,M	Neg	248.056	2716	Uncharacterized molecules	Uncharacterized molecules
X - 21736	100	U1,U2,M	Neg	183.139	3345	Uncharacterized molecules	Uncharacterized molecules
X - 21740	69	U1,U2,M	Neg	188.075	3613	Uncharacterized molecules	Uncharacterized molecules
X - 21742	66	U1,U2,M	Neg	204.082	4170	Uncharacterized molecules	Uncharacterized molecules
X - 21752	73	U1,U2,M	Neg	621.331	5090	Uncharacterized molecules	Uncharacterized molecules
X - 21796	100	U1,U2,M	Neg	138.057	1625	Uncharacterized molecules	Uncharacterized molecules
X - 21803	31	U1,U2,M	Neg	212.003	2035	Uncharacterized molecules	Uncharacterized molecules
X - 21815	56	U1,U2,M	Neg	279.1	2620	Uncharacterized molecules	Uncharacterized molecules
X - 21816	24	M	Neg	113.098	2655	Uncharacterized molecules	Uncharacterized molecules
X - 21821	94	U1,U2,M	Neg	243.078	2930	Uncharacterized molecules	Uncharacterized molecules
X - 21829	55	U1,U2	Neg	245.14	3440	Uncharacterized molecules	Uncharacterized molecules
X - 21834	91	U1,U2,M	Neg	229.018	3720	Uncharacterized molecules	Uncharacterized molecules
X - 21839	56	U1,U2,M	Neg	452.194	3925	Uncharacterized molecules	Uncharacterized molecules
X - 21840	59	U1,U2,M	Neg	347.173	3945	Uncharacterized molecules	Uncharacterized molecules
X - 21842	56	U1,U2,M	Neg	277.022	3990	Uncharacterized molecules	Uncharacterized molecules
X - 21845	61	U1,U2,M	Neg	356.119	4085	Uncharacterized molecules	Uncharacterized molecules
X - 22143	32	M	Neg	216.088	1263	Uncharacterized molecules	Uncharacterized molecules
X - 22162	100	U1,U2,M	Pos Early	150.058	960	Uncharacterized molecules	Uncharacterized molecules
X - 22509	73	U1,U2,M	Neg	473.146	3562	Uncharacterized molecules	Uncharacterized molecules
X - 22520	29	M	Neg	263.628	4389	Uncharacterized molecules	Uncharacterized molecules
X - 22771	100	U1,U2,M	Neg	160.044	2180	Uncharacterized molecules	Uncharacterized molecules
X - 22776	96	U1,U2,M	Neg	252.044	3615	Uncharacterized molecules	Uncharacterized molecules
X - 22834	55	U1,U2,M	Neg	448.308	5095	Uncharacterized molecules	Uncharacterized molecules
X - 23587	99	U1,U2,M	Pos Early	132.102	1230	Uncharacterized molecules	Uncharacterized molecules
X - 23593	99	U1,U2,M	Pos Early	191.102	1531	Uncharacterized molecules	Uncharacterized molecules
X - 23636	100	U1,U2,M	Pos Early	249.108	1129	Uncharacterized molecules	Uncharacterized molecules
X - 23639	100	U1,U2,M	Pos Early	134.081	1640	Uncharacterized molecules	Uncharacterized molecules
X - 23641	83	U1,U2,M	Pos Late	288.217	910	Uncharacterized molecules	Uncharacterized molecules
X - 23644	100	U1,U2,M	Pos Early	146.081	983	Uncharacterized molecules	Uncharacterized molecules
X - 23655	88	U1,U2,M	Pos Early	110.06	2200	Uncharacterized molecules	Uncharacterized molecules
X - 23659	98	U1,U2,M	Pos Early	143.118	2449	Uncharacterized molecules	Uncharacterized molecules
X - 23662	55	U1,U2,M	Pos Early	159.149	2622	Uncharacterized molecules	Uncharacterized molecules
X - 23665	100	U1,U2,M	Pos Early	217.154	2894	Uncharacterized molecules	Uncharacterized molecules
X - 23678	73	U1,U2,M	Pos Late	220.136	871	Uncharacterized molecules	Uncharacterized molecules
X - 23680	100	U1,U2,M	Pos Late	338.232	1049	Uncharacterized molecules	Uncharacterized molecules
X - 23739	100	U1,U2,M	Pos Early	262.103	1286	Uncharacterized molecules	Uncharacterized molecules
X - 23780	97	U1,U2,M	Pos Early	144.102	2190	Uncharacterized molecules	Uncharacterized molecules
X - 23782	100	U1,U2,M	Pos Late	349.273	1627	Uncharacterized molecules	Uncharacterized molecules
X - 23787	80	U1,U2,M	Neg	383.153	4343	Uncharacterized molecules	Uncharacterized molecules
X - 23974	94	U1,U2,M	Neg	197.118	4995.3	Uncharacterized molecules	Uncharacterized molecules
X - 23997	94	U1,U2,M	Pos Early	223.074	1634	Uncharacterized molecules	Uncharacterized molecules
X - 24241	43	M	Pos Early	186.112	2239	Uncharacterized molecules	Uncharacterized molecules
X - 24295	100	U1,U2,M	Neg	217.071	1152	Uncharacterized molecules	Uncharacterized molecules
X - 24306	44	M	Neg	171.078	1232	Uncharacterized molecules	Uncharacterized molecules
X - 24307	100	U1,U2,M	Neg	171.078	1342	Uncharacterized molecules	Uncharacterized molecules
X - 24309	82	U1,U2,M	Neg	321.148	4430	Uncharacterized molecules	Uncharacterized molecules
X - 24328	99	U1,U2,M	Neg	161.082	1361.7	Uncharacterized molecules	Uncharacterized molecules
X - 24334	40	M	Neg	415.183	1860	Uncharacterized molecules	Uncharacterized molecules
X - 24337	99	U1,U2,M	Neg	239.079	1980	Uncharacterized molecules	Uncharacterized molecules
X - 24344	46	U1,U2,M	Neg	217.017	3620	Uncharacterized molecules	Uncharacterized molecules
X - 24352	25	U1,U2,M	Neg	419.229	4453.4	Uncharacterized molecules	Uncharacterized molecules
X - 24410	17	M	Pos Early	116.07	881	Uncharacterized molecules	Uncharacterized molecules
X - 24411	37	U1,U2	Pos Early	116.07	1171	Uncharacterized molecules	Uncharacterized molecules
X - 24418	84	U1,U2,M	Neg	525.269	4704	Uncharacterized molecules	Uncharacterized molecules
X - 24425	63	U1,U2,M	Pos Early	130.097	2378	Uncharacterized molecules	Uncharacterized molecules
X - 24456	86	U1,U2,M	Pos Early	237.087	2538	Uncharacterized molecules	Uncharacterized molecules
X - 24462	79	U1,U2,M	Pos Early	206.066	1215	Uncharacterized molecules	Uncharacterized molecules
X - 24473	90	U1,U2,M	Pos Early	146.081	1709	Uncharacterized molecules	Uncharacterized molecules
X - 24475	94	U1,U2,M	Pos Early	146.081	1258	Uncharacterized molecules	Uncharacterized molecules
X - 24494	92	U1,U2,M	Neg	479.228	4131	Uncharacterized molecules	Uncharacterized molecules
X - 24518	37	M	Pos Early	204.134	2329	Uncharacterized molecules	Uncharacterized molecules
X - 24531	39	M	Pos Early	279.134	2472	Uncharacterized molecules	Uncharacterized molecules
X - 24544	99	U1,U2,M	Neg	411.184	4448	Uncharacterized molecules	Uncharacterized molecules
X - 24546	91	U1,U2,M	Neg	231.051	3289	Uncharacterized molecules	Uncharacterized molecules
X - 24549	39	U1,U2	Neg	202.051	2610	Uncharacterized molecules	Uncharacterized molecules
X - 24556	44	M	Neg	283.119	2318	Uncharacterized molecules	Uncharacterized molecules
X - 24571	64	U1,U2,M	Neg	303.145	4625	Uncharacterized molecules	Uncharacterized molecules
X - 24585	98	U1,U2,M	Pos Early	251.139	2613	Uncharacterized molecules	Uncharacterized molecules
X - 24588	100	U1,U2,M	Neg	485.167	2350	Uncharacterized molecules	Uncharacterized molecules
X - 24637	15	U1,U2,M	Neg	262.013	2141.8	Uncharacterized molecules	Uncharacterized molecules
X - 24736	42	U1,U2,M	Pos Early	189.135	2821	Uncharacterized molecules	Uncharacterized molecules
X - 24748	86	U1,U2,M	Neg	321.147	4596	Uncharacterized molecules	Uncharacterized molecules
X - 24757	75	U1,U2,M	Neg	180.066	2373	Uncharacterized molecules	Uncharacterized molecules
X - 24762	42	M	Neg	110.036	1550	Uncharacterized molecules	Uncharacterized molecules
X - 24795	75	U1,U2,M	Neg	149.505	1754	Uncharacterized molecules	Uncharacterized molecules
X - 24801	43	M	Pos Early	178.107	1733	Uncharacterized molecules	Uncharacterized molecules
X - 24811	86	U1,U2,M	Pos Early	228.086	2259	Uncharacterized molecules	Uncharacterized molecules
X - 24812	96	U1,U2,M	Pos Early	230.139	2650	Uncharacterized molecules	Uncharacterized molecules
X - 24947	99	U1,U2,M	Neg	387.185	4518	Uncharacterized molecules	Uncharacterized molecules
X - 24949	85	U1,U2,M	Neg	263.202	4973	Uncharacterized molecules	Uncharacterized molecules
X - 24951	100	U1,U2,M	Neg	481.353	5227	Uncharacterized molecules	Uncharacterized molecules
X - 24952	44	M	Neg	413.197	5310	Uncharacterized molecules	Uncharacterized molecules
X - 24953	41	M	Neg	439.343	5342	Uncharacterized molecules	Uncharacterized molecules
X - 24970	99	U1,U2,M	Pos Early	161.128	2468	Uncharacterized molecules	Uncharacterized molecules
X - 25172	48	U1,U2	Pos Early	191.102	1452	Uncharacterized molecules	Uncharacterized molecules
X - 25217	20	M	Pos Early	146.063	1423	Uncharacterized molecules	Uncharacterized molecules
X - 25265	100	U1,U2,M	Pos Early	346.009	517.4	Uncharacterized molecules	Uncharacterized molecules
X - 25267	89	U1,U2,M	Pos Early	307.113	1419.1	Uncharacterized molecules	Uncharacterized molecules
X - 25271	99	U1,U2,M	Pos Early	156.077	1777	Uncharacterized molecules	Uncharacterized molecules
X - 25279	23	U1,U2,M	Neg	223.007	3597	Uncharacterized molecules	Uncharacterized molecules
X - 25343	100	U1,U2,M	Pos Early	226.082	1043.1	Uncharacterized molecules	Uncharacterized molecules
X - 25371	100	U1,U2,M	Neg	194.046	1013.2	Uncharacterized molecules	Uncharacterized molecules
X - 25417	71	U1,U2,M	Pos Early	148.097	1117	Uncharacterized molecules	Uncharacterized molecules
X - 25419	99	U1,U2,M	Pos Early	129.066	1629.2	Uncharacterized molecules	Uncharacterized molecules
X - 25420	100	U1,U2,M	Pos Early	147.022	1712.4	Uncharacterized molecules	Uncharacterized molecules
X - 25422	100	U1,U2,M	Pos Early	175.083	1730.3	Uncharacterized molecules	Uncharacterized molecules
X - 25433	79	U1,U2,M	Neg	287.612	4046	Uncharacterized molecules	Uncharacterized molecules
X - 25450	15	U1,U2,M	Neg	193.051	2578	Uncharacterized molecules	Uncharacterized molecules
X - 25468	2	U1,U2,M	Neg	313.057	800	Uncharacterized molecules	Uncharacterized molecules
X - 25503	30	U1,U2,M	Neg	479.264	2848.8	Uncharacterized molecules	Uncharacterized molecules
X - 25519	100	U1,U2,M	Pos Early	338.156	1187.7	Uncharacterized molecules	Uncharacterized molecules
X - 25520	100	U1,U2,M	Pos Early	160.097	1332.6	Uncharacterized molecules	Uncharacterized molecules
X - 25523	24	U1,U2,M	Neg	403.067	2567	Uncharacterized molecules	Uncharacterized molecules
X - 25524	6	M	Neg	306.992	3201	Uncharacterized molecules	Uncharacterized molecules
X - 25790	100	U1,U2,M	Pos Early	247.092	1654	Uncharacterized molecules	Uncharacterized molecules
X - 25810	100	U1,U2,M	Pos Early	144.102	1927	Uncharacterized molecules	Uncharacterized molecules
X - 25828	100	U1,U2,M	Pos Early	268.081	650.2	Uncharacterized molecules	Uncharacterized molecules
X - 25936	44	M	Pos Early	219.098	854.3	Uncharacterized molecules	Uncharacterized molecules
X - 25948	95	U1,U2,M	Pos Early	155.01	524.6	Uncharacterized molecules	Uncharacterized molecules
X - 25957	95	U1,U2,M	Pos Early	168.077	2501.2	Uncharacterized molecules	Uncharacterized molecules
X - 25982	40	M	Pos Early	148.071	1783.4	Uncharacterized molecules	Uncharacterized molecules
X - 25983	44	M	Pos Early	200.092	2246.4	Uncharacterized molecules	Uncharacterized molecules
X - 26062	55	U1,U2,M	Neg	124.991	902	Uncharacterized molecules	Uncharacterized molecules
X - 26106	22	U2	Pos Late	360.274	1118	Uncharacterized molecules	Uncharacterized molecules
X - 26107	22	U2	Pos Late	388.306	1248	Uncharacterized molecules	Uncharacterized molecules
X - 26108	82	U1,U2,M	Pos Late	444.368	1440	Uncharacterized molecules	Uncharacterized molecules
X - 26109	21	U2	Neg	427.216	4995	Uncharacterized molecules	Uncharacterized molecules
X - 26111	95	U1,U2,M	Neg	507.224	5306	Uncharacterized molecules	Uncharacterized molecules
X - 26119	21	U2	Neg	567.318	4339	Uncharacterized molecules	Uncharacterized molecules
xanthine	100	U1,U2,M	Polar	151.026	2023	Nucleotide	Purine Metabolism, (Hypo)Xanthine/Inosine containing	69-89-6	HMDB0000292	C00385
xanthosine	65	U1,U2,M	Neg	283.068	1075	Nucleotide	Purine Metabolism, (Hypo)Xanthine/Inosine containing	146-80-5	HMDB0000299	C01762
xanthurenate	98	U1,U2,M	Pos Early	206.045	2236	Amino Acid	Tryptophan Metabolism	59-007	HMDB0000881	C02470
ximenoylcarnitine (C26:1)*	100	U1,U2,M	Pos Late	538.483	1607	Lipid	Fatty Acid Metabolism (Acyl Carnitine, Monounsaturated)
xylose	69	U1,U2,M	Polar	195.051	1727	Carbohydrate	Pentose Metabolism	609-06-3	HMDB0000098	C00181
zolpidem	2	U1,U2,M	Pos Early	308.176	3346	Xenobiotics	Drug - Psychoactive	82626-48-0	HMDB0005023	C07219
