# Supplementary material for: An online atlas of human plasma metabolite signatures of gut microbiome composition
Source: Nat Commun. 2022 Sep 23;13:5370. doi: 10.1038/s41467-022-33050-0 (PMC9508139; doi:10.1038/s41467-022-33050-0)
Supplement: Supplementary file 5 — Supplementary Data 3 [file 41467_2022_33050_MOESM5_ESM.xlsx]

## Sheet: ST3. Baseline characteristics
Supplementary Data 3. Baseline characteristics of the study participants from all six study sites, total study sample from SCAPIS-Uppsala and SCAPIS-Malmö, and the present study sample
Information on the characteristics from all six study sites are derived from the paper by Bonander et al. (https://doi.org/10.1371/journal.pone.0265088).
Hypertension, cholesterol and diabetes medication are self-reported.
	All six sites	Uppsala	Malmo	Uppsala (this study)	Malmo (this study)
	n = 30154	n = 5036	n = 6251	n = 4772	n = 3811
Age: 50-54 years	10049 (33.3%)	1639 (32.5%)	2074 (33.2%)	1525 (32.0%)	1277 (33.5%)
Age: 55-59 years	9980 (33.1%)	1324 (26.3%)	1745 (27.9%)	1249 (26.2%)	1066 (28.0%)
Age: 60-65 years	10125 (33.6%)	2073 (41.2%)	2432 (38.9%)	1998 (41.9%)	1468 (38.5%)
Sex: Female	15508 (51.4%)	2585 (51.3%)	3322 (53.1%)	2451 (51.4%)	2009 (52.7%)
Body mass index, kg/m2	27.0 (4.5)	27.0 (4.4)	27.3 (4.7)	27.0 (4.4)	27.2 (4.5)
Systolic blood pressure, mmHg	126 (17.0)	125 (15.9)	124 (16.7)	125 (15.9)	122 (16.4)
Estimated glomerular filtration rate	85.1 (12.1)	87.2 (11.5)	84.8 (12.3)	87.0 (11.5)	84.5 (12.1)
Smoking status: Current	3728 (12.4%)	471 (9.4%)	1087 (17.4%)	431 (9.0%)	640 (16.8%)
Smoking status: Former	10602 (35.2%)	1514 (30.1%)	2392 (38.3%)	1461 (30.6%)	1460 (38.3%)
Smoking status: Never	14731 (48.9%)	2763 (54.9%)	2606 (41.7%)	2638 (55.3%)	1678 (44.0%)
Smoking status: Missing	1093 (3.6%)	288 (5.7%)	166 (2.7%)	242 (5.1%)	33 (0.9%)
Hypertension medication	5768 (19.1%)	917 (18.2%)	1285 (20.6%)	883 (18.5%)	775 (20.3%)
Cholesterol medication	2297 (7.6%)	369 (7.3%)	531 (8.5%)	352 (7.4%)	319 (8.4%)
Diabetes medication	1074 (3.6%)	172 (3.4%)	266 (4.3%)	161 (3.4%)	170 (4.5%)
