# Supplementary material for: An online atlas of human plasma metabolite signatures of gut microbiome composition
Source: Nat Commun. 2022 Sep 23;13:5370. doi: 10.1038/s41467-022-33050-0 (PMC9508139; doi:10.1038/s41467-022-33050-0)
Supplement: Supplementary file 6 — Supplementary Data 4 [file 41467_2022_33050_MOESM6_ESM.xlsx]

## Sheet: ST4. Alpha diversity
Supplementary Data 4. Association between Shannon diversity index and plasma metabolites
Partial Spearman’s rank correlations were calculated for 1,321 metabolites, adjusting for age, sex, place of birth, study site, microbial DNA extraction plate and metabolomics delivery batch.
Results are shown for associations with a q-value < 0.05 based on the Benjamini-Hochberg method at 5% FDR (q-value < 0.05).
Specific considerations: * and ** denotes metabolites annotated without an internal standard.
Metabolite	Spearman's ρ	t	p-value	q-value	n
5alpha-androstan-3beta,17alpha-diol disulfate	0.44	44.8	<1E-300	<1E-300	8583
X - 17354	0.42	42	<1E-300	<1E-300	8583
X - 22509	0.41	41.3	<1E-300	<1E-300	8583
3-phenylpropionate (hydrocinnamate)	0.39	38.5	3.96e-298	1.31e-295	8583
cinnamoylglycine	0.39	38.4	5.64e-298	1.49e-295	8583
X - 12216	0.37	36.4	3.67e-270	8.07e-268	8583
X - 11850	0.35	34.7	4.8e-247	9.06e-245	8583
X - 11843	0.34	33	4.27e-224	7.04e-222	8583
X - 15728	0.34	32.8	2.39e-222	3.5e-220	8583
X - 12013	0.32	31	1.39e-199	1.83e-197	8583
X - 25503	0.31	30.3	1.65e-191	1.98e-189	8583
branched chain 14:0 dicarboxylic acid**	0.31	30	1.8e-188	1.99e-186	8583
isoursodeoxycholate	-0.31	-30	2.72e-188	2.77e-186	8583
X - 21442	0.31	29.4	4.46e-181	4.2e-179	8583
X - 18901	0.3	29.2	6.33e-179	5.58e-177	8583
X - 12816	0.3	28.8	7.08e-174	5.85e-172	8583
X - 12261	0.29	28	4.79e-165	3.73e-163	8583
X - 12126	0.28	27.3	6.94e-157	5.1e-155	8583
X - 21752	0.28	27.1	5.47e-155	3.8e-153	8583
X - 23662	-0.28	-27.1	6.44e-155	4.25e-153	8583
11beta-hydroxyetiocholanolone glucuronide*	0.28	26.6	5.75e-150	3.62e-148	8583
4-hydroxycoumarin	0.27	25.6	3.18e-139	1.91e-137	8583
5-hydroxyhexanoate	0.27	25.2	2.62e-135	1.5e-133	8583
ursodeoxycholate	-0.26	-24.8	5.36e-131	2.95e-129	8583
carotene diol (2)	0.25	23.7	1.91e-120	1.01e-118	8583
carotene diol (1)	0.25	23.2	9.36e-116	4.76e-114	8583
4-ethylcatechol sulfate	0.24	23	1.32e-113	6.44e-112	8583
glycoursodeoxycholic acid sulfate (1)	-0.24	-22.7	4.87e-111	2.3e-109	8583
1H-indole-7-acetic acid	0.35	23	8.31e-110	3.79e-108	3811
hydroxy-CMPF*	0.24	22.5	3.51e-109	1.54e-107	8583
p-cresol sulfate	0.24	22.5	4.52e-109	1.93e-107	8583
phenylacetate	0.24	22.3	5.11e-107	2.11e-105	8583
imidazole propionate	-0.23	-22.1	1.9e-105	7.61e-104	8583
beta-cryptoxanthin	0.23	22	4.91e-104	1.91e-102	8583
phenylacetylglutamine	0.23	21.9	8.27e-104	3.12e-102	8583
hippurate	0.23	21.9	3.06e-103	1.12e-101	8583
X - 16124	0.23	21.2	3.05e-97	1.09e-95	8583
X - 11299	0.23	21.2	4.36e-97	1.51e-95	8583
5alpha-pregnan-3beta,20alpha-diol monosulfate (2)	0.22	20.9	1.06e-94	3.6e-93	8583
1-(1-enyl-palmitoyl)-2-linoleoyl-GPC (P-16:0/18:2)*	0.22	20.8	1.33e-93	4.39e-92	8583
X - 18935	0.32	20.9	1.27e-91	4.08e-90	3811
L-urobilin	0.21	19.9	3.75e-86	1.18e-84	8583
1-(1-enyl-palmitoyl)-2-oleoyl-GPC (P-16:0/18:1)*	0.21	19.5	3.91e-83	1.2e-81	8583
X - 23997	0.21	19.5	1.27e-82	3.82e-81	8583
deoxycholate	-0.21	-19.2	1.06e-80	3.11e-79	8583
deoxycholic acid 12-sulfate*	-0.2	-19.2	2.25e-80	6.46e-79	8583
X - 11315	0.2	19.1	1.01e-79	2.85e-78	8583
perfluorooctanesulfonate (PFOS)	0.2	18.9	2.53e-78	6.95e-77	8583
carotene diol (3)	0.2	18.5	5.89e-75	1.59e-73	8583
phenol sulfate	-0.2	-18.4	2.89e-74	7.63e-73	8583
indolepropionate	0.2	18.3	1.35e-73	3.5e-72	8583
X - 21842	0.19	18.1	3.71e-72	9.44e-71	8583
pregnanediol-3-glucuronide	0.19	18.1	5.71e-72	1.42e-70	8583
heptanoate (7:0)	0.19	18	2.13e-71	5.22e-70	8583
3-(3-hydroxyphenyl)propionate	-0.19	-18	2.21e-71	5.32e-70	8583
1-(1-enyl-palmitoyl)-2-palmitoyl-GPC (P-16:0/16:0)*	0.19	17.8	2.31e-69	5.44e-68	8583
glycoursodeoxycholate	-0.19	-17.6	1.98e-68	4.58e-67	8583
X - 12306	0.19	17.5	1.5e-67	3.41e-66	8583
3-hydroxypyridine sulfate	0.19	17.3	6.12e-66	1.37e-64	8583
4-hydroxychlorothalonil	0.18	16.9	5.58e-63	1.23e-61	8583
2-piperidinone	-0.18	-16.9	5.71e-63	1.24e-61	8583
3-methyladipate	0.18	16.8	2.78e-62	5.93e-61	8582
p-cresol glucuronide*	0.18	16.8	3.24e-62	6.79e-61	8583
phenylacetylglutamate	0.18	16.8	3.4e-62	7.01e-61	8583
X - 13729	0.18	16.8	4.69e-62	9.53e-61	8583
X - 21733	0.18	16.7	8.18e-62	1.64e-60	8583
1-(1-enyl-palmitoyl)-GPC (P-16:0)*	0.18	16.5	1.9e-60	3.74e-59	8583
7-alpha-hydroxy-3-oxo-4-cholestenoate (7-Hoca)	-0.17	-16.2	7.4e-58	1.44e-56	8583
X - 25523	0.17	15.9	5.25e-56	1e-54	8583
X - 17357	-0.17	-15.8	1.08e-55	2.04e-54	8583
4-acetylcatechol sulfate (1)	0.17	15.8	1.39e-55	2.58e-54	8583
metabolonic lactone sulfate	-0.17	-15.7	1.36e-54	2.49e-53	8583
1-linoleoyl-GPC (18:2)	0.17	15.6	2.33e-54	4.21e-53	8583
X - 26111	0.17	15.6	3.32e-54	5.92e-53	8583
X - 11483	0.17	15.6	7.82e-54	1.38e-52	8583
cortolone glucuronide (1)	-0.17	-15.4	7.16e-53	1.25e-51	8583
octadecanedioate (C18-DC)	0.17	15.4	1.03e-52	1.77e-51	8583
glutarate (C5-DC)	-0.17	-15.4	1.4e-52	2.37e-51	8582
X - 15461	-0.17	-15.4	1.72e-52	2.87e-51	8583
3-hydroxy-2-methylpyridine sulfate	0.16	15.3	2.13e-52	3.52e-51	8583
1-palmitoyl-2-oleoyl-GPE (16:0/18:1)	-0.16	-15.3	3.8e-52	6.2e-51	8583
taurolithocholate 3-sulfate	0.16	15.3	5.44e-52	8.77e-51	8583
glutamate	-0.16	-15.2	1.16e-51	1.84e-50	8583
epiandrosterone sulfate	0.16	15.2	1.29e-51	2.03e-50	8583
catechol sulfate	0.16	15.2	2.16e-51	3.35e-50	8583
X - 12544	0.16	15.2	2.58e-51	3.96e-50	8583
hydroxypalmitoyl sphingomyelin (d18:1/16:0(OH))**	0.16	15.1	3.92e-51	5.95e-50	8583
1-lignoceroyl-GPC (24:0)	0.16	15	3.6e-50	5.41e-49	8583
glycodeoxycholate	-0.16	-14.9	1.84e-49	2.73e-48	8583
gamma-glutamylisoleucine*	-0.16	-14.8	6.71e-49	9.85e-48	8583
indoleacetate	0.16	14.6	1.88e-47	2.73e-46	8583
4-oxo-retinoic acid	0.16	14.5	3.45e-47	4.95e-46	8583
etiocholanolone glucuronide	0.16	14.4	2.03e-46	2.88e-45	8583
glycodeoxycholate 3-sulfate	-0.15	-14.4	2.92e-46	4.11e-45	8583
S-methylcysteine sulfoxide	0.15	14.3	4.01e-46	5.58e-45	8583
1-stearoyl-2-oleoyl-GPE (18:0/18:1)	-0.15	-14.2	5.22e-45	7.19e-44	8583
palmitoyl sphingomyelin (d18:1/16:0)	0.15	14	3.42e-44	4.66e-43	8583
phenol glucuronide	-0.15	-14	4.28e-44	5.77e-43	8583
N-methyltaurine	0.15	14	8.5e-44	1.13e-42	8582
1-oleoyl-2-docosahexaenoyl-GPC (18:1/22:6)*	0.15	13.9	1.64e-43	2.17e-42	8583
gamma-glutamylglutamate	-0.15	-13.9	2.44e-43	3.2e-42	8583
N-lactoyl isoleucine	-0.15	-13.8	9.82e-43	1.27e-41	8583
glycochenodeoxycholate glucuronide (1)	-0.15	-13.8	1.09e-42	1.39e-41	8583
dimethyl sulfone	0.15	13.7	2.08e-42	2.64e-41	8583
5alpha-pregnan-3beta,20alpha-diol disulfate	0.15	13.7	2.42e-42	3.04e-41	8583
sphingomyelin (d18:2/23:0, d18:1/23:1, d17:1/24:1)*	0.15	13.7	4.07e-42	5.07e-41	8583
X - 24531	0.22	13.7	8.44e-42	1.04e-40	3811
oleoyl-arachidonoyl-glycerol (18:1/20:4) [2]*	-0.15	-13.5	2.26e-41	2.77e-40	8583
N-lactoyl phenylalanine	-0.15	-13.5	3.31e-41	4.02e-40	8583
indole-3-carboxylate	0.15	13.5	5.94e-41	7.13e-40	8583
N-lactoyl tyrosine	-0.15	-13.5	7.78e-41	9.26e-40	8583
isobutyrylcarnitine (C4)	0.15	13.4	8.4e-41	9.91e-40	8583
4-hydroxyglutamate	-0.14	-13.4	1.23e-40	1.43e-39	8583
oxalate (ethanedioate)	0.14	13.4	1.34e-40	1.55e-39	8583
X - 12117	-0.14	-13.4	1.54e-40	1.76e-39	8583
N-lactoyl valine	-0.14	-13.4	2.94e-40	3.35e-39	8583
3-carboxy-4-methyl-5-propyl-2-furanpropanoate (CMPF)	0.14	13.3	3.05e-40	3.44e-39	8583
X - 23782	0.14	13.3	4.83e-40	5.41e-39	8583
4-methylcatechol sulfate	0.14	13.2	1.31e-39	1.45e-38	8583
tartronate (hydroxymalonate)	0.14	13.2	2.27e-39	2.5e-38	8583
tauroursodeoxycholate	-0.14	-13.2	3.41e-39	3.72e-38	8583
4-hydroxyhippurate	-0.14	-13.1	4.35e-39	4.72e-38	8583
glycerate	0.14	13.1	6.31e-39	6.77e-38	8582
benzoylcarnitine*	0.17	13.1	1.05e-38	1.12e-37	5702
ribitol	-0.14	-13.1	1.21e-38	1.28e-37	8582
lactosyl-N-nervonoyl-sphingosine (d18:1/24:1)*	0.14	13	3.77e-38	3.95e-37	8583
1-palmitoyl-2-dihomo-linolenoyl-GPC (16:0/20:3n3 or 6)*	-0.14	-13	5.02e-38	5.22e-37	8583
isobutyrylglycine	0.14	12.9	6.66e-38	6.88e-37	8583
1-palmitoyl-2-palmitoleoyl-GPC (16:0/16:1)*	-0.14	-12.9	6.74e-38	6.91e-37	8583
phenylacetylcarnitine	0.14	12.9	1.38e-37	1.4e-36	8583
ergothioneine	0.14	12.9	1.74e-37	1.75e-36	8583
X - 24337	-0.14	-12.8	2.14e-37	2.15e-36	8583
X - 12283	0.14	12.8	2.17e-37	2.16e-36	8583
X - 24411	-0.19	-12.9	2.27e-37	2.24e-36	4772
X - 12726	0.14	12.8	2.41e-37	2.36e-36	8583
X - 21467	-0.14	-12.8	5.59e-37	5.43e-36	8583
beta-sitosterol	0.14	12.7	1.15e-36	1.11e-35	8583
N-stearoyl-sphinganine (d18:0/18:0)*	-0.14	-12.7	1.72e-36	1.65e-35	8583
N-lactoyl leucine	-0.14	-12.7	1.97e-36	1.87e-35	8583
X - 12906	0.14	12.6	3.04e-36	2.87e-35	8583
arachidoylcarnitine (C20)*	0.14	12.5	1.37e-35	1.29e-34	8583
5-hydroxyindole sulfate	0.13	12.5	2.2e-35	2.05e-34	8583
1-stearoyl-2-arachidonoyl-GPE (18:0/20:4)	-0.13	-12.5	2.26e-35	2.08e-34	8583
X - 24410	-0.2	-12.5	3.51e-35	3.22e-34	3811
X - 25520	0.13	12.4	4.72e-35	4.3e-34	8583
taurodeoxycholate	-0.13	-12.4	4.85e-35	4.38e-34	8583
dihydroferulic acid sulfate	-0.13	-12.4	7.05e-35	6.34e-34	8583
tigloylglycine	0.13	12.4	7.98e-35	7.12e-34	8583
X - 25419	0.13	12.4	8.65e-35	7.67e-34	8583
X - 23655	0.13	12.3	2.44e-34	2.15e-33	8583
aspartate	-0.13	-12.3	2.49e-34	2.18e-33	8583
X - 24795	-0.13	-12.3	2.91e-34	2.52e-33	8583
sphingomyelin (d18:1/17:0, d17:1/18:0, d19:1/16:0)	0.13	12.3	2.92e-34	2.52e-33	8583
1-(1-enyl-palmitoyl)-2-palmitoleoyl-GPC (P-16:0/16:1)*	0.13	12.2	3.66e-34	3.14e-33	8583
N2,N5-diacetylornithine	0.13	12.2	4.51e-34	3.84e-33	8583
sphingomyelin (d17:1/16:0, d18:1/15:0, d16:1/17:0)*	0.13	12.2	4.68e-34	3.97e-33	8583
dihydroferulate	-0.13	-12.1	1.3e-33	1.1e-32	8583
X - 17351	0.13	12.1	3.2e-33	2.68e-32	8583
3-carboxy-4-methyl-5-pentyl-2-furanpropionate (3-CMPFP)**	0.13	12	6.37e-33	5.29e-32	8583
X - 24475	0.13	11.9	1.31e-32	1.08e-31	8583
1-(1-enyl-stearoyl)-GPE (P-18:0)*	0.13	11.9	1.88e-32	1.54e-31	8583
pimeloylcarnitine/3-methyladipoylcarnitine (C7-DC)	0.13	11.8	5.46e-32	4.45e-31	8583
X - 23974	0.13	11.8	6.81e-32	5.52e-31	8583
1-palmitoyl-2-docosahexaenoyl-GPC (16:0/22:6)	0.13	11.7	1.55e-31	1.25e-30	8583
N-acetylglycine	0.13	11.7	1.92e-31	1.54e-30	8583
S-methylmethionine	0.13	11.7	3.69e-31	2.94e-30	8583
cysteine-glutathione disulfide	0.13	11.6	6.04e-31	4.78e-30	8583
1-palmitoleoylglycerol (16:1)*	-0.13	-11.6	8.48e-31	6.67e-30	8583
X - 21286	0.13	11.6	8.71e-31	6.81e-30	8583
X - 24811	0.13	11.6	9.77e-31	7.59e-30	8583
2-acetamidophenol sulfate	0.13	11.6	1.1e-30	8.49e-30	8583
N,N,N-trimethyl-5-aminovalerate	-0.13	-11.6	1.11e-30	8.56e-30	8583
pentose acid*	0.12	11.5	1.29e-30	9.86e-30	8582
sphingomyelin (d18:2/24:2)*	0.12	11.5	3.45e-30	2.62e-29	8583
3-hydroxy-2-ethylpropionate	0.12	11.4	6.68e-30	5.05e-29	8583
X - 24556	0.18	11.4	1.4e-29	1.05e-28	3811
isoleucine	-0.12	-11.3	1.41e-29	1.05e-28	8583
tricosanoyl sphingomyelin (d18:1/23:0)*	0.12	11.3	1.93e-29	1.43e-28	8583
glycyrrhetinate	0.12	11.3	3.48e-29	2.57e-28	8583
X - 14056	-0.12	-11.2	6.39e-29	4.69e-28	8583
cis-3,4-methyleneheptanoylcarnitine	-0.12	-11.2	1.11e-28	8.13e-28	8583
proline	-0.12	-11.1	1.55e-28	1.12e-27	8583
1-palmitoyl-2-arachidonoyl-GPI (16:0/20:4)*	-0.12	-11.1	1.61e-28	1.16e-27	8583
5-hydroxylysine	-0.12	-11.1	2.94e-28	2.11e-27	8583
S-methylcysteine	0.12	11	5.83e-28	4.17e-27	8583
alpha-ketoglutarate	-0.12	-11	6.77e-28	4.81e-27	8582
X - 23639	0.12	10.9	1.77e-27	1.25e-26	8583
isovalerylglycine	0.12	10.8	3.3e-27	2.32e-26	8583
X - 22834	-0.12	-10.8	5.62e-27	3.93e-26	8583
formiminoglutamate	-0.12	-10.8	5.98e-27	4.16e-26	8583
N-stearoyl-sphingosine (d18:1/18:0)*	-0.12	-10.8	6.94e-27	4.8e-26	8583
3-hydroxyhippurate sulfate	-0.12	-10.8	8.47e-27	5.83e-26	8583
sphingomyelin (d18:1/25:0, d19:0/24:1, d20:1/23:0, d19:1/24:0)*	0.12	10.7	9.24e-27	6.33e-26	8583
threonate	0.12	10.7	9.91e-27	6.75e-26	8582
mannonate*	-0.12	-10.7	1.45e-26	9.81e-26	8582
guaiacol sulfate	0.12	10.7	1.59e-26	1.07e-25	8583
sphingomyelin (d17:1/14:0, d16:1/15:0)*	0.12	10.7	1.72e-26	1.15e-25	8583
5-methylthioadenosine (MTA)	-0.12	-10.7	1.92e-26	1.28e-25	8583
methyl glucopyranoside (alpha + beta)	0.12	10.7	2.45e-26	1.63e-25	8583
N-acetyl-cadaverine	-0.17	-10.6	5.81e-26	3.84e-25	3811
lactate	-0.11	-10.6	6e-26	3.94e-25	8583
1-stearoyl-2-linoleoyl-GPE (18:0/18:2)*	-0.11	-10.6	6.75e-26	4.41e-25	8583
docosahexaenoylcholine	0.11	10.5	8.29e-26	5.39e-25	8583
glycosyl-N-behenoyl-sphingadienine (d18:2/22:0)*	0.11	10.5	8.92e-26	5.78e-25	8583
hydroxyasparagine**	-0.11	-10.5	1.02e-25	6.6e-25	8583
deoxycholic acid glucuronide	-0.11	-10.5	1.24e-25	7.95e-25	8583
X - 21821	0.11	10.5	1.61e-25	1.03e-24	8583
1,2-dilinoleoyl-GPC (18:2/18:2)	0.11	10.5	1.7e-25	1.08e-24	8583
1-methyl-5-imidazoleacetate	0.11	10.4	3.61e-25	2.28e-24	8583
1-palmitoyl-GPG (16:0)*	-0.11	-10.4	5.47e-25	3.44e-24	8583
alanine	-0.11	-10.3	6.43e-25	4.03e-24	8583
ethyl beta-glucopyranoside	0.11	10.3	9.22e-25	5.74e-24	8583
lactosyl-N-palmitoyl-sphingosine (d18:1/16:0)	0.11	10.3	9.94e-25	6.16e-24	8583
lithocholate sulfate (1)	0.11	10.3	1.03e-24	6.37e-24	8583
Urolithin B glucuronide	0.17	10.3	1.63e-24	9.98e-24	3811
glucose	-0.11	-10.2	1.91e-24	1.17e-23	8582
glycosyl ceramide (d18:2/24:1, d18:1/24:2)*	0.11	10.2	2.87e-24	1.75e-23	8583
serine	0.11	10.2	3.48e-24	2.11e-23	8583
gentisate	0.11	10.2	4.29e-24	2.59e-23	8583
3-hydroxypyridine glucuronide	0.11	10.1	8.13e-24	4.88e-23	8583
diacylglycerol (16:1/18:2 [2], 16:0/18:3 [1])*	-0.16	-10.1	8.61e-24	5.15e-23	3811
butyrylcarnitine (C4)	-0.11	-10.1	9.27e-24	5.52e-23	8583
indolin-2-one	0.11	10.1	1.01e-23	6.01e-23	8583
heneicosapentaenoate (21:5n3)	0.11	10.1	1.16e-23	6.81e-23	8583
N-delta-acetylornithine	0.11	10	3.33e-23	1.95e-22	8583
X - 12707	0.11	9.9	6.93e-23	4.05e-22	8583
octadecanedioylcarnitine (C18-DC)*	0.11	9.8	1.33e-22	7.72e-22	8583
N,N-dimethylalanine	0.11	9.8	1.59e-22	9.19e-22	8583
3-hydroxyhippurate	-0.11	-9.8	1.77e-22	1.02e-21	8583
cholic acid glucuronide	0.11	9.8	2.22e-22	1.27e-21	8583
1-myristoyl-2-arachidonoyl-GPC (14:0/20:4)*	-0.11	-9.8	2.23e-22	1.28e-21	8583
1-palmitoyl-2-arachidonoyl-GPE (16:0/20:4)*	-0.11	-9.7	2.88e-22	1.64e-21	8583
glycerophosphorylcholine (GPC)	0.11	9.7	4.27e-22	2.42e-21	8583
campesterol	0.1	9.7	5.06e-22	2.86e-21	8583
4-allylphenol sulfate	0.1	9.7	5.23e-22	2.94e-21	8583
N-acetylaspartate (NAA)	0.1	9.7	5.67e-22	3.17e-21	8583
5alpha-androstan-3alpha,17alpha-diol monosulfate	0.1	9.7	5.9e-22	3.29e-21	8583
4-acetylphenol sulfate	0.1	9.6	6.8e-22	3.78e-21	8583
gamma-glutamylvaline	-0.1	-9.6	8.03e-22	4.44e-21	8583
4-hydroxyphenylacetoylcarnitine	-0.1	-9.6	8.97e-22	4.94e-21	8583
1-oleoyl-GPC (18:1)	0.1	9.6	1.14e-21	6.23e-21	8583
oleoyl-linoleoyl-glycerol (18:1/18:2) [2]	-0.1	-9.6	1.16e-21	6.32e-21	8583
1-palmitoyl-2-stearoyl-GPC (16:0/18:0)	0.1	9.6	1.32e-21	7.18e-21	8583
asparagine	0.1	9.6	1.49e-21	8.08e-21	8583
glycine conjugate of C10H12O2*	-0.1	-9.6	1.5e-21	8.09e-21	8583
X - 25417	0.1	9.5	2.36e-21	1.27e-20	8583
sphingomyelin (d18:2/24:1, d18:1/24:2)*	0.1	9.5	2.46e-21	1.32e-20	8583
orotidine	-0.1	-9.5	3.04e-21	1.62e-20	8582
X - 15486	-0.1	-9.5	3.45e-21	1.83e-20	8583
sphingomyelin (d18:1/21:0, d17:1/22:0, d16:1/23:0)*	0.1	9.4	4.94e-21	2.61e-20	8583
2-methoxyhydroquinone sulfate (1)	-0.1	-9.4	5.14e-21	2.7e-20	8583
pyruvate	-0.1	-9.4	7.83e-21	4.1e-20	8582
sphingomyelin (d18:1/22:1, d18:2/22:0, d16:1/24:1)*	0.1	9.4	9.74e-21	5.08e-20	8583
N-acetylglucosamine/N-acetylgalactosamine	-0.1	-9.3	1.23e-20	6.37e-20	8583
glycine conjugate of C10H14O2 (1)*	-0.1	-9.3	1.33e-20	6.89e-20	8583
X - 12543	-0.15	-9.4	1.35e-20	6.96e-20	3811
1,3-dimethylurate	0.1	9.3	1.62e-20	8.34e-20	8583
X - 21471	-0.1	-9.3	1.76e-20	9.03e-20	8583
palmitoyl-sphingosine-phosphoethanolamine (d18:1/16:0)	0.1	9.3	1.8e-20	9.2e-20	8583
propionylglycine	0.1	9.3	1.82e-20	9.25e-20	8583
oleoyl-arachidonoyl-glycerol (18:1/20:4) [1]*	-0.15	-9.3	2.01e-20	1.01e-19	3811
4-methylguaiacol sulfate	0.1	9.3	2.38e-20	1.2e-19	8583
gamma-glutamylleucine	-0.1	-9.2	3.59e-20	1.8e-19	8583
linoleoylcholine*	0.1	9.2	4.64e-20	2.32e-19	8583
1-cerotoyl-GPC (26:0)*	0.1	9.1	7.33e-20	3.65e-19	8583
perfluorooctanoate (PFOA)	0.1	9.1	7.39e-20	3.67e-19	8583
sphingomyelin (d18:0/18:0, d19:0/17:0)*	-0.1	-9.1	8.61e-20	4.26e-19	8583
succinylcarnitine (C4-DC)	-0.1	-9.1	9.58e-20	4.72e-19	8583
docosahexaenoylcarnitine (C22:6)*	0.1	9.1	1.26e-19	6.2e-19	8583
urate	-0.1	-9.1	1.32e-19	6.44e-19	8583
3,4-dihydroxybutyrate	-0.1	-9.1	1.5e-19	7.29e-19	8582
bilirubin (Z,Z)	0.1	9	2.04e-19	9.91e-19	8583
gamma-glutamyltyrosine	-0.1	-9	2.38e-19	1.15e-18	8583
X - 11858	0.1	9	2.65e-19	1.28e-18	8583
N2,N2-dimethylguanosine	-0.1	-9	2.69e-19	1.29e-18	8583
quinate	0.1	9	2.81e-19	1.35e-18	8582
1-(1-enyl-stearoyl)-2-linoleoyl-GPE (P-18:0/18:2)*	0.1	9	2.9e-19	1.38e-18	8583
stachydrine	0.1	9	3.13e-19	1.49e-18	8583
cystine	-0.1	-9	4.15e-19	1.97e-18	8583
X - 24473	0.1	8.9	4.7e-19	2.22e-18	8583
1-methylxanthine	0.1	8.9	6.31e-19	2.96e-18	8583
oleoyl-linoleoyl-glycerol (18:1/18:2) [1]	-0.1	-8.9	7.19e-19	3.37e-18	8583
1-stearoyl-GPC (18:0)	0.1	8.8	1.65e-18	7.68e-18	8583
lactosyl-N-behenoyl-sphingosine (d18:1/22:0)*	0.1	8.8	2.12e-18	9.86e-18	8583
9,10-DiHOME	0.09	8.7	2.62e-18	1.21e-17	8583
pyridoxate	0.09	8.7	2.62e-18	1.21e-17	8583
palmitoyl dihydrosphingomyelin (d18:0/16:0)*	0.09	8.7	2.83e-18	1.3e-17	8583
N1-methyladenosine	-0.09	-8.7	3.21e-18	1.47e-17	8583
oleoyl-oleoyl-glycerol (18:1/18:1) [2]*	-0.14	-8.7	3.26e-18	1.49e-17	3811
sphingomyelin (d18:2/23:1)*	0.09	8.7	3.27e-18	1.49e-17	8583
tetrahydrocortisone glucuronide (5)	-0.09	-8.7	3.98e-18	1.81e-17	8583
4-ethylphenylsulfate	0.09	8.7	4.1e-18	1.85e-17	8583
bilirubin (E,Z or Z,E)*	0.09	8.6	6.26e-18	2.82e-17	8583
X - 25524	0.14	8.6	1.42e-17	6.37e-17	3811
X - 21258	0.09	8.5	1.62e-17	7.25e-17	8583
1-(1-enyl-palmitoyl)-2-arachidonoyl-GPC (P-16:0/20:4)*	0.09	8.5	2.78e-17	1.24e-16	8583
trigonelline (N'-methylnicotinate)	0.09	8.4	4.12e-17	1.83e-16	8583
mannose	-0.09	-8.4	4.23e-17	1.87e-16	8582
docosatrienoate (22:3n6)*	-0.09	-8.4	5.2e-17	2.3e-16	8583
cysteinylglycine disulfide*	-0.09	-8.4	6.02e-17	2.65e-16	8583
alpha-hydroxycaproate	-0.14	-8.4	6.08e-17	2.67e-16	3811
2-methoxyhydroquinone sulfate (2)	-0.09	-8.4	6.92e-17	3.03e-16	8583
behenoyl dihydrosphingomyelin (d18:0/22:0)*	-0.09	-8.3	8.42e-17	3.67e-16	8583
4-hydroxyphenylacetate	-0.09	-8.3	9.31e-17	4.04e-16	8583
guanidinosuccinate	0.12	8.3	9.97e-17	4.32e-16	4772
metformin	-0.09	-8.2	2e-16	8.64e-16	8583
gamma-glutamylphenylalanine	-0.09	-8.2	2.07e-16	8.89e-16	8583
X - 24736	0.09	8.2	2.32e-16	9.96e-16	8583
1-oleoyl-2-arachidonoyl-GPE (18:1/20:4)*	-0.09	-8.2	2.44e-16	1.04e-15	8583
cotinine N-oxide	-0.09	-8.2	2.87e-16	1.22e-15	8583
3-(N-acetyl-L-cystein-S-yl) acetaminophen	-0.09	-8.2	3.17e-16	1.35e-15	8583
2-O-methylascorbic acid	-0.09	-8.2	3.4e-16	1.44e-15	8583
1-methyl-4-imidazoleacetate	-0.09	-8.1	6.12e-16	2.58e-15	8583
N4-acetylcytidine	-0.09	-8.1	7.85e-16	3.3e-15	8583
X - 25271	0.09	8.1	7.86e-16	3.3e-15	8583
5alpha-pregnan-3beta,20beta-diol monosulfate (1)	0.09	8.1	8.32e-16	3.48e-15	8583
3-hydroxycotinine glucuronide	-0.09	-8	9.95e-16	4.15e-15	8583
docosahexaenoate (DHA; 22:6n3)	0.09	8	1.02e-15	4.23e-15	8583
X - 19438	-0.09	-8	1.32e-15	5.47e-15	8583
X - 24588	-0.09	-8	1.41e-15	5.81e-15	8583
3-methylcytidine	-0.09	-8	1.61e-15	6.64e-15	8583
stearoylcarnitine (C18)	0.09	8	1.63e-15	6.69e-15	8583
leucine	-0.09	-8	1.83e-15	7.5e-15	8583
oxindolylalanine	0.09	8	2.09e-15	8.53e-15	8583
sphingomyelin (d18:1/22:2, d18:2/22:1, d16:1/24:2)*	0.09	7.9	2.13e-15	8.66e-15	8583
sphingomyelin (d17:2/16:0, d18:2/15:0)*	0.09	7.9	2.5e-15	1.01e-14	8583
linoleoyl-arachidonoyl-glycerol (18:2/20:4) [2]*	-0.09	-7.9	4.05e-15	1.64e-14	8583
3-hydroxydecanoylcarnitine	0.08	7.8	6.23e-15	2.51e-14	8583
X - 13431	0.08	7.8	6.94e-15	2.79e-14	8583
palmitoylcholine	0.08	7.8	7.39e-15	2.96e-14	8583
1-oleoylglycerol (18:1)	-0.08	-7.8	7.42e-15	2.96e-14	8583
hydroxycotinine	-0.08	-7.8	7.46e-15	2.97e-14	8583
2,3-dihydroxy-5-methylthio-4-pentenoate (DMTPA)*	-0.08	-7.8	8.28e-15	3.28e-14	8583
dodecanedioate (C12-DC)	0.08	7.8	8.52e-15	3.37e-14	8583
N1-methylinosine	-0.08	-7.8	8.81e-15	3.48e-14	8583
cholate	0.08	7.8	9.02e-15	3.55e-14	8583
creatinine	0.08	7.7	1.03e-14	4.02e-14	8583
octadecadienedioate (C18:2-DC)*	0.08	7.7	1.23e-14	4.8e-14	8583
histidine betaine (hercynine)*	0.08	7.7	1.5e-14	5.83e-14	8583
caproate (6:0)	0.08	7.7	1.74e-14	6.76e-14	8583
1-stearoyl-2-arachidonoyl-GPI (18:0/20:4)	-0.08	-7.7	1.79e-14	6.93e-14	8583
X - 24518	-0.12	-7.7	1.86e-14	7.19e-14	3811
1-(1-enyl-palmitoyl)-2-linoleoyl-GPE (P-16:0/18:2)*	0.08	7.7	2.12e-14	8.15e-14	8583
1,2-dipalmitoyl-GPC (16:0/16:0)	0.08	7.7	2.2e-14	8.44e-14	8583
X - 24801	-0.12	-7.7	2.41e-14	9.22e-14	3811
omeprazole	-0.08	-7.6	2.48e-14	9.47e-14	8583
5-hydroxy-2-methylpyridine sulfate	0.08	7.6	2.51e-14	9.56e-14	8583
X - 15245	-0.08	-7.6	2.6e-14	9.86e-14	8583
methylsuccinate	0.08	7.6	2.74e-14	1.04e-13	8582
adrenate (22:4n6)	-0.08	-7.6	2.9e-14	1.09e-13	8583
pipecolate	0.08	7.6	3.98e-14	1.5e-13	8583
sphingosine	-0.08	-7.6	4.8e-14	1.8e-13	8583
3-acetylphenol sulfate	-0.08	-7.5	5.62e-14	2.1e-13	8583
lignoceroyl sphingomyelin (d18:1/24:0)	0.08	7.5	6.92e-14	2.58e-13	8583
X - 11847	0.1	7.5	7.08e-14	2.63e-13	5702
thymol sulfate	0.08	7.5	8.27e-14	3.07e-13	8583
xanthine	-0.08	-7.4	1.12e-13	4.13e-13	8582
tetrahydrocortisol glucuronide	-0.08	-7.4	1.28e-13	4.71e-13	8583
gamma-tocopherol/beta-tocopherol	-0.08	-7.4	1.3e-13	4.77e-13	8583
imidazole lactate	0.08	7.4	1.67e-13	6.12e-13	8583
margaroylcarnitine (C17)*	0.08	7.4	1.84e-13	6.75e-13	8583
quinolinate	-0.08	-7.4	2.05e-13	7.48e-13	8583
1-stearoyl-2-docosahexaenoyl-GPE (18:0/22:6)*	-0.08	-7.3	2.26e-13	8.21e-13	8583
3-hydroxyoctanoylcarnitine (1)	0.08	7.3	2.39e-13	8.68e-13	8583
eicosenoylcarnitine (C20:1)*	0.08	7.3	2.56e-13	9.27e-13	8583
alliin	0.08	7.3	2.57e-13	9.27e-13	8583
sphingomyelin (d18:0/20:0, d16:0/22:0)*	-0.08	-7.3	3.15e-13	1.13e-12	8583
N-acetylglutamate	-0.08	-7.3	4.01e-13	1.44e-12	8583
X - 12111	0.08	7.3	4.26e-13	1.52e-12	8583
2,3-dihydroxypyridine	0.08	7.3	4.34e-13	1.55e-12	8583
aconitate [cis or trans]	-0.08	-7.2	4.57e-13	1.63e-12	8583
sphingomyelin (d18:1/24:1, d18:2/24:0)*	0.08	7.2	5.49e-13	1.95e-12	8583
erucate (22:1n9)	0.08	7.2	7.48e-13	2.65e-12	8583
N-acetylneuraminate	-0.08	-7.2	9.11e-13	3.22e-12	8583
2,3-dihydroxyisovalerate	0.08	7.1	9.45e-13	3.33e-12	8582
X - 13844	0.08	7.1	1.1e-12	3.87e-12	8583
creatine	-0.08	-7.1	1.2e-12	4.22e-12	8583
glycosyl ceramide (d18:1/20:0, d16:1/22:0)*	0.08	7.1	1.21e-12	4.24e-12	8583
1-stearoyl-2-linoleoyl-GPC (18:0/18:2)*	0.08	7.1	1.24e-12	4.32e-12	8583
linoleoylcarnitine (C18:2)*	0.08	7.1	1.58e-12	5.48e-12	8583
X - 25810	0.08	7.1	1.59e-12	5.52e-12	8583
X - 13866	0.08	7.1	1.64e-12	5.64e-12	8583
alpha-ketoglutaramate*	0.08	7.1	1.64e-12	5.64e-12	8582
3-indoleglyoxylic acid	0.08	7.1	1.64e-12	5.66e-12	8583
4-allylcatechol sulfate	0.08	7.1	1.68e-12	5.77e-12	8583
2-ethylphenylsulfate	-0.08	-7.1	1.74e-12	5.94e-12	8583
taurodeoxycholic acid 3-sulfate	-0.08	-7.1	1.76e-12	5.99e-12	8583
thioproline	-0.08	-7.1	1.76e-12	5.99e-12	8583
1-stearoyl-GPG (18:0)	-0.08	-7.1	1.78e-12	6.04e-12	8583
1-palmitoyl-2-linoleoyl-GPI (16:0/18:2)	-0.08	-7	1.99e-12	6.73e-12	8582
N-lactoyl histidine	-0.11	-7	2.32e-12	7.84e-12	3811
X - 13658	-0.08	-7	2.36e-12	7.97e-12	8583
glycerol	-0.08	-7	3.14e-12	1.06e-11	8583
stearoylcholine*	0.08	7	3.66e-12	1.23e-11	8583
N,N-dimethyl-5-aminovalerate	0.09	7	3.82e-12	1.28e-11	6692
2'-O-methylcytidine	0.08	6.9	4e-12	1.34e-11	8583
X - 25217	0.11	7	4.08e-12	1.36e-11	3811
cystathionine	-0.08	-6.9	4.42e-12	1.47e-11	8583
norcotinine	-0.08	-6.9	4.99e-12	1.65e-11	8583
4-acetaminophen sulfate	0.08	6.9	5.01e-12	1.65e-11	8583
1-stearoyl-2-arachidonoyl-GPC (18:0/20:4)	-0.08	-6.9	5.2e-12	1.71e-11	8583
glucuronide of piperine metabolite C17H21NO3 (4)*	-0.07	-6.9	5.93e-12	1.95e-11	8583
1-linoleoyl-GPG (18:2)*	-0.07	-6.9	6.1e-12	2e-11	8583
X - 18899	0.07	6.9	6.66e-12	2.18e-11	8583
N-palmitoyl-sphinganine (d18:0/16:0)	-0.07	-6.9	6.81e-12	2.22e-11	8583
X - 12096	-0.1	-6.9	6.86e-12	2.23e-11	4772
3-hydroxybutyrate (BHBA)	0.07	6.9	7e-12	2.27e-11	8582
5alpha-androstan-3beta,17beta-diol monosulfate (2)	0.07	6.9	7.04e-12	2.27e-11	8583
alpha-CMBHC glucuronide	0.1	6.9	7.04e-12	2.27e-11	4772
glycocholenate sulfate*	-0.07	-6.9	7.55e-12	2.43e-11	8583
taurine	0.07	6.9	7.85e-12	2.52e-11	8583
2-hydroxyacetaminophen sulfate*	0.07	6.8	1.15e-11	3.67e-11	8583
5,6-dihydrouridine	-0.07	-6.8	1.2e-11	3.84e-11	8583
N-methylproline	0.07	6.8	1.27e-11	4.05e-11	8583
cerotoylcarnitine (C26)*	0.07	6.8	1.39e-11	4.43e-11	8583
N-acetylputrescine	-0.07	-6.7	1.78e-11	5.64e-11	8583
X - 17301	-0.08	-6.7	1.84e-11	5.84e-11	6692
3-(cystein-S-yl)acetaminophen*	-0.07	-6.7	1.87e-11	5.92e-11	8583
1-stearoyl-2-oleoyl-GPC (18:0/18:1)	-0.07	-6.7	2.14e-11	6.73e-11	8583
1-methylurate	0.07	6.7	2.25e-11	7.09e-11	8583
X - 23680	-0.07	-6.7	2.3e-11	7.23e-11	8583
X - 11849	0.07	6.7	2.44e-11	7.63e-11	8583
1-linoleoyl-2-linolenoyl-GPC (18:2/18:3)*	0.07	6.7	2.55e-11	7.96e-11	8583
X - 24425	0.07	6.7	2.98e-11	9.27e-11	8583
methionine sulfone	0.07	6.6	3.41e-11	1.06e-10	8583
3-methylhistidine	0.07	6.6	3.64e-11	1.13e-10	8583
X - 23644	0.07	6.6	3.79e-11	1.17e-10	8583
2-methoxyresorcinol sulfate	-0.07	-6.6	4.63e-11	1.43e-10	8583
palmitoyl-linoleoyl-glycerol (16:0/18:2) [2]*	-0.11	-6.6	4.69e-11	1.44e-10	3811
cotinine	-0.07	-6.6	4.84e-11	1.49e-10	8583
cis-3,4-methyleneheptanoate	-0.07	-6.6	5.02e-11	1.54e-10	8583
X - 12812	0.07	6.6	5.35e-11	1.64e-10	8583
oleoylcholine	0.07	6.6	5.52e-11	1.68e-10	8583
ascorbic acid 2-sulfate	0.07	6.6	5.53e-11	1.68e-10	8582
gamma-glutamyltryptophan	-0.07	-6.6	5.71e-11	1.73e-10	8583
X - 11478	-0.07	-6.6	5.82e-11	1.76e-10	8583
glucuronide of piperine metabolite C17H21NO3 (5)*	-0.07	-6.5	6.68e-11	2.02e-10	8583
sphingomyelin (d18:1/20:1, d18:2/20:0)*	0.07	6.5	7.07e-11	2.13e-10	8583
citrate	0.07	6.5	7.79e-11	2.34e-10	8583
ribonate	-0.07	-6.5	7.98e-11	2.4e-10	8582
X - 16649	0.07	6.5	8.6e-11	2.58e-10	8583
X - 21742	0.07	6.5	8.84e-11	2.64e-10	8583
fructosyllysine	-0.07	-6.5	9.16e-11	2.73e-10	8583
N-acetyl-3-methylhistidine*	0.07	6.5	9.49e-11	2.82e-10	8583
indoleacetoylcarnitine*	0.09	6.5	9.82e-11	2.91e-10	5702
trimethylamine N-oxide	0.07	6.5	1.04e-10	3.07e-10	8583
1-palmitoyl-2-linoleoyl-GPE (16:0/18:2)	-0.07	-6.5	1.08e-10	3.2e-10	8583
sphingomyelin (d18:1/14:0, d16:1/16:0)*	0.07	6.5	1.1e-10	3.25e-10	8583
7-methylguanine	-0.07	-6.5	1.15e-10	3.37e-10	8583
linoleoyl-arachidonoyl-glycerol (18:2/20:4) [1]*	-0.1	-6.5	1.23e-10	3.62e-10	3811
X - 24947	0.07	6.4	1.26e-10	3.69e-10	8583
methylsuccinoylcarnitine	0.07	6.4	1.36e-10	3.96e-10	8583
vanillic acid glycine	-0.07	-6.4	1.41e-10	4.12e-10	8583
2-hydroxyarachidate*	-0.1	-6.4	1.47e-10	4.27e-10	3811
1-palmitoyl-2-oleoyl-GPC (16:0/18:1)	-0.07	-6.4	1.58e-10	4.6e-10	8583
gamma-glutamylglutamine	0.07	6.4	1.6e-10	4.63e-10	8583
3-(methylthio)acetaminophen sulfate*	-0.07	-6.4	1.62e-10	4.68e-10	8583
X - 22520	-0.1	-6.4	1.63e-10	4.7e-10	3811
hydantoin-5-propionate	-0.07	-6.4	2.02e-10	5.81e-10	8582
X - 25433	-0.07	-6.4	2.03e-10	5.83e-10	8583
3-hydroxystachydrine*	0.07	6.4	2.06e-10	5.9e-10	8583
X - 24352	-0.07	-6.3	2.29e-10	6.54e-10	8583
5-methyluridine (ribothymidine)	0.07	6.3	2.46e-10	7.01e-10	8583
lithocholic acid sulfate (2)	0.07	6.3	2.82e-10	8.03e-10	8583
3-methylcrotonylglycine	0.1	6.3	3.16e-10	8.98e-10	3811
glucuronide of piperine metabolite C17H21NO3 (3)*	-0.07	-6.3	3.4e-10	9.63e-10	8583
1-methyl-5-imidazolelactate	0.07	6.2	4.44e-10	1.25e-09	8583
2-methoxyacetaminophen sulfate*	-0.07	-6.2	5e-10	1.41e-09	8583
1-(1-enyl-palmitoyl)-GPE (P-16:0)*	0.07	6.2	5.13e-10	1.45e-09	8583
erythronate*	-0.07	-6.2	5.26e-10	1.48e-09	8582
2S,3R-dihydroxybutyrate	0.07	6.2	5.5e-10	1.54e-09	8582
X - 23780	0.07	6.2	5.62e-10	1.57e-09	8583
octadecenedioate (C18:1-DC)	0.07	6.2	7.07e-10	1.98e-09	8583
carnitine	-0.07	-6.2	8.05e-10	2.24e-09	8582
tartarate	0.07	6.1	8.23e-10	2.29e-09	8583
tryptophan betaine	0.07	6.1	8.51e-10	2.36e-09	8583
chiro-inositol	0.07	6.1	1.12e-09	3.1e-09	8582
12,13-DiHOME	0.07	6.1	1.23e-09	3.4e-09	8583
X - 25790	0.07	6.1	1.27e-09	3.52e-09	8583
X - 19183	0.07	6.1	1.36e-09	3.74e-09	8583
1-linolenoylglycerol (18:3)	-0.07	-6.1	1.39e-09	3.83e-09	8583
glycolithocholate sulfate*	0.07	6.1	1.41e-09	3.88e-09	8583
adipoylcarnitine (C6-DC)	-0.07	-6.1	1.5e-09	4.1e-09	8583
eicosapentaenoylcholine	0.1	6.1	1.54e-09	4.2e-09	3811
X - 17365	0.07	6	1.59e-09	4.32e-09	8583
S-adenosylhomocysteine (SAH)	-0.07	-6	1.7e-09	4.63e-09	8583
carnitine of C10H14O2 (5)*	-0.09	-6	2.21e-09	6e-09	4772
iminodiacetate (IDA)	0.06	6	2.52e-09	6.81e-09	8583
7-methylxanthine	0.06	5.9	3.06e-09	8.26e-09	8583
3-methoxycatechol sulfate (1)	-0.06	-5.9	3.69e-09	9.95e-09	8583
bilirubin degradation product, C16H18N2O5 (1)**	0.06	5.9	3.76e-09	1.01e-08	8583
benzoate	0.06	5.9	3.87e-09	1.04e-08	8583
acisoga	-0.06	-5.9	4.14e-09	1.11e-08	8583
2-methoxyacetaminophen glucuronide*	-0.06	-5.9	4.2e-09	1.12e-08	8583
pregnenetriol disulfate*	-0.06	-5.9	4.42e-09	1.18e-08	8583
N-acetyl-2-aminoadipate	-0.06	-5.9	4.8e-09	1.28e-08	8583
isoleucylglycine	0.06	5.8	5.15e-09	1.37e-08	8583
5-(galactosylhydroxy)-L-lysine	-0.06	-5.8	5.77e-09	1.53e-08	8583
X - 15674	0.06	5.8	7.69e-09	2.04e-08	8583
1-palmitoyl-2-arachidonoyl-GPC (16:0/20:4n6)	-0.06	-5.8	8.14e-09	2.15e-08	8583
histidine	0.06	5.8	8.37e-09	2.21e-08	8583
arachidonoylcholine	0.06	5.8	8.54e-09	2.25e-08	8583
tyrosine	-0.06	-5.7	9.31e-09	2.45e-08	8583
1-palmitoyl-GPE (16:0)	0.06	5.7	1.01e-08	2.65e-08	8583
glycosyl ceramide (d18:1/23:1, d17:1/24:1)*	0.09	5.7	1.08e-08	2.81e-08	3811
picolinate	0.06	5.7	1.1e-08	2.87e-08	8583
lyxonate	0.06	5.7	1.2e-08	3.12e-08	8582
ascorbic acid 3-sulfate*	0.06	5.7	1.21e-08	3.14e-08	8582
N-acetylcitrulline	-0.06	-5.7	1.22e-08	3.16e-08	8583
1-palmitoylglycerol (16:0)	-0.06	-5.7	1.31e-08	3.39e-08	8583
stearidonate (18:4n3)	-0.06	-5.7	1.37e-08	3.54e-08	8583
hexanoylglycine	0.06	5.7	1.46e-08	3.75e-08	8583
1-linoleoyl-GPA (18:2)*	0.09	5.7	1.57e-08	4.04e-08	3811
nisinate (24:6n3)	-0.06	-5.7	1.59e-08	4.09e-08	8583
glycochenodeoxycholate	-0.06	-5.7	1.6e-08	4.11e-08	8583
N-acetylalliin	0.06	5.6	1.73e-08	4.43e-08	8583
N-acetylphenylalanine	-0.06	-5.6	1.75e-08	4.47e-08	8583
sphingomyelin (d18:2/18:1)*	0.06	5.6	1.88e-08	4.79e-08	8583
paraxanthine	0.06	5.6	2.13e-08	5.41e-08	8583
X - 25948	-0.06	-5.6	2.13e-08	5.41e-08	8583
X - 11444	-0.06	-5.6	2.26e-08	5.72e-08	8583
S-allylcysteine	0.06	5.6	2.33e-08	5.9e-08	8583
sucrose	-0.09	-5.6	2.7e-08	6.82e-08	3811
myo-inositol	0.06	5.6	2.89e-08	7.3e-08	8582
methyl indole-3-acetate	0.06	5.5	3.21e-08	8.07e-08	8583
3-hydroxyoctanoylcarnitine (2)	0.06	5.5	3.3e-08	8.26e-08	8583
1-(1-enyl-stearoyl)-2-arachidonoyl-GPE (P-18:0/20:4)*	0.06	5.5	3.3e-08	8.26e-08	8583
X - 24494	0.06	5.5	3.47e-08	8.67e-08	8583
tiglylcarnitine (C5:1-DC)	0.06	5.5	3.56e-08	8.88e-08	8583
docosapentaenoate (n6 DPA; 22:5n6)	-0.07	-5.5	3.94e-08	9.82e-08	6692
1-dihomo-linolenylglycerol (20:3)	-0.06	-5.5	4.03e-08	1e-07	8583
sphingadienine	-0.06	-5.5	4.28e-08	1.06e-07	8583
palmitoleate (16:1n7)	-0.06	-5.5	4.38e-08	1.08e-07	8583
sphinganine	-0.06	-5.5	4.8e-08	1.19e-07	8583
bilirubin degradation product, C17H18N2O4 (2)**	0.06	5.5	5.16e-08	1.27e-07	8583
arachidate (20:0)	0.06	5.4	5.3e-08	1.31e-07	8583
bilirubin degradation product, C16H18N2O5 (2)**	0.06	5.4	5.32e-08	1.31e-07	8583
sphingomyelin (d18:2/21:0, d16:2/23:0)*	0.06	5.4	5.54e-08	1.36e-07	8583
phytanate	0.09	5.4	5.58e-08	1.37e-07	3811
X - 21839	0.06	5.4	5.58e-08	1.37e-07	8583
glutamine	0.06	5.4	5.79e-08	1.41e-07	8583
1-palmitoyl-GPC (16:0)	0.06	5.4	6.19e-08	1.51e-07	8583
3-methyl catechol sulfate (1)	0.06	5.4	6.83e-08	1.66e-07	8583
choline phosphate	0.06	5.4	6.91e-08	1.68e-07	8583
bilirubin degradation product, C17H18N2O4 (1)**	0.06	5.4	7.81e-08	1.89e-07	8583
sphingomyelin (d18:1/19:0, d19:1/18:0)*	0.06	5.4	7.84e-08	1.9e-07	8583
X - 13684	-0.06	-5.4	8.59e-08	2.07e-07	8583
5-acetylamino-6-amino-3-methyluracil	0.06	5.4	8.75e-08	2.11e-07	8582
X - 12410	0.06	5.3	9.18e-08	2.21e-07	8583
4-methoxyphenol sulfate	0.06	5.3	9.32e-08	2.24e-07	8583
X - 17685	-0.06	-5.3	9.84e-08	2.36e-07	8583
X - 17323	-0.06	-5.3	9.94e-08	2.38e-07	8583
indoleacetylglutamine	0.06	5.3	1.02e-07	2.43e-07	8583
serotonin	0.06	5.3	1.11e-07	2.64e-07	8583
X - 18887	0.06	5.3	1.12e-07	2.67e-07	8583
theophylline	0.06	5.3	1.16e-07	2.75e-07	8583
X - 17690	0.06	5.3	1.2e-07	2.85e-07	8583
methylnaphthyl sulfate (2)*	-0.06	-5.3	1.22e-07	2.9e-07	8583
bilirubin degradation product, C17H18N2O4 (3)**	0.06	5.3	1.26e-07	2.98e-07	8583
X - 12729	0.06	5.3	1.28e-07	3.01e-07	8583
dehydroepiandrosterone sulfate (DHEA-S)	0.06	5.3	1.48e-07	3.47e-07	8583
N-(2-furoyl)glycine	0.06	5.3	1.5e-07	3.53e-07	8583
1-stearoyl-2-docosahexaenoyl-GPC (18:0/22:6)	0.06	5.3	1.51e-07	3.55e-07	8583
1-(1-enyl-oleoyl)-GPE (P-18:1)*	0.06	5.3	1.53e-07	3.57e-07	8583
pregnenediol sulfate (C21H34O5S)*	0.06	5.2	1.61e-07	3.77e-07	8583
valine	-0.06	-5.2	1.64e-07	3.83e-07	8583
X - 21661	0.09	5.2	1.68e-07	3.92e-07	3811
1-arachidonylglycerol (20:4)	-0.06	-5.2	1.76e-07	4.09e-07	8583
1-linoleoylglycerol (18:2)	-0.06	-5.2	1.79e-07	4.17e-07	8583
corticosterone	0.06	5.2	1.86e-07	4.32e-07	8583
X - 21740	-0.06	-5.2	1.91e-07	4.42e-07	8583
glycerophosphoethanolamine	0.06	5.2	1.99e-07	4.6e-07	8583
1-arachidonoyl-GPE (20:4n6)*	-0.06	-5.2	2.05e-07	4.73e-07	8583
X - 21353	0.06	5.2	2.15e-07	4.94e-07	8583
glycochenodeoxycholate 3-sulfate	-0.06	-5.2	2.56e-07	5.88e-07	8583
X - 21736	-0.06	-5.2	2.6e-07	5.97e-07	8583
glycine	0.06	5.1	2.79e-07	6.38e-07	8583
3-formylindole	0.06	5.1	2.84e-07	6.49e-07	8583
leucylglycine	0.06	5.1	3.02e-07	6.88e-07	8583
citraconate/glutaconate	0.06	5.1	3.3e-07	7.52e-07	8582
maleate	-0.06	-5.1	3.63e-07	8.26e-07	8582
taurochenodeoxycholic acid 3-sulfate	0.06	5.1	3.68e-07	8.36e-07	8583
ginkgolic acid C15:1	0.06	5.1	3.78e-07	8.57e-07	8582
biliverdin	0.06	5.1	3.82e-07	8.63e-07	8583
X - 11308	0.06	5.1	4.2e-07	9.48e-07	8583
X - 25343	-0.06	-5.1	4.27e-07	9.62e-07	8583
3beta-hydroxy-5-cholestenoate	0.06	5.1	4.28e-07	9.63e-07	8583
dihomo-linoleoylcarnitine (C20:2)*	0.05	5	4.73e-07	1.06e-06	8583
(S)-3-hydroxybutyrylcarnitine	-0.05	-5	4.92e-07	1.1e-06	8583
N-formylanthranilic acid	0.05	5	5.05e-07	1.13e-06	8583
cis-3,4-methyleneheptanoylglycine	-0.05	-5	5.1e-07	1.14e-06	8583
X - 24295	-0.05	-5	5.22e-07	1.16e-06	8583
2-aminoadipate	-0.05	-5	5.29e-07	1.18e-06	8583
glycosyl-N-palmitoyl-sphingosine (d18:1/16:0)	0.05	5	5.95e-07	1.32e-06	8583
X - 21441	-0.05	-5	6.02e-07	1.34e-06	8583
4-vinylguaiacol sulfate	-0.05	-5	6.12e-07	1.36e-06	8583
X - 25519	-0.05	-5	6.33e-07	1.4e-06	8583
X - 26062	0.05	5	6.51e-07	1.44e-06	8583
X - 25371	-0.05	-5	7.06e-07	1.56e-06	8583
O-acetylhomoserine	0.07	5	7.06e-07	1.56e-06	4772
dimethylglycine	-0.05	-4.9	7.61e-07	1.67e-06	8583
5alpha-androstan-3alpha,17beta-diol disulfate	-0.05	-4.9	7.89e-07	1.73e-06	8583
ferulic acid 4-sulfate	-0.05	-4.9	8.23e-07	1.8e-06	8583
palmitate (16:0)	-0.05	-4.9	9.82e-07	2.15e-06	8583
cysteine s-sulfate	-0.05	-4.9	9.9e-07	2.16e-06	8582
dihomo-linolenate (20:3n3 or n6)	-0.05	-4.9	1.01e-06	2.2e-06	8583
2-oleoylglycerol (18:1)	-0.05	-4.9	1.03e-06	2.24e-06	8583
3-methylxanthine	0.05	4.9	1.07e-06	2.33e-06	8583
caprate (10:0)	0.05	4.9	1.13e-06	2.46e-06	8583
sphingomyelin (d18:2/16:0, d18:1/16:1)*	0.05	4.9	1.25e-06	2.71e-06	8583
arabinose	-0.05	-4.8	1.3e-06	2.82e-06	8582
myristoyl dihydrosphingomyelin (d18:0/14:0)*	0.05	4.8	1.55e-06	3.34e-06	8583
pregnenolone sulfate	0.05	4.8	1.56e-06	3.37e-06	8583
3-hydroxyhexanoylcarnitine (1)	-0.05	-4.8	1.63e-06	3.51e-06	8583
bilirubin degradation product, C16H18N2O5 (3)**	0.06	4.8	1.78e-06	3.83e-06	5702
X - 12127	-0.05	-4.8	1.91e-06	4.1e-06	8583
sphingomyelin (d18:1/20:0, d16:1/22:0)*	0.05	4.8	1.98e-06	4.25e-06	8583
N-alpha-acetylornithine	0.05	4.7	2.07e-06	4.43e-06	8583
acetoacetate	0.05	4.7	2.17e-06	4.62e-06	8583
X - 17348	-0.05	-4.7	2.2e-06	4.69e-06	8583
branched-chain, straight-chain, or cyclopropyl 10:1 fatty acid (1)*	0.05	4.7	2.25e-06	4.78e-06	8583
thyroxine	-0.05	-4.7	2.26e-06	4.79e-06	8583
3-ethylcatechol sulfate (1)	0.05	4.7	2.5e-06	5.3e-06	8583
malonylcarnitine	-0.05	-4.7	2.54e-06	5.38e-06	8583
1-arachidonoyl-GPI (20:4)*	-0.05	-4.7	2.66e-06	5.63e-06	8583
N-stearoyl-sphingadienine (d18:2/18:0)*	-0.05	-4.7	2.7e-06	5.69e-06	8583
3-methyl-2-oxovalerate	-0.05	-4.7	2.86e-06	6.03e-06	8583
metoprolol	-0.05	-4.7	3.08e-06	6.48e-06	8583
metoprolol acid metabolite*	-0.05	-4.7	3.12e-06	6.56e-06	8583
X - 17367	0.05	4.7	3.23e-06	6.77e-06	8583
2-palmitoyl-GPC (16:0)*	0.05	4.6	3.41e-06	7.15e-06	8583
X - 12193	0.05	4.6	3.48e-06	7.28e-06	8583
X - 14939	-0.05	-4.6	3.78e-06	7.89e-06	8583
N-stearoylserine*	0.05	4.6	4e-06	8.34e-06	8583
3-hydroxykynurenine	-0.07	-4.6	4.41e-06	9.17e-06	3811
phosphate	0.05	4.6	4.5e-06	9.34e-06	8583
X - 24456	0.05	4.6	4.53e-06	9.39e-06	8583
X - 12407	0.05	4.6	5.21e-06	1.08e-05	8583
3-(3-amino-3-carboxypropyl)uridine*	-0.05	-4.5	5.94e-06	1.23e-05	8583
(2 or 3)-decenoate (10:1n7 or n8)	0.05	4.5	6e-06	1.24e-05	8583
2-hydroxybutyrate/2-hydroxyisobutyrate	-0.05	-4.5	6.39e-06	1.32e-05	8582
1-palmitoyl-2-linoleoyl-GPC (16:0/18:2)	0.05	4.5	6.57e-06	1.35e-05	8583
nonadecanoate (19:0)	0.05	4.5	6.69e-06	1.37e-05	8583
bilirubin degradation product, C16H18N2O5 (4)**	0.06	4.5	6.79e-06	1.39e-05	5702
1-(1-enyl-stearoyl)-2-oleoyl-GPE (P-18:0/18:1)	0.05	4.5	6.95e-06	1.42e-05	8583
bilirubin (E,E)*	0.05	4.5	7.74e-06	1.58e-05	8583
1-palmitoyl-2-oleoyl-GPI (16:0/18:1)*	-0.05	-4.5	7.84e-06	1.6e-05	8583
phosphoethanolamine	0.05	4.5	8.01e-06	1.63e-05	8583
androstenediol (3beta,17beta) disulfate (1)	-0.05	-4.5	8.17e-06	1.66e-05	8583
10-heptadecenoate (17:1n7)	-0.05	-4.5	8.29e-06	1.69e-05	8583
C-glycosyltryptophan	-0.05	-4.5	8.47e-06	1.72e-05	8583
1-palmitoleoyl-2-linolenoyl-GPC (16:1/18:3)*	-0.05	-4.4	8.94e-06	1.81e-05	8583
homovanillate (HVA)	-0.05	-4.4	1.03e-05	2.09e-05	8583
X - 24328	0.05	4.4	1.09e-05	2.2e-05	8583
X - 25828	0.05	4.4	1.11e-05	2.23e-05	8583
threonine	0.05	4.4	1.14e-05	2.3e-05	8583
X - 12411	0.05	4.4	1.18e-05	2.37e-05	8583
behenoyl sphingomyelin (d18:1/22:0)*	0.05	4.4	1.18e-05	2.37e-05	8583
indolelactate	0.05	4.4	1.24e-05	2.48e-05	8583
gamma-glutamylcitrulline*	0.05	4.4	1.24e-05	2.49e-05	8583
cysteinylglycine	-0.05	-4.4	1.27e-05	2.53e-05	8583
N,N,N-trimethyl-alanylproline betaine (TMAP)	0.05	4.4	1.32e-05	2.64e-05	8583
phenyllactate (PLA)	0.05	4.4	1.33e-05	2.66e-05	8582
4-cholesten-3-one	-0.05	-4.3	1.42e-05	2.82e-05	8583
1,2,3-benzenetriol sulfate (2)	-0.05	-4.3	1.55e-05	3.08e-05	8583
X - 12112	-0.05	-4.3	1.65e-05	3.27e-05	8583
xanthurenate	-0.05	-4.3	1.68e-05	3.32e-05	8583
X - 23665	0.05	4.3	1.71e-05	3.38e-05	8583
lanthionine	0.05	4.3	1.89e-05	3.73e-05	8583
ectoine	0.05	4.3	2.03e-05	4.01e-05	8583
kynurenine	-0.05	-4.3	2.05e-05	4.03e-05	8583
1,5-anhydroglucitol (1,5-AG)	-0.05	-4.3	2.13e-05	4.18e-05	8583
1,3,7-trimethylurate	0.05	4.2	2.16e-05	4.25e-05	8583
X - 26119	0.1	4.3	2.24e-05	4.4e-05	1891
citalopram/escitalopram	-0.05	-4.2	2.25e-05	4.4e-05	8583
N-acetylleucine	-0.05	-4.2	2.32e-05	4.54e-05	8583
nicotine	-0.07	-4.2	2.4e-05	4.68e-05	3811
X - 12844	-0.05	-4.2	2.4e-05	4.68e-05	8583
bilirubin degradation product, C17H20N2O5 (1)**	0.05	4.2	2.43e-05	4.72e-05	8583
suberoylcarnitine (C8-DC)	-0.07	-4.2	2.57e-05	4.98e-05	3811
hexanoylcarnitine (C6)	-0.05	-4.2	2.63e-05	5.11e-05	8583
X - 25279	-0.05	-4.2	2.68e-05	5.19e-05	8583
methionine sulfoxide	0.05	4.2	2.78e-05	5.38e-05	8583
X - 16964	-0.05	-4.2	2.85e-05	5.5e-05	8583
caprylate (8:0)	0.05	4.2	2.94e-05	5.66e-05	8583
gamma-glutamylhistidine	-0.05	-4.2	3.09e-05	5.95e-05	8583
N-palmitoyl-heptadecasphingosine (d17:1/16:0)*	0.05	4.2	3.15e-05	6.06e-05	8583
flavin adenine dinucleotide (FAD)	-0.05	-4.2	3.27e-05	6.29e-05	8583
X - 23659	0.05	4.2	3.33e-05	6.39e-05	8583
citalopram propionate*	-0.05	-4.1	3.36e-05	6.43e-05	8583
2,3-dihydroxy-2-methylbutyrate	0.05	4.1	3.36e-05	6.43e-05	8583
dodecadienoate (12:2)*	0.05	4.1	3.38e-05	6.46e-05	8583
2-aminobutyrate	0.05	4.1	3.4e-05	6.48e-05	8583
bilirubin degradation product, C17H20N2O5 (2)**	0.05	4.1	3.5e-05	6.66e-05	8583
X - 12753	0.05	4.1	3.53e-05	6.72e-05	8583
levulinoylcarnitine	-0.04	-4.1	3.65e-05	6.92e-05	8583
X - 17325	0.04	4.1	3.72e-05	7.05e-05	8583
decadienedioic acid (C10:2-DC)**	-0.04	-4.1	3.75e-05	7.09e-05	8583
1-arachidonoyl-GPC (20:4n6)*	0.04	4.1	3.78e-05	7.14e-05	8583
4-hydroxyphenylacetylglutamine	-0.04	-4.1	3.82e-05	7.22e-05	8583
3-ureidopropionate	0.04	4.1	3.89e-05	7.34e-05	8583
phenylalanine	-0.04	-4.1	3.97e-05	7.47e-05	8583
theobromine	0.04	4.1	4e-05	7.51e-05	8583
desmethylcitalopram*	-0.04	-4.1	4.02e-05	7.53e-05	8583
theanine	0.04	4.1	4.04e-05	7.57e-05	8583
X - 17010	-0.04	-4.1	4.07e-05	7.62e-05	8583
X - 17335	0.04	4.1	4.18e-05	7.81e-05	8583
N-acetylisoleucine	-0.07	-4.1	4.18e-05	7.81e-05	3811
3-hydroxy-3-methylglutarate	-0.04	-4.1	4.34e-05	8.08e-05	8582
3,7-dimethylurate	0.04	4.1	4.45e-05	8.28e-05	8583
2-aminoheptanoate	-0.04	-4.1	4.47e-05	8.31e-05	8583
2-hydroxy-3-methylvalerate	-0.04	-4.1	4.88e-05	9.05e-05	8583
1-myristoylglycerol (14:0)	-0.07	-4.1	4.91e-05	9.09e-05	3811
2-aminooctanoate	0.04	4.1	5.1e-05	9.44e-05	8583
glycosyl-N-(2-hydroxynervonoyl)-sphingosine (d18:1/24:1(2OH))*	-0.06	-4.1	5.17e-05	9.56e-05	4772
2-naphthol sulfate	-0.04	-4	5.51e-05	0.000102	8583
3-hydroxyisobutyrate	0.04	4	5.7e-05	0.000105	8582
N-acetylalanine	-0.04	-4	6.16e-05	0.000113	8582
androsterone sulfate	0.04	4	6.32e-05	0.000116	8583
1,2,3-benzenetriol sulfate (1)	-0.04	-4	6.91e-05	0.000127	8583
cortisol	0.04	3.9	7.98e-05	0.000146	8583
gamma-CEHC	0.04	3.9	8.07e-05	0.000148	8583
hexadecasphingosine (d16:1)*	-0.04	-3.9	8.34e-05	0.000152	8583
1-myristoyl-2-palmitoyl-GPC (14:0/16:0)	-0.04	-3.9	8.67e-05	0.000158	8583
4-acetamidophenol	-0.04	-3.9	8.71e-05	0.000159	8583
1-palmitoleoyl-GPC (16:1)*	-0.04	-3.9	9.52e-05	0.000173	8583
X - 12456	-0.04	-3.9	9.76e-05	0.000177	8583
laurylcarnitine (C12)	0.04	3.9	0.000102	0.000185	8583
tridecenedioate (C13:1-DC)*	0.04	3.9	0.000103	0.000186	8583
2-oxoarginine*	-0.04	-3.9	0.000106	0.000192	8583
X - 21319	-0.04	-3.9	0.000106	0.000192	8583
X - 12839	-0.04	-3.9	0.000116	0.00021	8583
pantothenate	-0.04	-3.8	0.000121	0.000218	8583
oleate/vaccenate (18:1)	-0.04	-3.8	0.000121	0.000218	8583
dihomo-linolenoylcarnitine (C20:3n3 or 6)*	-0.04	-3.8	0.000129	0.000232	8583
De(carboxymethoxy) cetirizine acetic acid	-0.04	-3.8	0.000142	0.000255	8583
10-undecenoate (11:1n1)	0.04	3.8	0.000142	0.000255	8583
trans-4-hydroxyproline	-0.04	-3.8	0.000144	0.000257	8583
3-methyl-2-oxobutyrate	-0.04	-3.8	0.000145	0.000259	8583
spermidine	0.04	3.8	0.000146	0.000261	8583
fumarate	0.04	3.8	0.000148	0.000264	8582
gamma-glutamylalanine	-0.04	-3.8	0.00016	0.000286	8583
trans-2-hexenoylglycine	0.04	3.8	0.000163	0.00029	8583
eicosapentaenoate (EPA; 20:5n3)	0.04	3.8	0.000172	0.000305	8583
1-oleoyl-2-linoleoyl-GPE (18:1/18:2)*	-0.04	-3.8	0.000173	0.000307	8583
N6-methyladenosine	-0.04	-3.8	0.000174	0.000308	8583
xanthosine	-0.04	-3.8	0.000175	0.000309	8583
ximenoylcarnitine (C26:1)*	0.04	3.8	0.000176	0.000311	8583
cholesterol	0.04	3.7	0.000186	0.000327	8583
uridine	0.04	3.7	0.000186	0.000327	8583
3-amino-2-piperidone	-0.04	-3.7	0.000188	0.000331	8583
X - 24462	0.04	3.7	0.000192	0.000338	8583
2-hydroxy-4-(methylthio)butanoic acid	-0.04	-3.7	0.000193	0.000338	8582
levulinate (4-oxovalerate)	0.06	3.7	0.000194	0.00034	3811
X - 12740	-0.04	-3.7	0.000196	0.000343	8583
2-hydroxystearate	0.04	3.7	0.000201	0.000352	8583
sphingomyelin (d18:1/20:2, d18:2/20:1, d16:1/22:2)*	0.04	3.7	0.000206	0.00036	8583
X - 21383	-0.04	-3.7	0.000214	0.000373	8583
X - 24544	0.04	3.7	0.000216	0.000375	8583
2-hydroxypalmitate	0.04	3.7	0.000226	0.000392	8583
3-hydroxylaurate	0.04	3.7	0.000233	0.000404	8583
androstenediol (3alpha, 17alpha) monosulfate (2)	0.04	3.7	0.000238	0.000412	8583
propionylcarnitine (C3)	-0.04	-3.7	0.000246	0.000425	8583
N-methylhydroxyproline**	0.05	3.7	0.000248	0.000429	4772
X - 21840	0.04	3.7	0.000249	0.00043	8583
taurohyocholate*	0.05	3.7	0.000253	0.000437	4772
cytidine	-0.04	-3.7	0.000259	0.000446	8583
1-heptadecenoylglycerol (17:1)*	-0.06	-3.7	0.000262	0.00045	3811
1-methylnicotinamide	0.04	3.6	0.00027	0.000464	8583
(N(1) + N(8))-acetylspermidine	0.04	3.6	0.000271	0.000465	8583
alpha-hydroxymetoprolol	-0.04	-3.6	0.000278	0.000476	8583
3-bromo-5-chloro-2,6-dihydroxybenzoic acid*	0.04	3.6	0.000283	0.000485	8583
X - 12104	-0.04	-3.6	0.000291	0.000497	8583
cetirizine	-0.04	-3.6	0.000304	0.000519	8583
deoxycarnitine	0.04	3.6	0.00031	0.000528	8583
N-acetyltyrosine	-0.04	-3.6	0.000313	0.000533	8583
gulonate*	-0.04	-3.6	0.000315	0.000536	8582
androsterone glucuronide	0.04	3.6	0.000341	0.000578	8583
4-hydroxy-2-oxoglutaric acid	0.04	3.6	0.000341	0.000579	8582
N6-succinyladenosine	-0.04	-3.6	0.000347	0.000587	8583
arabonate/xylonate	0.04	3.6	0.000348	0.000589	8582
losartan	-0.04	-3.6	0.000374	0.000632	8583
8-methoxykynurenate	-0.04	-3.5	0.000393	0.000662	8583
(2,4 or 2,5)-dimethylphenol sulfate	-0.04	-3.5	0.000394	0.000665	8583
1-linoleoyl-2-arachidonoyl-GPC (18:2/20:4n6)*	0.05	3.5	0.000395	0.000665	5702
1-oleoyl-GPG (18:1)*	-0.06	-3.5	0.000401	0.000674	3811
X - 25468	-0.04	-3.5	0.000411	0.000689	8583
2-hydroxydecanoate	0.04	3.5	0.000432	0.000723	8583
pseudouridine	-0.04	-3.5	0.000453	0.000758	8583
gamma-carboxyglutamate	-0.05	-3.5	0.000474	0.000793	4772
5-oxoproline	0.04	3.5	0.000481	0.000803	8583
cysteine sulfinic acid	-0.04	-3.5	0.000488	0.000814	8583
(15:3)-anacardic acid	0.06	3.5	0.000505	0.000841	3811
2-ketocaprylate	0.04	3.5	0.000535	0.00089	8583
succinate	0.04	3.5	0.000557	0.000925	8582
X - 24585	0.04	3.5	0.000563	0.000935	8583
cytosine	0.04	3.4	0.000575	0.000952	8583
3-aminoisobutyrate	0.04	3.4	0.000585	0.000969	8583
glycocholate	-0.04	-3.4	0.000717	0.00119	8583
3-methoxytyramine sulfate	-0.04	-3.4	0.000726	0.0012	8583
X - 11632	-0.04	-3.4	0.000761	0.00125	8583
X - 23678	0.04	3.4	0.000767	0.00126	8583
glycohyocholate	0.04	3.4	0.000776	0.00128	8583
X - 11880	-0.04	-3.3	0.000816	0.00134	8583
betaine	0.04	3.3	0.000826	0.00136	8583
X - 17655	0.04	3.3	0.000832	0.00136	8583
cortisone	0.04	3.3	0.000886	0.00145	8583
5alpha-androstan-3beta,17beta-diol disulfate	0.04	3.3	0.00089	0.00145	8583
11beta-hydroxyandrosterone glucuronide	0.04	3.3	0.000891	0.00145	8583
valylglycine	0.05	3.3	0.000892	0.00145	3811
anthranilate	0.04	3.3	0.000896	0.00146	6692
ethyl glucuronide	0.04	3.3	0.00093	0.00151	8583
3-hydroxyhexanoate	0.04	3.3	0.000956	0.00155	8583
X - 17328	0.05	3.3	0.000967	0.00157	3811
allantoin	0.04	3.3	0.00102	0.00165	8582
X - 21796	0.04	3.3	0.00109	0.00177	8583
X - 17355	0.05	3.3	0.00112	0.00182	3811
venlafaxine	-0.04	-3.3	0.00115	0.00185	8583
guanidinoacetate	0.04	3.2	0.00123	0.00198	8582
1-stearoyl-GPE (18:0)	0.04	3.2	0.00126	0.00203	8583
5-acetylamino-6-formylamino-3-methyluracil	0.04	3.2	0.0013	0.00209	8582
nicotinamide riboside	0.03	3.2	0.00137	0.0022	8583
N-acetylmethionine	0.03	3.2	0.00141	0.00226	8583
3-hydroxyoctanoate	0.03	3.2	0.00145	0.00232	8583
2-methylbutyrylcarnitine (C5)	-0.06	-3.2	0.00149	0.00239	2881
X - 22162	-0.03	-3.2	0.0015	0.00241	8583
dodecenedioate (C12:1-DC)*	0.03	3.2	0.00152	0.00243	8583
3-hydroxydecanoate	0.03	3.2	0.00153	0.00244	8583
X - 19141	0.03	3.2	0.00154	0.00245	8583
1,7-dimethylurate	0.03	3.2	0.0016	0.00254	8583
erythritol	-0.03	-3.2	0.0016	0.00254	8582
mirtazapine	-0.03	-3.1	0.00164	0.0026	8583
N-acetylasparagine	0.03	3.1	0.00166	0.00263	8582
21-hydroxypregnenolone disulfate	0.03	3.1	0.00169	0.00267	8583
adenine	-0.05	-3.1	0.00177	0.0028	3811
N-acetylserine	-0.03	-3.1	0.00184	0.00291	8582
5alpha-androstan-3alpha,17beta-diol monosulfate (1)	-0.03	-3.1	0.00187	0.00295	8583
docosatrienoate (22:3n3)	-0.03	-3.1	0.0019	0.003	8583
3-indoxyl sulfate	-0.03	-3.1	0.00201	0.00317	8583
1-(1-enyl-palmitoyl)-2-arachidonoyl-GPE (P-16:0/20:4)*	0.03	3.1	0.00201	0.00317	8583
X - 12026	-0.03	-3.1	0.00207	0.00326	8583
X - 18886	-0.03	-3.1	0.00214	0.00336	8583
heme	-0.03	-3.1	0.00215	0.00336	8583
ethyl alpha-glucopyranoside	0.03	3.1	0.00218	0.00341	8583
alpha-ketobutyrate	-0.03	-3.1	0.00221	0.00345	8582
X - 24812	-0.03	-3	0.00235	0.00367	8583
X - 13507	0.03	3	0.00238	0.00371	8583
beta-citrylglutamate	-0.03	-3	0.00238	0.00371	8583
X - 12730	0.03	3	0.00239	0.00372	8583
N6,N6,N6-trimethyllysine	0.03	3	0.00249	0.00387	8583
X - 21815	0.03	3	0.00251	0.0039	8583
ceramide (d16:1/24:1, d18:1/22:1)*	-0.03	-3	0.00252	0.0039	8583
N-acetyl-beta-alanine	-0.03	-3	0.00252	0.0039	8583
pyrraline	-0.03	-3	0.00253	0.00392	8583
eicosenedioate (C20:1-DC)*	0.04	3	0.00258	0.00399	6692
stearoyl sphingomyelin (d18:1/18:0)	0.03	3	0.00263	0.00406	8583
hypotaurine	0.03	3	0.00274	0.00422	8582
dihydroorotate	-0.03	-3	0.00279	0.0043	8582
vanillactate	-0.03	-3	0.003	0.00461	8583
zolpidem	-0.03	-3	0.003	0.00461	8583
X - 12830	0.03	3	0.00314	0.00482	8583
myristoleate (14:1n5)	-0.03	-3	0.00318	0.00488	8583
dihomo-linolenoyl-choline	0.03	2.9	0.00322	0.00494	8583
X - 21803	-0.03	-2.9	0.0034	0.0052	8583
eicosanedioate (C20-DC)	0.03	2.9	0.00349	0.00533	8583
2-aminophenol sulfate	0.03	2.9	0.00354	0.00539	8583
O-desmethylvenlafaxine	-0.03	-2.9	0.00365	0.00557	8583
acesulfame	-0.03	-2.9	0.00377	0.00574	8583
2-butenoylglycine	0.03	2.9	0.00389	0.00592	8583
linolenate [alpha or gamma; (18:3n3 or 6)]	-0.03	-2.9	0.00395	0.006	8583
X - 13728	0.03	2.9	0.00398	0.00603	8583
N-formylphenylalanine	0.03	2.9	0.00413	0.00626	8583
N,N-dimethyl-pro-pro	0.03	2.9	0.00416	0.00629	8583
kynurenate	0.03	2.9	0.00435	0.00658	8583
linoleoyl-linoleoyl-glycerol (18:2/18:2) [1]*	-0.04	-2.9	0.00436	0.00659	5702
3-hydroxybutyroylglycine**	0.04	2.8	0.00446	0.00672	4772
N,O-didesmethylvenlafaxine glucuronide	-0.03	-2.8	0.00451	0.00679	8583
eugenol sulfate	0.03	2.8	0.00453	0.00681	8583
glutamine conjugate of C6H10O2 (2)*	-0.03	-2.8	0.00455	0.00684	8583
atorvastatin (lipitor)	-0.03	-2.8	0.00472	0.00708	8583
o-hydroxyatorvastatin	-0.03	-2.8	0.00472	0.00708	8583
6-oxopiperidine-2-carboxylate	-0.03	-2.8	0.00483	0.00724	8583
X - 17654	0.03	2.8	0.00508	0.0076	8583
nervonoylcarnitine (C24:1)*	0.03	2.8	0.00537	0.00802	8583
X - 23636	-0.03	-2.8	0.00554	0.00826	8583
candesartan	-0.03	-2.8	0.00563	0.00839	8583
2-hydroxylaurate	0.04	2.8	0.00583	0.00869	4772
tryptophan	-0.03	-2.8	0.00584	0.00869	8583
o-cresol sulfate	0.03	2.8	0.00592	0.0088	8583
16-hydroxypalmitate	-0.03	-2.8	0.00596	0.00884	8583
3-(3-hydroxyphenyl)propionate sulfate	-0.03	-2.7	0.00623	0.00924	8583
X - 24546	0.03	2.7	0.00626	0.00927	8583
N-acetyl-aspartyl-glutamate (NAAG)	0.03	2.7	0.00659	0.00975	8583
X - 24762	-0.04	-2.7	0.0067	0.00991	3811
decanoylcarnitine (C10)	0.03	2.7	0.00671	0.00991	8583
X - 25957	0.03	2.7	0.00676	0.00996	8583
hydrochlorothiazide	-0.03	-2.7	0.00684	0.0101	8583
gamma-glutamyl-2-aminobutyrate	0.03	2.7	0.00698	0.0103	8583
azelate (C9-DC)	0.03	2.7	0.007	0.0103	8583
2R,3R-dihydroxybutyrate	-0.03	-2.7	0.00702	0.0103	8582
tyramine O-sulfate	-0.03	-2.7	0.00717	0.0105	8583
4-acetamidobutanoate	-0.03	-2.7	0.00735	0.0108	8583
X - 17612	0.04	2.7	0.00737	0.0108	4772
X - 26106	0.06	2.7	0.00737	0.0108	1891
alpha-tocopherol	0.03	2.7	0.00741	0.0108	8583
carnosine	-0.03	-2.7	0.0077	0.0112	8583
X - 17653	0.03	2.6	0.00815	0.0119	8583
2-hydroxyglutarate	0.03	2.6	0.00823	0.012	8583
citrulline	0.03	2.6	0.00855	0.0124	8583
X - 25422	-0.03	-2.6	0.00864	0.0125	8583
picolinoylglycine	-0.03	-2.6	0.00869	0.0126	8583
uracil	0.03	2.6	0.00894	0.0129	8583
S-1-pyrroline-5-carboxylate	0.03	2.6	0.00896	0.013	8583
desmethylnaproxen	-0.03	-2.6	0.00953	0.0138	8583
solanidine	-0.03	-2.6	0.00959	0.0138	8583
branched-chain, straight-chain, or cyclopropyl 12:1 fatty acid*	0.03	2.6	0.00967	0.0139	8583
3-hydroxymyristate	0.03	2.6	0.00989	0.0142	8583
palmitoyl ethanolamide	-0.04	-2.6	0.0099	0.0143	4772
2-hydroxyphenylacetate	-0.03	-2.6	0.0103	0.0148	8583
inosine	-0.03	-2.6	0.0105	0.0151	8583
(R)-3-hydroxybutyrylcarnitine	-0.03	-2.6	0.0106	0.0151	8583
1-(1-enyl-palmitoyl)-2-oleoyl-GPE (P-16:0/18:1)*	0.03	2.5	0.0108	0.0155	8583
arginine	0.03	2.5	0.0109	0.0156	8583
X - 12849	0.03	2.5	0.0111	0.0158	8583
hyocholate	0.03	2.5	0.0112	0.016	8583
cholesterol sulfate	0.03	2.5	0.0113	0.0161	5702
X - 22776	-0.03	-2.5	0.0119	0.017	8583
X - 24637	0.03	2.5	0.0119	0.017	8583
X - 24757	0.03	2.5	0.012	0.017	8583
3-phosphoglycerate	-0.03	-2.5	0.0122	0.0173	8583
resveratrol sulfate (1)*	-0.03	-2.5	0.0124	0.0176	8583
N-acetylkynurenine (2)	-0.03	-2.5	0.0125	0.0177	8583
pantoate	0.03	2.5	0.0129	0.0183	8583
taurocholenate sulfate*	0.03	2.5	0.013	0.0183	8583
undecenoylcarnitine (C11:1)	0.03	2.5	0.013	0.0184	8583
X - 13553	0.03	2.5	0.013	0.0184	8583
1-methylhistidine	0.03	2.5	0.0132	0.0186	8583
glutarylcarnitine (C5-DC)	0.03	2.5	0.0135	0.0191	8583
hydroquinone sulfate	-0.03	-2.5	0.0137	0.0193	8583
X - 17343	-0.04	-2.5	0.0143	0.0201	3811
X - 18922	-0.03	-2.4	0.0144	0.0202	8583
X - 12851	0.03	2.4	0.0146	0.0205	8583
X - 21829	-0.04	-2.4	0.0147	0.0207	4772
sulfate*	0.03	2.4	0.015	0.021	8583
hydroxy-N6,N6,N6-trimethyllysine*	-0.03	-2.4	0.0152	0.0212	8583
ursocholate	-0.04	-2.4	0.0153	0.0213	3811
chenodeoxycholic acid sulfate (1)	-0.04	-2.4	0.0157	0.0219	3811
1-hydroxy-2-naphthalenecarboxylate	-0.03	-2.4	0.016	0.0223	8583
glycosyl-N-stearoyl-sphingosine (d18:1/18:0)	0.03	2.4	0.016	0.0223	8583
succinimide	0.03	2.4	0.0161	0.0224	8583
xylose	-0.03	-2.4	0.0163	0.0227	8582
butyrate/isobutyrate (4:0)	0.03	2.4	0.0164	0.0227	8583
malate	0.03	2.4	0.0164	0.0227	8583
pro-hydroxy-pro	0.03	2.4	0.0169	0.0234	8583
1-stearoyl-2-oleoyl-GPS (18:0/18:1)	-0.03	-2.4	0.0171	0.0236	8583
tetradecadienedioate (C14:2-DC)*	-0.03	-2.4	0.0177	0.0244	8583
nonanoylcarnitine (C9)	0.03	2.4	0.0179	0.0247	8583
X - 11378	0.03	2.4	0.018	0.0248	4772
2'-O-methyluridine	0.03	2.4	0.018	0.0248	8583
N-oleoylserine	0.03	2.4	0.0181	0.0249	8583
(16 or 17)-methylstearate (a19:0 or i19:0)	0.03	2.4	0.0184	0.0253	8583
maltose	-0.03	-2.3	0.0192	0.0263	8582
X - 21607	0.03	2.3	0.0195	0.0268	8583
X - 11795	-0.03	-2.3	0.0198	0.0271	8583
X - 24334	-0.04	-2.3	0.0202	0.0276	3811
13-HODE + 9-HODE	0.03	2.3	0.0206	0.0282	8583
trans-3,4-methyleneheptanoate	-0.03	-2.3	0.0207	0.0283	8583
citramalate	0.03	2.3	0.0212	0.0289	8583
X - 25983	-0.04	-2.3	0.0213	0.0291	3811
X - 21285	0.03	2.3	0.0218	0.0297	8583
alpha-hydroxyisovalerate	-0.02	-2.3	0.0221	0.0301	8583
citalopram N-oxide*	-0.02	-2.3	0.0222	0.0302	8583
2-hydroxysebacate	-0.02	-2.3	0.0231	0.0313	8583
arabitol/xylitol	-0.02	-2.3	0.0236	0.032	8582
3-methoxycatechol sulfate (2)	0.02	2.2	0.0265	0.0359	8583
N-carbamoylalanine	0.03	2.2	0.0266	0.036	4772
andro steroid monosulfate C19H28O6S (1)*	0.02	2.2	0.027	0.0364	8583
X - 12798	-0.02	-2.2	0.027	0.0365	8583
N-acetylcarnosine	0.02	2.2	0.0276	0.0373	8583
androstenediol (3beta,17beta) monosulfate (2)	-0.02	-2.2	0.0286	0.0385	8583
glutamine_degradant*	0.02	2.2	0.0288	0.0388	8583
gamma-glutamyl-alpha-lysine	-0.02	-2.2	0.029	0.039	8583
(S)-a-amino-omega-caprolactam	-0.03	-2.2	0.0291	0.0391	4772
1-palmitoyl-2-docosahexaenoyl-GPE (16:0/22:6)*	-0.02	-2.2	0.0293	0.0393	8583
cys-gly, oxidized	-0.02	-2.2	0.0293	0.0393	8583
X - 12822	-0.02	-2.2	0.0307	0.0412	8583
3-hydroxyadipate	-0.02	-2.2	0.0311	0.0417	8582
glutamine conjugate of C6H10O2 (1)*	-0.02	-2.2	0.0314	0.0419	8583
4-guanidinobutanoate	0.02	2.1	0.0328	0.0439	8583
2-hydroxyhippurate (salicylurate)	0.02	2.1	0.0343	0.0457	8583
N-acetyltryptophan	0.02	2.1	0.0345	0.046	8583
N-acetylvaline	-0.02	-2.1	0.0346	0.0461	8583
X - 12847	0.02	2.1	0.0347	0.0461	8583
1-pentadecanoylglycerol (15:0)	-0.03	-2.1	0.0347	0.0462	3811
X - 25420	-0.02	-2.1	0.0359	0.0476	8583
gamma-glutamylmethionine	-0.02	-2.1	0.036	0.0477	8583
