# Supplementary material for: An online atlas of human plasma metabolite signatures of gut microbiome composition
Source: Nat Commun. 2022 Sep 23;13:5370. doi: 10.1038/s41467-022-33050-0 (PMC9508139; doi:10.1038/s41467-022-33050-0)
Supplement: Supplementary file 7 — Supplementary Data 5 [file 41467_2022_33050_MOESM7_ESM.xlsx]

## Sheet: ST5. Variance explained
Supplementary Data 5. Variance explained of plasma metabolite levels by variation in the gut microbiota
Nested 10-fold cross-validated ridge regression models were applied to estimate the explained variance in 1,321 metabolites by gut microbiota species.
Shown are the 1,168 metabolites for which the variance was partly explained by variation in the gut microbiota.
Column "r2" is the variance explained calculated on the test set.
Column "MSE (train)" is the training mean squared error.
Column "MSE (test)" is the test mean squared error.
Each species name is followed by an internal species identifier (MGS).
Specific considerations: * and ** denotes metabolites annotated without an internal standard.
Metabolite	r2	MSE (train)	MSE (test)	n
X - 11850	0.459	0.41	0.4	8583
X - 12261	0.418	0.18	0.18	8583
X - 11843	0.417	0.37	0.38	8583
X - 12013	0.405	0.3	0.31	8583
p-cresol sulfate	0.358	0.06	0.06	8583
X - 12816	0.348	0.11	0.11	8583
isoursodeoxycholate	0.339	0.22	0.22	8583
X - 16124	0.319	1.47	1.45	8583
phenylacetylglutamine	0.315	0.04	0.04	8583
p-cresol glucuronide*	0.309	0.2	0.21	8583
X - 23662	0.309	0.26	0.26	8583
3-phenylpropionate (hydrocinnamate)	0.291	0.11	0.11	8583
X - 21442	0.287	0.26	0.26	8583
X - 12216	0.279	0.11	0.11	8583
phenylacetate	0.274	0.11	0.11	8583
X - 17354	0.273	0.24	0.23	8583
quinate	0.27	0.12	0.12	8582
cinnamoylglycine	0.268	0.15	0.15	8583
phenol sulfate	0.266	0.11	0.11	8583
5alpha-androstan-3beta,17alpha-diol disulfate	0.264	0.22	0.22	8583
phenylacetylglutamate	0.263	0.11	0.11	8583
1H-indole-7-acetic acid	0.251	0.08	0.08	3811
X - 18935	0.248	0.12	0.12	3811
ursodeoxycholate	0.246	0.27	0.27	8583
X - 12851	0.245	0.4	0.41	8583
deoxycholic acid 12-sulfate*	0.245	0.19	0.19	8583
branched chain 14:0 dicarboxylic acid**	0.238	0.1	0.1	8583
glycoursodeoxycholic acid sulfate (1)	0.233	0.29	0.28	8583
5-hydroxyhexanoate	0.227	0.08	0.08	8583
X - 24811	0.225	0.12	0.13	8583
X - 22509	0.222	0.28	0.27	8583
deoxycholate	0.222	0.12	0.12	8583
X - 23639	0.219	0.03	0.03	8583
X - 23997	0.218	0.11	0.11	8583
beta-cryptoxanthin	0.216	0.14	0.14	8583
X - 24531	0.212	0.11	0.11	3811
trigonelline (N'-methylnicotinate)	0.211	0.12	0.12	8583
X - 11315	0.211	0.04	0.04	8583
X - 12126	0.204	0.15	0.16	8583
glycoursodeoxycholate	0.198	0.26	0.26	8583
X - 21752	0.197	0.39	0.39	8583
hyocholate	0.195	0.17	0.17	8583
carotene diol (1)	0.188	0.04	0.04	8583
X - 12544	0.187	0.92	0.91	8583
2-piperidinone	0.187	0.27	0.27	8583
X - 12306	0.186	0.2	0.19	8583
imidazole propionate	0.186	0.09	0.09	8583
carotene diol (2)	0.185	0.05	0.05	8583
cholate	0.183	0.52	0.53	8583
levulinate (4-oxovalerate)	0.18	0.08	0.08	3811
cholic acid glucuronide	0.179	0.22	0.21	8583
hippurate	0.179	0.1	0.1	8583
indolepropionate	0.178	0.13	0.12	8583
X - 23655	0.173	0.21	0.21	8583
3-hydroxypyridine sulfate	0.173	0.21	0.2	8583
4-ethylcatechol sulfate	0.172	0.17	0.17	8583
11beta-hydroxyetiocholanolone glucuronide*	0.167	0.09	0.09	8583
X - 13729	0.164	0.09	0.09	8583
1,3-dimethylurate	0.163	0.09	0.09	8583
X - 21821	0.162	0.14	0.14	8583
X - 15728	0.162	0.27	0.27	8583
1-methylxanthine	0.161	0.11	0.11	8583
1-(1-enyl-palmitoyl)-2-oleoyl-GPC (P-16:0/18:1)*	0.16	0.02	0.02	8583
5-acetylamino-6-amino-3-methyluracil	0.158	0.1	0.1	8582
X - 22834	0.155	0.16	0.16	8583
X - 21733	0.152	0.12	0.12	8583
4-hydroxycoumarin	0.15	0.07	0.07	8583
chenodeoxycholate	0.149	0.22	0.23	8583
phenol glucuronide	0.147	0.24	0.23	8583
X - 22520	0.147	0.17	0.17	3811
indole-3-carboxylate	0.147	0.04	0.04	8583
glycodeoxycholate 3-sulfate	0.147	0.19	0.18	8583
X - 24410	0.146	0.16	0.16	3811
X - 12283	0.146	0.13	0.13	8583
phenylacetylcarnitine	0.145	0.13	0.13	8583
taurolithocholate 3-sulfate	0.144	0.15	0.15	8583
3-ethylcatechol sulfate (1)	0.144	0.17	0.17	8583
3-(3-hydroxyphenyl)propionate	0.142	0.4	0.39	8583
androstenediol (3beta,17beta) disulfate (1)	0.14	0.16	0.15	8583
X - 25503	0.136	0.19	0.2	8583
N-acetyl-cadaverine	0.135	0.14	0.13	3811
catechol sulfate	0.134	0.08	0.08	8583
X - 13844	0.134	0.19	0.19	8583
chenodeoxycholic acid sulfate (1)	0.134	0.15	0.16	3811
1-methylurate	0.133	0.11	0.11	8583
ursocholate	0.132	0.05	0.06	3811
X - 17612	0.131	0.14	0.14	4772
X - 17351	0.131	0.14	0.14	8583
metabolonic lactone sulfate	0.131	0.11	0.11	8583
hydroxy-CMPF*	0.13	0.12	0.12	8583
lithocholate sulfate (1)	0.129	0.16	0.16	8583
3-methyl catechol sulfate (1)	0.128	0.2	0.2	8583
indoleacetate	0.127	0.06	0.06	8583
X - 21286	0.126	0.07	0.07	8583
1-(1-enyl-palmitoyl)-2-linoleoyl-GPC (P-16:0/18:2)*	0.124	0.02	0.02	8583
7-alpha-hydroxy-3-oxo-4-cholestenoate (7-Hoca)	0.124	0.02	0.02	8583
propionylcarnitine (C3)	0.123	0.02	0.02	8583
4-acetylcatechol sulfate (1)	0.122	0.2	0.2	8583
glycodeoxycholate	0.121	0.26	0.26	8583
oxalate (ethanedioate)	0.121	0.02	0.02	8583
1,5-anhydroglucitol (1,5-AG)	0.119	0.03	0.03	8583
glycolithocholate sulfate*	0.117	0.12	0.12	8583
deoxycholic acid glucuronide	0.115	0.19	0.19	8583
2,3-dihydroxypyridine	0.112	0.18	0.17	8583
X - 23587	0.112	0.17	0.17	8583
X - 26119	0.112	0.07	0.08	1891
taurodeoxycholate	0.111	0.32	0.32	8583
3-hydroxyhippurate	0.109	0.31	0.3	8583
glutarate (C5-DC)	0.108	0.11	0.12	8582
glycerate	0.108	0.02	0.02	8582
gamma-glutamylisoleucine*	0.108	0.02	0.02	8583
X - 24475	0.107	0.22	0.22	8583
sphingomyelin (d18:2/24:2)*	0.107	0.02	0.02	8583
4-methylguaiacol sulfate	0.107	0.31	0.3	8583
citramalate	0.106	0.06	0.06	8583
X - 15461	0.106	0.02	0.02	8583
X - 18901	0.105	0.42	0.41	8583
hydroxypalmitoyl sphingomyelin (d18:1/16:0(OH))**	0.105	0.01	0.01	8583
6-hydroxyindole sulfate	0.105	0.06	0.06	8583
carotene diol (3)	0.105	0.09	0.09	8583
X - 22162	0.104	0.02	0.02	8583
1-palmitoyl-2-palmitoleoyl-GPC (16:0/16:1)*	0.104	0.04	0.04	8583
glutamate	0.104	0.04	0.04	8583
N,N-dimethylalanine	0.104	0.11	0.11	8583
5alpha-androstan-3beta,17beta-diol disulfate	0.103	0.2	0.2	8583
ergothioneine	0.103	0.1	0.1	8583
methyl glucopyranoside (alpha + beta)	0.103	0.23	0.23	8583
sphingomyelin (d18:2/23:0, d18:1/23:1, d17:1/24:1)*	0.102	0.02	0.02	8583
ethyl beta-glucopyranoside	0.102	0.37	0.37	8583
4-vinylcatechol sulfate	0.101	0.32	0.32	8583
isoleucine	0.1	0.01	0.01	8583
X - 21842	0.1	0.2	0.2	8583
3-indoxyl sulfate	0.1	0.05	0.05	8583
hydroxycotinine	0.099	0.14	0.15	8583
tartronate (hydroxymalonate)	0.099	0.04	0.04	8583
X - 12456	0.098	0.18	0.18	8583
1-palmitoyl-2-oleoyl-GPC (16:0/18:1)	0.098	0	0	8583
sphingomyelin (d17:1/14:0, d16:1/15:0)*	0.097	0.03	0.03	8583
4-methylcatechol sulfate	0.097	0.16	0.16	8583
leucine	0.097	0.01	0.01	8583
perfluorooctanesulfonate (PFOS)	0.096	0.09	0.09	8583
taurodeoxycholic acid 3-sulfate	0.096	0.21	0.21	8583
4-hydroxyglutamate	0.095	0.15	0.14	8583
N-acetylglycine	0.095	0.09	0.09	8583
X - 24352	0.095	0.21	0.19	8583
X - 26062	0.095	0.9	0.91	8583
dihydroferulate	0.094	0.25	0.26	8583
alpha-hydroxyisovalerate	0.093	0.08	0.08	8583
1-(1-enyl-palmitoyl)-2-palmitoleoyl-GPC (P-16:0/16:1)*	0.093	0.02	0.02	8583
L-urobilin	0.093	0.23	0.23	8583
2-acetamidophenol sulfate	0.093	0.26	0.27	8583
X - 24795	0.092	0.31	0.3	8583
pentose acid*	0.092	0.14	0.15	8582
sphingomyelin (d17:1/16:0, d18:1/15:0, d16:1/17:0)*	0.092	0.01	0.01	8583
S-methylmethionine	0.091	0.28	0.28	8583
N-lactoyl isoleucine	0.091	0.09	0.09	8583
3-hydroxy-2-methylpyridine sulfate	0.091	0.46	0.46	8583
ethyl alpha-glucopyranoside	0.09	0.59	0.59	8583
nicotinamide riboside	0.09	0.11	0.11	8583
X - 24337	0.09	0.05	0.05	8583
indoleacetoylcarnitine*	0.089	0.13	0.13	5702
cotinine N-oxide	0.089	0.11	0.11	8583
3-hydroxycotinine glucuronide	0.089	0.12	0.12	8583
sphingomyelin (d18:2/23:1)*	0.088	0.02	0.02	8583
X - 24411	0.088	0.14	0.14	4772
3-hydroxyhippurate sulfate	0.088	0.32	0.32	8583
1-palmitoyl-2-oleoyl-GPE (16:0/18:1)	0.088	0.06	0.06	8583
X - 17438	0.087	0.22	0.21	8583
argininate*	0.087	0.07	0.07	8583
palmitoyl sphingomyelin (d18:1/16:0)	0.087	0	0	8583
sphingomyelin (d18:1/17:0, d17:1/18:0, d19:1/16:0)	0.087	0.01	0.01	8583
tyramine O-sulfate	0.086	0.27	0.28	8583
gamma-glutamylglutamate	0.086	0.03	0.03	8583
ethyl glucuronide	0.085	0.47	0.47	8583
theophylline	0.084	0.09	0.09	8583
N-lactoyl valine	0.084	0.05	0.05	8583
N-lactoyl phenylalanine	0.084	0.05	0.05	8583
dihydrocaffeate sulfate (2)	0.083	0.34	0.35	8582
citraconate/glutaconate	0.083	0.27	0.27	8582
X - 24812	0.083	0.07	0.07	8583
X - 21740	0.082	0.06	0.06	8583
paraxanthine	0.082	0.11	0.11	8583
formiminoglutamate	0.082	0.06	0.06	8583
lithocholic acid sulfate (2)	0.082	0.25	0.25	8583
X - 24473	0.082	0.24	0.24	8583
1-(1-enyl-palmitoyl)-2-palmitoyl-GPC (P-16:0/16:0)*	0.082	0.01	0.01	8583
indolin-2-one	0.082	0.09	0.09	8583
S-methylcysteine sulfoxide	0.081	0.12	0.12	8583
X - 23782	0.081	0.06	0.06	8583
X - 21467	0.081	0.07	0.07	8583
4-hydroxyhippurate	0.081	0.13	0.13	8583
cortolone glucuronide (1)	0.081	0.03	0.04	8583
diacylglycerol (16:1/18:2 [2], 16:0/18:3 [1])*	0.08	0.11	0.12	3811
taurochenodeoxycholic acid 3-sulfate	0.08	0.23	0.23	8583
1-oleoyl-2-docosahexaenoyl-GPC (18:1/22:6)*	0.079	0.01	0.01	8583
X - 16935	0.079	0.15	0.15	8583
o-cresol sulfate	0.079	0.36	0.35	8583
X - 25523	0.079	0.28	0.28	8583
sphingomyelin (d18:2/21:0, d16:2/23:0)*	0.079	0.02	0.02	8583
X - 12411	0.079	0.09	0.09	8583
sphingomyelin (d17:2/16:0, d18:2/15:0)*	0.079	0.03	0.03	8583
branched-chain, straight-chain, or cyclopropyl 10:1 fatty acid (1)*	0.078	0.1	0.1	8583
sphingomyelin (d18:1/20:1, d18:2/20:0)*	0.077	0.01	0.01	8583
3-hydroxypyridine glucuronide	0.077	0.38	0.36	8583
urate	0.077	0.01	0.01	8583
4-methoxyphenol sulfate	0.077	0.2	0.19	8583
3-methyladipate	0.077	0.1	0.1	8582
X - 17357	0.077	0.04	0.04	8583
X - 11299	0.076	0.44	0.43	8583
5alpha-androstan-3alpha,17beta-diol disulfate	0.076	0.29	0.28	8583
X - 21736	0.075	0.11	0.1	8583
X - 17325	0.075	0.3	0.3	8583
sphingomyelin (d18:1/22:2, d18:2/22:1, d16:1/24:2)*	0.075	0.02	0.02	8583
2-hydroxy-3-methylvalerate	0.074	0.08	0.08	8583
4-hydroxyphenylacetate	0.074	0.13	0.13	8583
pregnenetriol disulfate*	0.074	0.1	0.1	8583
sphingomyelin (d18:1/21:0, d17:1/22:0, d16:1/23:0)*	0.074	0.02	0.02	8583
N-lactoyl leucine	0.074	0.06	0.06	8583
beta-sitosterol	0.074	0.13	0.13	8583
X - 11858	0.073	0.75	0.76	8583
glycochenodeoxycholate glucuronide (1)	0.073	0.25	0.24	8583
X - 12543	0.073	0.23	0.23	3811
androstenediol (3beta,17beta) monosulfate (2)	0.073	0.11	0.11	8583
2-hydroxydecanoate	0.073	0.05	0.05	8583
3-methyl-2-oxovalerate	0.073	0.02	0.02	8583
X - 25271	0.072	0.54	0.54	8583
3-acetylphenol sulfate	0.072	0.22	0.22	8583
3-carboxy-4-methyl-5-pentyl-2-furanpropionate (3-CMPFP)**	0.072	0.04	0.04	8583
X - 17367	0.072	0.29	0.29	8583
1-lignoceroyl-GPC (24:0)	0.072	0.03	0.03	8583
gamma-glutamylvaline	0.071	0.01	0.01	8583
1-stearoyl-2-oleoyl-GPE (18:0/18:1)	0.071	0.05	0.05	8583
2-methoxyhydroquinone sulfate (1)	0.071	0.28	0.27	8583
N-stearoyl-sphinganine (d18:0/18:0)*	0.071	0.13	0.14	8583
tigloylglycine	0.071	0.16	0.16	8583
X - 24757	0.071	0.27	0.27	8583
N2,N5-diacetylornithine	0.071	0.09	0.09	8583
5alpha-androstan-3alpha,17beta-diol monosulfate (2)	0.071	0.36	0.36	8583
gamma-glutamylleucine	0.071	0.02	0.02	8583
X - 12906	0.07	0.06	0.06	8583
sphingomyelin (d18:1/22:1, d18:2/22:0, d16:1/24:1)*	0.07	0.01	0.01	8583
3-methylcytidine	0.07	0.02	0.02	8583
N-(2-furoyl)glycine	0.07	0.41	0.42	8583
X - 11849	0.07	0.56	0.55	8583
oleoyl-oleoyl-glycerol (18:1/18:1) [2]*	0.07	0.1	0.1	3811
2-furoylcarnitine	0.069	0.32	0.32	3811
aspartate	0.069	0.02	0.02	8583
cotinine	0.069	2.52	2.49	8583
5alpha-pregnan-3beta,20alpha-diol monosulfate (2)	0.068	0.14	0.15	8583
heneicosapentaenoate (21:5n3)	0.068	0.22	0.22	8583
N-stearoyl-sphingosine (d18:1/18:0)*	0.068	0.03	0.03	8583
N-lactoyl tyrosine	0.068	0.09	0.09	8583
2-hydroxybutyrate/2-hydroxyisobutyrate	0.068	0.04	0.04	8582
sphingomyelin (d18:1/14:0, d16:1/16:0)*	0.068	0.01	0.01	8583
4-hydroxychlorothalonil	0.068	0.06	0.07	8583
1-palmitoleoyl-GPC (16:1)*	0.067	0.03	0.03	8583
octadecanedioate (C18-DC)	0.067	0.05	0.05	8583
X - 11847	0.067	0.66	0.65	5702
N-delta-acetylornithine	0.067	0.11	0.11	8583
androstenediol (3beta,17beta) monosulfate (1)	0.066	0.1	0.11	8583
valine	0.066	0.01	0.01	8583
X - 11381	0.066	0.03	0.03	8583
2,3-dihydroxyisovalerate	0.066	0.63	0.62	8582
X - 24588	0.066	0.03	0.03	8583
stachydrine	0.066	0.21	0.21	8583
threonate	0.066	0.03	0.03	8582
metformin	0.066	0.04	0.04	8583
2-ethylphenylsulfate	0.066	0.21	0.21	8583
dihydroferulic acid sulfate	0.066	0.21	0.21	8583
N-acetylcarnosine	0.066	0.06	0.06	8583
myristoleate (14:1n5)	0.066	0.08	0.08	8583
campesterol	0.065	0.15	0.15	8583
methylnaphthyl sulfate (2)*	0.065	0.33	0.32	8583
methyl indole-3-acetate	0.065	0.12	0.12	8583
tauroursodeoxycholate	0.065	0.13	0.13	8583
tricosanoyl sphingomyelin (d18:1/23:0)*	0.065	0.01	0.01	8583
pregnenetriol sulfate*	0.065	0.06	0.06	8583
X - 12830	0.065	0.27	0.27	8583
3,5-dichloro-2,6-dihydroxybenzoic acid	0.065	0.05	0.05	8582
X - 11308	0.065	0.05	0.05	8583
tetrahydrocortisone glucuronide (5)	0.065	0.05	0.05	8583
guaiacol sulfate	0.064	0.11	0.11	8583
tryptophan betaine	0.064	0.3	0.3	8583
3b-hydroxy-5-cholenoic acid	0.064	0.08	0.08	8583
X - 25420	0.064	0.08	0.09	8583
X - 12111	0.064	0.27	0.27	8583
tetrahydrocortisol glucuronide	0.064	0.04	0.04	8583
sphingomyelin (d18:2/24:1, d18:1/24:2)*	0.064	0.01	0.01	8583
2-aminophenol sulfate	0.064	0.2	0.19	8583
X - 24556	0.063	0.07	0.07	3811
X - 24736	0.063	0.12	0.13	8583
glucuronide of piperine metabolite C17H21NO3 (4)*	0.063	0.2	0.21	8583
omeprazole	0.063	0.04	0.03	8583
1,7-dimethylurate	0.063	0.09	0.09	8583
palmitoleate (16:1n7)	0.063	0.09	0.09	8583
X - 21383	0.063	0.08	0.08	8583
3-hydroxy-2-ethylpropionate	0.063	0.02	0.02	8583
pregnanediol-3-glucuronide	0.062	0.13	0.13	8583
androstenediol (3beta,17beta) disulfate (2)	0.062	0.06	0.06	8583
glyco-beta-muricholate**	0.062	0.26	0.27	8583
4-methyl-2-oxopentanoate	0.062	0.02	0.02	8583
2-naphthol sulfate	0.062	0.28	0.29	8583
5-hydroxyindole sulfate	0.062	0.12	0.12	8583
oleoyl-arachidonoyl-glycerol (18:1/20:4) [1]*	0.061	0.08	0.09	3811
2-hydroxyglutarate	0.061	0.03	0.03	8583
4-hydroxyphenylacetylglutamine	0.06	0.1	0.09	8583
pregnenediol disulfate (C21H34O8S2)*	0.06	0.12	0.12	8583
homoarginine	0.06	0.03	0.03	8583
palmitoyl-sphingosine-phosphoethanolamine (d18:1/16:0)	0.06	0.01	0.01	8583
3-(3-hydroxyphenyl)propionate sulfate	0.06	0.29	0.29	8583
1,2-dilinoleoyl-GPC (18:2/18:2)	0.06	0.02	0.02	8583
proline	0.059	0.01	0.01	8583
7-methylxanthine	0.059	0.13	0.13	8583
trans-2-hexenoylglycine	0.059	0.16	0.17	8583
1-palmitoyl-2-docosahexaenoyl-GPC (16:0/22:6)	0.059	0.01	0.01	8583
indoleacetylglutamine	0.058	0.15	0.15	8583
4-allylcatechol sulfate	0.058	0.3	0.3	8583
sphingomyelin (d18:2/18:1)*	0.058	0.01	0.01	8583
12,13-DiHOME	0.058	0.09	0.09	8583
1-stearoyl-2-oleoyl-GPC (18:0/18:1)	0.058	0.01	0.01	8583
2S,3R-dihydroxybutyrate	0.058	0.05	0.06	8582
2-oxoarginine*	0.058	0.07	0.07	8583
1-stearoyl-2-arachidonoyl-GPE (18:0/20:4)	0.058	0.03	0.03	8583
(2,4 or 2,5)-dimethylphenol sulfate	0.057	0.47	0.47	8583
glucuronide of piperine metabolite C17H21NO3 (5)*	0.057	0.23	0.23	8583
2-aminoheptanoate	0.057	0.05	0.05	8583
gamma-glutamylphenylalanine	0.057	0.01	0.01	8583
4-hydroxyphenylacetoylcarnitine	0.057	0.1	0.1	8583
sphingomyelin (d18:1/19:0, d19:1/18:0)*	0.057	0.02	0.02	8583
X - 25419	0.057	0.18	0.18	8583
glucose	0.057	0	0	8582
alpha-ketobutyrate	0.056	0.03	0.03	8582
oleoyl-arachidonoyl-glycerol (18:1/20:4) [2]*	0.056	0.09	0.09	8583
X - 15674	0.056	0.09	0.09	8583
9-hydroxystearate	0.056	0.08	0.08	8583
palmitoyl-linoleoyl-glycerol (16:0/18:2) [2]*	0.056	0.12	0.12	3811
3-methylxanthine	0.056	0.12	0.12	8583
caprate (10:0)	0.056	0.06	0.06	8583
gamma-glutamyltyrosine	0.056	0.02	0.02	8583
X - 21661	0.056	0.28	0.28	3811
sphingomyelin (d18:0/18:0, d19:0/17:0)*	0.056	0.05	0.05	8583
X - 21285	0.056	0.13	0.13	8583
N-methylproline	0.056	0.38	0.38	8583
norcotinine	0.056	0.09	0.09	8583
(R)-3-hydroxybutyrylcarnitine	0.056	0.18	0.19	8583
xanthurenate	0.056	0.07	0.07	8583
oleoyl-linoleoyl-glycerol (18:1/18:2) [2]	0.055	0.06	0.06	8583
X - 24344	0.055	0.22	0.22	8583
glycosyl ceramide (d18:2/24:1, d18:1/24:2)*	0.054	0.03	0.03	8583
3-carboxy-4-methyl-5-propyl-2-furanpropanoate (CMPF)	0.054	0.14	0.14	8583
lactate	0.054	0.01	0.01	8583
benzoylcarnitine*	0.054	0.14	0.14	5702
1-linoleoyl-GPC (18:2)	0.054	0.02	0.02	8583
X - 12726	0.054	0.25	0.25	8583
dodecanedioate (C12-DC)	0.054	0.09	0.09	8583
linoleoyl-arachidonoyl-glycerol (18:2/20:4) [1]*	0.054	0.12	0.13	3811
mannonate*	0.053	0.03	0.03	8582
X - 12117	0.053	0.11	0.1	8583
docosatrienoate (22:3n6)*	0.053	0.16	0.16	8583
deoxycholic acid 3-sulfate	0.053	0.1	0.1	3811
2-O-methylascorbic acid	0.053	0.02	0.02	8583
levulinoylcarnitine	0.053	0.14	0.15	8583
X - 17301	0.053	0.24	0.25	6692
1-(1-enyl-stearoyl)-2-oleoyl-GPE (P-18:0/18:1)	0.053	0.02	0.02	8583
X - 21258	0.053	0.31	0.31	8583
androstenediol (3alpha, 17alpha) monosulfate (3)	0.053	0.1	0.1	8583
glycyrrhetinate	0.053	0.27	0.28	8583
lactosyl-N-nervonoyl-sphingosine (d18:1/24:1)*	0.053	0.02	0.02	8583
ribitol	0.053	0.02	0.02	8582
1-palmitoyl-2-arachidonoyl-GPE (16:0/20:4)*	0.052	0.04	0.04	8583
X - 21470	0.052	0.15	0.15	8583
X - 24295	0.052	0.04	0.04	8583
isobutyrylcarnitine (C4)	0.052	0.06	0.06	8583
X - 17654	0.052	0.05	0.05	8583
resveratrol disulfate (1)*	0.052	0.11	0.11	8583
1-palmitoyl-2-arachidonoyl-GPC (16:0/20:4n6)	0.051	0.01	0.01	8583
oleoyl-linoleoyl-glycerol (18:1/18:2) [1]	0.051	0.06	0.06	8583
X - 12822	0.051	0.07	0.07	8583
mannose	0.051	0.02	0.02	8582
1-palmitoyl-2-dihomo-linolenoyl-GPC (16:0/20:3n3 or 6)*	0.051	0.01	0.01	8583
X - 11444	0.051	0.04	0.04	8583
9,10-DiHOME	0.05	0.11	0.12	8583
5-dodecenoate (12:1n7)	0.05	0.08	0.09	8583
gentisate	0.05	0.21	0.22	8583
X - 21845	0.05	0.24	0.25	8583
X - 17653	0.05	0.06	0.06	8583
glycocholenate sulfate*	0.05	0.05	0.05	8583
taurocholenate sulfate*	0.05	0.08	0.08	8583
cysteine-glutathione disulfide	0.05	0.07	0.07	8583
X - 21410	0.05	0.19	0.19	8583
methylsuccinate	0.049	0.04	0.04	8582
4-acetylphenol sulfate	0.049	0.22	0.22	8583
sphingomyelin (d18:2/14:0, d18:1/14:1)*	0.049	0.03	0.03	8583
sphingomyelin (d18:1/20:2, d18:2/20:1, d16:1/22:2)*	0.049	0.02	0.02	8583
perfluorooctanoate (PFOA)	0.049	0.07	0.07	8583
3-hydroxystachydrine*	0.049	0.58	0.57	8583
1-(1-enyl-stearoyl)-2-arachidonoyl-GPE (P-18:0/20:4)*	0.049	0.03	0.02	8583
hexanoylglycine	0.048	0.14	0.14	8583
glycine	0.048	0.02	0.02	8583
epiandrosterone sulfate	0.048	0.1	0.1	8583
7-methylguanine	0.048	0.01	0.01	8583
1-(1-enyl-palmitoyl)-GPC (P-16:0)*	0.048	0.02	0.02	8583
X - 21310	0.048	0.03	0.03	8583
cis-3,4-methyleneheptanoylcarnitine	0.048	0.06	0.06	8583
succinylcarnitine (C4-DC)	0.048	0.03	0.03	8583
glucuronide of piperine metabolite C17H21NO3 (3)*	0.047	0.23	0.23	8583
X - 26111	0.047	0.38	0.38	8583
glycochenodeoxycholate 3-sulfate	0.047	0.16	0.16	8583
2-aminoadipate	0.047	0.05	0.05	8583
resveratrol disulfate (2)*	0.047	0.08	0.08	8583
serine	0.047	0.01	0.01	8583
docosahexaenoate (DHA; 22:6n3)	0.047	0.06	0.06	8583
2,3-dihydroxy-5-methylthio-4-pentenoate (DMTPA)*	0.047	0.01	0.01	8583
X - 12740	0.047	0.62	0.61	8583
5alpha-androstan-3beta,17beta-diol monosulfate (2)	0.047	0.14	0.15	8583
3-methoxycatechol sulfate (2)	0.046	0.19	0.19	8583
X - 21471	0.046	0.09	0.09	8583
X - 11483	0.046	0.32	0.32	8583
isobutyrylglycine	0.046	0.07	0.07	8583
X - 11795	0.046	0.06	0.07	8583
1-palmitoyl-2-arachidonoyl-GPI (16:0/20:4)*	0.046	0.04	0.04	8583
propionylglycine	0.046	0.08	0.08	8583
cysteinylglycine disulfide*	0.046	0.01	0.01	8583
1-(1-enyl-palmitoyl)-2-linoleoyl-GPE (P-16:0/18:2)*	0.046	0.03	0.03	8583
4-oxo-retinoic acid	0.046	0.05	0.05	8583
X - 14056	0.046	0.01	0.02	8583
N-carbamoylalanine	0.046	0.07	0.07	4772
uridine	0.046	0.01	0.01	8583
S-methylcysteine	0.045	0.06	0.06	8583
Urolithin B glucuronide	0.045	0.07	0.09	3811
phytanate	0.045	0.08	0.08	3811
retinol (Vitamin A)	0.045	0.01	0.01	8583
alpha-CMBHC glucuronide	0.045	0.15	0.15	4772
1-(1-enyl-palmitoyl)-2-arachidonoyl-GPE (P-16:0/20:4)*	0.045	0.02	0.02	8583
sphingomyelin (d18:1/25:0, d19:0/24:1, d20:1/23:0, d19:1/24:0)*	0.045	0.03	0.03	8583
alanine	0.045	0.01	0.01	8583
X - 25520	0.045	0.1	0.1	8583
1-(1-enyl-stearoyl)-2-linoleoyl-GPE (P-18:0/18:2)*	0.045	0.02	0.02	8583
X - 24544	0.045	0.06	0.06	8583
pimeloylcarnitine/3-methyladipoylcarnitine (C7-DC)	0.045	0.07	0.07	8583
urea	0.044	0.02	0.02	8583
1-palmitoleoylglycerol (16:1)*	0.044	0.16	0.16	8583
glycine conjugate of C10H14O2 (1)*	0.044	0.1	0.09	8583
methionine sulfone	0.044	0.04	0.04	8583
5-acetylamino-6-formylamino-3-methyluracil	0.044	0.27	0.27	8582
linoleoylcarnitine (C18:2)*	0.044	0.02	0.02	8583
5-hydroxy-2-methylpyridine sulfate	0.044	0.41	0.43	8583
guanidinosuccinate	0.044	0.12	0.12	4772
androstenediol (3alpha, 17alpha) monosulfate (2)	0.044	0.07	0.07	8583
X - 11880	0.043	0.07	0.07	8583
2-aminobutyrate	0.043	0.02	0.02	8583
X - 23680	0.043	0.05	0.05	8583
4-vinylguaiacol sulfate	0.043	0.36	0.35	8583
tryptophan	0.043	0.01	0.01	8583
N,N,N-trimethyl-5-aminovalerate	0.043	0.03	0.03	8583
X - 21364	0.043	0.04	0.04	8583
hydantoin-5-propionate	0.043	0.07	0.07	8582
X - 24518	0.043	0.11	0.11	3811
linoleoyl-linoleoyl-glycerol (18:2/18:2) [1]*	0.043	0.17	0.17	5702
5alpha-pregnan-3beta,20alpha-diol disulfate	0.043	0.16	0.16	8583
hydroxyasparagine**	0.043	0.01	0.01	8583
2-hydroxy-4-(methylthio)butanoic acid	0.042	0.04	0.04	8582
X - 25810	0.042	0.07	0.07	8583
4-guanidinobutanoate	0.042	0.13	0.12	8583
1-palmitoyl-2-oleoyl-GPI (16:0/18:1)*	0.042	0.05	0.05	8583
2-butenoylglycine	0.042	0.15	0.15	8583
pyruvate	0.042	0.01	0.01	8582
myristate (14:0)	0.042	0.05	0.05	8583
N-methyltaurine	0.042	0.31	0.31	8582
4-allylphenol sulfate	0.042	0.22	0.22	8583
X - 25422	0.042	0.06	0.06	8583
palmitoyl dihydrosphingomyelin (d18:0/16:0)*	0.042	0.01	0.01	8583
N-methylhydroxyproline**	0.042	0.38	0.36	4772
5-methylthioadenosine (MTA)	0.041	0.01	0.01	8583
4-ethyl-2-methoxyphenol sulfate	0.041	0.1	0.09	8583
carnitine	0.041	0.01	0.01	8582
dihomo-linolenoylcarnitine (C20:3n3 or 6)*	0.041	0.04	0.04	8583
1,3,7-trimethylurate	0.041	0.21	0.21	8583
picolinoylglycine	0.041	0.05	0.05	8583
4-vinylphenol sulfate	0.041	0.24	0.24	8583
N,N-dimethyl-5-aminovalerate	0.041	0.23	0.24	6692
glycolithocholate	0.041	0.27	0.28	8583
X - 21839	0.041	0.22	0.22	8583
N-acetylphenylalanine	0.041	0.04	0.04	8583
N-lactoyl histidine	0.041	0.09	0.09	3811
3-(4-hydroxyphenyl)lactate	0.04	0.02	0.02	8583
3-methyl-2-oxobutyrate	0.04	0.01	0.01	8583
X - 24951	0.04	0.1	0.1	8583
phosphate	0.04	0.01	0.01	8583
phenyllactate (PLA)	0.04	0.03	0.03	8582
X - 21441	0.039	0.1	0.09	8583
pregnenediol sulfate (C21H34O5S)*	0.039	0.08	0.08	8583
4-methylhexanoylglutamine	0.039	0.15	0.15	8583
16-hydroxypalmitate	0.039	0.03	0.03	8583
X - 21339	0.039	0.08	0.08	8583
docosahexaenoylcholine	0.039	0.18	0.18	8583
tyrosine	0.039	0.01	0.01	8583
arachidonoylcarnitine (C20:4)	0.039	0.04	0.05	8583
1-stearoyl-2-linoleoyl-GPC (18:0/18:2)*	0.039	0	0	8583
glycochenodeoxycholate	0.039	0.2	0.2	8583
1-oleoyl-GPC (18:1)	0.039	0.01	0.01	8583
X - 11372	0.038	0.06	0.07	8583
laurate (12:0)	0.038	0.06	0.06	8583
X - 12410	0.038	0.2	0.21	8583
behenoyl dihydrosphingomyelin (d18:0/22:0)*	0.038	0.04	0.04	8583
X - 12689	0.038	0.05	0.05	6692
X - 12026	0.038	0.02	0.02	8583
(14 or 15)-methylpalmitate (a17:0 or i17:0)	0.038	0.04	0.04	8583
3-hydroxybutyrate (BHBA)	0.038	0.29	0.29	8582
X - 23659	0.038	0.03	0.03	8583
1-cerotoyl-GPC (26:0)*	0.038	0.07	0.08	8583
N-acetyltaurine	0.038	0.03	0.03	8583
17alpha-hydroxypregnanolone glucuronide	0.038	0.14	0.14	3811
citrate	0.038	0.01	0.01	8583
etiocholanolone glucuronide	0.037	0.11	0.11	8583
heptenedioate (C7:1-DC)*	0.037	0.04	0.04	8582
beta-hydroxyisovalerate	0.037	0.03	0.03	8583
1-(1-enyl-palmitoyl)-2-oleoyl-GPE (P-16:0/18:1)*	0.037	0.02	0.02	8583
X - 21829	0.037	0.08	0.08	4772
alpha-ketoglutarate	0.037	0.02	0.02	8582
X - 18913	0.037	0.06	0.06	8583
linoleoylcholine*	0.037	0.17	0.18	8583
X - 24949	0.037	0.12	0.12	8583
alpha-hydroxyisocaproate	0.037	0.03	0.03	8583
methionine sulfoxide	0.037	0.01	0.01	8583
betaine	0.037	0.01	0.01	8583
1-arachidonoyl-GPE (20:4n6)*	0.037	0.01	0.01	8583
glutamine_degradant*	0.037	0.08	0.08	8583
myristoyl dihydrosphingomyelin (d18:0/14:0)*	0.037	0.02	0.02	8583
pantothenate	0.037	0.03	0.03	8583
glycosyl-N-behenoyl-sphingadienine (d18:2/22:0)*	0.037	0.03	0.03	8583
lactosyl-N-palmitoyl-sphingosine (d18:1/16:0)	0.036	0.01	0.01	8583
1-palmitoyl-GPG (16:0)*	0.036	0.03	0.03	8583
creatinine	0.036	0	0	8583
N2,N2-dimethylguanosine	0.036	0.01	0.01	8583
glycerol	0.036	0.06	0.06	8583
heptanoate (7:0)	0.036	0.05	0.05	8583
N-acetylaspartate (NAA)	0.036	0.02	0.02	8583
X - 25371	0.036	0.03	0.03	8583
5alpha-androstan-3alpha,17beta-diol monosulfate (1)	0.036	0.13	0.14	8583
pyrraline	0.036	0.11	0.11	8583
X - 15503	0.035	0.03	0.02	8583
palmitoylcarnitine (C16)	0.035	0.02	0.02	8583
thioproline	0.035	0.01	0.01	8583
X - 23644	0.035	0.62	0.61	8583
10-nonadecenoate (19:1n9)	0.035	0.05	0.05	8583
glycine conjugate of C10H12O2*	0.035	0.12	0.12	8583
stearoyl sphingomyelin (d18:1/18:0)	0.035	0.01	0.01	8583
X - 12407	0.035	0.32	0.31	8583
1-stearoyl-2-linoleoyl-GPE (18:0/18:2)*	0.035	0.04	0.04	8583
3-hydroxybutyroylglycine**	0.035	0.09	0.1	4772
vanillic acid glycine	0.035	0.19	0.19	8583
arachidoylcarnitine (C20)*	0.034	0.03	0.03	8583
X - 13684	0.034	0.09	0.09	8583
andro steroid monosulfate C19H28O6S (1)*	0.034	0.13	0.14	8583
deoxycarnitine	0.034	0.01	0.01	8583
dehydroepiandrosterone sulfate (DHEA-S)	0.034	0.07	0.07	8583
3,4-dihydroxybutyrate	0.034	0.03	0.02	8582
glycohyocholate	0.034	0.19	0.19	8583
phenylalanine	0.034	0	0	8583
X - 23974	0.034	0.05	0.05	8583
X - 23787	0.034	0.14	0.14	8583
sphingomyelin (d18:1/20:0, d16:1/22:0)*	0.034	0.01	0.01	8583
(16 or 17)-methylstearate (a19:0 or i19:0)	0.034	0.04	0.04	8583
X - 25524	0.034	0.18	0.19	3811
X - 12707	0.034	0.07	0.08	8583
pyridoxate	0.034	0.12	0.11	8583
decadienedioic acid (C10:2-DC)**	0.034	0.12	0.12	8583
isovalerylglycine	0.034	0.1	0.1	8583
2-methoxyhydroquinone sulfate (2)	0.034	0.15	0.15	8583
X - 15486	0.034	0.08	0.09	8583
11beta-hydroxyandrosterone glucuronide	0.034	0.06	0.06	8583
X - 24546	0.033	0.17	0.17	8583
arabitol/xylitol	0.033	0.02	0.02	8582
salicyluric glucuronide*	0.033	0.24	0.24	8583
linoleoyl-arachidonoyl-glycerol (18:2/20:4) [2]*	0.033	0.12	0.11	8583
X - 11378	0.033	0.09	0.09	4772
10-heptadecenoate (17:1n7)	0.033	0.06	0.06	8583
taurochenodeoxycholate	0.033	0.28	0.29	8583
N-acetylkynurenine (2)	0.033	0.15	0.15	8583
gamma-glutamylglycine	0.032	0.03	0.02	8583
3-methylcrotonylglycine	0.032	0.1	0.1	3811
X - 16580	0.032	0.05	0.05	8583
creatine	0.032	0.04	0.04	8583
3-bromo-5-chloro-2,6-dihydroxybenzoic acid*	0.032	0.06	0.07	8583
gamma-glutamylmethionine	0.032	0.01	0.01	8583
stearoylcarnitine (C18)	0.032	0.02	0.02	8583
1-stearoyl-2-docosahexaenoyl-GPE (18:0/22:6)*	0.032	0.05	0.05	8583
X - 25983	0.032	0.04	0.04	3811
X - 11787	0.032	0.01	0.01	8583
1-methyl-4-imidazoleacetate	0.031	0.03	0.03	8583
2-hydroxysebacate	0.031	0.1	0.1	8583
X - 12104	0.031	0.02	0.02	8583
1-oleoyl-2-arachidonoyl-GPE (18:1/20:4)*	0.031	0.06	0.06	8583
1-stearoyl-GPG (18:0)	0.031	0.06	0.06	8583
1-linoleoyl-GPG (18:2)*	0.031	0.04	0.04	8583
eicosenedioate (C20:1-DC)*	0.031	0.12	0.12	6692
androsterone glucuronide	0.031	0.13	0.13	8583
caprylate (8:0)	0.031	0.05	0.05	8583
nisinate (24:6n3)	0.031	0.16	0.17	8583
orotidine	0.031	0.07	0.07	8582
histidine betaine (hercynine)*	0.031	0.2	0.2	8583
8-methoxykynurenate	0.03	0.13	0.13	8583
asparagine	0.03	0	0	8583
X - 14939	0.03	0.08	0.08	8583
ferulic acid 4-sulfate	0.03	0.25	0.24	8583
1-(1-enyl-palmitoyl)-2-arachidonoyl-GPC (P-16:0/20:4)*	0.03	0.01	0.01	8583
1-stearoyl-2-arachidonoyl-GPC (18:0/20:4)	0.03	0.01	0.01	8583
octadecanedioylcarnitine (C18-DC)*	0.03	0.07	0.07	8583
kynurenine	0.03	0.01	0.01	8583
1-stearoyl-2-arachidonoyl-GPI (18:0/20:4)	0.03	0.01	0.01	8583
adrenate (22:4n6)	0.03	0.06	0.07	8583
2-hydroxyacetaminophen sulfate*	0.03	0.22	0.22	8583
sphingomyelin (d18:1/24:1, d18:2/24:0)*	0.03	0.01	0.01	8583
21-hydroxypregnenolone disulfate	0.03	0.07	0.07	8583
sphingomyelin (d18:2/16:0, d18:1/16:1)*	0.03	0.01	0.01	8583
X - 25417	0.03	0.39	0.39	8583
valylglycine	0.03	0.13	0.12	3811
glutamine conjugate of C7H12O2*	0.029	0.24	0.24	8583
sphingomyelin (d18:1/18:1, d18:2/18:0)	0.029	0.01	0.01	8583
eicosapentaenoate (EPA; 20:5n3)	0.029	0.08	0.07	8583
suberoylcarnitine (C8-DC)	0.029	0.11	0.12	3811
dimethyl sulfone	0.029	0.25	0.23	8583
X - 25433	0.029	0.13	0.13	8583
sulfate of piperine metabolite C18H21NO3 (1)*	0.029	0.17	0.16	8583
6-oxopiperidine-2-carboxylate	0.029	0.03	0.03	8583
N-acetylglutamate	0.029	0.02	0.02	8583
trans-4-hydroxyproline	0.029	0.04	0.04	8583
X - 13431	0.029	0.07	0.07	8583
aconitate [cis or trans]	0.029	0.01	0.01	8583
ascorbic acid 2-sulfate	0.029	0.04	0.04	8582
X - 23641	0.029	0.13	0.13	8583
N1-methyladenosine	0.028	0.01	0.01	8583
kynurenate	0.028	0.03	0.03	8583
xanthine	0.028	0.03	0.03	8582
S-carboxyethylcysteine	0.028	0.18	0.19	3811
carnosine	0.028	0.15	0.14	8583
homovanillate (HVA)	0.028	0.05	0.05	8583
lyxonate	0.028	0.05	0.05	8582
anthranilate	0.028	0.07	0.07	6692
eicosenoate (20:1)	0.028	0.06	0.06	8583
X - 26109	0.028	0.14	0.15	1891
sebacate (C10-DC)	0.028	0.13	0.13	8583
1-linoleoyl-2-linolenoyl-GPC (18:2/18:3)*	0.028	0.06	0.06	8583
N-palmitoyl-sphinganine (d18:0/16:0)	0.028	0.03	0.03	8583
eicosapentaenoylcholine	0.028	0.19	0.19	3811
S-adenosylhomocysteine (SAH)	0.028	0.03	0.03	8583
X - 18887	0.028	0.05	0.05	8583
fructosyllysine	0.028	0.02	0.02	8583
glutamine	0.028	0	0	8583
dopamine 3-O-sulfate	0.027	0.09	0.09	8583
X - 25279	0.027	0.35	0.34	8583
cystathionine	0.027	0.11	0.11	8583
X - 19438	0.027	0.07	0.07	8583
4-acetaminophen sulfate	0.027	0.23	0.23	8583
pregnenolone sulfate	0.027	0.11	0.12	8583
X - 21815	0.027	0.37	0.37	8583
X - 18886	0.027	0.06	0.06	8583
1-myristoyl-2-arachidonoyl-GPC (14:0/20:4)*	0.027	0.05	0.05	8583
hexadecadienoate (16:2n6)	0.027	0.06	0.06	8583
1-oleoylglycerol (18:1)	0.027	0.09	0.09	8583
tartarate	0.027	0.31	0.3	8583
palmitate (16:0)	0.027	0.03	0.03	8583
1-ribosyl-imidazoleacetate*	0.027	0.04	0.04	8583
methionine	0.027	0	0	8583
docosapentaenoate (n3 DPA; 22:5n3)	0.027	0.06	0.07	8583
X - 19183	0.027	0.25	0.25	8583
N,N,N-trimethyl-alanylproline betaine (TMAP)	0.027	0.01	0.01	8583
gamma-glutamylglutamine	0.027	0.01	0.01	8583
glutamine conjugate of C6H10O2 (2)*	0.026	0.26	0.25	8583
1-methyl-5-imidazoleacetate	0.026	0.18	0.18	8583
lignoceroyl sphingomyelin (d18:1/24:0)	0.026	0.01	0.01	8583
X - 12101	0.026	0.11	0.1	8583
17alpha-hydroxypregnenolone 3-sulfate	0.026	0.15	0.15	8583
N-acetylputrescine	0.026	0.01	0.01	8583
caffeic acid sulfate	0.026	0.47	0.46	8582
vanillylmandelate (VMA)	0.026	0.02	0.02	8583
N-acetyltryptophan	0.026	0.03	0.03	8583
5alpha-androstan-3alpha,17alpha-diol monosulfate	0.026	0.13	0.13	8583
1-palmitoyl-GPE (16:0)	0.026	0.02	0.02	8583
hexanoylglutamine	0.026	0.15	0.14	8583
isovalerylcarnitine (C5)	0.026	0.03	0.04	8583
docosadienoate (22:2n6)	0.026	0.04	0.04	8583
cystine	0.026	0.03	0.03	8583
theanine	0.026	0.36	0.38	8583
alpha-hydroxycaproate	0.025	0.13	0.13	3811
X - 13507	0.025	0.11	0.11	8583
X - 12844	0.025	0.03	0.03	8583
adipoylcarnitine (C6-DC)	0.025	0.07	0.07	8583
X - 13728	0.025	0.13	0.13	8583
5-hydroxymethyl-2-furoylcarnitine*	0.025	0.21	0.21	8583
X - 12096	0.025	0.12	0.12	4772
erythronate*	0.025	0.01	0.01	8582
malonylcarnitine	0.025	0.07	0.07	8583
quinolinate	0.025	0.05	0.05	8583
1-(1-enyl-stearoyl)-GPE (P-18:0)*	0.025	0.03	0.03	8583
N-acetyl-beta-alanine	0.025	0.02	0.02	8583
16a-hydroxy DHEA 3-sulfate	0.025	0.14	0.14	8583
X - 15245	0.025	0.24	0.24	8583
X - 18922	0.025	0.05	0.05	8583
sulfate of piperine metabolite C16H19NO3 (3)*	0.025	0.17	0.17	8583
5-dodecenoylcarnitine (C12:1)	0.024	0.1	0.1	8583
sulfate of piperine metabolite C16H19NO3 (2)*	0.024	0.17	0.17	8583
beta-hydroxyisovaleroylcarnitine	0.024	0.02	0.02	8583
3-hydroxy-3-methylglutarate	0.024	0.02	0.02	8582
acisoga	0.024	0.04	0.04	8583
1-linoleoyl-GPA (18:2)*	0.024	0.1	0.1	3811
N-acetylcitrulline	0.024	0.19	0.18	8583
N-palmitoyl-heptadecasphingosine (d17:1/16:0)*	0.024	0.05	0.05	8583
lactosyl-N-behenoyl-sphingosine (d18:1/22:0)*	0.024	0.04	0.04	8583
octadecadienedioate (C18:2-DC)*	0.024	0.13	0.13	8583
dodecadienoate (12:2)*	0.024	0.04	0.04	8583
palmitoylcholine	0.024	0.17	0.17	8583
tetradecadienedioate (C14:2-DC)*	0.024	0.1	0.1	8583
isoleucylglycine	0.024	0.07	0.07	8583
malate	0.024	0.02	0.02	8583
1-stearoyl-GPE (18:0)	0.024	0.02	0.02	8583
3-(N-acetyl-L-cystein-S-yl) acetaminophen	0.023	0.14	0.14	8583
cytosine	0.023	0.19	0.19	8583
gamma-tocopherol/beta-tocopherol	0.023	0.03	0.03	8583
chiro-inositol	0.023	0.35	0.35	8582
X - 13658	0.023	0.27	0.28	8583
X - 17676	0.023	0.05	0.06	8583
X - 13866	0.023	0.15	0.15	8583
X - 26108	0.023	0.07	0.07	8583
palmitoleoylcarnitine (C16:1)*	0.023	0.04	0.04	8583
docosahexaenoylcarnitine (C22:6)*	0.023	0.1	0.1	8583
oxindolylalanine	0.023	0.02	0.02	8583
nonadecanoate (19:0)	0.023	0.03	0.03	8583
6-bromotryptophan	0.023	0.02	0.02	8583
tridecenedioate (C13:1-DC)*	0.023	0.06	0.06	8583
X - 24328	0.023	0.08	0.08	8583
piperine	0.023	0.26	0.26	8583
5-hydroxylysine	0.023	0.02	0.03	8583
imidazole lactate	0.023	0.03	0.03	8583
GlcNAc sulfate conjugate of C21H34O2 steroid**	0.023	0.17	0.17	8583
cysteine sulfinic acid	0.023	0.06	0.06	8583
X - 12730	0.022	0.31	0.34	8583
2,3-dihydroxy-2-methylbutyrate	0.022	0.07	0.07	8583
methylsuccinoylcarnitine	0.022	0.07	0.07	8583
N-acetylleucine	0.022	0.03	0.03	8583
X - 17323	0.022	0.06	0.06	8583
gamma-CEHC	0.022	0.08	0.07	8583
4-acetamidobutanoate	0.022	0.02	0.02	8583
carnitine of C10H14O2 (5)*	0.022	0.12	0.12	4772
sphingomyelin (d18:0/20:0, d16:0/22:0)*	0.022	0.04	0.04	8583
erucate (22:1n9)	0.022	0.09	0.09	8583
4-ethylphenylsulfate	0.022	0.28	0.27	8583
N-acetyl-isoputreanine	0.022	0.02	0.02	8583
X - 25790	0.022	0.05	0.05	8583
1-methyl-5-imidazolelactate	0.022	0.13	0.13	8583
1-palmitoyl-2-linoleoyl-GPI (16:0/18:2)	0.022	0.04	0.04	8582
caffeine	0.022	0.24	0.24	8583
dimethylglycine	0.022	0.02	0.02	8583
margaroylcarnitine (C17)*	0.022	0.03	0.03	8583
N-acetyl-2-aminoadipate	0.022	0.06	0.06	8583
N1-methylinosine	0.021	0.04	0.04	8583
betonicine	0.021	1.1	1.06	3811
succinoyltaurine	0.021	0.08	0.08	8582
2-hydroxyphenylacetate	0.021	0.09	0.09	8583
2-aminooctanoate	0.021	0.07	0.07	8583
butyrate/isobutyrate (4:0)	0.021	0.05	0.05	8583
3-methoxycatechol sulfate (1)	0.021	0.53	0.53	8583
1-stearoyl-2-docosahexaenoyl-GPC (18:0/22:6)	0.021	0.02	0.02	8583
3-hydroxyadipate	0.021	0.12	0.12	8582
bilirubin (Z,Z)	0.021	0.04	0.04	8583
glycocholate	0.021	0.27	0.27	8583
3beta-hydroxy-5-cholestenoate	0.021	0.03	0.03	8583
stearoylcholine*	0.021	0.2	0.2	8583
pentadecanoate (15:0)	0.021	0.03	0.03	8583
N-acetylneuraminate	0.021	0.01	0.01	8583
glycosyl ceramide (d18:1/23:1, d17:1/24:1)*	0.021	0.1	0.1	3811
dodecenedioate (C12:1-DC)*	0.021	0.13	0.13	8583
oleoylcholine	0.021	0.17	0.18	8583
X - 23678	0.021	0.11	0.11	8583
acetoacetate	0.02	0.23	0.23	8583
tiglylcarnitine (C5:1-DC)	0.02	0.05	0.05	8583
sulfate of piperine metabolite C18H21NO3 (3)*	0.02	0.15	0.15	8583
X - 21353	0.02	0.08	0.07	8583
alpha-ketoglutaramate*	0.02	0.01	0.01	8582
N-formylanthranilic acid	0.02	0.06	0.06	8583
androsterone sulfate	0.02	0.1	0.1	8583
arabonate/xylonate	0.02	0.04	0.04	8582
X - 24425	0.02	0.13	0.13	8583
1-palmitoyl-2-docosahexaenoyl-GPE (16:0/22:6)*	0.02	0.05	0.05	8583
cholesterol sulfate	0.02	0.02	0.02	5702
oleate/vaccenate (18:1)	0.02	0.03	0.03	8583
X - 17655	0.02	0.27	0.28	8583
glutamine conjugate of C6H10O2 (1)*	0.02	0.14	0.14	8583
N-acetylglucosamine/N-acetylgalactosamine	0.02	0.03	0.03	8583
methyl-4-hydroxybenzoate sulfate	0.02	0.97	0.96	8583
N1-Methyl-2-pyridone-5-carboxamide	0.02	0.05	0.05	8583
indolelactate	0.02	0.02	0.02	8583
2-ketocaprylate	0.02	0.07	0.07	8583
3-methylglutaconate	0.02	0.04	0.04	8582
N-acetyltyrosine	0.02	0.04	0.04	8583
N-acetyl-1-methylhistidine*	0.02	0.12	0.13	8583
2-methylmalonylcarnitine (C4-DC)	0.02	0.09	0.08	6692
X - 17685	0.02	0.46	0.46	8583
phenylpyruvate	0.02	0.02	0.02	8583
sphingosine	0.02	0.07	0.07	8583
pipecolate	0.02	0.09	0.09	8583
vanillic alcohol sulfate	0.019	0.15	0.15	8583
glycosyl ceramide (d18:1/20:0, d16:1/22:0)*	0.019	0.02	0.02	8583
X - 24801	0.019	0.04	0.04	3811
1-stearoyl-GPC (18:0)	0.019	0.01	0.01	8583
2-methylserine	0.019	0.08	0.08	8583
naringenin 7-glucuronide	0.019	0.09	0.09	8583
1-stearoyl-2-oleoyl-GPI (18:0/18:1)*	0.019	0.05	0.05	8583
1-oleoyl-GPE (18:1)	0.019	0.04	0.04	8583
X - 16649	0.019	0.41	0.42	8583
behenoyl sphingomyelin (d18:1/22:0)*	0.019	0.01	0.01	8583
stearate (18:0)	0.019	0.02	0.02	8583
X - 25343	0.019	0.02	0.02	8583
homostachydrine*	0.019	0.09	0.09	8583
1,2-dipalmitoyl-GPC (16:0/16:0)	0.019	0.01	0.01	8583
X - 24418	0.019	0.1	0.11	8583
3,7-dimethylurate	0.019	0.16	0.17	8583
ginkgolic acid C15:1	0.019	0.18	0.18	8582
isoeugenol sulfate	0.019	0.35	0.34	8583
1-palmitoyl-GPC (16:0)	0.019	0.01	0.01	8583
N,N-dimethyl-pro-pro	0.019	0.01	0.01	8583
3-methylhistidine	0.018	0.33	0.33	8583
C-glycosyltryptophan	0.018	0.01	0.01	8583
gamma-glutamyltryptophan	0.018	0.02	0.02	8583
N-acetylthreonine	0.018	0.01	0.01	8583
bilirubin (E,Z or Z,E)*	0.018	0.04	0.04	8583
1-methylhistidine	0.018	0.03	0.03	8583
arachidate (20:0)	0.018	0.03	0.03	8583
X - 16087	0.018	0.11	0.11	8583
linoleate (18:2n6)	0.018	0.04	0.04	8583
taurocholate	0.018	0.47	0.45	8583
N-acetylisoleucine	0.018	0.04	0.04	3811
X - 12193	0.018	0.06	0.06	8583
isovalerate (i5:0)	0.018	0.04	0.04	8583
2-methoxyresorcinol sulfate	0.018	0.31	0.33	8583
3-hydroxyoleate*	0.018	0.1	0.1	3811
cysteinylglycine	0.018	0.03	0.03	8583
X - 21834	0.018	0.23	0.23	8583
myristoylcarnitine (C14)	0.018	0.03	0.04	8583
3-hydroxysebacate	0.018	0.19	0.19	8583
X - 24334	0.018	0.07	0.07	3811
cis-3,4-methyleneheptanoylglycine	0.018	0.08	0.08	8583
glucuronate	0.018	0.05	0.05	8583
X - 21840	0.018	0.23	0.22	8583
glycosyl-N-stearoyl-sphingosine (d18:1/18:0)	0.018	0.02	0.02	8583
dihomo-linoleate (20:2n6)	0.018	0.05	0.05	8583
octadecenedioate (C18:1-DC)	0.018	0.06	0.06	8583
N6-carbamoylthreonyladenosine	0.018	0.01	0.01	8583
1-palmitoyl-2-stearoyl-GPC (16:0/18:0)	0.018	0.01	0.01	8583
X - 18899	0.018	0.08	0.08	8583
X - 17353	0.017	0.21	0.21	8583
X - 12839	0.017	0.23	0.22	8583
gluconate	0.017	0.03	0.03	8582
lignoceroylcarnitine (C24)*	0.017	0.03	0.03	8583
X - 17335	0.017	0.05	0.06	8583
X - 12680	0.017	0.12	0.12	8583
N-acetyltheanine	0.017	0.12	0.12	8583
3-(cystein-S-yl)acetaminophen*	0.017	0.07	0.07	8583
X - 25828	0.017	0.02	0.02	8583
X - 12798	0.017	0.05	0.05	8583
ceramide (d18:1/14:0, d16:1/16:0)*	0.017	0.04	0.04	8583
3-hydroxymyristate	0.017	0.06	0.06	8583
X - 12812	0.017	0.31	0.31	8583
N6,N6,N6-trimethyllysine	0.017	0.04	0.04	8583
trimethylamine N-oxide	0.017	0.11	0.1	8583
X - 12849	0.017	0.32	0.32	8583
oleoyl ethanolamide	0.017	0.03	0.03	8583
ximenoylcarnitine (C26:1)*	0.017	0.02	0.02	8583
3-hydroxydodecanedioate*	0.017	0.21	0.22	8583
alpha-CEHC sulfate	0.017	0.14	0.15	8583
butyrylcarnitine (C4)	0.017	0.09	0.1	8583
cis-3,4-methyleneheptanoate	0.017	0.08	0.08	8583
N-formylphenylalanine	0.017	0.04	0.04	8583
X - 24953	0.017	0.09	0.09	3811
X - 11632	0.017	0.05	0.05	8583
(S)-3-hydroxybutyrylcarnitine	0.017	0.08	0.08	8583
13-HODE + 9-HODE	0.016	0.05	0.05	8583
tetradecanedioate (C14-DC)	0.016	0.08	0.09	8583
maleate	0.016	0.27	0.29	8582
stearidonate (18:4n3)	0.016	0.07	0.07	8583
5,6-dihydrouridine	0.016	0.01	0.01	8583
3-ureidopropionate	0.016	0.03	0.03	8583
X - 21742	0.016	0.82	0.85	8583
1-arachidonoyl-GPC (20:4n6)*	0.016	0.02	0.02	8583
X - 12729	0.016	0.46	0.45	8583
homocitrulline	0.016	0.06	0.06	8582
2'-O-methylcytidine	0.016	0.02	0.02	8583
2-hydroxyarachidate*	0.016	0.03	0.03	3811
branched-chain, straight-chain, or cyclopropyl 10:1 fatty acid (3)*	0.016	0.14	0.14	6692
cortisone	0.016	0.01	0.01	8583
X - 12127	0.016	0.18	0.17	8583
3-(3-amino-3-carboxypropyl)uridine*	0.016	0.01	0.01	8583
3-hydroxyhexanoate	0.016	0.05	0.05	8583
2-methoxyacetaminophen sulfate*	0.016	0.12	0.12	8583
3-hydroxylaurate	0.016	0.08	0.08	8583
1,2,3-benzenetriol sulfate (2)	0.016	0.77	0.79	8583
heme	0.016	0.16	0.17	8583
X - 21312	0.016	0.21	0.21	8583
cerotoylcarnitine (C26)*	0.016	0.02	0.03	8583
N-stearoylserine*	0.016	0.08	0.08	8583
myo-inositol	0.016	0.03	0.03	8582
sphingadienine	0.016	0.12	0.12	8583
1-palmitoyl-2-linoleoyl-GPE (16:0/18:2)	0.015	0.06	0.06	8583
5alpha-pregnan-3beta,20beta-diol monosulfate (1)	0.015	0.16	0.16	8583
gamma-glutamylcitrulline*	0.015	0.02	0.02	8583
4-cholesten-3-one	0.015	0.06	0.06	8583
N-stearoyl-sphingadienine (d18:2/18:0)*	0.015	0.07	0.07	8583
1-stearoyl-2-linoleoyl-GPI (18:0/18:2)	0.015	0.02	0.02	8583
theobromine	0.015	0.14	0.14	8583
cys-gly, oxidized	0.015	0.03	0.03	8583
10-undecenoate (11:1n1)	0.015	0.04	0.04	8583
hexadecanedioate (C16-DC)	0.015	0.07	0.07	8583
mannitol/sorbitol	0.015	0.26	0.26	8582
thyroxine	0.015	0.01	0.01	8583
arachidonate (20:4n6)	0.015	0.04	0.04	8583
eicosenoylcarnitine (C20:1)*	0.015	0.03	0.03	8583
3-formylindole	0.015	0.02	0.02	8583
2R,3R-dihydroxybutyrate	0.015	0.03	0.03	8582
3-hydroxyhexanoylcarnitine (1)	0.015	0.05	0.05	8583
X - 17365	0.015	0.2	0.2	8583
xanthosine	0.015	0.09	0.09	8583
X - 23665	0.015	0.07	0.07	8583
2-methoxyacetaminophen glucuronide*	0.015	0.12	0.12	8583
X - 12007	0.014	0.23	0.23	8583
undecenoylcarnitine (C11:1)	0.014	0.03	0.04	8583
X - 19299	0.014	0.39	0.37	3811
X - 11478	0.014	0.1	0.1	8583
choline	0.014	0.01	0.01	8583
1-oleoyl-2-docosahexaenoyl-GPE (18:1/22:6)*	0.014	0.11	0.11	8583
X - 12015	0.014	0.12	0.13	3811
N-acetylhomocitrulline	0.014	0.19	0.19	3811
X - 16397	0.014	0.05	0.05	8583
branched-chain, straight-chain, or cyclopropyl 12:1 fatty acid*	0.014	0.07	0.07	8583
biliverdin	0.014	0.06	0.06	8583
N-acetyl-3-methylhistidine*	0.014	0.27	0.27	8583
X - 16964	0.014	0.01	0.01	8583
arachidonoylcholine	0.014	0.17	0.16	8583
X - 19141	0.014	0.07	0.07	8583
methyl vanillate sulfate	0.014	0.18	0.19	8583
glycerophosphorylcholine (GPC)	0.014	0.02	0.03	8583
fumarate	0.014	0.02	0.02	8582
oleoylcarnitine (C18:1)	0.014	0.02	0.02	8583
2-linoleoylglycerol (18:2)	0.014	0.14	0.13	8583
2'-deoxyuridine	0.014	0.04	0.04	8583
taurine	0.014	0.02	0.02	8583
1-arachidonylglycerol (20:4)	0.014	0.12	0.12	8583
N6-succinyladenosine	0.014	0.04	0.04	8583
2-hydroxystearate	0.014	0.01	0.01	8583
sphinganine	0.014	0.06	0.06	8583
N-acetylmethionine	0.014	0.02	0.02	8583
dihomo-linolenate (20:3n3 or n6)	0.014	0.04	0.04	8583
beta-citrylglutamate	0.014	0.03	0.03	8583
1-oleoyl-GPI (18:1)	0.014	0.05	0.05	8583
propyl 4-hydroxybenzoate sulfate	0.014	0.43	0.43	8583
histidine	0.013	0.01	0.01	8583
cholesterol	0.013	0.01	0.01	8583
hexadecenedioate (C16:1-DC)*	0.013	0.07	0.07	8583
gamma-glutamyl-alpha-lysine	0.013	0.01	0.01	8583
1-linoleoyl-GPI (18:2)*	0.013	0.04	0.04	8583
acetylcarnitine (C2)	0.013	0.01	0.01	8583
vanillactate	0.013	0.06	0.07	8583
N-stearoyltaurine	0.013	0.07	0.07	8583
hexadecasphingosine (d16:1)*	0.013	0.1	0.1	8583
1-arachidonoyl-GPI (20:4)*	0.013	0.03	0.03	8583
1-oleoyl-GPG (18:1)*	0.013	0.08	0.08	3811
pro-hydroxy-pro	0.013	0.03	0.03	8583
dihomo-linoleoylcarnitine (C20:2)*	0.013	0.04	0.04	8583
N-palmitoyl-sphingosine (d18:1/16:0)	0.013	0.01	0.01	8583
leucylglycine	0.013	0.12	0.13	8583
beta-alanine	0.013	0.01	0.01	8583
nicotine	0.013	0.01	0.01	3811
ceramide (d16:1/24:1, d18:1/22:1)*	0.013	0.08	0.08	8583
margarate (17:0)	0.013	0.03	0.04	8583
3-hydroxyisobutyrate	0.013	0.07	0.07	8582
X - 13553	0.013	0.04	0.04	8583
bilirubin degradation product, C17H18N2O4 (3)**	0.013	0.06	0.06	8583
ribonate	0.012	0.04	0.03	8582
1-linoleoyl-GPE (18:2)*	0.012	0.03	0.03	8583
1-linolenoylglycerol (18:3)	0.012	0.14	0.14	8583
taurohyocholate*	0.012	0.09	0.08	4772
nervonoylcarnitine (C24:1)*	0.012	0.04	0.04	8583
cortisol	0.012	0.03	0.03	8583
sphingosine 1-phosphate	0.012	0.01	0.01	8583
2-hydroxyoctanoate	0.012	0.11	0.11	8583
hexanoylcarnitine (C6)	0.012	0.06	0.06	8583
citrulline	0.012	0.01	0.01	8583
X - 12100	0.012	0.01	0.01	8583
X - 18921	0.012	0.08	0.08	8583
X - 22771	0.012	0.01	0.01	8583
X - 23780	0.012	0.2	0.2	8583
bilirubin degradation product, C17H18N2O4 (1)**	0.012	0.06	0.06	8583
N4-acetylcytidine	0.012	0.06	0.06	8583
X - 24494	0.012	0.1	0.1	8583
X - 18888	0.012	0.15	0.16	8583
5-(galactosylhydroxy)-L-lysine	0.012	0.09	0.09	8583
alliin	0.012	0.46	0.46	8583
1-palmitoyl-GPI (16:0)	0.012	0.07	0.07	8583
2-oleoylglycerol (18:1)	0.012	0.16	0.16	8583
X - 21796	0.012	0.02	0.02	8583
bilirubin degradation product, C17H18N2O4 (2)**	0.012	0.06	0.06	8583
1-dihomo-linolenylglycerol (20:3)	0.012	0.15	0.15	8583
1-palmitoyl-2-linoleoyl-GPC (16:0/18:2)	0.012	0	0	8583
3-hydroxystearate	0.012	0.09	0.09	8583
serotonin	0.012	0.28	0.28	8583
saccharin	0.011	0.5	0.49	8583
4-acetamidophenol	0.011	0.15	0.15	8583
hydroquinone sulfate	0.011	0.07	0.07	8583
guanidinoacetate	0.011	0.02	0.02	8582
N-palmitoylglycine	0.011	0.02	0.02	8583
corticosterone	0.011	0.15	0.16	8583
(2 or 3)-decenoate (10:1n7 or n8)	0.011	0.07	0.07	8583
N-acetylserine	0.011	0.01	0.01	8582
linolenate [alpha or gamma; (18:3n3 or 6)]	0.011	0.06	0.06	8583
ceramide (d18:1/17:0, d17:1/18:0)*	0.011	0.09	0.08	3811
ascorbic acid 3-sulfate*	0.011	0.05	0.05	8582
X - 24947	0.011	0.18	0.18	8583
docosapentaenoylcarnitine (C22:5n3)*	0.011	0.08	0.08	8583
docosapentaenoate (n6 DPA; 22:5n6)	0.011	0.08	0.08	6692
3-hydroxydecanoate	0.011	0.07	0.07	8583
3-phosphoglycerate	0.011	0.07	0.07	8583
3-amino-2-piperidone	0.011	0.02	0.01	8583
gulonate*	0.011	0.08	0.08	8582
pyridoxal	0.011	0.04	0.05	3811
linolenoylcarnitine (C18:3)*	0.011	0.04	0.04	8583
bilirubin degradation product, C16H18N2O5 (3)**	0.011	0.07	0.07	5702
picolinate	0.011	0.06	0.06	8583
arginine	0.011	0.01	0.01	8583
2,4-di-tert-butylphenol	0.011	0.02	0.02	3811
lysine	0.011	0	0	8583
1-methylnicotinamide	0.011	0.07	0.07	8583
glutarylcarnitine (C5-DC)	0.011	0.03	0.03	8583
1-palmitoleoyl-2-linolenoyl-GPC (16:1/18:3)*	0.01	0.06	0.06	8583
docosatrienoate (22:3n3)	0.01	0.13	0.13	8583
bilirubin degradation product, C16H18N2O5 (4)**	0.01	0.08	0.08	5702
X - 25519	0.01	0.05	0.05	8583
1-linolenoyl-GPC (18:3)*	0.01	0.04	0.04	8583
3-hydroxykynurenine	0.01	0.1	0.11	3811
N-acetylglutamine	0.01	0.05	0.05	8582
X - 18345	0.01	0.19	0.19	3811
tetradecadienoate (14:2)*	0.01	0.08	0.08	8583
bilirubin degradation product, C16H18N2O5 (2)**	0.01	0.07	0.08	8583
X - 25948	0.01	0.06	0.06	8583
3-indoleglyoxylic acid	0.01	0.04	0.04	8583
X - 24748	0.01	0.09	0.09	8583
1-(1-enyl-oleoyl)-GPE (P-18:1)*	0.01	0.05	0.05	8583
2-hydroxyhippurate (salicylurate)	0.01	1.18	1.22	8583
glycosyl-N-(2-hydroxynervonoyl)-sphingosine (d18:1/24:1(2OH))*	0.01	0.05	0.05	4772
X - 11852	0.01	1.14	1.1	8583
azelate (C9-DC)	0.01	0.11	0.11	8583
eicosanedioate (C20-DC)	0.01	0.05	0.05	8583
N-acetylalanine	0.01	0.01	0.01	8582
uracil	0.01	0.04	0.04	8583
3-hydroxyoctanoylcarnitine (2)	0.01	0.05	0.05	8583
N-formylmethionine	0.01	0.01	0.01	8583
1-myristoyl-2-palmitoyl-GPC (14:0/16:0)	0.009	0.05	0.05	8583
pseudouridine	0.009	0.01	0.01	8583
glucuronide of C10H18O2 (7)*	0.009	0.38	0.38	8583
behenoylcarnitine (C22)*	0.009	0.07	0.07	8583
5alpha-pregnan-diol disulfate	0.009	0.24	0.23	8583
cysteine s-sulfate	0.009	0.07	0.07	8582
cis-4-decenoate (10:1n6)*	0.009	0.08	0.09	8583
N-acetylvaline	0.009	0.01	0.01	8583
suberate (C8-DC)	0.009	0.09	0.09	3811
gamma-glutamyl-2-aminobutyrate	0.009	0.06	0.06	8583
X - 11470	0.009	0.06	0.05	8583
X - 12112	0.009	0.22	0.22	8583
3-hydroxyoctanoylcarnitine (1)	0.009	0.05	0.05	8583
metoprolol acid metabolite*	0.009	0.06	0.06	8583
N-alpha-acetylornithine	0.009	0.06	0.06	8583
(S)-a-amino-omega-caprolactam	0.009	0.02	0.02	4772
caproate (6:0)	0.009	0.04	0.05	8583
hydroxy-N6,N6,N6-trimethyllysine*	0.009	0.03	0.03	8583
3-hydroxyoctanoate	0.009	0.06	0.06	8583
bilirubin degradation product, C16H18N2O5 (1)**	0.009	0.1	0.1	8583
X - 24762	0.009	0.06	0.06	3811
3-hydroxydecanoylcarnitine	0.009	0.06	0.06	8583
3-aminoisobutyrate	0.009	0.04	0.04	8583
cytidine	0.009	0.2	0.2	8583
(12 or 13)-methylmyristate (a15:0 or i15:0)	0.009	0.1	0.1	3811
EDTA	0.009	0.01	0.01	8583
lanthionine	0.008	0.11	0.12	8583
ceramide (d18:2/24:1, d18:1/24:2)*	0.008	0.03	0.03	8583
2-palmitoyl-GPC (16:0)*	0.008	0.02	0.02	8583
O-acetylhomoserine	0.008	0.36	0.38	4772
1-stearoyl-GPI (18:0)	0.008	0.04	0.04	8583
ornithine	0.008	0.01	0.01	8583
1-linoleoylglycerol (18:2)	0.008	0.08	0.08	8583
4-acetamidophenylglucuronide	0.008	0.2	0.2	8583
succinimide	0.008	0.19	0.18	8583
S-allylcysteine	0.008	0.46	0.46	8583
5,6-dihydrothymine	0.008	0.02	0.02	8583
hypoxanthine	0.008	0.03	0.03	8583
gamma-carboxyglutamate	0.008	0.01	0.01	4772
undecanedioate (C11-DC)	0.008	0.07	0.07	3811
galactonate	0.008	0.19	0.19	8582
dihomo-linolenoyl-choline	0.008	0.2	0.21	8583
riboflavin (Vitamin B2)	0.007	0.1	0.1	8583
(N(1) + N(8))-acetylspermidine	0.007	0.03	0.03	8583
eugenol sulfate	0.007	0.52	0.52	8583
choline phosphate	0.007	0.02	0.02	8583
N-acetyl-2-aminooctanoate*	0.007	0.07	0.07	8583
desmethylcitalopram*	0.007	0.03	0.03	8583
(15:3)-anacardic acid	0.007	0.06	0.06	3811
arabinose	0.007	0.11	0.11	8582
glucuronide of C10H18O2 (8)*	0.007	0.17	0.18	8583
1-hydroxy-2-naphthalenecarboxylate	0.007	0.02	0.02	8583
cysteine	0.007	0.01	0.01	8583
X - 25267	0.007	0.23	0.23	8583
X - 12753	0.007	0.19	0.19	8583
4-hydroxyphenylpyruvate	0.007	0.08	0.08	8583
hypotaurine	0.007	0.04	0.04	8582
3-methoxytyramine sulfate	0.007	0.12	0.13	8583
ectoine	0.007	0.18	0.18	8583
butyrylglycine	0.007	0.1	0.1	6692
N6-acetyllysine	0.007	0.01	0.01	8583
bilirubin degradation product, C17H20N2O5 (2)**	0.007	0.11	0.11	8583
acesulfame	0.007	0.62	0.6	8583
erythritol	0.007	0.07	0.07	8582
N6-carboxymethyllysine	0.007	0.13	0.13	8583
N-acetylalliin	0.006	0.45	0.46	8583
benzoate	0.006	0.06	0.06	8583
bilirubin (E,E)*	0.006	0.07	0.06	8583
X - 17690	0.006	0.62	0.61	8583
trizma acetate	0.006	0.18	0.18	8583
N-oleoylserine	0.006	0.03	0.03	8583
fructose	0.006	0.04	0.04	8582
citalopram propionate*	0.006	0.04	0.03	8583
bilirubin degradation product, C17H20N2O5 (1)**	0.006	0.12	0.12	8583
X - 10458	0.006	0.07	0.07	8583
prolylglycine	0.006	0.07	0.07	8583
pantoate	0.006	0.14	0.13	8583
glucoheptose	0.006	0.08	0.09	3811
3-methylglutarylcarnitine (2)	0.006	0.08	0.08	8583
iminodiacetate (IDA)	0.006	0.01	0.01	8583
N-methylpipecolate	0.006	0.19	0.19	8583
1-(1-enyl-palmitoyl)-GPE (P-16:0)*	0.005	0.03	0.03	8583
glycerophosphoethanolamine	0.005	0.02	0.02	8583
X - 12462	0.005	0.03	0.03	8583
S-1-pyrroline-5-carboxylate	0.005	0.04	0.04	8583
O-desmethylvenlafaxine	0.005	0.01	0.01	8583
cis-4-decenoylcarnitine (C10:1)	0.005	0.06	0.06	8583
X - 17348	0.005	0.45	0.41	8583
metoprolol	0.005	0.03	0.03	8583
N-acetylasparagine	0.005	0.08	0.08	8582
atorvastatin (lipitor)	0.005	0.03	0.03	8583
X - 25468	0.005	0.02	0.02	8583
X - 24307	0.005	0.19	0.19	8583
X - 25957	0.005	0.04	0.04	8583
De(carboxymethoxy) cetirizine acetic acid	0.005	0.02	0.03	8583
inosine	0.005	0.06	0.06	8583
4-hydroxy-2-oxoglutaric acid	0.004	0.06	0.07	8582
X - 12847	0.004	0.34	0.35	8583
ethylmalonate	0.004	0.08	0.08	8582
retinal	0.004	0.1	0.1	8583
2-stearoyl-GPE (18:0)*	0.004	0.07	0.07	8583
glucuronide of C10H18O2 (1)*	0.004	0.18	0.19	8583
candesartan	0.004	0.02	0.02	8583
X - 17010	0.003	0.06	0.06	8583
octadecenedioylcarnitine (C18:1-DC)*	0.003	0.06	0.07	8583
hydrochlorothiazide	0.003	0.04	0.03	8583
N-palmitoylserine	0.003	0.08	0.08	8583
X - 18779	0.002	0.03	0.03	8583
N2-acetyl,N6,N6-dimethyllysine	0.002	0.23	0.23	8583
nicotinamide	0.002	0.08	0.07	8583
4-imidazoleacetate	0.002	0.13	0.13	8583
X - 22776	0.002	0.03	0.03	8583
N2-acetyl,N6-methyllysine	0.002	0.25	0.25	8583
