# Supplementary material for: An online atlas of human plasma metabolite signatures of gut microbiome composition
Source: Nat Commun. 2022 Sep 23;13:5370. doi: 10.1038/s41467-022-33050-0 (PMC9508139; doi:10.1038/s41467-022-33050-0)
Supplement: Supplementary file 8 — Supplementary Data 6 [file 41467_2022_33050_MOESM8_ESM.xlsx]

## Sheet: ST6. Species versus metabolites
Supplementary Data 6. Associations between gut microbial species and plasma metabolites
Partial Spearman’s rank correlations were calculated for 1,528 species and 1,321 metabolites, adjusting for age, sex, place of birth, study site, microbial DNA extraction plate and metabolomics delivery batch.
Shown are the significant associations after adjusting for multiple testing using the Benjamini-Hochberg method at 5% FDR (q-value < 0.05).
Columns with "+Shannon" are additionally adjusted for Shannon diversity index.
Each species name is followed by an internal species identifier (MGS).
Specific considerations: * and ** denotes metabolites annotated without an internal standard.
Metagenomic species	Metabolite	Spearman's ρ	t	p-value	q-value	Spearman's ρ (+Shannon)	t (+Shannon)	p-value (+Shannon)	n
Ellagibacter isourolithinifaciens MGS:0191	X - 16124	0.62	72.9	<1E-300	<1E-300	0.6	69.1	<1E-300	8583
Clostridia sp. MGS:0140	X - 11850	0.55	60.1	<1E-300	<1E-300	0.45	46.8	<1E-300	8583
Clostridia sp. MGS:0140	X - 11843	0.53	57.8	<1E-300	<1E-300	0.44	45.4	<1E-300	8583
Clostridia sp. MGS:0140	X - 12013	0.51	54	<1E-300	<1E-300	0.42	42.5	<1E-300	8583
Clostridia sp. MGS:0140	X - 12261	0.51	53.7	<1E-300	<1E-300	0.43	43.9	<1E-300	8583
Eubacteriales sp. MGS:0149	X - 11850	0.5	52.5	<1E-300	<1E-300	0.38	38.1	1.05e-292	8583
Eubacteriales sp. MGS:0149	X - 11843	0.48	50.4	<1E-300	<1E-300	0.37	37	2e-277	8583
Eubacteriales sp. MGS:0439	X - 11850	0.47	49	<1E-300	<1E-300	0.39	38.3	2.03e-296	8583
Eubacteriales sp. MGS:0149	X - 12013	0.47	48.6	<1E-300	<1E-300	0.37	36.2	4.05e-267	8583
Eubacteriales sp. MGS:0149	X - 12261	0.46	47.4	<1E-300	<1E-300	0.37	36.8	1.52e-274	8583
Intestinimonas massiliensis MGS:0198	X - 11850	0.45	46.4	<1E-300	<1E-300	0.36	35.7	3.12e-260	8583
Eubacteriales sp. MGS:0439	X - 11843	0.45	46.4	<1E-300	<1E-300	0.37	36.3	7.47e-268	8583
Eubacteriales sp. MGS:0149	5alpha-androstan-3beta,17alpha-diol disulfate	0.45	46.1	<1E-300	<1E-300	0.27	25.6	1.26e-139	8583
Clostridia sp. MGS:0276	X - 11850	0.43	44.1	<1E-300	<1E-300	0.35	33.7	5.11e-234	8583
Eubacteriales sp. MGS:0178	X - 11850	0.43	44.1	<1E-300	<1E-300	0.36	34.9	6.16e-250	8583
Intestinimonas massiliensis MGS:0198	X - 11843	0.43	43.9	<1E-300	<1E-300	0.34	33.7	3.34e-233	8583
Eubacteriales sp. MGS:0439	X - 12261	0.43	43.4	<1E-300	<1E-300	0.36	34.9	5.71e-249	8583
Eubacteriales sp. MGS:0439	X - 12013	0.42	42.8	<1E-300	<1E-300	0.34	33.2	1.64e-227	8583
Clostridia sp. MGS:0276	X - 11843	0.42	42.4	<1E-300	<1E-300	0.33	32.6	2.17e-219	8583
Clostridia sp. MGS:0276	X - 12261	0.42	42.4	<1E-300	<1E-300	0.35	34.1	7.51e-239	8583
Intestinimonas massiliensis MGS:0198	X - 12261	0.42	42.3	<1E-300	<1E-300	0.35	33.8	1.33e-234	8583
Intestinimonas massiliensis MGS:0198	X - 12013	0.42	42.2	<1E-300	<1E-300	0.34	32.6	4.48e-220	8583
Methanobrevibacter smithii MGS:0152	X - 11850	0.42	42.2	<1E-300	<1E-300	0.31	29.5	1.39e-181	8583
Eubacteriales sp. MGS:0178	X - 11843	0.42	42.1	<1E-300	<1E-300	0.34	33.4	2.18e-229	8583
Clostridia sp. MGS:0276	X - 12013	0.41	41.2	<1E-300	<1E-300	0.33	32	7.5e-212	8583
Eubacteriales sp. MGS:0477	X - 11850	0.4	40.6	<1E-300	<1E-300	0.31	30.3	1.59e-191	8583
Intestinibacter sp. MGS:0194	cholate	0.4	40.1	<1E-300	<1E-300	0.39	39.4	<1E-300	8583
Eubacteriales sp. MGS:0311	X - 11850	0.4	40	<1E-300	<1E-300	0.28	27.2	5.7e-156	8583
Intestinimonas massiliensis MGS:0198	p-cresol sulfate	0.4	40	<1E-300	<1E-300	0.34	33.4	2.4e-230	8583
Eubacteriales sp. MGS:0289	X - 11850	0.4	39.9	<1E-300	<1E-300	0.32	30.7	9.13e-196	8583
Methanobrevibacter smithii MGS:0152	X - 11843	0.4	39.9	<1E-300	<1E-300	0.29	27.8	1.43e-162	8583
Oscillospiraceae sp. MGS:0223	X - 11850	0.4	39.8	<1E-300	<1E-300	0.29	28.1	2.91e-166	8583
Eubacteriales sp. MGS:0149	X - 12216	0.4	39.7	<1E-300	<1E-300	0.24	23.1	5.63e-115	8583
Romboutsia timonensis MGS:0053	cholic acid glucuronide	0.4	39.6	<1E-300	<1E-300	0.39	38.8	<1E-300	8583
Eubacteriales sp. MGS:0158	X - 11850	0.4	39.5	<1E-300	<1E-300	0.32	31	9.24e-200	8583
Eubacteriales sp. MGS:0149	X - 17354	0.4	39.5	<1E-300	<1E-300	0.21	19.8	2.49e-85	8583
Clostridia sp. MGS:0140	X - 17354	0.39	39.4	<1E-300	<1E-300	0.23	21.4	1.02e-98	8583
Eubacteriales sp. MGS:0162	5alpha-androstan-3beta,17alpha-diol disulfate	0.39	39.4	<1E-300	<1E-300	0.22	20.5	6.16e-91	8583
Ellagibacter isourolithinifaciens MGS:0191	X - 12544	0.39	39.3	<1E-300	<1E-300	0.37	36.7	4.18e-273	8583
Clostridia sp. MGS:0140	X - 22509	0.39	39.1	<1E-300	<1E-300	0.23	21.3	5.16e-98	8583
Eubacteriales sp. MGS:0102	X - 21442	0.39	39	<1E-300	1.05e-300	0.3	29	5.08e-176	8583
Eubacteriales sp. MGS:0178	X - 12261	0.39	38.9	<1E-300	1.54e-300	0.32	31.5	9.3e-206	8583
Eubacteriales sp. MGS:0158	X - 11843	0.39	38.8	<1E-300	5.91e-299	0.32	30.7	1.33e-196	8583
Methanobrevibacter smithii MGS:0152	X - 12013	0.39	38.8	<1E-300	2.14e-298	0.29	27.5	2.79e-159	8583
Clostridium disporicum MGS:0222	cholate	0.39	38.7	<1E-300	2.91e-297	0.38	37.9	6.83e-291	8583
Oscillospiraceae sp. MGS:0223	X - 11843	0.39	38.6	<1E-300	2.75e-296	0.29	27.6	2.6e-160	8583
Eubacteriales sp. MGS:0305	X - 11850	0.39	38.6	1.07e-300	4.58e-296	0.28	26.6	8.59e-150	8583
Eubacteriales sp. MGS:0149	X - 22509	0.39	38.5	8.43e-299	3.55e-294	0.2	19.1	1.42e-79	8583
Eubacteriales sp. MGS:0311	X - 11843	0.39	38.5	2.8e-298	1.15e-293	0.28	26.3	4.52e-146	8583
Clostridia sp. MGS:0140	5alpha-androstan-3beta,17alpha-diol disulfate	0.39	38.4	4.27e-298	1.72e-293	0.2	19	9.87e-79	8583
Eubacteriales sp. MGS:0102	X - 12816	0.39	38.3	3.12e-296	1.24e-291	0.3	28.6	3.14e-171	8583
Mogibacterium kristiansenii MGS:0522	X - 12261	0.38	38.2	2.33e-294	9.04e-290	0.38	37.5	4.37e-285	8583
Eubacteriales sp. MGS:0477	X - 11843	0.38	38	3.25e-292	1.24e-287	0.29	28.2	1.72e-167	8583
Oscillospiraceae sp. MGS:0072	X - 17354	0.38	38	7.94e-292	2.97e-287	0.19	18.2	1.35e-72	8583
Eubacteriales sp. MGS:0062	isoursodeoxycholate	-0.38	-38	1.21e-291	4.43e-287	-0.34	-33.4	3.66e-229	8583
Oscillospiraceae sp. MGS:0072	5alpha-androstan-3beta,17alpha-diol disulfate	0.38	38	2.86e-291	1.03e-286	0.18	16.7	2.39e-61	8583
Eubacteriales sp. MGS:0269	5alpha-androstan-3beta,17alpha-diol disulfate	0.38	38	4.26e-291	1.51e-286	0.21	20.1	5.14e-88	8583
Oscillospiraceae sp. MGS:0072	X - 11850	0.38	37.9	5.48e-291	1.91e-286	0.23	22.1	1.09e-105	8583
Eubacteriales sp. MGS:0477	X - 12261	0.38	37.9	1.03e-290	3.54e-286	0.31	29.7	4.81e-184	8583
Eubacteriales sp. MGS:0211	X - 11850	0.38	37.9	1.02e-289	3.44e-285	0.3	28.6	4.1e-172	8583
Eubacteriales sp. MGS:0289	X - 11843	0.38	37.8	1.26e-289	4.18e-285	0.3	29	2.02e-176	8583
Eubacteriales sp. MGS:0477	X - 12013	0.38	37.8	3.92e-289	1.28e-284	0.3	28.6	8.97e-172	8583
Eubacteriales sp. MGS:0289	X - 12261	0.38	37.8	4.36e-289	1.38e-284	0.31	30.3	1.64e-191	8583
Oscillospiraceae sp. MGS:0072	3-phenylpropionate (hydrocinnamate)	0.38	37.8	4.38e-289	1.38e-284	0.21	19.9	4.1e-86	8583
Eubacteriales sp. MGS:0149	p-cresol sulfate	0.38	37.8	1.04e-288	3.23e-284	0.31	29.6	4.3e-183	8583
Eubacteriales sp. MGS:0178	X - 12013	0.38	37.6	1.3e-285	3.97e-281	0.3	29.3	3.25e-179	8583
Eubacteriales sp. MGS:0083	3-phenylpropionate (hydrocinnamate)	0.38	37.5	1.06e-284	3.2e-280	0.22	20.5	1.59e-91	8583
Methanobrevibacter smithii MGS:0152	X - 12261	0.38	37.5	2.66e-284	7.89e-280	0.29	27.4	2.22e-158	8583
Ruminococcus gnavus MGS:0239	isoursodeoxycholate	0.38	37.4	1.74e-283	5.09e-279	0.28	27	6.43e-154	8583
Eubacteriales sp. MGS:0092	X - 11850	0.38	37.3	1.83e-282	5.26e-278	0.25	23.6	3.48e-119	8583
Eubacteriales sp. MGS:0311	X - 12013	0.37	37.1	3.63e-279	1.03e-274	0.27	25.7	6.8e-140	8583
Eubacteriales sp. MGS:0162	X - 17354	0.37	37.1	4.21e-279	1.18e-274	0.2	19.2	1.99e-80	8583
Clostridium disporicum MGS:0222	hyocholate	0.37	37.1	9.42e-279	2.6e-274	0.37	37.1	1.41e-278	8583
Romboutsia timonensis MGS:0053	cholate	0.37	37	6.64e-278	1.81e-273	0.37	36.4	3.11e-269	8583
Eubacteriales sp. MGS:0305	X - 11843	0.37	37	2.05e-277	5.51e-273	0.27	25.5	1.65e-138	8583
Oscillospiraceae sp. MGS:0072	X - 11843	0.37	36.9	8.29e-277	2.2e-272	0.23	22	1.02e-104	8583
Clostridia sp. MGS:0140	p-cresol sulfate	0.37	36.9	9.53e-276	2.5e-271	0.3	28.8	8.18e-174	8583
Lachnospiraceae sp. MGS:0180	5alpha-androstan-3beta,17alpha-diol disulfate	0.37	36.8	4.14e-275	1.07e-270	0.18	17	4.63e-64	8583
Eubacteriales sp. MGS:0331	5alpha-androstan-3beta,17alpha-diol disulfate	0.37	36.6	2.37e-272	6.05e-268	0.2	18.3	9.85e-74	8583
Eubacteriales sp. MGS:0092	X - 11843	0.37	36.6	9.6e-272	2.42e-267	0.25	23.6	5.61e-119	8583
Blautia obeum MGS:0001	3-phenylpropionate (hydrocinnamate)	-0.37	-36.5	3.15e-270	7.86e-266	-0.26	-25.1	3.45e-134	8583
Eubacteriales sp. MGS:0125	3-phenylpropionate (hydrocinnamate)	0.37	36.4	1.2e-269	2.96e-265	0.21	19.8	1.06e-85	8583
Eubacteriales sp. MGS:0439	p-cresol sulfate	0.37	36.4	1.65e-269	4.01e-265	0.31	29.7	2.05e-184	8583
Eubacteriales sp. MGS:0311	X - 12261	0.37	36.4	1.89e-269	4.54e-265	0.28	26.2	6.57e-146	8583
Eubacteriales sp. MGS:0321	5alpha-androstan-3beta,17alpha-diol disulfate	0.37	36.4	2.27e-269	5.4e-265	0.2	18.6	9.96e-76	8583
Eubacteriales sp. MGS:0338	X - 11850	0.37	36.4	2.89e-269	6.79e-265	0.26	24.4	1.58e-127	8583
Eubacteriales sp. MGS:0289	X - 12013	0.37	36.3	1.11e-268	2.57e-264	0.29	28	1.06e-164	8583
Intestinibacter sp. MGS:0194	hyocholate	0.37	36.3	4.8e-268	1.1e-263	0.37	36.2	1.96e-267	8583
Eubacteriales sp. MGS:0305	X - 12013	0.37	36.2	7.6e-267	1.72e-262	0.27	25.5	5.09e-138	8583
Eubacteriales sp. MGS:0311	X - 12216	0.37	36.1	3.97e-266	8.91e-262	0.24	22.3	1.91e-107	8583
Mogibacterium kristiansenii MGS:0522	X - 11850	0.37	36.1	7.13e-266	1.58e-261	0.36	35.7	3.61e-260	8583
Intestinibacter sp. MGS:0194	cholic acid glucuronide	0.37	36.1	1.21e-265	2.65e-261	0.36	35.1	1.75e-252	8583
Eubacteriales sp. MGS:0211	X - 11843	0.37	36.1	5.79e-265	1.26e-260	0.28	27.2	1.61e-156	8583
Eubacteriales sp. MGS:0083	X - 11850	0.37	36.1	8.56e-265	1.84e-260	0.22	20.9	2.64e-94	8583
Eubacteriales sp. MGS:0270	X - 12816	0.36	35.8	7.01e-262	1.49e-257	0.34	33.5	1.24e-230	8583
Eubacteriales sp. MGS:0305	X - 12261	0.36	35.8	8.3e-262	1.74e-257	0.28	26.3	2.53e-146	8583
Eubacteriales sp. MGS:0338	5alpha-androstan-3beta,17alpha-diol disulfate	0.36	35.8	9.98e-262	2.08e-257	0.22	20.4	1.36e-90	8583
Oscillospiraceae sp. MGS:0072	X - 22509	0.36	35.7	2.44e-260	5.03e-256	0.17	16	1.11e-56	8583
Mogibacterium kristiansenii MGS:0522	X - 11843	0.36	35.6	8.2e-259	1.67e-254	0.36	35.1	2.21e-251	8583
Eubacteriales sp. MGS:0229	5alpha-androstan-3beta,17alpha-diol disulfate	0.36	35.6	2.89e-258	5.82e-254	0.19	18.2	6.74e-73	8583
Eubacteriales sp. MGS:0069	X - 17354	0.36	35.5	5.44e-258	1.09e-253	0.23	22.1	1.95e-105	8583
Eubacteriales sp. MGS:0161	5-hydroxyhexanoate	0.36	35.5	2.06e-257	4.08e-253	0.28	26.9	6.58e-153	8583
Eubacteriales sp. MGS:0113	5alpha-androstan-3beta,17alpha-diol disulfate	0.36	35.5	2.36e-257	4.63e-253	0.17	16.2	5.44e-58	8583
Eubacteriales sp. MGS:0149	phenylacetate	0.36	35.5	6.81e-257	1.32e-252	0.28	27.1	8.67e-155	8583
Oscillospiraceae sp. MGS:0072	cinnamoylglycine	0.36	35.4	5.37e-256	1.03e-251	0.18	17.2	3.8e-65	8583
Eubacteriales sp. MGS:0083	5alpha-androstan-3beta,17alpha-diol disulfate	0.36	35.4	1.16e-255	2.21e-251	0.16	15.1	1.11e-50	8583
Eubacteriales sp. MGS:0311	5alpha-androstan-3beta,17alpha-diol disulfate	0.36	35.3	5.55e-255	1.05e-250	0.19	18.2	1.35e-72	8583
Clostridium disporicum MGS:0222	cholic acid glucuronide	0.36	35.3	2.97e-254	5.56e-250	0.35	34.2	1.98e-240	8583
Eubacteriales sp. MGS:0149	phenylacetylglutamine	0.36	35.3	3.12e-254	5.78e-250	0.28	27.1	7.21e-155	8583
Oscillospiraceae sp. MGS:0223	X - 12013	0.36	35.2	5.8e-254	1.07e-249	0.26	24.7	1.55e-130	8583
Intestinibacter bartlettii MGS:0115	cholate	0.36	35.2	4.78e-253	8.68e-249	0.36	35.6	7.36e-259	8583
Eubacteriales sp. MGS:0158	X - 12013	0.36	35.2	4.93e-253	8.88e-249	0.29	27.4	1.03e-158	8583
Eubacteriales sp. MGS:0192	X - 11850	0.36	35.1	4.31e-252	7.71e-248	0.28	26.6	2.74e-149	8583
Collinsella bouchesdurhonensis MGS:0299	4-methylcatechol sulfate	0.36	35.1	4.79e-252	8.48e-248	0.34	33.5	1.31e-231	8583
Eubacteriales sp. MGS:0118	3-phenylpropionate (hydrocinnamate)	0.36	35.1	8.69e-252	1.53e-247	0.21	19.3	1.92e-81	8583
Eubacteriales sp. MGS:0083	X - 17354	0.36	35	2.84e-250	4.93e-246	0.17	16	1.01e-56	8583
Eubacteriales sp. MGS:0242	5alpha-androstan-3beta,17alpha-diol disulfate	0.36	35	4.43e-250	7.64e-246	0.17	15.4	7.66e-53	8583
Eubacteriales sp. MGS:0162	X - 22509	0.36	34.9	8.17e-249	1.4e-244	0.18	17	4.28e-64	8583
Eubacteriales sp. MGS:0270	X - 23655	0.35	34.8	2.3e-248	3.89e-244	0.34	33.5	1.61e-231	8583
Ruminococcus gnavus MGS:0239	3-phenylpropionate (hydrocinnamate)	-0.35	-34.8	3.67e-248	6.17e-244	-0.22	-21	1.37e-95	8583
Eubacteriales sp. MGS:0215	5alpha-androstan-3beta,17alpha-diol disulfate	0.35	34.8	4.39e-248	7.33e-244	0.18	17	4.91e-64	8583
Eubacteriales sp. MGS:0242	X - 17354	0.35	34.8	4.67e-248	7.72e-244	0.18	16.5	1.95e-60	8583
Allisonella histaminiformans MGS:0332	X - 23662	0.35	34.8	8.16e-248	1.34e-243	0.39	39.2	<1E-300	8583
Eubacteriales sp. MGS:0154	5alpha-androstan-3beta,17alpha-diol disulfate	0.35	34.8	1.42e-247	2.31e-243	0.17	15.6	2.41e-54	8583
Eubacteriales sp. MGS:0516	X - 11850	0.35	34.7	8.73e-247	1.41e-242	0.26	24.9	5.28e-132	8583
Eubacteriales sp. MGS:0158	X - 12261	0.35	34.7	4.01e-246	6.43e-242	0.29	27.6	7.74e-161	8583
Romboutsia timonensis MGS:0053	hyocholate	0.35	34.6	6e-245	9.54e-241	0.35	34.5	1.07e-243	8583
Eubacteriales sp. MGS:0439	5-hydroxyhexanoate	0.35	34.6	6.17e-245	9.73e-241	0.28	26.8	1.48e-151	8583
Eubacteriales sp. MGS:0338	X - 11843	0.35	34.6	7.31e-245	1.14e-240	0.24	23.2	3.15e-115	8583
Eubacteriales sp. MGS:0083	X - 22509	0.35	34.5	2.58e-244	4.01e-240	0.17	15.8	1.6e-55	8583
Eubacteriales sp. MGS:0083	X - 11843	0.35	34.4	3.95e-243	6.09e-239	0.21	20	4.78e-87	8583
Eubacteriales sp. MGS:0125	cinnamoylglycine	0.35	34.4	1.9e-242	2.91e-238	0.19	17.6	3.03e-68	8583
Blautia obeum MGS:0001	X - 17354	-0.35	-34.4	2.88e-242	4.36e-238	-0.23	-22	5.01e-104	8583
Clostridia sp. MGS:0140	X - 12216	0.35	34.3	6.75e-242	1.02e-237	0.2	18.4	1.7e-74	8583
Mogibacterium kristiansenii MGS:0522	X - 12013	0.35	34.3	1.22e-241	1.82e-237	0.34	33.6	2.49e-232	8583
Eubacteriales sp. MGS:0516	X - 12261	0.35	34.3	3.34e-241	4.96e-237	0.28	26.4	3e-147	8583
Eubacteriales sp. MGS:0284	5alpha-androstan-3beta,17alpha-diol disulfate	0.35	34.2	7.71e-240	1.14e-235	0.17	15.7	5.01e-55	8583
Eubacteriales sp. MGS:0338	X - 12261	0.35	34.1	5.59e-239	8.18e-235	0.26	24.6	3.83e-129	8583
Clostridia sp. MGS:0140	3-phenylpropionate (hydrocinnamate)	0.35	34.1	1.17e-238	1.7e-234	0.18	17.2	4.68e-65	8583
Eubacteriales sp. MGS:0197	5alpha-androstan-3beta,17alpha-diol disulfate	0.35	34.1	2.45e-238	3.53e-234	0.16	14.6	6.67e-48	8583
Clostridia sp. MGS:0140	phenylacetate	0.35	34	1.4e-237	2e-233	0.27	25.7	1.34e-140	8583
Methanobrevibacter smithii MGS:0152	5alpha-androstan-3beta,17alpha-diol disulfate	0.35	34	2.96e-237	4.21e-233	0.18	16.8	4.27e-62	8583
Flavonifractor plautii MGS:0079	X - 17354	-0.35	-33.9	7.65e-237	1.08e-232	-0.2	-18.8	1.89e-77	8583
Eubacteriales sp. MGS:0125	5alpha-androstan-3beta,17alpha-diol disulfate	0.35	33.9	7.86e-237	1.1e-232	0.15	14.1	6.8e-45	8583
Eubacteriales sp. MGS:0192	X - 11843	0.35	33.9	1.14e-236	1.58e-232	0.27	25.7	1.03e-140	8583
Eubacteriales sp. MGS:0179	3-phenylpropionate (hydrocinnamate)	0.35	33.9	3.5e-236	4.83e-232	0.19	18	2.23e-71	8583
Methanobrevibacter smithii MGS:0152	X - 12216	0.35	33.9	1.29e-235	1.78e-231	0.21	19.9	3.69e-86	8583
Eubacteriales sp. MGS:0242	3-phenylpropionate (hydrocinnamate)	0.35	33.8	2.27e-235	3.1e-231	0.18	17.1	1.23e-64	8583
Intestinimonas massiliensis MGS:0198	X - 12216	0.35	33.8	3.43e-235	4.64e-231	0.23	22.1	3.47e-105	8583
Eubacteriales sp. MGS:0311	p-cresol sulfate	0.35	33.8	9.88e-235	1.33e-230	0.27	26	1.24e-143	8583
Eubacteriales sp. MGS:0516	X - 12013	0.35	33.8	1.17e-234	1.57e-230	0.26	25	8.26e-133	8583
Eubacteriales sp. MGS:0338	X - 12013	0.35	33.8	1.36e-234	1.8e-230	0.24	23.1	2.05e-114	8583
Eubacteriales sp. MGS:0083	cinnamoylglycine	0.35	33.8	1.65e-234	2.17e-230	0.18	16.4	1.28e-59	8583
Eubacteriales sp. MGS:0092	3-phenylpropionate (hydrocinnamate)	0.35	33.8	2.33e-234	3.06e-230	0.19	18.1	1.43e-71	8583
Oscillospiraceae sp. MGS:0223	X - 12261	0.35	33.7	6.11e-234	7.95e-230	0.26	24.3	6.51e-126	8583
Flavonifractor plautii MGS:0079	3-phenylpropionate (hydrocinnamate)	-0.34	-33.7	7.02e-234	9.08e-230	-0.21	-19.8	1.14e-85	8583
Eubacteriales sp. MGS:0442	5alpha-androstan-3beta,17alpha-diol disulfate	0.34	33.7	3.35e-233	4.3e-229	0.19	17.3	4.14e-66	8583
Eubacteriales sp. MGS:0309	5alpha-androstan-3beta,17alpha-diol disulfate	0.34	33.7	4.1e-233	5.24e-229	0.22	20.4	4.09e-90	8583
Oscillospiraceae sp. MGS:0429	X - 11850	0.34	33.7	4.93e-233	6.26e-229	0.24	22.5	6.35e-109	8583
Intestinimonas massiliensis MGS:0198	p-cresol glucuronide*	0.34	33.6	1.3e-232	1.64e-228	0.3	29.1	4.23e-177	8583
Eubacteriales sp. MGS:0149	3-phenylpropionate (hydrocinnamate)	0.34	33.6	1.39e-232	1.74e-228	0.16	15.2	3.12e-51	8583
Eubacteriales sp. MGS:0383	5alpha-androstan-3beta,17alpha-diol disulfate	0.34	33.6	4.7e-232	5.85e-228	0.18	16.4	1.3e-59	8583
Eubacteriales sp. MGS:0439	p-cresol glucuronide*	0.34	33.6	6.21e-232	7.69e-228	0.3	29	1.3e-176	8583
Eubacteriales sp. MGS:0331	X - 17354	0.34	33.5	1.2e-231	1.48e-227	0.17	16.2	4.95e-58	8583
Eubacteriales sp. MGS:0311	X - 17354	0.34	33.5	2.35e-231	2.87e-227	0.19	17.3	4.72e-66	8583
Eubacteriales sp. MGS:0270	quinate	0.34	33.4	2.57e-230	3.13e-226	0.33	32.5	1.61e-218	8582
Eubacteriales sp. MGS:0331	X - 12216	0.34	33.4	5.05e-230	6.1e-226	0.2	18.5	9.99e-75	8583
Flavonifractor plautii MGS:0079	isoursodeoxycholate	0.34	33.4	1.36e-229	1.63e-225	0.24	22.7	5.22e-111	8583
Eubacteriales sp. MGS:0792	X - 11850	0.34	33.4	2.65e-229	3.16e-225	0.28	26.4	1.99e-147	8583
Eubacteriales sp. MGS:0069	X - 22509	0.34	33.3	6.7e-229	7.96e-225	0.21	20	1.09e-86	8583
Eubacteriales sp. MGS:0162	X - 11850	0.34	33.3	2.74e-228	3.23e-224	0.2	18.4	1.61e-74	8583
Eubacteriales sp. MGS:0249	5alpha-androstan-3beta,17alpha-diol disulfate	0.34	33.3	3.03e-228	3.56e-224	0.18	17.1	1.95e-64	8583
Intestinibacter bartlettii MGS:0115	hyocholate	0.34	33.2	1.18e-227	1.37e-223	0.34	33.3	3.92e-229	8583
Eubacteriales sp. MGS:0516	X - 11843	0.34	33.2	1.93e-227	2.24e-223	0.25	23.8	1.79e-121	8583
Eubacteriales sp. MGS:0284	3-phenylpropionate (hydrocinnamate)	0.34	33.2	2.12e-227	2.44e-223	0.19	17.4	1.25e-66	8583
Oscillospiraceae sp. MGS:0072	X - 12013	0.34	33.1	2.37e-226	2.71e-222	0.2	18.9	3.22e-78	8583
Eubacteriales sp. MGS:0211	X - 12261	0.34	33.1	2.44e-226	2.78e-222	0.27	25.5	1.57e-138	8583
Eubacteriales sp. MGS:0162	3-phenylpropionate (hydrocinnamate)	0.34	33.1	5.02e-226	5.69e-222	0.18	16.5	6.95e-60	8583
Eubacteriales sp. MGS:0092	X - 12013	0.34	33.1	6.73e-226	7.59e-222	0.22	20.7	2.85e-93	8583
Blautia sp. MGS:0416	isoursodeoxycholate	0.34	33.1	1.07e-225	1.2e-221	0.25	23.3	4.48e-116	8583
Oscillospiraceae sp. MGS:0384	X - 11850	0.34	33	1.19e-224	1.33e-220	0.24	22.2	3.71e-106	8583
Eubacteriales sp. MGS:0125	X - 11850	0.34	33	4.04e-224	4.48e-220	0.19	17.9	3.51e-70	8583
Eubacteriales sp. MGS:0211	X - 22509	0.34	32.9	4.95e-224	5.46e-220	0.23	22	5.54e-104	8583
Eubacteriales sp. MGS:0125	X - 17354	0.34	32.9	7.81e-224	8.57e-220	0.15	14.3	5.28e-46	8583
Collinsella bouchesdurhonensis MGS:0299	4-methylguaiacol sulfate	0.34	32.9	3.13e-223	3.41e-219	0.33	31.8	5.74e-210	8583
Eubacteriales sp. MGS:0149	cinnamoylglycine	0.34	32.9	3.24e-223	3.52e-219	0.15	14.3	4.99e-46	8583
Eubacteriales sp. MGS:0120	3-phenylpropionate (hydrocinnamate)	0.34	32.9	3.51e-223	3.79e-219	0.18	16.5	3.24e-60	8583
Ruminococcus gnavus MGS:0239	cinnamoylglycine	-0.34	-32.8	3.35e-222	3.6e-218	-0.2	-18.9	7.58e-78	8583
Blautia obeum MGS:0001	X - 22509	-0.34	-32.8	4.47e-222	4.77e-218	-0.22	-20.5	5.16e-91	8583
Eubacteriales sp. MGS:0211	X - 12013	0.34	32.8	4.8e-222	5.1e-218	0.26	24.4	9.89e-127	8583
Eggerthella lenta MGS:0225	X - 15728	-0.34	-32.8	8.67e-222	9.16e-218	-0.23	-21.7	1.41e-101	8583
Eubacteriales sp. MGS:0120	5alpha-androstan-3beta,17alpha-diol disulfate	0.34	32.8	1.02e-221	1.07e-217	0.15	13.5	3.81e-41	8583
Clostridia sp. MGS:0140	phenylacetylglutamine	0.34	32.8	1.39e-221	1.45e-217	0.26	24.5	1.75e-128	8583
Eubacteriales sp. MGS:0242	X - 22509	0.34	32.6	4.32e-220	4.49e-216	0.16	14.4	1.13e-46	8583
Eubacteriales sp. MGS:0331	X - 11850	0.34	32.6	7.54e-220	7.81e-216	0.2	18.4	5e-74	8583
Eubacteriales sp. MGS:0792	X - 12261	0.33	32.6	1.15e-219	1.18e-215	0.28	26.8	9.44e-152	8583
Clostridia sp. MGS:0368	X - 11850	0.33	32.6	1.33e-219	1.37e-215	0.23	21.3	4.39e-98	8583
Oscillospiraceae sp. MGS:0223	X - 22509	0.33	32.6	3.82e-219	3.89e-215	0.2	18.2	6.02e-73	8583
Oscillospiraceae sp. MGS:0072	X - 12216	0.33	32.5	1.57e-218	1.59e-214	0.16	15	2e-50	8583
Eggerthella lenta MGS:0225	X - 16124	-0.33	-32.5	1.91e-218	1.93e-214	-0.27	-25.9	3.09e-142	8583
Eubacteriales sp. MGS:0125	X - 22509	0.33	32.5	2.97e-218	2.99e-214	0.15	14.1	6.67e-45	8583
Eubacteriales sp. MGS:0149	5-hydroxyhexanoate	0.33	32.4	2.87e-217	2.87e-213	0.23	21.6	3.41e-101	8583
Eubacteriales sp. MGS:0367	X - 11850	0.33	32.4	4.12e-217	4.1e-213	0.28	26.9	3.95e-153	8583
Oscillospiraceae sp. MGS:0429	X - 11843	0.33	32.4	5e-217	4.95e-213	0.23	21.8	3.63e-102	8583
Gordonibacter urolithinfaciens MGS:0420	X - 16124	-0.33	-32.4	1.1e-216	1.08e-212	-0.3	-29.1	3.54e-177	8583
Eubacteriales sp. MGS:0092	5alpha-androstan-3beta,17alpha-diol disulfate	0.33	32.4	1.3e-216	1.28e-212	0.15	13.8	5.56e-43	8583
Eubacteriales sp. MGS:0092	X - 22509	0.33	32.3	1.69e-216	1.65e-212	0.16	15.3	4.92e-52	8583
Eubacteriales sp. MGS:0113	3-phenylpropionate (hydrocinnamate)	0.33	32.3	3.92e-216	3.8e-212	0.17	15.6	5.29e-54	8583
Eubacteriales sp. MGS:0113	X - 11850	0.33	32.3	6.24e-216	6.03e-212	0.19	17.4	2.04e-66	8583
Anaerotruncus massiliensis MGS:0460	X - 11850	0.33	32.3	7.81e-216	7.51e-212	0.27	25.9	1.36e-142	8583
Eubacteriales sp. MGS:0316	X - 11850	0.33	32.3	8.75e-216	8.37e-212	0.24	22.4	1.23e-107	8583
Peptostreptococcaceae sp. MGS:0200	cholate	0.33	32.3	9.76e-216	9.28e-212	0.32	31.3	4.97e-204	8583
Eubacteriales sp. MGS:0178	p-cresol sulfate	0.33	32.3	9.79e-216	9.28e-212	0.28	26.3	4.3e-146	8583
Flavonifractor plautii MGS:0079	5alpha-androstan-3beta,17alpha-diol disulfate	-0.33	-32.3	2.41e-215	2.28e-211	-0.17	-16	7.31e-57	8583
Clostridia sp. MGS:0140	cinnamoylglycine	0.33	32.2	9.61e-215	9.02e-211	0.16	15.1	7.45e-51	8583
Eubacteriales sp. MGS:0178	5-hydroxyhexanoate	0.33	32.2	2.54e-214	2.37e-210	0.27	25.3	2.17e-136	8583
Blautia sp. MGS:0416	3-phenylpropionate (hydrocinnamate)	-0.33	-32.1	6.58e-214	6.12e-210	-0.21	-19.4	2.98e-82	8583
Eubacteriales sp. MGS:0442	X - 11850	0.33	32.1	2.11e-213	1.95e-209	0.21	19.4	1e-81	8583
Eubacteriales sp. MGS:0100	3-phenylpropionate (hydrocinnamate)	0.33	32.1	2.37e-213	2.19e-209	0.18	16.5	4.82e-60	8583
Eubacteriales sp. MGS:0118	X - 11850	0.33	32.1	4.38e-213	4.02e-209	0.19	17.7	4.43e-69	8583
Oscillospiraceae sp. MGS:0142	X - 23655	0.33	32.1	8.41e-213	7.68e-209	0.32	30.7	9.73e-197	8583
Eubacteriales sp. MGS:0118	X - 17354	0.33	32	2.07e-212	1.88e-208	0.16	14.4	1.34e-46	8583
Clostridia sp. MGS:0140	5-hydroxyhexanoate	0.33	32	2.84e-212	2.57e-208	0.23	21.8	9.64e-103	8583
Oscillospiraceae sp. MGS:0207	5alpha-androstan-3beta,17alpha-diol disulfate	0.33	32	5.58e-212	5.03e-208	0.15	13.8	6.23e-43	8583
Eubacteriales sp. MGS:0744	X - 11850	0.33	32	6.3e-212	5.65e-208	0.24	22.7	9.52e-111	8583
Eubacteriales sp. MGS:0113	X - 17354	0.33	32	1.06e-211	9.49e-208	0.15	13.5	2.76e-41	8583
Eubacteriales sp. MGS:0269	X - 11850	0.33	31.9	1.85e-211	1.64e-207	0.19	17.9	3.45e-70	8583
Eubacteriales sp. MGS:0092	X - 17354	0.33	31.9	5.42e-211	4.8e-207	0.16	14.5	3.73e-47	8583
Eubacteriales sp. MGS:0305	5alpha-androstan-3beta,17alpha-diol disulfate	0.33	31.9	1.08e-210	9.48e-207	0.17	15.9	5.82e-56	8583
Eubacteriales sp. MGS:0118	5alpha-androstan-3beta,17alpha-diol disulfate	0.33	31.8	4.71e-210	4.14e-206	0.14	13	2.94e-38	8583
Eubacteriales sp. MGS:0083	X - 12013	0.33	31.8	1.05e-209	9.18e-206	0.19	18.2	2.88e-72	8583
Intestinibacillus sp. Marseille-P4005 MGS:0168	3-phenylpropionate (hydrocinnamate)	-0.33	-31.8	1.11e-209	9.66e-206	-0.21	-20	2.77e-87	8583
Eubacteriales sp. MGS:0125	X - 11843	0.33	31.8	1.34e-209	1.16e-205	0.19	17.5	2.57e-67	8583
Eubacteriales sp. MGS:0792	X - 11843	0.33	31.8	3.5e-209	3.02e-205	0.26	25	2.42e-133	8583
Eubacteriales sp. MGS:0149	p-cresol glucuronide*	0.33	31.7	1.15e-208	9.88e-205	0.28	26.5	1.56e-148	8583
Eubacteriales sp. MGS:0235	5alpha-androstan-3beta,17alpha-diol disulfate	0.33	31.7	1.21e-208	1.03e-204	0.16	15	4.99e-50	8583
Intestinimonas massiliensis MGS:0198	5alpha-androstan-3beta,17alpha-diol disulfate	0.33	31.7	2.38e-208	2.03e-204	0.19	17.3	7.85e-66	8583
Eubacteriales sp. MGS:0477	5alpha-androstan-3beta,17alpha-diol disulfate	0.33	31.7	5.04e-208	4.27e-204	0.19	18.2	1.11e-72	8583
Clostridia sp. MGS:0368	X - 12013	0.33	31.6	1.06e-207	8.94e-204	0.23	21.6	2.29e-100	8583
Eubacteriales sp. MGS:0270	X - 21442	0.33	31.6	1.34e-207	1.13e-203	0.3	29.1	1.57e-177	8583
Eubacteriales sp. MGS:0162	X - 12216	0.33	31.6	9.19e-207	7.7e-203	0.17	15.7	8.23e-55	8583
Eubacteriales sp. MGS:0102	3-phenylpropionate (hydrocinnamate)	0.33	31.6	9.66e-207	8.05e-203	0.19	17.7	5.57e-69	8583
Clostridia sp. MGS:0368	X - 12261	0.33	31.6	1.1e-206	9.15e-203	0.24	22.5	4.28e-109	8583
Flavonifractor plautii MGS:0079	branched chain 14:0 dicarboxylic acid**	-0.33	-31.5	1.68e-206	1.39e-202	-0.22	-20.8	2.2e-93	8583
Oscillospiraceae sp. MGS:0384	X - 11843	0.33	31.5	2.71e-206	2.23e-202	0.23	21.2	2.65e-97	8583
Blautia obeum MGS:0001	X - 11850	-0.32	-31.5	4.29e-206	3.52e-202	-0.22	-21	2.14e-95	8583
Blautia obeum MGS:0001	phenylacetate	-0.32	-31.5	1.3e-205	1.06e-201	-0.26	-25	8.57e-133	8583
Eubacteriales sp. MGS:0311	X - 22509	0.32	31.4	1.15e-204	9.33e-201	0.16	15.3	7.19e-52	8583
Clostridia sp. MGS:0276	5alpha-androstan-3beta,17alpha-diol disulfate	0.32	31.4	1.7e-204	1.38e-200	0.19	17.6	3.31e-68	8583
Eubacteriales sp. MGS:0083	isoursodeoxycholate	-0.32	-31.4	1.82e-204	1.47e-200	-0.19	-18.2	1.37e-72	8583
Adlercreutzia equolifaciens subsp. celatus MGS:0051	X - 12830	0.32	31.4	2.43e-204	1.95e-200	0.32	31.4	1.72e-204	8583
Eubacteriales sp. MGS:0118	cinnamoylglycine	0.32	31.3	5.04e-204	4.04e-200	0.16	15.2	1.08e-51	8583
Clostridia sp. MGS:0368	X - 11843	0.32	31.3	6.19e-204	4.94e-200	0.22	20.6	1.2e-91	8583
Eubacteriales sp. MGS:0069	3-phenylpropionate (hydrocinnamate)	0.32	31.3	9.77e-204	7.77e-200	0.2	18.7	1.37e-76	8583
Eubacteriales sp. MGS:0118	X - 11843	0.32	31.3	1.07e-203	8.5e-200	0.19	17.7	4.94e-69	8583
Eubacteriales sp. MGS:0162	X - 11843	0.32	31.3	1.52e-203	1.2e-199	0.18	17.1	9.42e-65	8583
Eubacteriales sp. MGS:0162	cinnamoylglycine	0.32	31.3	1.7e-203	1.34e-199	0.16	14.4	9.11e-47	8583
Mediterraneibacter glycyrrhizinilyticus MGS:0314	isoursodeoxycholate	0.32	31.2	1.7e-202	1.33e-198	0.24	22.8	1.41e-111	8583
Oscillospiraceae sp. MGS:0072	X - 12261	0.32	31.2	2.13e-202	1.66e-198	0.2	18.5	3.83e-75	8583
Oscillospiraceae sp. MGS:0223	X - 12216	0.32	31.2	3.78e-202	2.94e-198	0.2	18.4	1.58e-74	8583
Flavonifractor plautii MGS:0079	cinnamoylglycine	-0.32	-31.2	4.76e-202	3.68e-198	-0.18	-17.1	1.29e-64	8583
Eubacteriales sp. MGS:0439	4-ethylcatechol sulfate	0.32	31.2	7.26e-202	5.59e-198	0.25	24	1.89e-123	8583
Intestinimonas massiliensis MGS:0198	phenylacetylglutamine	0.32	31.2	9.38e-202	7.2e-198	0.26	24.4	4.85e-127	8583
Eubacteriales sp. MGS:0316	X - 11843	0.32	31.2	9.93e-202	7.59e-198	0.23	21.7	2.7e-101	8583
Eubacteriales sp. MGS:0156	5alpha-androstan-3beta,17alpha-diol disulfate	0.32	31.1	1.81e-201	1.38e-197	0.15	14	9.12e-44	8583
Oscillospiraceae sp. MGS:0388	X - 11850	0.32	31.1	2.55e-201	1.93e-197	0.22	20.8	1.3e-93	8583
Oscillospiraceae sp. MGS:0072	isoursodeoxycholate	-0.32	-31.1	3.52e-201	2.66e-197	-0.18	-17.2	5.02e-65	8583
Eubacteriales sp. MGS:0179	X - 17354	0.32	31.1	1.53e-200	1.15e-196	0.14	13.4	2.8e-40	8583
Flavonifractor plautii MGS:0079	X - 22509	-0.32	-31	2.41e-200	1.81e-196	-0.17	-15.9	3.14e-56	8583
Eubacteriales sp. MGS:0311	phenylacetate	0.32	31	9.67e-200	7.23e-196	0.24	23.1	1.49e-114	8583
Eubacteriales sp. MGS:0792	X - 12013	0.32	31	1.18e-199	8.81e-196	0.26	24.6	9.13e-129	8583
Eubacteriales sp. MGS:0113	X - 11843	0.32	30.9	3.29e-199	2.44e-195	0.18	16.7	6.28e-62	8583
Eubacteriales sp. MGS:0442	X - 12013	0.32	30.9	4.25e-199	3.14e-195	0.21	19.6	1e-83	8583
Eubacteriales sp. MGS:0250	5alpha-androstan-3beta,17alpha-diol disulfate	0.32	30.9	4.7e-199	3.46e-195	0.15	14.1	7.27e-45	8583
Intestinimonas massiliensis MGS:0198	phenylacetate	0.32	30.9	4.98e-199	3.66e-195	0.25	24	2.29e-123	8583
Oscillospiraceae sp. MGS:0207	3-phenylpropionate (hydrocinnamate)	0.32	30.9	1.22e-198	8.96e-195	0.16	15.3	7.24e-52	8583
Eubacteriales sp. MGS:0092	cinnamoylglycine	0.32	30.9	1.61e-198	1.18e-194	0.16	14.9	1.02e-49	8583
Eubacteriales sp. MGS:0367	X - 11843	0.32	30.9	2.46e-198	1.79e-194	0.27	25.5	1.33e-138	8583
Intestinibacter bartlettii MGS:0115	cholic acid glucuronide	0.32	30.9	2.64e-198	1.91e-194	0.32	31.4	7.99e-205	8583
Eubacteriales sp. MGS:0154	3-phenylpropionate (hydrocinnamate)	0.32	30.9	2.92e-198	2.1e-194	0.15	14.2	3.46e-45	8583
Oscillospiraceae sp. MGS:0223	X - 17354	0.32	30.9	3.23e-198	2.32e-194	0.17	16.2	4.47e-58	8583
Eubacteriales sp. MGS:0331	X - 22509	0.32	30.9	4.05e-198	2.9e-194	0.15	13.5	4.3e-41	8583
Eubacteriales sp. MGS:0381	5alpha-androstan-3beta,17alpha-diol disulfate	0.32	30.8	4.8e-198	3.42e-194	0.17	15.8	2.42e-55	8583
Eubacteriales sp. MGS:0154	X - 17354	0.32	30.8	4.94e-198	3.51e-194	0.14	12.5	9.79e-36	8583
Eubacteriales sp. MGS:0092	X - 12261	0.32	30.7	7.14e-197	5.06e-193	0.21	19.6	7.47e-84	8583
Eubacteriales sp. MGS:0179	5alpha-androstan-3beta,17alpha-diol disulfate	0.32	30.7	7.28e-197	5.14e-193	0.13	11.8	7.32e-32	8583
Eubacteriales sp. MGS:0442	X - 11843	0.32	30.7	9.96e-197	7e-193	0.2	18.6	1.13e-75	8583
Anaerotruncus massiliensis MGS:0460	X - 11843	0.32	30.7	1.08e-196	7.58e-193	0.26	24.6	9.72e-129	8583
Eubacteriales sp. MGS:0113	X - 22509	0.32	30.7	1.24e-196	8.67e-193	0.13	12.5	2.68e-35	8583
Eubacteriales sp. MGS:0118	X - 22509	0.32	30.7	1.42e-196	9.86e-193	0.14	13.3	8.37e-40	8583
Eubacteriales sp. MGS:0383	X - 17354	0.32	30.7	1.87e-196	1.3e-192	0.15	14.4	3.08e-46	8583
Eubacteriales sp. MGS:0149	X - 12126	0.32	30.7	1.9e-196	1.31e-192	0.2	18.4	2.84e-74	8583
Eubacteriales sp. MGS:0331	X - 12013	0.32	30.7	4.77e-196	3.29e-192	0.19	18	2.59e-71	8583
Oscillibacter sp. MGS:0245	5alpha-androstan-3beta,17alpha-diol disulfate	0.32	30.6	1.13e-195	7.73e-192	0.13	11.9	3.72e-32	8583
Clostridia sp. MGS:0140	p-cresol glucuronide*	0.32	30.6	1.27e-195	8.66e-192	0.27	25.3	8.21e-136	8583
Intestinimonas massiliensis MGS:0198	X - 23997	0.32	30.6	1.64e-195	1.12e-191	0.26	24.8	2.73e-131	8583
Eubacteriales sp. MGS:0269	X - 11843	0.32	30.6	2.79e-195	1.89e-191	0.18	17.2	1.98e-65	8583
Eubacteriales sp. MGS:0192	X - 12261	0.32	30.6	3.19e-195	2.16e-191	0.25	23.5	2.21e-118	8583
Eubacteriales sp. MGS:0633	X - 11850	0.32	30.6	4.4e-195	2.97e-191	0.24	22.4	1.21e-107	8583
Eubacteriales sp. MGS:0161	X - 17354	0.32	30.6	4.95e-195	3.33e-191	0.16	15	6.4e-50	8583
Clostridium sp. AT4 MGS:0347	isoursodeoxycholate	0.32	30.6	5.82e-195	3.89e-191	0.23	21.6	2.13e-100	8583
Ruminococcus gnavus MGS:0239	X - 17354	-0.32	-30.6	5.82e-195	3.89e-191	-0.16	-15.2	1.71e-51	8583
Oscillospiraceae sp. MGS:0223	5alpha-androstan-3beta,17alpha-diol disulfate	0.32	30.6	6.18e-195	4.12e-191	0.16	15	6.42e-50	8583
Eubacteriales sp. MGS:0204	isoursodeoxycholate	-0.32	-30.6	1.7e-194	1.13e-190	-0.24	-22.7	4.81e-111	8583
Oscillospiraceae sp. MGS:0429	X - 12013	0.32	30.6	1.71e-194	1.13e-190	0.22	20.5	4.52e-91	8583
Eubacteriales sp. MGS:0744	X - 12261	0.32	30.5	5.85e-194	3.86e-190	0.24	22.9	6.18e-113	8583
Oscillospiraceae sp. MGS:0223	p-cresol sulfate	0.32	30.5	8.31e-194	5.46e-190	0.24	23.1	2.27e-114	8583
Oscillospiraceae sp. MGS:0429	X - 12261	0.32	30.5	9.7e-194	6.35e-190	0.23	21.5	1.61e-99	8583
Intestinibacillus sp. Marseille-P4005 MGS:0168	isoursodeoxycholate	0.31	30.4	6.22e-193	4.06e-189	0.22	21.2	7.74e-97	8583
Eubacteriales sp. MGS:0331	X - 11843	0.31	30.4	6.73e-193	4.38e-189	0.18	16.8	2.6e-62	8583
Intestinimonas massiliensis MGS:0198	X - 17354	0.31	30.4	7.49e-193	4.86e-189	0.18	16.8	5.24e-62	8583
Eubacteriales sp. MGS:0477	p-cresol sulfate	0.31	30.4	1.22e-192	7.86e-189	0.25	23.7	2.13e-120	8583
Eubacteriales sp. MGS:0092	X - 12216	0.31	30.4	1.97e-192	1.27e-188	0.16	15.3	8.05e-52	8583
Eubacteriales sp. MGS:0744	X - 11843	0.31	30.4	2.64e-192	1.69e-188	0.23	21.5	1.59e-99	8583
Eubacteriales sp. MGS:0439	X - 12816	0.31	30.4	3.06e-192	1.96e-188	0.22	21.1	3.85e-96	8583
Blautia obeum MGS:0001	cinnamoylglycine	-0.31	-30.4	3.5e-192	2.24e-188	-0.2	-18.7	1.87e-76	8583
Eubacteriales sp. MGS:0270	3-hydroxypyridine sulfate	0.31	30.3	4.65e-192	2.96e-188	0.3	28.6	3.22e-171	8583
Eubacteriales sp. MGS:0547	X - 11850	0.31	30.3	9.36e-192	5.94e-188	0.24	22.6	4.24e-110	8583
Desulfovibrionales sp. MGS:0266	X - 12216	0.31	30.3	2.41e-191	1.53e-187	0.21	19.8	5.7e-85	8583
Eubacteriales sp. MGS:0092	isoursodeoxycholate	-0.31	-30.3	3.4e-191	2.14e-187	-0.19	-18.1	5.38e-72	8583
Eubacteriales sp. MGS:0442	X - 17354	0.31	30.2	1.25e-190	7.84e-187	0.16	14.6	1.1e-47	8583
Eubacteriales sp. MGS:0179	cinnamoylglycine	0.31	30.2	3.15e-190	1.98e-186	0.15	14	7.54e-44	8583
Lachnospiraceae sp. MGS:0180	X - 17354	0.31	30.2	4.96e-190	3.1e-186	0.12	11	9.62e-28	8583
Eubacteriales sp. MGS:0408	X - 11850	0.31	30.2	6.72e-190	4.18e-186	0.21	19.7	2.56e-84	8583
Oscillospiraceae sp. MGS:0207	X - 17354	0.31	30.2	7.96e-190	4.94e-186	0.14	13	5.39e-38	8583
Eubacteriales sp. MGS:0242	branched chain 14:0 dicarboxylic acid**	0.31	30.2	9.97e-190	6.17e-186	0.18	17.3	1.37e-65	8583
Eubacteriales sp. MGS:0744	X - 12013	0.31	30.1	1.2e-189	7.41e-186	0.23	21.7	4.59e-102	8583
Eubacteriales sp. MGS:0269	X - 12216	0.31	30.1	1.48e-189	9.14e-186	0.16	15.1	4.97e-51	8583
Eubacteriales sp. MGS:0197	3-phenylpropionate (hydrocinnamate)	0.31	30.1	3.97e-189	2.43e-185	0.14	13.2	4.09e-39	8583
Eubacteriales sp. MGS:0270	X - 24811	0.31	30.1	4.43e-189	2.71e-185	0.3	28.9	1.05e-174	8583
Eubacteriales sp. MGS:0284	cinnamoylglycine	0.31	30.1	4.89e-189	2.98e-185	0.15	14	7.41e-44	8583
Eubacteriales sp. MGS:0311	phenylacetylglutamine	0.31	30.1	8.65e-189	5.26e-185	0.24	22.3	6.94e-107	8583
Mogibacterium kristiansenii MGS:0522	indoleacetate	0.31	30.1	1.25e-188	7.58e-185	0.3	29.2	6.56e-179	8583
Eubacteriales sp. MGS:0269	X - 12013	0.31	30.1	1.29e-188	7.79e-185	0.19	17.5	1.17e-67	8583
Clostridia sp. MGS:0368	5alpha-androstan-3beta,17alpha-diol disulfate	0.31	30	1.93e-188	1.16e-184	0.17	15.4	6.86e-53	8583
Oscillospiraceae sp. MGS:0612	5alpha-androstan-3beta,17alpha-diol disulfate	0.31	30	2.39e-188	1.43e-184	0.18	16.7	2.43e-61	8583
Eubacteriales sp. MGS:0149	phenylacetylglutamate	0.31	30	2.49e-188	1.49e-184	0.26	24.5	4.23e-128	8583
Mediterraneibacter glycyrrhizinilyticus MGS:0314	3-phenylpropionate (hydrocinnamate)	-0.31	-30	2.59e-188	1.54e-184	-0.21	-19.3	3.93e-81	8583
Eubacteriales sp. MGS:0439	5alpha-androstan-3beta,17alpha-diol disulfate	0.31	30	4.12e-188	2.45e-184	0.17	15.6	7.09e-54	8583
Eubacteriales sp. MGS:0284	X - 17354	0.31	30	4.75e-188	2.82e-184	0.13	12.3	1.41e-34	8583
Clostridia sp. MGS:0276	p-cresol sulfate	0.31	30	9.4e-188	5.57e-184	0.24	23.2	2.95e-115	8583
Eubacteriales sp. MGS:0442	X - 12261	0.31	30	1.06e-187	6.26e-184	0.21	19.8	1.89e-85	8583
Eubacteriales sp. MGS:0270	4-ethylcatechol sulfate	0.31	30	1.45e-187	8.55e-184	0.29	27.7	4.57e-162	8583
Oscillospiraceae sp. MGS:0142	4-ethylcatechol sulfate	0.31	30	1.98e-187	1.16e-183	0.29	27.7	1.19e-161	8583
Eubacteriales sp. MGS:0439	X - 22509	0.31	29.9	3.67e-187	2.14e-183	0.18	16.5	2.17e-60	8583
Eubacteriales sp. MGS:0161	3-phenylpropionate (hydrocinnamate)	0.31	29.9	4.54e-187	2.65e-183	0.17	15.5	9.98e-54	8583
Eubacteriales sp. MGS:0100	X - 17354	0.31	29.9	7e-187	4.07e-183	0.14	12.6	7.47e-36	8583
Eubacteriales sp. MGS:0120	cinnamoylglycine	0.31	29.9	7.07e-187	4.1e-183	0.14	13.2	1.96e-39	8583
Eubacteriales sp. MGS:0162	branched chain 14:0 dicarboxylic acid**	0.31	29.9	9.25e-187	5.35e-183	0.18	17.1	3.09e-64	8583
Eubacteriales sp. MGS:0342	5alpha-androstan-3beta,17alpha-diol disulfate	0.31	29.9	1.04e-186	6.01e-183	0.15	14.3	7.5e-46	8583
Bacteria sp. MGS:0483	5alpha-androstan-3beta,17alpha-diol disulfate	0.31	29.9	3e-186	1.73e-182	0.16	14.7	3.23e-48	8583
Eubacteriales sp. MGS:0149	X - 23997	0.31	29.8	4.25e-186	2.44e-182	0.24	22.4	2.37e-108	8583
Eubacteriales sp. MGS:0196	5alpha-androstan-3beta,17alpha-diol disulfate	0.31	29.8	4.95e-186	2.83e-182	0.14	12.5	1.56e-35	8583
Eubacteriales sp. MGS:0118	isoursodeoxycholate	-0.31	-29.8	9.77e-186	5.57e-182	-0.19	-17.5	3.21e-67	8583
Eubacteriales sp. MGS:0197	X - 11850	0.31	29.8	2.23e-185	1.27e-181	0.16	14.6	1.04e-47	8583
Blautia obeum MGS:0001	X - 11843	-0.31	-29.8	2.66e-185	1.51e-181	-0.21	-19.7	1.7e-84	8583
Eubacteriales sp. MGS:0439	X - 12216	0.31	29.8	3.49e-185	1.98e-181	0.19	17.9	3.97e-70	8583
Eubacteriales sp. MGS:0269	X - 17354	0.31	29.7	8.27e-185	4.66e-181	0.13	12.3	2.37e-34	8583
Methanobrevibacter smithii MGS:0152	X - 17354	0.31	29.7	8.48e-185	4.77e-181	0.14	13.2	2.08e-39	8583
Blautia obeum MGS:0001	isoursodeoxycholate	0.31	29.7	9.48e-185	5.32e-181	0.22	20.6	1.04e-91	8583
Eubacteriales sp. MGS:0242	cinnamoylglycine	0.31	29.7	1.6e-184	8.97e-181	0.14	12.5	1.06e-35	8583
Eubacteriales sp. MGS:0162	X - 12013	0.31	29.7	1.95e-184	1.09e-180	0.18	16.4	2.7e-59	8583
Oscillospiraceae sp. MGS:0388	X - 11843	0.31	29.7	2.47e-184	1.38e-180	0.21	19.8	2.29e-85	8583
Eubacteriales sp. MGS:0145	X - 23655	0.31	29.7	5.22e-184	2.9e-180	0.3	28.5	3.6e-171	8583
Eubacteriales sp. MGS:0305	X - 17354	0.31	29.7	5.49e-184	3.04e-180	0.16	14.4	1.08e-46	8583
Eubacteriales sp. MGS:0192	X - 12013	0.31	29.6	9.33e-184	5.15e-180	0.23	21.8	3.36e-102	8583
Oscillospiraceae sp. MGS:0665	5alpha-androstan-3beta,17alpha-diol disulfate	0.31	29.6	1.15e-183	6.32e-180	0.17	15.6	3.65e-54	8583
Eubacteriales sp. MGS:0367	X - 12261	0.31	29.6	1.3e-183	7.1e-180	0.26	24.9	3.28e-132	8583
Eubacteriales sp. MGS:0178	p-cresol glucuronide*	0.31	29.6	5.95e-183	3.26e-179	0.27	25.3	4.81e-136	8583
Ruminococcus gnavus MGS:0239	X - 22509	-0.31	-29.6	9.66e-183	5.27e-179	-0.15	-14.3	6.48e-46	8583
Eubacteriales sp. MGS:0125	isoursodeoxycholate	-0.31	-29.6	1e-182	5.44e-179	-0.18	-16.5	2.4e-60	8583
Eubacteriales sp. MGS:0211	5-hydroxyhexanoate	0.31	29.5	1.25e-182	6.81e-179	0.24	22.6	4.63e-110	8583
Eubacteriales sp. MGS:0100	X - 22509	0.31	29.5	1.67e-182	9.06e-179	0.13	12.4	4e-35	8583
Collinsella bouchesdurhonensis MGS:0299	X - 16124	0.31	29.5	1.68e-182	9.07e-179	0.28	27.1	4.59e-155	8583
Eubacteriales sp. MGS:0547	X - 11843	0.31	29.5	2.03e-182	1.09e-178	0.23	22.1	1.11e-105	8583
Turicibacter sanguinis MGS:0274	cholate	0.31	29.5	2.65e-182	1.43e-178	0.3	28.6	4.4e-172	8583
Eubacteriales sp. MGS:0113	cinnamoylglycine	0.31	29.5	2.75e-182	1.47e-178	0.13	12.5	2.59e-35	8583
Intestinibacillus sp. Marseille-P4005 MGS:0168	5alpha-androstan-3beta,17alpha-diol disulfate	-0.31	-29.5	2.91e-182	1.56e-178	-0.17	-15.8	1.81e-55	8583
Blautia obeum MGS:0001	X - 12013	-0.31	-29.5	3.31e-182	1.76e-178	-0.21	-20	2.92e-87	8583
Eubacteriales sp. MGS:0289	5-hydroxyhexanoate	0.31	29.5	4.05e-182	2.15e-178	0.24	22.5	2.96e-109	8583
Eubacteriales sp. MGS:0179	X - 22509	0.31	29.5	4.25e-182	2.25e-178	0.13	11.9	1.83e-32	8583
Eubacteriales sp. MGS:0633	X - 12261	0.31	29.5	4.89e-182	2.58e-178	0.24	22.7	6.15e-111	8583
Eubacteriales sp. MGS:0477	X - 12216	0.31	29.5	1.12e-181	5.9e-178	0.19	18.2	1.01e-72	8583
Oscillospiraceae sp. MGS:0384	X - 12261	0.31	29.5	1.44e-181	7.57e-178	0.22	20.7	1.44e-92	8583
Eubacteriales sp. MGS:0864	5alpha-androstan-3beta,17alpha-diol disulfate	0.3	29.4	1.48e-180	7.77e-177	0.18	16.4	1.52e-59	8583
Eubacteriales sp. MGS:0083	X - 12216	0.3	29.3	2.45e-180	1.28e-176	0.13	12.5	2.35e-35	8583
Oscillospiraceae sp. MGS:0384	X - 12013	0.3	29.3	8.02e-180	4.18e-176	0.21	19.5	6.09e-83	8583
Eubacteriales sp. MGS:0083	X - 12261	0.3	29.3	1.3e-179	6.76e-176	0.18	17	1.47e-63	8583
Clostridia sp. MGS:0140	X - 21752	0.3	29.3	1.31e-179	6.81e-176	0.19	17.7	4.17e-69	8583
Eubacteriales sp. MGS:0154	X - 22509	0.3	29.3	1.49e-179	7.73e-176	0.12	11.1	2.45e-28	8583
Eubacteriales sp. MGS:0162	X - 21752	0.3	29.3	2.51e-179	1.3e-175	0.19	17.9	1.88e-70	8583
Intestinimonas massiliensis MGS:0198	X - 22509	0.3	29.3	2.67e-179	1.38e-175	0.17	15.7	7.3e-55	8583
Eubacteriales sp. MGS:0289	p-cresol sulfate	0.3	29.2	3.38e-179	1.73e-175	0.24	23.1	1.76e-114	8583
Eubacteriales sp. MGS:0633	X - 11843	0.3	29.2	3.38e-179	1.73e-175	0.23	21.3	2.08e-98	8583
Eubacteriales sp. MGS:0196	X - 17354	0.3	29.2	4.71e-179	2.41e-175	0.14	12.9	8e-38	8583
Intestinibacillus sp. Marseille-P4005 MGS:0168	X - 17354	-0.3	-29.2	6.07e-179	3.1e-175	-0.17	-16.3	9.99e-59	8583
Eubacteriales sp. MGS:0149	X - 21752	0.3	29.2	9.17e-179	4.66e-175	0.18	16.8	2.82e-62	8583
Eubacteriales sp. MGS:0624	X - 11850	0.3	29.2	9.35e-179	4.74e-175	0.22	21	7.53e-96	8583
Eubacteriales sp. MGS:0125	X - 12013	0.3	29.2	1.89e-178	9.54e-175	0.17	15.6	3.74e-54	8583
Flavonifractor plautii MGS:0079	X - 15728	-0.3	-29.2	2.43e-178	1.23e-174	-0.18	-17.1	1.49e-64	8583
Oscillospiraceae sp. MGS:0343	5alpha-androstan-3beta,17alpha-diol disulfate	0.3	29.1	5.02e-178	2.53e-174	0.16	14.9	7.55e-50	8583
Anaerotruncus massiliensis MGS:0460	X - 12261	0.3	29.1	7.38e-178	3.71e-174	0.25	23.7	1.95e-120	8583
Eubacteriales sp. MGS:0331	X - 12261	0.3	29.1	4.67e-177	2.34e-173	0.19	17.7	7.48e-69	8583
Eubacteriales sp. MGS:0633	X - 12013	0.3	29.1	5.45e-177	2.72e-173	0.23	21.6	1.51e-100	8583
Peptostreptococcaceae sp. MGS:0200	cholic acid glucuronide	0.3	29.1	5.71e-177	2.84e-173	0.29	27.7	4.79e-162	8583
Eubacteriales sp. MGS:0249	X - 17354	0.3	29	2.28e-176	1.13e-172	0.14	13.4	9.56e-41	8583
Eubacteriales sp. MGS:0284	X - 11850	0.3	29	2.51e-176	1.24e-172	0.16	14.4	9.69e-47	8583
Firmicutes sp. MGS:0301	X - 11850	0.3	29	2.88e-176	1.42e-172	0.22	21.1	1.3e-96	8583
Oscillibacter sp. MGS:0245	3-phenylpropionate (hydrocinnamate)	0.3	29	2.95e-176	1.46e-172	0.14	12.8	5.33e-37	8583
Eubacteriales sp. MGS:0154	cinnamoylglycine	0.3	29	3.83e-176	1.89e-172	0.13	12.1	2.16e-33	8583
Blautia obeum MGS:0001	phenylacetylglutamine	-0.3	-29	5.92e-176	2.91e-172	-0.24	-22.5	1.09e-108	8583
Oscillospiraceae sp. MGS:0142	X - 12816	0.3	29	7.41e-176	3.63e-172	0.28	26.3	5.87e-147	8583
Eubacteriales sp. MGS:0321	X - 17354	0.3	28.9	1.48e-175	7.22e-172	0.12	11.6	1.17e-30	8583
Eubacteriales sp. MGS:0321	X - 11850	0.3	28.9	2.33e-175	1.14e-171	0.16	14.7	3.15e-48	8583
Eubacteriales sp. MGS:0113	X - 12013	0.3	28.9	7.35e-175	3.57e-171	0.17	15.4	4.44e-53	8583
Oscillospiraceae sp. MGS:0437	5alpha-androstan-3beta,17alpha-diol disulfate	0.3	28.9	9.33e-175	4.52e-171	0.14	13	2.03e-38	8583
Peptostreptococcaceae sp. MGS:0200	hyocholate	0.3	28.9	1.05e-174	5.09e-171	0.3	28.9	1.22e-174	8583
Eubacteriales sp. MGS:0367	X - 12013	0.3	28.8	2.24e-174	1.08e-170	0.25	23.7	4.93e-120	8583
Oscillospiraceae sp. MGS:0142	3-hydroxypyridine sulfate	0.3	28.8	2.47e-174	1.19e-170	0.28	27	5.05e-154	8583
Eubacteriales sp. MGS:0196	3-phenylpropionate (hydrocinnamate)	0.3	28.8	2.89e-174	1.39e-170	0.15	13.9	3.71e-43	8583
Eubacteriales sp. MGS:0439	X - 23997	0.3	28.8	4.26e-174	2.04e-170	0.24	22.9	1.03e-112	8583
Eubacteriales sp. MGS:0342	3-phenylpropionate (hydrocinnamate)	0.3	28.8	6e-174	2.87e-170	0.16	15.3	7.81e-52	8583
Eubacteriales sp. MGS:0352	X - 11850	0.3	28.8	8.53e-174	4.07e-170	0.22	20.4	3.78e-90	8583
Methanobrevibacter smithii MGS:0152	p-cresol sulfate	0.3	28.8	9.22e-174	4.39e-170	0.22	20.6	4.64e-92	8583
Eubacteriales sp. MGS:0161	X - 22509	0.3	28.8	1.08e-173	5.12e-170	0.14	13.2	2.14e-39	8583
Clostridium sp. AT4 MGS:0347	3-phenylpropionate (hydrocinnamate)	-0.3	-28.7	2.25e-173	1.07e-169	-0.18	-17.1	1.64e-64	8583
Eubacteriales sp. MGS:0652	X - 11850	0.3	28.7	4.53e-173	2.14e-169	0.22	21.2	7.99e-97	8583
Oscillospiraceae sp. MGS:0142	quinate	0.3	28.7	4.7e-173	2.21e-169	0.29	27.8	2.56e-162	8582
Eubacteriales sp. MGS:0329	X - 11850	0.3	28.7	5.75e-173	2.71e-169	0.2	18.8	2.13e-77	8583
Eubacteriales sp. MGS:0125	X - 12216	0.3	28.7	7.57e-173	3.55e-169	0.13	12.3	3.06e-34	8583
Eubacteriales sp. MGS:0442	X - 12216	0.3	28.7	1.35e-172	6.31e-169	0.16	15	3.62e-50	8583
Oscillospiraceae sp. MGS:0072	phenylacetate	0.3	28.7	1.89e-172	8.85e-169	0.2	19.2	1.95e-80	8583
Eubacteriales sp. MGS:0083	X - 15728	0.3	28.7	2.36e-172	1.1e-168	0.15	13.6	1.06e-41	8583
Eubacteriales sp. MGS:0197	X - 11843	0.3	28.6	2.94e-172	1.37e-168	0.15	14.2	2.48e-45	8583
Eubacteriales sp. MGS:0289	5alpha-androstan-3beta,17alpha-diol disulfate	0.3	28.6	3.06e-172	1.42e-168	0.18	16.5	4.75e-60	8583
Lachnospiraceae sp. MGS:0180	3-phenylpropionate (hydrocinnamate)	0.3	28.6	3.61e-172	1.67e-168	0.12	11	1.01e-27	8583
Oscillospiraceae sp. MGS:0142	X - 24811	0.3	28.6	4.14e-172	1.91e-168	0.29	27.4	4.02e-158	8583
Eubacteriales sp. MGS:0069	cinnamoylglycine	0.3	28.6	4.98e-172	2.3e-168	0.17	15.8	1.13e-55	8583
Blautia obeum MGS:0001	hippurate	-0.3	-28.6	9.86e-172	4.54e-168	-0.23	-22.1	2.46e-105	8583
Eubacteriales sp. MGS:0211	X - 17354	0.3	28.6	1.91e-171	8.78e-168	0.18	17.2	7.23e-65	8583
Eubacteriales sp. MGS:0338	X - 17354	0.3	28.6	2.62e-171	1.2e-167	0.15	13.5	3.09e-41	8583
Eubacteriales sp. MGS:0118	X - 12216	0.3	28.5	3.74e-171	1.71e-167	0.14	13	1.71e-38	8583
Clostridia sp. MGS:0140	X - 23997	0.3	28.5	4.2e-171	1.91e-167	0.23	21.2	1.25e-97	8583
Eubacteriales sp. MGS:0100	5alpha-androstan-3beta,17alpha-diol disulfate	0.3	28.5	5.99e-171	2.72e-167	0.11	9.8	1.18e-22	8583
Eubacteriales sp. MGS:0113	X - 12216	0.3	28.5	6.13e-171	2.78e-167	0.13	12.3	1.53e-34	8583
Eubacteriales sp. MGS:0408	X - 11843	0.3	28.5	6.57e-171	2.97e-167	0.2	18.5	9.21e-75	8583
Intestinimonas massiliensis MGS:0198	5-hydroxyhexanoate	0.3	28.5	6.83e-171	3.08e-167	0.22	20.4	3.72e-90	8583
Eubacteriales sp. MGS:0161	X - 11850	0.3	28.5	1.22e-170	5.49e-167	0.17	15.4	4.59e-53	8583
Eubacteriales sp. MGS:0084	3-phenylpropionate (hydrocinnamate)	0.3	28.5	1.37e-170	6.18e-167	0.15	13.5	5.22e-41	8583
Eubacteriales sp. MGS:0270	trigonelline (N'-methylnicotinate)	0.3	28.5	1.38e-170	6.18e-167	0.29	27.6	9.66e-161	8583
Methanobrevibacter smithii MGS:0152	X - 12126	0.3	28.5	1.86e-170	8.32e-167	0.19	18.1	1.19e-71	8583
Lachnospiraceae sp. MGS:0180	X - 22509	0.3	28.5	1.97e-170	8.81e-167	0.1	9.3	1.14e-20	8583
Blautia obeum MGS:0001	branched chain 14:0 dicarboxylic acid**	-0.3	-28.5	2.2e-170	9.81e-167	-0.21	-19.2	8.46e-81	8583
Eubacteriales sp. MGS:0338	X - 12216	0.3	28.5	2.46e-170	1.09e-166	0.17	15.4	8.9e-53	8583
Eubacteriales sp. MGS:0516	5alpha-androstan-3beta,17alpha-diol disulfate	0.3	28.5	3.49e-170	1.55e-166	0.17	15.7	1.19e-54	8583
Clostridium disporicum MGS:0753	cholate	0.3	28.5	3.53e-170	1.56e-166	0.29	27.8	2.16e-162	8583
Blautia obeum MGS:0001	X - 12216	-0.3	-28.5	3.6e-170	1.59e-166	-0.18	-17.3	1.31e-65	8583
Clostridia sp. MGS:0140	branched chain 14:0 dicarboxylic acid**	0.3	28.4	5.77e-170	2.54e-166	0.16	15.2	2.21e-51	8583
Eubacteriales sp. MGS:0249	X - 11850	0.3	28.4	6.02e-170	2.65e-166	0.17	15.6	8.86e-54	8583
Eubacteriales sp. MGS:0102	cinnamoylglycine	0.3	28.4	7.14e-170	3.13e-166	0.15	14.3	4.52e-46	8583
Anaerotruncus massiliensis MGS:0460	X - 12013	0.3	28.4	1.06e-169	4.65e-166	0.24	22.5	1.01e-108	8583
Eubacteriales sp. MGS:0084	11beta-hydroxyetiocholanolone glucuronide*	0.3	28.4	2.76e-169	1.21e-165	0.2	18.4	5.6e-74	8583
Eubacteriales sp. MGS:0269	X - 12261	0.3	28.4	3.5e-169	1.53e-165	0.18	17.1	1.63e-64	8583
Blautia sp. MGS:0416	cinnamoylglycine	-0.3	-28.3	6.58e-169	2.86e-165	-0.17	-15.4	1.42e-52	8583
Eubacteriales sp. MGS:0408	X - 12013	0.3	28.3	6.72e-169	2.92e-165	0.2	18.9	4.71e-78	8583
Eubacteriales sp. MGS:0516	p-cresol sulfate	0.3	28.3	1.11e-168	4.83e-165	0.23	21.9	1.77e-103	8583
Clostridia sp. MGS:0276	X - 17354	0.29	28.3	1.42e-168	6.13e-165	0.16	15.1	6.2e-51	8583
Turicibacter sanguinis MGS:0274	hyocholate	0.29	28.3	1.64e-168	7.07e-165	0.29	28.2	9.73e-168	8583
Eubacteriales sp. MGS:0506	X - 17354	0.29	28.3	1.81e-168	7.77e-165	0.13	12.3	1.44e-34	8583
Eubacteriales sp. MGS:0305	X - 22509	0.29	28.3	2.25e-168	9.68e-165	0.14	13.2	2.64e-39	8583
Eubacteriales sp. MGS:0161	5alpha-androstan-3beta,17alpha-diol disulfate	0.29	28.3	7.79e-168	3.34e-164	0.12	11.3	1.37e-29	8583
Eubacteriales sp. MGS:0120	X - 17354	0.29	28.2	8.67e-168	3.71e-164	0.11	9.7	4.09e-22	8583
Eubacteriales sp. MGS:0547	X - 12013	0.29	28.2	8.8e-168	3.75e-164	0.23	21.2	2.16e-97	8583
Oscillospiraceae sp. MGS:0072	phenylacetylglutamine	0.29	28.2	8.88e-168	3.78e-164	0.2	18.9	1.97e-78	8583
Methanobrevibacter smithii MGS:0152	X - 22509	0.29	28.2	1.26e-167	5.34e-164	0.13	11.8	6.28e-32	8583
Eubacteriales sp. MGS:0329	X - 11843	0.29	28.2	3.74e-167	1.59e-163	0.2	18.8	5.7e-77	8583
Eggerthella lenta MGS:0225	X - 25503	-0.29	-28.2	4.53e-167	1.92e-163	-0.19	-17.7	3.85e-69	8583
Eubacteriales sp. MGS:0197	X - 17354	0.29	28.2	6.91e-167	2.92e-163	0.1	9.3	1.85e-20	8583
Eubacteriales sp. MGS:0624	X - 11843	0.29	28.2	9.51e-167	4.01e-163	0.22	20.3	1.25e-89	8583
Eubacteriales sp. MGS:0331	3-phenylpropionate (hydrocinnamate)	0.29	28.2	1.01e-166	4.23e-163	0.13	11.8	1.09e-31	8583
Eubacteriales sp. MGS:0161	isoursodeoxycholate	-0.29	-28.1	1.23e-166	5.16e-163	-0.18	-17	1.72e-63	8583
Eubacteriales sp. MGS:0331	X - 12126	0.29	28.1	1.56e-166	6.52e-163	0.18	17	4.63e-64	8583
Eubacteriales sp. MGS:0408	X - 12261	0.29	28.1	1.91e-166	8e-163	0.21	19.6	8.73e-84	8583
Eubacteriales sp. MGS:0215	3-phenylpropionate (hydrocinnamate)	0.29	28.1	2.17e-166	9.06e-163	0.13	12.3	1.65e-34	8583
Eubacteriales sp. MGS:0284	X - 22509	0.29	28.1	2.18e-166	9.09e-163	0.11	10.5	1.29e-25	8583
Eubacteriales sp. MGS:0162	X - 12261	0.29	28.1	2.56e-166	1.06e-162	0.17	16.1	8.55e-58	8583
Eubacteriales sp. MGS:0321	X - 12216	0.29	28.1	4.05e-166	1.68e-162	0.14	13	2.26e-38	8583
Eubacteriales sp. MGS:0547	X - 12261	0.29	28.1	4.35e-166	1.8e-162	0.23	21.7	1.28e-101	8583
Oscillospiraceae sp. MGS:0072	X - 21752	0.29	28.1	6.42e-166	2.65e-162	0.17	15.5	2.2e-53	8583
Eubacteriales sp. MGS:0197	cinnamoylglycine	0.29	28.1	6.52e-166	2.69e-162	0.12	10.9	2.12e-27	8583
Lachnospiraceae sp. MGS:0180	cinnamoylglycine	0.29	28.1	1.06e-165	4.36e-162	0.11	10.3	9.72e-25	8583
Enterocloster citroniae MGS:0285	X - 21442	-0.29	-28	2.28e-165	9.37e-162	-0.21	-19.8	5.97e-85	8583
Ruminococcus gnavus MGS:0239	5alpha-androstan-3beta,17alpha-diol disulfate	-0.29	-28	2.57e-165	1.05e-161	-0.12	-11.4	9.63e-30	8583
Eubacteriales sp. MGS:0118	X - 12013	0.29	28	4.1e-165	1.67e-161	0.16	15	2.19e-50	8583
Eubacteriales sp. MGS:0652	X - 12261	0.29	28	6.41e-165	2.61e-161	0.23	21.7	4.89e-102	8583
Oscillospiraceae sp. MGS:0429	5alpha-androstan-3beta,17alpha-diol disulfate	0.29	28	1.11e-164	4.52e-161	0.14	13.3	6.69e-40	8583
Eubacteriales sp. MGS:0154	X - 11850	0.29	28	1.34e-164	5.46e-161	0.14	12.7	8.71e-37	8583
Oscillospiraceae sp. MGS:0343	X - 22509	0.29	28	1.52e-164	6.14e-161	0.16	14.7	3.3e-48	8583
Blautia obeum MGS:0001	5alpha-androstan-3beta,17alpha-diol disulfate	-0.29	-27.9	1.18e-163	4.79e-160	-0.15	-14.3	1.39e-45	8583
Intestinibacter bartlettii MGS:0115	X - 23587	-0.29	-27.9	1.25e-163	5.04e-160	-0.29	-27.9	4.83e-164	8583
Eubacteriales sp. MGS:0383	X - 12216	0.29	27.8	2.95e-163	1.19e-159	0.14	13.4	9.8e-41	8583
Oscillospiraceae sp. MGS:0384	5-hydroxyhexanoate	0.29	27.8	3.13e-163	1.26e-159	0.21	19.9	2.16e-86	8583
Oscillospiraceae sp. MGS:0388	X - 12013	0.29	27.8	3.18e-163	1.28e-159	0.2	18.5	1.4e-74	8583
Oscillospiraceae sp. MGS:0060	3-phenylpropionate (hydrocinnamate)	0.29	27.8	7.35e-163	2.94e-159	0.14	13	4.7e-38	8583
Eubacteriales sp. MGS:0215	X - 11850	0.29	27.8	1.17e-162	4.66e-159	0.15	13.6	1.84e-41	8583
Blautia obeum MGS:0001	X - 12261	-0.29	-27.8	1.25e-162	4.97e-159	-0.2	-19.2	3.03e-80	8583
Eubacteriales sp. MGS:0439	X - 17354	0.29	27.8	2.15e-162	8.57e-159	0.15	14	6.66e-44	8583
Eubacteriales sp. MGS:0383	X - 22509	0.29	27.8	2.5e-162	9.94e-159	0.12	11.4	1.08e-29	8583
Eubacteriales sp. MGS:0145	X - 12816	0.29	27.7	3.84e-162	1.52e-158	0.27	25.7	5.57e-140	8583
Eubacteriales sp. MGS:0149	X - 25503	0.29	27.7	3.93e-162	1.56e-158	0.14	13.1	5.61e-39	8583
Eubacteriales sp. MGS:0269	3-phenylpropionate (hydrocinnamate)	0.29	27.7	4e-162	1.58e-158	0.13	11.6	8.34e-31	8583
Eubacteriales sp. MGS:0284	X - 11843	0.29	27.7	6.59e-162	2.6e-158	0.15	13.9	3.56e-43	8583
Clostridia sp. MGS:0368	X - 12216	0.29	27.7	1.53e-161	6e-158	0.17	15.5	1.67e-53	8583
Eubacteriales sp. MGS:0156	3-phenylpropionate (hydrocinnamate)	0.29	27.7	1.83e-161	7.18e-158	0.14	12.6	3.46e-36	8583
Clostridia sp. MGS:0276	5-hydroxyhexanoate	0.29	27.7	2.33e-161	9.13e-158	0.21	19.8	3.56e-85	8583
Oscillospiraceae sp. MGS:0388	X - 12261	0.29	27.7	2.49e-161	9.76e-158	0.2	19.2	1.66e-80	8583
Eubacteriales sp. MGS:0408	5alpha-androstan-3beta,17alpha-diol disulfate	0.29	27.7	2.87e-161	1.12e-157	0.15	14.2	4.88e-45	8583
Eubacteriales sp. MGS:0477	X - 17354	0.29	27.6	4.38e-161	1.71e-157	0.16	14.7	4.93e-48	8583
Oscillospiraceae sp. MGS:0207	cinnamoylglycine	0.29	27.6	4.42e-161	1.72e-157	0.13	11.7	3.27e-31	8583
Eubacteriales sp. MGS:0125	X - 15728	0.29	27.6	8.19e-161	3.18e-157	0.14	12.9	1.17e-37	8583
Eubacteriales sp. MGS:0156	X - 11850	0.29	27.6	8.55e-161	3.31e-157	0.15	14.1	1.77e-44	8583
Eubacteriales sp. MGS:0161	X - 11843	0.29	27.6	9.65e-161	3.73e-157	0.16	15.2	2.01e-51	8583
Oscillospiraceae sp. MGS:0384	X - 22509	0.29	27.6	1.25e-160	4.84e-157	0.16	14.5	6.52e-47	8583
Eubacteriales sp. MGS:0477	X - 22509	0.29	27.6	1.68e-160	6.48e-157	0.16	14.8	7.32e-49	8583
Eubacteriales sp. MGS:0120	X - 22509	0.29	27.6	3.07e-160	1.18e-156	0.1	9.2	3.36e-20	8583
Eubacteriales sp. MGS:0136	5alpha-androstan-3beta,17alpha-diol disulfate	0.29	27.6	3.16e-160	1.21e-156	0.1	9.5	1.78e-21	8583
Firmicutes sp. MGS:0301	X - 11843	0.29	27.6	3.8e-160	1.46e-156	0.21	20	6.67e-87	8583
Eubacteriales sp. MGS:0242	X - 12216	0.29	27.5	4.83e-160	1.85e-156	0.12	11.1	2.61e-28	8583
Clostridium disporicum MGS:0753	hyocholate	0.29	27.5	7.99e-160	3.05e-156	0.29	27.4	1.89e-158	8583
Eubacteriales sp. MGS:0083	branched chain 14:0 dicarboxylic acid**	0.29	27.5	8.55e-160	3.26e-156	0.15	13.8	4.27e-43	8583
Oscillospiraceae sp. MGS:0429	X - 17354	0.29	27.5	1.4e-159	5.3e-156	0.15	13.7	5.29e-42	8583
Eubacteriales sp. MGS:0331	phenylacetate	0.29	27.5	1.54e-159	5.83e-156	0.2	18.9	6.19e-78	8583
Bacteria sp. MGS:0483	X - 12216	0.29	27.5	1.7e-159	6.45e-156	0.16	14.9	1.49e-49	8583
Eubacteriales sp. MGS:0242	X - 11850	0.29	27.5	2.13e-159	8.05e-156	0.13	11.9	3.07e-32	8583
Eubacteriales sp. MGS:0229	X - 11850	0.29	27.5	2.85e-159	1.07e-155	0.15	13.5	4.21e-41	8583
Clostridia sp. MGS:0276	X - 12216	0.29	27.5	3.05e-159	1.15e-155	0.17	15.9	6.24e-56	8583
Eubacteriales sp. MGS:0242	X - 15728	0.29	27.5	4.88e-159	1.83e-155	0.14	12.8	3.43e-37	8583
Oscillospiraceae sp. MGS:0072	11beta-hydroxyetiocholanolone glucuronide*	0.29	27.4	6.13e-159	2.3e-155	0.16	15	1.6e-50	8583
Eubacteriales sp. MGS:0197	X - 12216	0.29	27.4	7.87e-159	2.95e-155	0.12	11.1	1.45e-28	8583
Eubacteriales sp. MGS:0316	X - 12013	0.29	27.4	8.15e-159	3.05e-155	0.2	18.3	1.11e-73	8583
Oscillospiraceae sp. MGS:0429	X - 22509	0.29	27.4	1.04e-158	3.89e-155	0.15	13.8	1.05e-42	8583
Oscillospiraceae sp. MGS:0060	isoursodeoxycholate	-0.29	-27.4	1.15e-158	4.29e-155	-0.17	-16	9.38e-57	8583
Eubacteriales sp. MGS:0352	X - 11843	0.29	27.4	1.51e-158	5.63e-155	0.21	19.3	1.34e-81	8583
Clostridium phoceensis MGS:0014	quinate	0.29	27.4	2.02e-158	7.49e-155	0.29	27.6	3.8e-161	8582
Eubacteriales sp. MGS:0215	X - 17354	0.29	27.4	2.38e-158	8.82e-155	0.11	10	2.2e-23	8583
Eubacteriales sp. MGS:0120	isoursodeoxycholate	-0.29	-27.4	3.56e-158	1.31e-154	-0.16	-14.5	5.93e-47	8583
Eubacteriales sp. MGS:0175	X - 12816	0.29	27.4	4.72e-158	1.74e-154	0.22	20.7	1.31e-92	8583
Eubacteriales sp. MGS:0342	X - 17354	0.29	27.4	4.97e-158	1.83e-154	0.13	12.5	1.95e-35	8583
Eubacteriales sp. MGS:0516	X - 12216	0.29	27.3	1.08e-157	3.96e-154	0.18	16.7	1.82e-61	8583
Oscillospiraceae sp. MGS:0343	X - 17354	0.29	27.3	1.49e-157	5.47e-154	0.15	13.8	7.92e-43	8583
Eubacteriales sp. MGS:0316	X - 12261	0.29	27.3	2.11e-157	7.74e-154	0.2	19.1	1.28e-79	8583
Eubacteriales sp. MGS:0100	X - 15728	0.29	27.3	2.94e-157	1.08e-153	0.15	13.7	2.78e-42	8583
Blautia obeum MGS:0001	X - 21752	-0.29	-27.3	3.06e-157	1.12e-153	-0.2	-19	1.54e-78	8583
Romboutsia sp. MGS:0558	hyocholate	0.29	27.3	3.77e-157	1.37e-153	0.28	27.2	6.47e-156	8583
Eubacteriales sp. MGS:0311	X - 12126	0.29	27.3	4.08e-157	1.48e-153	0.18	16.7	6.01e-62	8583
Eubacteriales sp. MGS:0149	X - 18901	0.28	27.3	6.28e-157	2.28e-153	0.14	13.2	1.52e-39	8583
Eubacteriales sp. MGS:0215	X - 12216	0.28	27.3	6.72e-157	2.44e-153	0.13	12.2	4.58e-34	8583
Ruminococcus gnavus MGS:0239	X - 15728	-0.28	-27.3	8.47e-157	3.06e-153	-0.16	-15	1.82e-50	8583
Flavonifractor plautii MGS:0079	X - 11850	-0.28	-27.3	9.05e-157	3.27e-153	-0.15	-14.3	1e-45	8583
Eubacteriales sp. MGS:0418	5alpha-androstan-3beta,17alpha-diol disulfate	0.28	27.2	9.73e-157	3.51e-153	0.16	15.1	4.76e-51	8583
Adlercreutzia equolifaciens subsp. celatus MGS:0051	X - 21845	0.28	27.2	1.09e-156	3.93e-153	0.28	27.2	1.12e-156	8583
Eubacteriales sp. MGS:0345	X - 12816	0.28	27.2	1.55e-156	5.57e-153	0.24	22.8	1.21e-111	8583
Eubacteriales sp. MGS:0249	X - 11843	0.28	27.2	1.66e-156	5.95e-153	0.16	14.9	8.56e-50	8583
Eubacteriales sp. MGS:0331	phenylacetylglutamine	0.28	27.2	1.79e-156	6.41e-153	0.2	18.8	6.07e-77	8583
Eubacteriales sp. MGS:0624	X - 12013	0.28	27.2	2.24e-156	7.99e-153	0.21	19.8	4.11e-85	8583
Oscillospiraceae sp. MGS:0223	5-hydroxyhexanoate	0.28	27.2	3.2e-156	1.14e-152	0.2	18.5	1.28e-74	8583
Intestinimonas massiliensis MGS:0198	phenylacetylglutamate	0.28	27.2	3.29e-156	1.17e-152	0.24	22.3	9.73e-107	8583
Clostridia sp. MGS:0385	5alpha-androstan-3beta,17alpha-diol disulfate	0.28	27.2	5.08e-156	1.8e-152	0.13	12.3	1.83e-34	8583
Clostridia sp. MGS:0276	X - 22509	0.28	27.2	5.32e-156	1.89e-152	0.15	14.1	1.66e-44	8583
Eubacteriales sp. MGS:0331	p-cresol sulfate	0.28	27.2	5.56e-156	1.97e-152	0.2	18.4	3.3e-74	8583
Eubacteriales sp. MGS:0125	X - 12261	0.28	27.2	8.28e-156	2.93e-152	0.16	14.9	1.08e-49	8583
Eubacteriales sp. MGS:0100	branched chain 14:0 dicarboxylic acid**	0.28	27.2	8.92e-156	3.15e-152	0.16	14.8	3.13e-49	8583
Eubacteriales sp. MGS:0338	X - 22509	0.28	27.2	9.26e-156	3.26e-152	0.13	12.2	4.75e-34	8583
Eubacteriales sp. MGS:0506	5alpha-androstan-3beta,17alpha-diol disulfate	0.28	27.1	1.33e-155	4.68e-152	0.11	10	2.93e-23	8583
Eubacteriales sp. MGS:0289	p-cresol glucuronide*	0.28	27.1	1.42e-155	4.98e-152	0.24	22.7	3.17e-111	8583
Eubacteriales sp. MGS:0178	X - 22509	0.28	27.1	1.82e-155	6.39e-152	0.17	15.7	6.71e-55	8583
Eubacteriales sp. MGS:0154	X - 12216	0.28	27.1	1.85e-155	6.46e-152	0.12	11	9.19e-28	8583
Oscillospiraceae sp. MGS:0060	X - 17354	0.28	27.1	2.16e-155	7.56e-152	0.12	10.8	3.66e-27	8583
Eubacteriales sp. MGS:0269	X - 22509	0.28	27.1	4.25e-155	1.48e-151	0.1	9.6	9.46e-22	8583
Eubacteriales sp. MGS:0175	X - 11850	0.28	27.1	4.31e-155	1.5e-151	0.2	19.1	7.77e-80	8583
Eubacteriales sp. MGS:0154	X - 15728	0.28	27.1	6.18e-155	2.15e-151	0.14	12.7	1.51e-36	8583
Eubacteriales sp. MGS:0269	X - 25503	0.28	27.1	7.05e-155	2.44e-151	0.16	14.6	1.47e-47	8583
Eubacteriales sp. MGS:0652	X - 11843	0.28	27.1	7.17e-155	2.48e-151	0.21	19.8	3.39e-85	8583
Eubacteriales sp. MGS:0269	phenylacetylglutamine	0.28	27.1	9.79e-155	3.38e-151	0.2	18.7	2.13e-76	8583
Eubacteriales sp. MGS:0531	X - 17354	0.28	27.1	1.18e-154	4.07e-151	0.16	14.7	1.91e-48	8583
Eubacteriales sp. MGS:0652	X - 12013	0.28	27	1.5e-154	5.18e-151	0.21	20.1	3.18e-88	8583
Ruminococcus gnavus MGS:0239	branched chain 14:0 dicarboxylic acid**	-0.28	-27	1.73e-154	5.96e-151	-0.17	-15.9	2.76e-56	8583
Eubacteriales sp. MGS:0215	cinnamoylglycine	0.28	27	2.1e-154	7.21e-151	0.12	11.1	1.99e-28	8583
Eubacteriales sp. MGS:0184	X - 17354	0.28	27	3.08e-154	1.06e-150	0.12	11.4	6.82e-30	8583
Eubacteriales sp. MGS:0406	X - 11850	0.28	27	3.2e-154	1.1e-150	0.2	18.6	6.76e-76	8583
Eubacteriales sp. MGS:0269	phenylacetate	0.28	27	5.79e-154	1.98e-150	0.2	18.4	2.21e-74	8583
Eubacteriales sp. MGS:0092	5-hydroxyhexanoate	0.28	27	9.43e-154	3.22e-150	0.18	16.9	1.1e-62	8583
Eubacteriales sp. MGS:0321	X - 11843	0.28	27	1.09e-153	3.72e-150	0.14	13.3	3.6e-40	8583
Eubacteriales sp. MGS:0161	cinnamoylglycine	0.28	27	1.16e-153	3.94e-150	0.13	12.3	1.53e-34	8583
Eubacteriales sp. MGS:0421	5alpha-androstan-3beta,17alpha-diol disulfate	0.28	27	1.19e-153	4.05e-150	0.13	11.6	5.98e-31	8583
Eubacteriales sp. MGS:0084	isoursodeoxycholate	-0.28	-27	1.31e-153	4.43e-150	-0.16	-15.3	2.72e-52	8583
Eubacteriales sp. MGS:0235	3-phenylpropionate (hydrocinnamate)	0.28	27	1.58e-153	5.35e-150	0.13	12.1	1.29e-33	8583
Eubacteriales sp. MGS:0383	X - 11850	0.28	27	1.61e-153	5.45e-150	0.14	13.2	2.87e-39	8583
Clostridia sp. MGS:0140	phenylacetylglutamate	0.28	26.9	1.96e-153	6.6e-150	0.22	21	7.61e-96	8583
Oscillospiraceae sp. MGS:0774	5alpha-androstan-3beta,17alpha-diol disulfate	0.28	26.9	1.98e-153	6.67e-150	0.15	13.8	5.87e-43	8583
Eubacteriales sp. MGS:0506	3-phenylpropionate (hydrocinnamate)	0.28	26.9	2.18e-153	7.33e-150	0.13	12.2	9.17e-34	8583
Eubacteriales sp. MGS:0229	3-phenylpropionate (hydrocinnamate)	0.28	26.9	2.65e-153	8.9e-150	0.12	11.3	2.03e-29	8583
Eggerthella lenta MGS:0225	isoursodeoxycholate	0.28	26.9	3.62e-153	1.21e-149	0.18	16.5	3.96e-60	8583
Eubacteriales sp. MGS:0196	X - 22509	0.28	26.9	3.87e-153	1.29e-149	0.11	10.6	4.02e-26	8583
Intestinimonas massiliensis MGS:0198	X - 12126	0.28	26.9	4.05e-153	1.35e-149	0.19	17.9	1.53e-70	8583
Eubacteriales sp. MGS:0120	X - 11850	0.28	26.9	4.44e-153	1.48e-149	0.13	11.6	5.63e-31	8583
Eubacteriales sp. MGS:0311	p-cresol glucuronide*	0.28	26.9	5.35e-153	1.78e-149	0.23	21.4	8.84e-99	8583
Eubacteriales sp. MGS:0100	cinnamoylglycine	0.28	26.9	7.61e-153	2.53e-149	0.12	10.7	1.24e-26	8583
Eubacteriales sp. MGS:0311	5-hydroxyhexanoate	0.28	26.9	9.73e-153	3.22e-149	0.18	17.2	1.5e-65	8583
Ruminococcus gnavus MGS:0239	X - 12816	-0.28	-26.9	1.26e-152	4.18e-149	-0.17	-16.3	1.54e-58	8583
Turicibacter sanguinis MGS:0274	cholic acid glucuronide	0.28	26.9	1.35e-152	4.45e-149	0.27	25.7	5.81e-140	8583
Oscillospiraceae sp. MGS:0429	4-ethylcatechol sulfate	0.28	26.9	1.75e-152	5.77e-149	0.21	19.5	1.45e-82	8583
Clostridium innocuum MGS:0365	3-phenylpropionate (hydrocinnamate)	-0.28	-26.8	3.5e-152	1.15e-148	-0.17	-15.8	1.25e-55	8583
Eubacteriales sp. MGS:0790	X - 11850	0.28	26.8	3.56e-152	1.17e-148	0.21	19.8	1.33e-85	8583
Eubacteriales sp. MGS:0196	X - 15728	0.28	26.8	3.92e-152	1.29e-148	0.15	14	5.96e-44	8583
Eubacteriales sp. MGS:0321	X - 22509	0.28	26.8	4.12e-152	1.35e-148	0.1	9.5	3.57e-21	8583
Eubacteriales sp. MGS:0145	quinate	0.28	26.8	4.57e-152	1.49e-148	0.27	26	2.97e-143	8582
Eubacteriales sp. MGS:0506	X - 22509	0.28	26.8	6.4e-152	2.09e-148	0.12	10.9	1.67e-27	8583
Enterocloster citroniae MGS:0285	3-phenylpropionate (hydrocinnamate)	-0.28	-26.8	6.91e-152	2.25e-148	-0.17	-16	7.08e-57	8583
Clostridia sp. MGS:0508	5alpha-androstan-3beta,17alpha-diol disulfate	0.28	26.8	7.18e-152	2.34e-148	0.14	13	3.36e-38	8583
Eubacteriales sp. MGS:0211	p-cresol sulfate	0.28	26.8	7.61e-152	2.47e-148	0.22	20.6	7.34e-92	8583
Lachnospiraceae sp. MGS:0180	X - 15728	0.28	26.8	9.16e-152	2.97e-148	0.13	11.8	1.21e-31	8583
Eubacteriales sp. MGS:0197	X - 15728	0.28	26.8	9.62e-152	3.12e-148	0.13	12.2	6.04e-34	8583
Eubacteriales sp. MGS:0289	X - 12216	0.28	26.8	9.82e-152	3.18e-148	0.18	16.6	1.22e-60	8583
Eubacteriales sp. MGS:0269	cinnamoylglycine	0.28	26.8	1.06e-151	3.42e-148	0.11	10.5	1e-25	8583
Eubacteriales sp. MGS:0624	X - 12261	0.28	26.8	1.18e-151	3.81e-148	0.21	20	5.04e-87	8583
Eubacteriales sp. MGS:0149	X - 15728	0.28	26.8	1.92e-151	6.19e-148	0.11	10.5	1.46e-25	8583
Clostridia sp. MGS:0368	p-cresol sulfate	0.28	26.8	1.99e-151	6.38e-148	0.21	19.5	8.26e-83	8583
Oscillospiraceae sp. MGS:0207	X - 22509	0.28	26.7	2.58e-151	8.29e-148	0.1	9.4	5.89e-21	8583
Ruminococcus gnavus MGS:0239	glycoursodeoxycholic acid sulfate (1)	0.28	26.7	2.68e-151	8.57e-148	0.2	18.7	1.49e-76	8583
Eubacteriales sp. MGS:0311	X - 21752	0.28	26.7	3.82e-151	1.22e-147	0.17	16.2	2.63e-58	8583
Eubacteriales sp. MGS:0083	X - 25503	0.28	26.7	4.03e-151	1.29e-147	0.14	12.8	4.17e-37	8583
Intestinibacillus sp. Marseille-P4005 MGS:0168	cinnamoylglycine	-0.28	-26.7	5.02e-151	1.6e-147	-0.16	-14.6	7.99e-48	8583
Eubacteriales sp. MGS:0175	5-hydroxyhexanoate	0.28	26.7	7.3e-151	2.32e-147	0.22	20.8	1.04e-93	8583
Eubacteriales sp. MGS:0196	X - 25503	0.28	26.7	7.54e-151	2.4e-147	0.16	14.9	8.6e-50	8583
Eubacteriales sp. MGS:0229	X - 17354	0.28	26.7	8.17e-151	2.59e-147	0.1	9.6	1.3e-21	8583
Oscillospiraceae sp. MGS:0384	4-ethylcatechol sulfate	0.28	26.7	1.86e-150	5.91e-147	0.21	19.5	9.62e-83	8583
Eubacteriales sp. MGS:0179	X - 15728	0.28	26.6	3.29e-150	1.04e-146	0.14	12.6	3.1e-36	8583
Eubacteriales sp. MGS:0653	5alpha-androstan-3beta,17alpha-diol disulfate	0.28	26.6	3.99e-150	1.26e-146	0.13	11.6	7.3e-31	8583
Oscillospiraceae sp. MGS:0384	5alpha-androstan-3beta,17alpha-diol disulfate	0.28	26.6	4.02e-150	1.27e-146	0.13	12.4	5.82e-35	8583
Clostridia sp. MGS:0368	X - 17354	0.28	26.6	6.17e-150	1.94e-146	0.14	12.6	7.35e-36	8583
Oscillospiraceae sp. MGS:0384	X - 12816	0.28	26.6	7.5e-150	2.36e-146	0.19	17.4	1.33e-66	8583
Oscillospiraceae sp. MGS:0072	branched chain 14:0 dicarboxylic acid**	0.28	26.6	7.54e-150	2.37e-146	0.13	12	8.86e-33	8583
Clostridia sp. MGS:0140	isoursodeoxycholate	-0.28	-26.6	8.64e-150	2.71e-146	-0.14	-13.1	6.25e-39	8583
Oscillospiraceae sp. MGS:0665	X - 17354	0.28	26.6	1.12e-149	3.51e-146	0.14	13.1	5.25e-39	8583
Eubacteriales sp. MGS:0331	cinnamoylglycine	0.28	26.6	1.18e-149	3.7e-146	0.11	10	1.77e-23	8583
Eubacteriales sp. MGS:0242	X - 11843	0.28	26.6	1.24e-149	3.88e-146	0.13	11.8	1.22e-31	8583
Eubacteriales sp. MGS:0154	X - 11843	0.28	26.6	1.36e-149	4.23e-146	0.13	12.1	3.21e-33	8583
Eubacteriales sp. MGS:0211	4-ethylcatechol sulfate	0.28	26.6	1.41e-149	4.38e-146	0.22	20.2	9.88e-89	8583
Fusicatenibacter saccharivorans MGS:0004	X - 11850	-0.28	-26.6	1.68e-149	5.23e-146	-0.25	-23.7	1.04e-120	8583
Eubacteriales sp. MGS:0321	X - 12013	0.28	26.6	1.75e-149	5.42e-146	0.15	13.8	5.85e-43	8583
Anaerotruncus colihominis MGS:0307	5alpha-androstan-3beta,17alpha-diol disulfate	-0.28	-26.6	2.47e-149	7.64e-146	-0.16	-15.2	2.58e-51	8583
Oscillospiraceae sp. MGS:0739	X - 11850	0.28	26.6	2.51e-149	7.76e-146	0.17	16.3	1.04e-58	8583
Eubacteriales sp. MGS:0419	X - 11850	0.28	26.5	3.84e-149	1.19e-145	0.19	18	7.21e-71	8583
Eubacteriales sp. MGS:0249	X - 12013	0.28	26.5	4.33e-149	1.34e-145	0.16	15	4.17e-50	8583
Hydrogeniiclostidium mannosilyticum MGS:0294	5alpha-androstan-3beta,17alpha-diol disulfate	-0.28	-26.5	4.52e-149	1.39e-145	-0.16	-14.7	1.91e-48	8583
Eubacteriales sp. MGS:0242	isoursodeoxycholate	-0.28	-26.5	4.53e-149	1.39e-145	-0.14	-13.2	1.84e-39	8583
Olsenella sp. GAM18 MGS:0319	X - 16124	0.28	26.5	4.83e-149	1.48e-145	0.26	24.3	8.03e-126	8583
Oscillospiraceae sp. MGS:0207	X - 15728	0.28	26.5	5.93e-149	1.82e-145	0.14	12.9	6.69e-38	8583
Eubacteriales sp. MGS:0149	isoursodeoxycholate	-0.28	-26.5	6.52e-149	1.99e-145	-0.13	-11.9	2.9e-32	8583
Oscillospiraceae sp. MGS:0388	5alpha-androstan-3beta,17alpha-diol disulfate	0.28	26.5	7.3e-149	2.23e-145	0.14	13.1	1.25e-38	8583
Lachnospiraceae sp. MGS:0180	X - 12216	0.28	26.5	7.33e-149	2.24e-145	0.1	9.6	1.65e-21	8583
Eubacteriales sp. MGS:0113	X - 12261	0.28	26.5	8.51e-149	2.59e-145	0.15	14.3	3.77e-46	8583
Clostridia sp. MGS:0276	p-cresol glucuronide*	0.28	26.5	9.42e-149	2.86e-145	0.23	21.7	2.32e-101	8583
Eubacteriales sp. MGS:0323	X - 11850	0.28	26.5	1.27e-148	3.86e-145	0.18	17	8.62e-64	8583
Eubacteriales sp. MGS:0120	X - 15728	0.28	26.5	1.57e-148	4.77e-145	0.13	12.1	2.48e-33	8583
Eubacteriales sp. MGS:0371	X - 11850	0.28	26.5	2.8e-148	8.49e-145	0.2	18.8	4.58e-77	8583
Eubacteriales sp. MGS:0376	X - 11850	0.28	26.5	3.23e-148	9.75e-145	0.17	15.8	1.96e-55	8583
Blautia obeum MGS:0001	p-cresol sulfate	-0.28	-26.5	3.62e-148	1.09e-144	-0.21	-19.6	6.12e-84	8583
Eubacteriales sp. MGS:0442	X - 22509	0.28	26.4	4.98e-148	1.5e-144	0.12	10.7	1.93e-26	8583
Eubacteriales sp. MGS:0179	isoursodeoxycholate	-0.28	-26.4	5.01e-148	1.51e-144	-0.15	-13.7	1.48e-42	8583
Eubacteriales sp. MGS:0197	X - 12013	0.28	26.4	5.13e-148	1.54e-144	0.14	12.7	7.22e-37	8583
Oscillospiraceae sp. MGS:0142	X - 21442	0.28	26.4	6.36e-148	1.91e-144	0.25	23.7	4.06e-120	8583
Eubacteriales sp. MGS:0531	5alpha-androstan-3beta,17alpha-diol disulfate	0.28	26.4	1.15e-147	3.44e-144	0.14	13.3	9.27e-40	8583
Oscillospiraceae sp. MGS:0612	X - 17354	0.28	26.4	1.72e-147	5.16e-144	0.15	13.5	4.68e-41	8583
Oscillospiraceae sp. MGS:0429	3-phenylpropionate (hydrocinnamate)	0.28	26.4	2.74e-147	8.17e-144	0.15	13.5	2.45e-41	8583
Eubacteriales sp. MGS:0092	phenylacetylglutamine	0.28	26.4	4.05e-147	1.21e-143	0.19	17.8	6.72e-70	8583
Eubacteriales sp. MGS:0197	X - 22509	0.28	26.3	4.68e-147	1.39e-143	0.08	7.5	5.8e-14	8583
Enterocloster citroniae MGS:0285	deoxycholic acid 12-sulfate*	0.28	26.3	5.03e-147	1.5e-143	0.22	21.1	1.93e-96	8583
Eubacteriales sp. MGS:0118	X - 12261	0.28	26.3	8e-147	2.37e-143	0.16	14.6	7.94e-48	8583
Romboutsia sp. MGS:0558	cholate	0.28	26.3	1.16e-146	3.43e-143	0.27	25.9	1.72e-142	8583
Intestinibacillus sp. Marseille-P4005 MGS:0168	X - 22509	-0.28	-26.3	1.41e-146	4.16e-143	-0.14	-13.3	4.81e-40	8583
Firmicutes sp. MGS:0398	X - 17354	0.28	26.3	1.53e-146	4.53e-143	0.14	13	2.44e-38	8583
Eubacteriales sp. MGS:0580	X - 11850	0.28	26.3	2.17e-146	6.41e-143	0.24	23.1	1.72e-114	8583
Eubacteriales sp. MGS:0441	5alpha-androstan-3beta,17alpha-diol disulfate	0.28	26.3	3.61e-146	1.06e-142	0.14	12.5	1.17e-35	8583
Eubacteriales sp. MGS:0113	isoursodeoxycholate	-0.28	-26.3	3.79e-146	1.12e-142	-0.14	-13	2.71e-38	8583
Eubacteriales sp. MGS:0113	X - 15728	0.28	26.3	4.34e-146	1.27e-142	0.13	11.6	1.06e-30	8583
Eubacteriales sp. MGS:0196	X - 11850	0.28	26.3	4.54e-146	1.33e-142	0.14	12.6	7.72e-36	8583
Eubacteriales sp. MGS:0162	phenylacetate	0.28	26.2	5.21e-146	1.52e-142	0.18	17.2	7.53e-65	8583
Eubacteriales sp. MGS:0316	X - 22509	0.28	26.2	6.39e-146	1.87e-142	0.15	14.2	4.77e-45	8583
Eubacteriales sp. MGS:0284	isoursodeoxycholate	-0.27	-26.2	6.62e-146	1.94e-142	-0.15	-13.6	9.81e-42	8583
Eubacteriales sp. MGS:0321	3-phenylpropionate (hydrocinnamate)	0.27	26.2	7.84e-146	2.29e-142	0.11	10.1	1.19e-23	8583
Fusicatenibacter saccharivorans MGS:0004	phenylacetate	-0.27	-26.2	8.62e-146	2.51e-142	-0.25	-24	1.37e-123	8583
Oscillospiraceae sp. MGS:0207	branched chain 14:0 dicarboxylic acid**	0.27	26.2	1.4e-145	4.07e-142	0.15	13.9	3.03e-43	8583
Slackia isoflavoniconvertens MGS:0160	X - 16124	0.27	26.2	1.54e-145	4.47e-142	0.25	23.3	4.73e-116	8583
Eubacteriales sp. MGS:0406	X - 11843	0.27	26.2	1.68e-145	4.89e-142	0.19	18.2	2.54e-72	8583
Eubacteriales sp. MGS:0477	p-cresol glucuronide*	0.27	26.2	1.69e-145	4.9e-142	0.23	21.4	4.78e-99	8583
Eubacteriales sp. MGS:0284	X - 12013	0.27	26.2	2.07e-145	5.99e-142	0.14	13.1	7.98e-39	8583
Eubacteriales sp. MGS:0321	X - 25503	0.27	26.2	2.75e-145	7.94e-142	0.15	13.7	3.07e-42	8583
Eubacteriales sp. MGS:0291	5alpha-androstan-3beta,17alpha-diol disulfate	0.27	26.2	2.88e-145	8.29e-142	0.15	13.8	1.2e-42	8583
Eubacteriales sp. MGS:0229	X - 12216	0.27	26.2	3.27e-145	9.42e-142	0.12	11.3	1.85e-29	8583
Eubacteriales sp. MGS:0162	X - 15728	0.27	26.2	3.61e-145	1.04e-141	0.12	11.5	3.32e-30	8583
Eubacteriales sp. MGS:0145	3-hydroxypyridine sulfate	0.27	26.2	3.64e-145	1.05e-141	0.26	24.6	1.75e-129	8583
Bacteria sp. MGS:0483	X - 11850	0.27	26.2	3.69e-145	1.06e-141	0.15	14.1	2.11e-44	8583
Anaerostipes caccae MGS:0747	isoursodeoxycholate	0.27	26.2	3.77e-145	1.08e-141	0.19	17.3	4.98e-66	8583
Eubacteriales sp. MGS:0178	X - 12216	0.27	26.2	4.1e-145	1.17e-141	0.17	15.9	2.82e-56	8583
Eubacteriales sp. MGS:0069	X - 11850	0.27	26.2	4.27e-145	1.22e-141	0.16	14.4	1.4e-46	8583
Eubacteriales sp. MGS:0154	X - 25503	0.27	26.2	4.87e-145	1.39e-141	0.14	12.9	8.51e-38	8583
Eubacteriales sp. MGS:0184	X - 22509	0.27	26.2	5.27e-145	1.5e-141	0.12	10.7	1.72e-26	8583
Clostridiaceae sp. MGS:1142	ursocholate	0.4	26.8	6.76e-145	1.92e-141	0.4	26.9	3.49e-146	3811
Eubacteriales sp. MGS:0069	X - 21752	0.27	26.1	6.77e-145	1.92e-141	0.18	17.1	1.7e-64	8583
Methanobrevibacter smithii MGS:0152	phenylacetylglutamine	0.27	26.1	6.82e-145	1.93e-141	0.19	18	3.73e-71	8583
Eubacteriales sp. MGS:0156	cinnamoylglycine	0.27	26.1	6.83e-145	1.93e-141	0.12	10.9	1.32e-27	8583
Eubacteriales sp. MGS:0149	branched chain 14:0 dicarboxylic acid**	0.27	26.1	9.25e-145	2.61e-141	0.12	11.4	6.32e-30	8583
Eubacteriales sp. MGS:0349	5alpha-androstan-3beta,17alpha-diol disulfate	0.27	26.1	9.75e-145	2.75e-141	0.13	12.4	2.96e-35	8583
Oscillospiraceae sp. MGS:0739	5alpha-androstan-3beta,17alpha-diol disulfate	0.27	26.1	1.2e-144	3.39e-141	0.14	13.1	1.28e-38	8583
Eubacteriales sp. MGS:0215	X - 11843	0.27	26.1	1.59e-144	4.48e-141	0.14	12.5	1.56e-35	8583
Eubacteriales sp. MGS:0178	4-ethylcatechol sulfate	0.27	26.1	1.74e-144	4.9e-141	0.21	19.7	2.24e-84	8583
Lachnospiraceae sp. MGS:0180	X - 25503	0.27	26.1	2.32e-144	6.53e-141	0.13	12.3	1.72e-34	8583
Oscillospiraceae sp. MGS:0072	X - 15728	0.27	26.1	3.2e-144	8.97e-141	0.11	9.7	4.02e-22	8583
Eubacteriales sp. MGS:0179	X - 25503	0.27	26.1	3.41e-144	9.54e-141	0.14	13.2	1.85e-39	8583
Clostridia sp. MGS:0140	indole-3-carboxylate	0.27	26.1	3.64e-144	1.02e-140	0.23	22.1	4.36e-105	8583
Parasutterella excrementihominis MGS:0159	X - 15728	0.27	26.1	3.74e-144	1.04e-140	0.21	19.7	2.57e-84	8583
Oscillospiraceae sp. MGS:0665	X - 11850	0.27	26.1	4.75e-144	1.32e-140	0.16	14.8	5.21e-49	8583
Eubacteriales sp. MGS:0178	X - 23997	0.27	26.1	4.79e-144	1.33e-140	0.22	20.8	2.43e-93	8583
Eubacteriales sp. MGS:0316	X - 17354	0.27	26	6.94e-144	1.93e-140	0.15	13.8	9.45e-43	8583
Eubacteriales sp. MGS:0178	X - 12816	0.27	26	1.04e-143	2.88e-140	0.19	17.9	2.91e-70	8583
Mediterraneibacter glycyrrhizinilyticus MGS:0314	cinnamoylglycine	-0.27	-26	1.08e-143	3e-140	-0.16	-15	2.11e-50	8583
Eubacteriales sp. MGS:0311	X - 23997	0.27	26	1.17e-143	3.23e-140	0.2	19.1	2.11e-79	8583
Eubacteriales sp. MGS:0229	X - 11843	0.27	26	1.54e-143	4.25e-140	0.14	12.7	2.17e-36	8583
Clostridium sp. TM06-18 MGS:0048	X - 11850	-0.27	-26	1.62e-143	4.47e-140	-0.26	-24.6	1.75e-129	8583
Clostridium sp. TM06-18 MGS:0048	phenol sulfate	0.27	26	1.67e-143	4.61e-140	0.26	24.9	1.05e-131	8583
Eubacteriales sp. MGS:0156	X - 11843	0.27	26	2.05e-143	5.64e-140	0.14	13	1.61e-38	8583
Eubacteriales sp. MGS:0289	X - 12816	0.27	26	2.12e-143	5.84e-140	0.19	17.8	6.92e-70	8583
Oscillibacter sp. MGS:0245	X - 17354	0.27	26	2.76e-143	7.58e-140	0.08	7.8	6.08e-15	8583
Erysipelatoclostridium ramosum MGS:0538	isoursodeoxycholate	0.27	26	3.43e-143	9.42e-140	0.18	16.8	3.12e-62	8583
Eubacteriales sp. MGS:0162	X - 18901	0.27	26	3.7e-143	1.01e-139	0.14	13.1	7.63e-39	8583
Eubacteriales sp. MGS:0192	5-hydroxyhexanoate	0.27	26	4.46e-143	1.22e-139	0.21	19.4	3.03e-82	8583
Blautia sp. MGS:0416	X - 17354	-0.27	-26	4.99e-143	1.36e-139	-0.13	-11.6	5.89e-31	8583
Lachnospiraceae sp. MGS:0236	3-phenylpropionate (hydrocinnamate)	0.27	26	6.17e-143	1.68e-139	0.12	11	7.06e-28	8583
Eubacteriales sp. MGS:0100	isoursodeoxycholate	-0.27	-26	6.62e-143	1.8e-139	-0.15	-13.5	3.33e-41	8583
Eubacteriales sp. MGS:0235	cinnamoylglycine	0.27	25.9	8.99e-143	2.45e-139	0.12	11	4.56e-28	8583
Eubacteriales sp. MGS:0305	X - 12216	0.27	25.9	9.52e-143	2.59e-139	0.13	12.4	5.44e-35	8583
Eubacteriales sp. MGS:0196	cinnamoylglycine	0.27	25.9	9.98e-143	2.71e-139	0.12	10.7	1.99e-26	8583
Eubacteriales sp. MGS:0162	X - 25503	0.27	25.9	1.33e-142	3.6e-139	0.13	12.5	1.94e-35	8583
Butyricicoccus sp. MGS:0008	X - 11850	-0.27	-25.9	1.9e-142	5.14e-139	-0.24	-22.4	2.27e-108	8583
Eubacteriales sp. MGS:0439	X - 12126	0.27	25.9	2.03e-142	5.48e-139	0.18	16.9	4.72e-63	8583
Eubacteriales sp. MGS:0383	X - 12013	0.27	25.9	2.14e-142	5.77e-139	0.15	13.6	6.14e-42	8583
Eubacteriales sp. MGS:0376	5alpha-androstan-3beta,17alpha-diol disulfate	0.27	25.9	2.18e-142	5.88e-139	0.13	12.3	1.47e-34	8583
Clostridia sp. MGS:0140	X - 12126	0.27	25.9	2.41e-142	6.47e-139	0.15	13.8	5.65e-43	8583
Eubacteriales sp. MGS:0175	X - 11843	0.27	25.9	2.68e-142	7.19e-139	0.19	18.2	7.28e-73	8583
Erysipelatoclostridium ramosum MGS:0538	3-phenylpropionate (hydrocinnamate)	-0.27	-25.9	2.97e-142	7.96e-139	-0.15	-14.2	5.34e-45	8583
Lachnospiraceae sp. MGS:0236	5alpha-androstan-3beta,17alpha-diol disulfate	0.27	25.9	3.02e-142	8.1e-139	0.09	8.4	3.69e-17	8583
Firmicutes sp. MGS:0398	3-phenylpropionate (hydrocinnamate)	0.27	25.9	3.37e-142	9.02e-139	0.15	13.6	8.01e-42	8583
Eubacteriales sp. MGS:0120	X - 11843	0.27	25.9	3.55e-142	9.48e-139	0.12	11.3	1.44e-29	8583
Eubacteriales sp. MGS:0179	X - 11850	0.27	25.9	3.65e-142	9.75e-139	0.12	10.9	2.45e-27	8583
Eubacteriales sp. MGS:0092	phenylacetate	0.27	25.9	4.4e-142	1.17e-138	0.18	17.1	1.2e-64	8583
Eubacteriales sp. MGS:0790	X - 11843	0.27	25.9	6.68e-142	1.78e-138	0.2	19.1	7.26e-80	8583
Eubacteriales sp. MGS:0102	3-hydroxypyridine sulfate	0.27	25.9	7e-142	1.86e-138	0.22	20.2	4.94e-89	8583
Clostridium sp. AT4 MGS:0347	X - 17354	-0.27	-25.9	7.22e-142	1.92e-138	-0.14	-13	2.93e-38	8583
Oscillospiraceae sp. MGS:0665	X - 22509	0.27	25.8	8.16e-142	2.16e-138	0.14	12.5	1.21e-35	8583
Eubacteriales sp. MGS:0085	3-phenylpropionate (hydrocinnamate)	0.27	25.8	1.12e-141	2.96e-138	0.14	12.7	1.29e-36	8583
Enterocloster citroniae MGS:0285	isoursodeoxycholate	0.27	25.8	1.43e-141	3.78e-138	0.18	17.3	1.14e-65	8583
Eubacteriales sp. MGS:0270	5-acetylamino-6-amino-3-methyluracil	0.27	25.8	1.43e-141	3.79e-138	0.27	25.3	2.51e-136	8582
Eubacteriales sp. MGS:0083	X - 21752	0.27	25.8	1.62e-141	4.28e-138	0.15	13.6	2.02e-41	8583
Fusicatenibacter saccharivorans MGS:0004	phenylacetylglutamine	-0.27	-25.8	2.65e-141	6.99e-138	-0.25	-23.6	1.34e-119	8583
Eubacteriales sp. MGS:0321	X - 12261	0.27	25.8	2.82e-141	7.43e-138	0.15	14.4	3.14e-46	8583
Eubacteriales sp. MGS:0178	5alpha-androstan-3beta,17alpha-diol disulfate	0.27	25.8	2.87e-141	7.54e-138	0.14	13.4	1.17e-40	8583
Eubacteriales sp. MGS:0229	X - 22509	0.27	25.8	3.05e-141	8.02e-138	0.1	8.8	1.25e-18	8583
Flavonifractor plautii MGS:0079	X - 11843	-0.27	-25.8	3.16e-141	8.28e-138	-0.14	-13.4	1.76e-40	8583
Eubacteriales sp. MGS:0083	11beta-hydroxyetiocholanolone glucuronide*	0.27	25.8	3.95e-141	1.03e-137	0.15	13.8	1e-42	8583
Eubacteriales sp. MGS:0284	X - 15728	0.27	25.8	6.77e-141	1.77e-137	0.13	11.7	1.44e-31	8583
Desulfovibrionales sp. MGS:0266	X - 11850	0.27	25.8	7.01e-141	1.83e-137	0.17	15.4	4.56e-53	8583
Firmicutes sp. MGS:0397	5alpha-androstan-3beta,17alpha-diol disulfate	0.27	25.7	9.38e-141	2.45e-137	0.12	11.1	2.78e-28	8583
Ruminococcus gnavus MGS:0239	11beta-hydroxyetiocholanolone glucuronide*	-0.27	-25.7	1.04e-140	2.71e-137	-0.17	-15.9	2.03e-56	8583
Oscillospiraceae sp. MGS:0774	X - 17354	0.27	25.7	1.18e-140	3.07e-137	0.14	13.3	9.83e-40	8583
Eubacteriales sp. MGS:0381	X - 11850	0.27	25.7	1.23e-140	3.19e-137	0.15	13.6	9.58e-42	8583
Eubacteriales sp. MGS:0790	X - 12261	0.27	25.7	1.46e-140	3.78e-137	0.21	19.9	3.24e-86	8583
Flavonifractor plautii MGS:0079	X - 25503	-0.27	-25.7	1.63e-140	4.24e-137	-0.15	-14.4	2.14e-46	8583
Eubacteriales sp. MGS:0383	3-phenylpropionate (hydrocinnamate)	0.27	25.7	2.63e-140	6.8e-137	0.11	10.2	1.79e-24	8583
Eubacteriales sp. MGS:0249	X - 12216	0.27	25.7	2.92e-140	7.55e-137	0.13	11.9	2.29e-32	8583
Eubacteriales sp. MGS:0329	X - 17354	0.27	25.7	3.2e-140	8.26e-137	0.15	13.7	3.39e-42	8583
Oscillospiraceae sp. MGS:0072	5-hydroxyhexanoate	0.27	25.7	4.72e-140	1.22e-136	0.15	13.9	3.09e-43	8583
Oscillibacter sp. MGS:0245	cinnamoylglycine	0.27	25.7	4.93e-140	1.27e-136	0.1	9.1	1.67e-19	8583
Eubacteriales sp. MGS:0419	X - 11843	0.27	25.7	5.62e-140	1.45e-136	0.19	17.5	4.66e-67	8583
Bacteria sp. MGS:0483	X - 17354	0.27	25.7	7.3e-140	1.87e-136	0.12	11	5.34e-28	8583
Eubacteriales sp. MGS:0092	11beta-hydroxyetiocholanolone glucuronide*	0.27	25.7	7.39e-140	1.9e-136	0.16	14.7	2.84e-48	8583
Oscillospiraceae sp. MGS:0665	X - 12216	0.27	25.7	7.48e-140	1.92e-136	0.15	13.8	5.09e-43	8583
Eubacteriales sp. MGS:0113	X - 25503	0.27	25.7	8.14e-140	2.08e-136	0.13	12.2	7.66e-34	8583
Eubacteriales sp. MGS:0069	isoursodeoxycholate	-0.27	-25.6	1e-139	2.55e-136	-0.17	-15.5	1.68e-53	8583
Flavonifractor plautii MGS:0079	X - 21752	-0.27	-25.6	1.05e-139	2.68e-136	-0.17	-15.6	2.24e-54	8583
Eubacteriales sp. MGS:0653	X - 11850	0.27	25.6	1.15e-139	2.94e-136	0.15	13.8	5.9e-43	8583
Eubacteriales sp. MGS:0371	X - 11843	0.27	25.6	1.38e-139	3.5e-136	0.2	18.3	4.76e-73	8583
Eubacteriales sp. MGS:0329	X - 12013	0.27	25.6	1.42e-139	3.61e-136	0.18	16.6	4.04e-61	8583
Eubacteriales sp. MGS:0345	X - 23655	0.27	25.6	1.49e-139	3.78e-136	0.25	23.7	4.01e-120	8583
Eubacteriales sp. MGS:0120	X - 12216	0.27	25.6	1.53e-139	3.88e-136	0.1	9.3	1.25e-20	8583
Eubacteriales sp. MGS:0242	X - 21752	0.27	25.6	1.68e-139	4.26e-136	0.15	13.8	1.44e-42	8583
Eubacteriales sp. MGS:0235	X - 17354	0.27	25.6	1.69e-139	4.27e-136	0.1	9.3	1.92e-20	8583
Eubacteriales sp. MGS:0323	X - 11843	0.27	25.6	1.71e-139	4.33e-136	0.18	16.5	1.47e-60	8583
Eggerthella lenta MGS:0225	5alpha-androstan-3beta,17alpha-diol disulfate	-0.27	-25.6	1.78e-139	4.48e-136	-0.11	-9.9	6.39e-23	8583
Eubacteriales sp. MGS:0329	X - 22509	0.27	25.6	2.24e-139	5.65e-136	0.15	13.8	1.1e-42	8583
Eubacteriales sp. MGS:0531	X - 11850	0.27	25.6	2.84e-139	7.14e-136	0.16	15.2	2.19e-51	8583
Eubacteriales sp. MGS:0242	X - 18901	0.27	25.6	2.94e-139	7.38e-136	0.14	12.6	5.69e-36	8583
Eubacteriales sp. MGS:0215	X - 22509	0.27	25.6	3.67e-139	9.22e-136	0.09	8.2	1.95e-16	8583
Clostridia sp. MGS:0385	X - 11850	0.27	25.6	6.41e-139	1.61e-135	0.15	13.8	6.33e-43	8583
Clostridium innocuum MGS:0365	cinnamoylglycine	-0.27	-25.6	7.37e-139	1.85e-135	-0.16	-14.5	6.05e-47	8583
Oscillibacter sp. PEA192 MGS:0021	deoxycholic acid 12-sulfate*	0.27	25.6	8.16e-139	2.04e-135	0.24	22.3	3.37e-107	8583
Lachnospiraceae sp. MGS:0236	cinnamoylglycine	0.27	25.6	8.17e-139	2.04e-135	0.11	10.5	7.45e-26	8583
Oscillospiraceae sp. MGS:0429	X - 12216	0.27	25.6	8.66e-139	2.16e-135	0.14	13.3	4.62e-40	8583
Eggerthellales sp. MGS:0177	5alpha-androstan-3beta,17alpha-diol disulfate	0.27	25.6	9.33e-139	2.32e-135	0.13	12.3	2.14e-34	8583
Eubacteriales sp. MGS:0744	5alpha-androstan-3beta,17alpha-diol disulfate	0.27	25.5	9.98e-139	2.48e-135	0.14	13.4	1e-40	8583
Eubacteriales sp. MGS:0329	X - 12261	0.27	25.5	1.14e-138	2.85e-135	0.19	17.4	9.55e-67	8583
Eubacteriales sp. MGS:0196	X - 11843	0.27	25.5	1.33e-138	3.3e-135	0.14	12.5	1.25e-35	8583
Oscillospiraceae sp. MGS:0207	X - 25503	0.27	25.5	1.56e-138	3.86e-135	0.14	13	2.95e-38	8583
Eubacteriales sp. MGS:0162	X - 21442	0.27	25.5	1.56e-138	3.86e-135	0.14	12.5	1.49e-35	8583
Blautia sp. MGS:0416	X - 22509	-0.27	-25.5	1.71e-138	4.22e-135	-0.12	-11.4	1.17e-29	8583
Eubacteriales sp. MGS:0242	X - 23662	-0.27	-25.5	1.94e-138	4.79e-135	-0.15	-13.6	6.55e-42	8583
Eubacteriales sp. MGS:0162	phenylacetylglutamine	0.27	25.5	2.23e-138	5.5e-135	0.18	16.5	2.15e-60	8583
Eubacteriales sp. MGS:0477	5-hydroxyhexanoate	0.27	25.5	2.64e-138	6.5e-135	0.19	17.6	2.1e-68	8583
Eubacteriales sp. MGS:0338	p-cresol sulfate	0.27	25.5	3.32e-138	8.17e-135	0.19	17.7	1.07e-68	8583
Eubacteriales sp. MGS:0125	phenylacetate	0.27	25.5	4.39e-138	1.08e-134	0.17	16.2	4.6e-58	8583
Clostridium sp. AT4 MGS:0347	cinnamoylglycine	-0.27	-25.5	4.46e-138	1.1e-134	-0.15	-13.6	8.35e-42	8583
Clostridia sp. MGS:0140	X - 18901	0.27	25.5	4.99e-138	1.22e-134	0.13	12.3	2.33e-34	8583
Oscillospiraceae sp. MGS:0060	X - 22509	0.27	25.5	5.09e-138	1.25e-134	0.1	9.3	2.58e-20	8583
Eubacteriales sp. MGS:0311	phenylacetylglutamate	0.27	25.5	5.42e-138	1.33e-134	0.21	19.8	2.03e-85	8583
Bacteria sp. MGS:0483	X - 22509	0.27	25.4	1.73e-137	4.23e-134	0.12	11	7.46e-28	8583
Eubacteriales sp. MGS:0084	cinnamoylglycine	0.27	25.4	2.4e-137	5.86e-134	0.11	10.1	8.92e-24	8583
Eubacteriales sp. MGS:0100	beta-cryptoxanthin	0.27	25.4	2.47e-137	6.02e-134	0.18	16.9	6.54e-63	8583
Eubacteriales sp. MGS:0250	3-phenylpropionate (hydrocinnamate)	0.27	25.4	3.18e-137	7.74e-134	0.11	10.5	2.07e-25	8583
Oscillospiraceae sp. MGS:0384	X - 17354	0.27	25.4	3.55e-137	8.64e-134	0.13	11.9	2.74e-32	8583
Eubacteriales sp. MGS:0226	5alpha-androstan-3beta,17alpha-diol disulfate	0.27	25.4	4.64e-137	1.13e-133	0.11	10.2	2.39e-24	8583
Butyricicoccus sp. MGS:0008	X - 12013	-0.27	-25.4	4.77e-137	1.16e-133	-0.23	-22.1	1.71e-105	8583
Eubacteriales sp. MGS:0125	X - 12816	0.27	25.4	5.11e-137	1.24e-133	0.13	12.5	1.83e-35	8583
Methanobrevibacter smithii MGS:0152	phenylacetate	0.27	25.4	7.17e-137	1.74e-133	0.18	17	1.08e-63	8583
Eubacteriales sp. MGS:0083	phenylacetate	0.27	25.4	7.36e-137	1.78e-133	0.17	15.8	1.42e-55	8583
Lachnospiraceae sp. MGS:0180	X - 11850	0.27	25.4	7.73e-137	1.87e-133	0.1	9.1	8.84e-20	8583
Eubacteriales sp. MGS:0792	p-cresol sulfate	0.27	25.4	7.81e-137	1.88e-133	0.22	20.5	4.27e-91	8583
Eubacteriales sp. MGS:0242	X - 25503	0.27	25.4	8.66e-137	2.09e-133	0.13	11.7	1.38e-31	8583
Intestinibacter bartlettii MGS:0115	ursodeoxycholate	0.27	25.4	9e-137	2.17e-133	0.27	25.6	9.16e-139	8583
Eubacteriales sp. MGS:0316	5alpha-androstan-3beta,17alpha-diol disulfate	0.27	25.4	1.03e-136	2.47e-133	0.13	12.3	2.14e-34	8583
Eubacteriales sp. MGS:0118	5-hydroxyhexanoate	0.27	25.4	1.07e-136	2.57e-133	0.16	14.9	7.05e-50	8583
Cloacibacillus evryensis MGS:0566	X - 11850	0.27	25.3	1.14e-136	2.72e-133	0.19	17.5	2.78e-67	8583
Oscillospiraceae sp. MGS:0072	ursodeoxycholate	-0.27	-25.3	1.14e-136	2.72e-133	-0.15	-13.7	1.47e-42	8583
Eubacteriales sp. MGS:0154	isoursodeoxycholate	-0.27	-25.3	1.23e-136	2.95e-133	-0.13	-12.1	1.18e-33	8583
Eubacteriales sp. MGS:0197	X - 25503	0.27	25.3	1.34e-136	3.19e-133	0.13	11.9	3.46e-32	8583
Eubacteriales sp. MGS:0100	indolepropionate	0.27	25.3	1.52e-136	3.63e-133	0.2	18.7	2.38e-76	8583
Eubacteriales sp. MGS:0328	5alpha-androstan-3beta,17alpha-diol disulfate	0.27	25.3	1.96e-136	4.67e-133	0.14	13.2	1.15e-39	8583
Eubacteriales sp. MGS:0250	X - 17354	0.27	25.3	2.03e-136	4.84e-133	0.1	9	3.19e-19	8583
Eubacteriales sp. MGS:0249	X - 12261	0.27	25.3	2.32e-136	5.52e-133	0.16	14.9	1.64e-49	8583
Eubacteriales sp. MGS:0192	X - 12816	0.27	25.3	3.01e-136	7.14e-133	0.19	17.8	1.41e-69	8583
Intestinibacter sp. MGS:0194	chenodeoxycholate	0.27	25.3	3.13e-136	7.42e-133	0.27	25.6	9.4e-140	8583
Enterocloster citroniae MGS:0285	phenol sulfate	0.27	25.3	3.37e-136	7.98e-133	0.22	20.3	2.56e-89	8583
Eubacteriales sp. MGS:0383	X - 11843	0.27	25.3	3.53e-136	8.35e-133	0.13	12.1	1.57e-33	8583
Eubacteriales sp. MGS:0321	cinnamoylglycine	0.27	25.3	4.46e-136	1.05e-132	0.1	9	2.65e-19	8583
Bacteria sp. MGS:0483	X - 12013	0.27	25.3	5.67e-136	1.34e-132	0.16	14.5	7.43e-47	8583
Eubacteriales sp. MGS:0083	X - 12816	0.27	25.3	6.67e-136	1.57e-132	0.13	12	9.11e-33	8583
Eubacteriales sp. MGS:0118	phenylacetate	0.27	25.3	7.31e-136	1.72e-132	0.18	16.4	2.53e-59	8583
Eubacteriales sp. MGS:0376	X - 11843	0.27	25.3	7.46e-136	1.76e-132	0.16	15.1	1.08e-50	8583
Eubacteriales sp. MGS:0408	X - 12216	0.27	25.3	8.37e-136	1.97e-132	0.15	14	8.6e-44	8583
Eubacteriales sp. MGS:0342	cinnamoylglycine	0.27	25.3	1.02e-135	2.38e-132	0.12	11.4	6.23e-30	8583
Oscillospiraceae sp. MGS:0060	cinnamoylglycine	0.27	25.3	1.06e-135	2.49e-132	0.11	10.1	4.59e-24	8583
Firmicutes sp. MGS:0301	X - 12013	0.27	25.3	1.13e-135	2.65e-132	0.19	18	3.89e-71	8583
Flavonifractor plautii MGS:0079	X - 12013	-0.27	-25.2	1.2e-135	2.81e-132	-0.15	-13.6	1.1e-41	8583
Eubacteriales sp. MGS:0284	X - 12216	0.27	25.2	1.34e-135	3.14e-132	0.1	9.5	3.98e-21	8583
Desulfovibrionales sp. MGS:0266	X - 12126	0.27	25.2	1.45e-135	3.38e-132	0.18	17.1	1.05e-64	8583
Eubacteriales sp. MGS:0184	3-phenylpropionate (hydrocinnamate)	0.27	25.2	1.55e-135	3.61e-132	0.12	10.8	8.65e-27	8583
Eubacteriales sp. MGS:0311	3-phenylpropionate (hydrocinnamate)	0.27	25.2	1.76e-135	4.1e-132	0.1	9.6	8.89e-22	8583
Desulfovibrionales sp. MGS:0266	5alpha-androstan-3beta,17alpha-diol disulfate	0.27	25.2	1.87e-135	4.35e-132	0.13	12.1	1.77e-33	8583
Eubacteriales sp. MGS:0342	X - 22509	0.27	25.2	2.7e-135	6.27e-132	0.11	10.3	6.3e-25	8583
Eubacteriales sp. MGS:0291	X - 11850	0.26	25.2	3.01e-135	6.99e-132	0.16	15.3	2.99e-52	8583
Oscillospiraceae sp. MGS:0072	X - 18901	0.26	25.2	3.1e-135	7.17e-132	0.12	10.8	3.46e-27	8583
Eubacteriales sp. MGS:0145	X - 24811	0.26	25.2	3.33e-135	7.71e-132	0.25	24.1	2.06e-124	8583
Intestinibacillus sp. Marseille-P4005 MGS:0168	X - 15728	-0.26	-25.2	3.85e-135	8.9e-132	-0.16	-14.7	1.48e-48	8583
Eubacteriales sp. MGS:0149	X - 21442	0.26	25.2	5.57e-135	1.29e-131	0.12	10.7	1.72e-26	8583
Eubacteriales sp. MGS:0100	X - 12306	0.26	25.2	6.11e-135	1.41e-131	0.2	18.9	2.54e-78	8583
Ruminococcus gnavus MGS:0239	ursodeoxycholate	0.26	25.2	8.19e-135	1.89e-131	0.17	16.1	1.63e-57	8583
Oscillospiraceae sp. MGS:0384	p-cresol sulfate	0.26	25.2	8.53e-135	1.96e-131	0.19	18.1	1.09e-71	8583
Oscillospiraceae sp. MGS:0739	X - 11843	0.26	25.2	9.22e-135	2.12e-131	0.16	15.3	3.19e-52	8583
Oscillibacter sp. MGS:0245	X - 11850	0.26	25.2	1.07e-134	2.46e-131	0.11	10.2	3.28e-24	8583
Eubacteriales sp. MGS:0069	X - 11843	0.26	25.1	1.25e-134	2.87e-131	0.15	13.9	1.06e-43	8583
Clostridia sp. MGS:0094	X - 11850	0.26	25.1	1.35e-134	3.1e-131	0.15	14.1	9.31e-45	8583
Oscillospiraceae sp. MGS:0256	isoursodeoxycholate	0.26	25.1	1.55e-134	3.54e-131	0.2	18.6	1.37e-75	8583
Eubacteriales sp. MGS:0331	branched chain 14:0 dicarboxylic acid**	0.26	25.1	1.69e-134	3.87e-131	0.13	12.3	1.07e-34	8583
Firmicutes sp. MGS:0301	X - 12261	0.26	25.1	1.73e-134	3.95e-131	0.2	18.5	2.83e-75	8583
Eubacteriales sp. MGS:0229	X - 12013	0.26	25.1	1.99e-134	4.54e-131	0.14	12.6	6.76e-36	8583
Lachnospiraceae sp. MGS:0180	isoursodeoxycholate	-0.26	-25.1	2.21e-134	5.04e-131	-0.12	-11.4	1.2e-29	8583
Eubacteriales sp. MGS:0352	p-cresol sulfate	0.26	25.1	2.41e-134	5.49e-131	0.21	19.5	5.08e-83	8583
Eubacteriales sp. MGS:0289	4-ethylcatechol sulfate	0.26	25.1	2.42e-134	5.49e-131	0.2	18.6	4.48e-76	8583
Eubacteriales sp. MGS:0242	X - 12013	0.26	25.1	2.6e-134	5.9e-131	0.12	11.1	1.72e-28	8583
Eubacteriales sp. MGS:0118	X - 15728	0.26	25.1	2.79e-134	6.33e-131	0.12	10.9	1.49e-27	8583
Mogibacterium kristiansenii MGS:0522	methyl indole-3-acetate	0.26	25.1	2.93e-134	6.65e-131	0.26	24.8	1.25e-130	8583
Oscillospiraceae sp. MGS:0612	X - 22509	0.26	25.1	4.06e-134	9.18e-131	0.13	12.3	2.23e-34	8583
Eggerthella lenta MGS:0225	X - 12544	-0.26	-25.1	4.42e-134	1e-130	-0.22	-20.6	1.18e-91	8583
Eubacteriales sp. MGS:0125	phenylacetylglutamine	0.26	25.1	5.23e-134	1.18e-130	0.17	15.9	2.34e-56	8583
Eubacteriales sp. MGS:0197	X - 12261	0.26	25.1	5.25e-134	1.19e-130	0.14	12.8	4.93e-37	8583
Anaerotruncus massiliensis MGS:0460	p-cresol sulfate	0.26	25.1	5.28e-134	1.19e-130	0.22	20.6	6.78e-92	8583
Methanobrevibacter smithii MGS:0152	p-cresol glucuronide*	0.26	25.1	5.31e-134	1.19e-130	0.21	19.4	5.97e-82	8583
Fusicatenibacter saccharivorans MGS:0004	p-cresol sulfate	-0.26	-25.1	5.96e-134	1.34e-130	-0.24	-22.9	2.9e-112	8583
Oscillibacter sp. PEA192 MGS:0021	deoxycholate	0.26	25.1	6.77e-134	1.52e-130	0.23	21.8	1.07e-102	8583
Eubacteriales sp. MGS:0580	X - 11843	0.26	25.1	6.88e-134	1.54e-130	0.23	21.9	1.28e-103	8583
Eubacteriales sp. MGS:0132	isoursodeoxycholate	-0.26	-25.1	8.15e-134	1.83e-130	-0.15	-14.1	9.13e-45	8583
Methanobrevibacter smithii MGS:0152	cinnamoylglycine	0.26	25.1	1.02e-133	2.28e-130	0.1	9.5	4.07e-21	8583
Clostridium paraputrificum MGS:0793	hyocholate	0.26	25.1	1.03e-133	2.3e-130	0.26	25	7.01e-133	8583
Clostridia sp. MGS:0385	X - 22509	0.26	25	1.29e-133	2.89e-130	0.12	11.1	3.01e-28	8583
Fusicatenibacter saccharivorans MGS:0004	X - 11843	-0.26	-25	1.36e-133	3.04e-130	-0.24	-22.2	2.95e-106	8583
Eubacteriales sp. MGS:0125	X - 25503	0.26	25	1.66e-133	3.69e-130	0.12	11.3	2.51e-29	8583
Eubacteriales sp. MGS:0329	5alpha-androstan-3beta,17alpha-diol disulfate	0.26	25	1.85e-133	4.12e-130	0.13	12.2	3.47e-34	8583
Eubacteriales sp. MGS:0215	X - 21442	0.26	25	1.89e-133	4.21e-130	0.14	12.9	5.81e-38	8583
Fusicatenibacter saccharivorans MGS:0004	X - 12261	-0.26	-25	2.73e-133	6.07e-130	-0.24	-22.4	2.7e-108	8583
Oscillospiraceae sp. MGS:0072	X - 12816	0.26	25	3.07e-133	6.82e-130	0.12	10.9	2.28e-27	8583
Oscillospiraceae sp. MGS:0388	X - 22509	0.26	25	3.17e-133	7.02e-130	0.13	12.4	5.88e-35	8583
Eubacteriales sp. MGS:0136	3-phenylpropionate (hydrocinnamate)	0.26	25	3.94e-133	8.72e-130	0.1	9.3	2.28e-20	8583
Eubacteriales sp. MGS:0531	X - 12013	0.26	25	4.1e-133	9.06e-130	0.17	15.7	1.68e-54	8583
Eubacteriales sp. MGS:0179	X - 11843	0.26	25	4.14e-133	9.15e-130	0.12	10.7	1.16e-26	8583
Eubacteriales sp. MGS:0229	X - 25503	0.26	25	4.35e-133	9.6e-130	0.14	12.7	9.28e-37	8583
Eggerthella lenta MGS:0225	3-phenylpropionate (hydrocinnamate)	-0.26	-25	4.7e-133	1.04e-129	-0.12	-11.4	1.03e-29	8583
Eubacteriales sp. MGS:0580	X - 12261	0.26	25	6.84e-133	1.51e-129	0.23	22.1	1.82e-105	8583
Eubacteriales sp. MGS:0156	X - 17354	0.26	25	6.92e-133	1.52e-129	0.09	8.2	2.72e-16	8583
Eubacteriales sp. MGS:0406	X - 12013	0.26	25	1.23e-132	2.71e-129	0.19	17.3	5.52e-66	8583
Eubacteriales sp. MGS:0442	phenylacetate	0.26	25	1.27e-132	2.79e-129	0.18	16.9	6.96e-63	8583
Eubacteriales sp. MGS:0270	3-methyl catechol sulfate (1)	0.26	24.9	1.42e-132	3.11e-129	0.26	24.4	2.26e-127	8583
Oscillospiraceae sp. MGS:0739	X - 12261	0.26	24.9	1.67e-132	3.66e-129	0.18	16.6	9.66e-61	8583
Clostridium innocuum MGS:0365	isoursodeoxycholate	0.26	24.9	1.98e-132	4.33e-129	0.17	16.2	6.22e-58	8583
Eubacteriales sp. MGS:0352	X - 12013	0.26	24.9	2e-132	4.37e-129	0.18	17.2	3.12e-65	8583
Eubacteriales sp. MGS:0962	X - 11850	0.26	24.9	2.05e-132	4.47e-129	0.17	15.5	1.09e-53	8583
Eubacteriales sp. MGS:0125	11beta-hydroxyetiocholanolone glucuronide*	0.26	24.9	2.2e-132	4.79e-129	0.14	13.1	4.42e-39	8583
Intestinibacillus sp. Marseille-P4005 MGS:0168	X - 21752	-0.26	-24.9	3.46e-132	7.53e-129	-0.18	-16.3	5.55e-59	8583
Eubacteriales sp. MGS:0406	X - 12261	0.26	24.9	3.79e-132	8.25e-129	0.19	18	7.32e-71	8583
Intestinibacter bartlettii MGS:0115	chenodeoxycholate	0.26	24.9	3.88e-132	8.44e-129	0.26	24.9	5.52e-132	8583
Eubacteriales sp. MGS:0179	branched chain 14:0 dicarboxylic acid**	0.26	24.9	4.2e-132	9.12e-129	0.13	12	4.81e-33	8583
Mediterraneibacter glycyrrhizinilyticus MGS:0314	hippurate	-0.26	-24.9	4.31e-132	9.35e-129	-0.2	-18.7	3.04e-76	8583
Eubacteriales sp. MGS:0120	11beta-hydroxyetiocholanolone glucuronide*	0.26	24.9	4.33e-132	9.38e-129	0.15	13.5	7.2e-41	8583
Eubacteriales sp. MGS:0154	X - 12013	0.26	24.9	5.53e-132	1.2e-128	0.12	11.1	1.2e-28	8583
Eubacteriales sp. MGS:0270	X - 23639	0.26	24.9	5.76e-132	1.24e-128	0.25	23.7	3.37e-120	8583
Clostridium paraputrificum MGS:0793	cholate	0.26	24.9	5.85e-132	1.26e-128	0.26	24.7	1.15e-129	8583
Eubacteriales sp. MGS:0158	5alpha-androstan-3beta,17alpha-diol disulfate	0.26	24.9	6.51e-132	1.4e-128	0.15	13.5	5.28e-41	8583
Clostridia sp. MGS:0272	5alpha-androstan-3beta,17alpha-diol disulfate	0.26	24.9	6.57e-132	1.41e-128	0.13	12.5	2.22e-35	8583
Eubacteriales sp. MGS:0439	X - 21442	0.26	24.9	6.68e-132	1.44e-128	0.16	15	1.82e-50	8583
Eubacteriales sp. MGS:0857	X - 11850	0.26	24.9	8.45e-132	1.82e-128	0.18	16.3	6.51e-59	8583
Oscillospiraceae sp. MGS:0429	X - 12816	0.26	24.9	9.9e-132	2.13e-128	0.16	15.2	1.33e-51	8583
Oscillospiraceae sp. MGS:0665	X - 12013	0.26	24.9	1.03e-131	2.22e-128	0.16	14.8	1.04e-48	8583
Firmicutes sp. MGS:0397	X - 12216	0.26	24.9	1.24e-131	2.65e-128	0.14	12.7	8.51e-37	8583
Oscillospiraceae sp. MGS:0429	p-cresol sulfate	0.26	24.8	1.56e-131	3.34e-128	0.19	17.5	1.78e-67	8583
Oscillospiraceae sp. MGS:0665	X - 11843	0.26	24.8	1.59e-131	3.41e-128	0.15	14.1	1.54e-44	8583
Eubacteriales sp. MGS:0144	p-cresol sulfate	0.26	24.8	1.83e-131	3.92e-128	0.21	19.9	6.26e-86	8583
Faecalibacterium prausnitzii MGS:0017	phenylacetylglutamine	-0.26	-24.8	1.92e-131	4.09e-128	-0.27	-25.7	2.21e-140	8583
Eubacteriales sp. MGS:0178	X - 17354	0.26	24.8	2.45e-131	5.21e-128	0.14	13.1	1.2e-38	8583
Eubacteriales sp. MGS:0962	5alpha-androstan-3beta,17alpha-diol disulfate	0.26	24.8	2.61e-131	5.56e-128	0.14	13	3.37e-38	8583
Eubacteriales sp. MGS:0531	X - 22509	0.26	24.8	2.78e-131	5.91e-128	0.13	12.5	2.02e-35	8583
Clostridium disporicum MGS:0222	chenodeoxycholate	0.26	24.8	3.16e-131	6.71e-128	0.26	25.2	4.31e-135	8583
Eubacteriales sp. MGS:0250	cinnamoylglycine	0.26	24.8	3.16e-131	6.71e-128	0.11	9.8	1.47e-22	8583
Clostridia sp. MGS:0272	X - 11850	0.26	24.8	3.24e-131	6.86e-128	0.16	15	4.28e-50	8583
Adlercreutzia equolifaciens subsp. celatus MGS:0051	X - 21839	0.26	24.8	4.35e-131	9.22e-128	0.26	24.8	1.79e-131	8583
Oscillospiraceae sp. MGS:0461	X - 11850	0.26	24.8	4.41e-131	9.32e-128	0.16	15	5.08e-50	8583
Eubacteriales sp. MGS:0215	X - 12013	0.26	24.8	4.46e-131	9.43e-128	0.13	12	1.12e-32	8583
Eubacteriales sp. MGS:0516	p-cresol glucuronide*	0.26	24.8	4.81e-131	1.02e-127	0.21	20.2	3.02e-88	8583
Eubacteriales sp. MGS:0250	X - 11850	0.26	24.8	5.09e-131	1.07e-127	0.12	11.3	2.92e-29	8583
Eubacteriales sp. MGS:0100	X - 21752	0.26	24.8	6.27e-131	1.32e-127	0.15	13.6	6.85e-42	8583
Fusicatenibacter saccharivorans MGS:0004	X - 12013	-0.26	-24.8	6.88e-131	1.45e-127	-0.23	-22	1.44e-104	8583
Oscillospiraceae sp. MGS:0429	X - 21442	0.26	24.8	7.38e-131	1.55e-127	0.16	14.9	1.41e-49	8583
Clostridia sp. MGS:0368	phenylacetate	0.26	24.8	8.43e-131	1.77e-127	0.19	17.5	3.77e-67	8583
Eubacteriales sp. MGS:0376	X - 22509	0.26	24.8	9.32e-131	1.95e-127	0.13	12.1	3.42e-33	8583
Eubacteriales sp. MGS:0744	p-cresol sulfate	0.26	24.8	1.08e-130	2.26e-127	0.2	18.5	2.59e-75	8583
Eubacteriales sp. MGS:0249	X - 22509	0.26	24.8	1.09e-130	2.27e-127	0.1	9	2.97e-19	8583
Eubacteriales sp. MGS:0442	phenylacetylglutamine	0.26	24.8	1.09e-130	2.28e-127	0.18	16.8	1.57e-62	8583
Eubacteriales sp. MGS:0226	3-phenylpropionate (hydrocinnamate)	0.26	24.7	1.41e-130	2.95e-127	0.13	11.6	8.39e-31	8583
Eubacteriales sp. MGS:0118	phenylacetylglutamine	0.26	24.7	1.44e-130	3e-127	0.17	16	1.32e-56	8583
Eubacteriales sp. MGS:0696	5alpha-androstan-3beta,17alpha-diol disulfate	0.26	24.7	1.58e-130	3.3e-127	0.15	13.5	2.35e-41	8583
Eubacteriales sp. MGS:0083	hippurate	0.26	24.7	1.73e-130	3.59e-127	0.17	15.3	1.87e-52	8583
Eubacteriales sp. MGS:0083	X - 18901	0.26	24.7	2.04e-130	4.24e-127	0.12	11.1	1.86e-28	8583
Anaerostipes caccae MGS:0747	3-phenylpropionate (hydrocinnamate)	-0.26	-24.7	2.06e-130	4.28e-127	-0.14	-13.4	2.23e-40	8583
Eubacteriales sp. MGS:0790	X - 12013	0.26	24.7	2.2e-130	4.58e-127	0.2	18.3	1.75e-73	8583
Collinsella aerofaciens MGS:0019	2-piperidinone	0.26	24.7	2.66e-130	5.52e-127	0.25	23.5	3.93e-118	8583
Clostridium sp. TM06-18 MGS:0048	X - 12013	-0.26	-24.7	3.12e-130	6.47e-127	-0.25	-23.3	4.48e-116	8583
Eubacteriales sp. MGS:0083	5-hydroxyhexanoate	0.26	24.7	3.42e-130	7.09e-127	0.14	13.4	2.68e-40	8583
Eubacteriales sp. MGS:0477	X - 23997	0.26	24.7	3.96e-130	8.18e-127	0.2	18.8	1.63e-77	8583
Methanobrevibacter smithii MGS:0152	3-phenylpropionate (hydrocinnamate)	0.26	24.7	4e-130	8.26e-127	0.1	9.1	1.71e-19	8583
Clostridia sp. MGS:0272	X - 17354	0.26	24.7	5.04e-130	1.04e-126	0.14	13	4.31e-38	8583
Neglecta timonensis MGS:0478	X - 11850	0.26	24.7	7.04e-130	1.45e-126	0.21	20.2	1.92e-88	8583
Eubacteriales sp. MGS:0120	X - 21442	0.26	24.7	9.55e-130	1.97e-126	0.13	11.8	1.23e-31	8583
Eubacteriales sp. MGS:0291	X - 11843	0.26	24.7	1.02e-129	2.1e-126	0.16	15.2	1.2e-51	8583
Oscillospiraceae sp. MGS:0207	X - 11850	0.26	24.7	1.06e-129	2.19e-126	0.11	10	2.35e-23	8583
Eubacteriales sp. MGS:0229	X - 21442	0.26	24.7	1.07e-129	2.19e-126	0.14	12.8	6.1e-37	8583
Eubacteriales sp. MGS:0311	cinnamoylglycine	0.26	24.7	1.16e-129	2.37e-126	0.1	9	3.41e-19	8583
Oscillospiraceae sp. MGS:0072	glycoursodeoxycholic acid sulfate (1)	-0.26	-24.7	1.27e-129	2.59e-126	-0.15	-14.2	1.61e-45	8583
Eubacteriales sp. MGS:0132	3-phenylpropionate (hydrocinnamate)	0.26	24.7	1.31e-129	2.68e-126	0.11	10.5	2e-25	8583
Eubacteriales sp. MGS:0102	quinate	0.26	24.6	1.36e-129	2.79e-126	0.24	22.9	1.34e-112	8582
Butyricicoccus sp. MGS:0008	X - 11843	-0.26	-24.6	1.7e-129	3.47e-126	-0.23	-21.2	2.23e-97	8583
Bacteria sp. MGS:0483	X - 11843	0.26	24.6	1.79e-129	3.65e-126	0.14	13	1.58e-38	8583
Clostridia sp. MGS:0368	phenylacetylglutamine	0.26	24.6	2e-129	4.09e-126	0.19	17.5	4.44e-67	8583
Eubacteriales sp. MGS:0161	heptanoate (7:0)	0.26	24.6	2.12e-129	4.33e-126	0.2	18.5	1.16e-74	8583
Eubacteriales sp. MGS:0548	X - 11850	0.26	24.6	2.13e-129	4.34e-126	0.21	19.9	2.32e-86	8583
Oscillospiraceae sp. MGS:0207	isoursodeoxycholate	-0.26	-24.6	2.2e-129	4.47e-126	-0.13	-12.1	1.47e-33	8583
Eubacteriales sp. MGS:0092	p-cresol sulfate	0.26	24.6	2.23e-129	4.53e-126	0.17	15.6	2.75e-54	8583
Eubacteriales sp. MGS:0962	X - 12261	0.26	24.6	2.64e-129	5.35e-126	0.18	17	1.13e-63	8583
Desulfovibrionales sp. MGS:0266	X - 11843	0.26	24.6	3.28e-129	6.64e-126	0.16	14.7	1.44e-48	8583
Eubacteriales sp. MGS:0196	X - 21752	0.26	24.6	3.4e-129	6.89e-126	0.15	14.1	1.92e-44	8583
Eubacteriales sp. MGS:0352	X - 12261	0.26	24.6	3.76e-129	7.61e-126	0.19	17.6	5.29e-68	8583
Eubacteriales sp. MGS:0161	X - 12013	0.26	24.6	3.78e-129	7.63e-126	0.14	12.7	9.3e-37	8583
Lachnospiraceae sp. MGS:0233	X - 17354	0.26	24.6	3.97e-129	8.01e-126	0.12	11.5	1.28e-30	8583
Eubacteriales sp. MGS:0284	X - 25503	0.26	24.6	4.02e-129	8.12e-126	0.13	11.7	3.77e-31	8583
Eubacteriales sp. MGS:0100	X - 25503	0.26	24.6	4.68e-129	9.44e-126	0.13	11.9	2.62e-32	8583
Clostridia sp. MGS:0140	X - 15728	0.26	24.6	4.71e-129	9.49e-126	0.1	9.4	1.06e-20	8583
Oscillospiraceae sp. MGS:0612	X - 11850	0.26	24.6	5.01e-129	1.01e-125	0.15	13.7	2.81e-42	8583
Oscillospiraceae sp. MGS:0774	X - 22509	0.26	24.6	5.07e-129	1.02e-125	0.13	12.2	5.88e-34	8583
Blautia producta MGS:0619	3-phenylpropionate (hydrocinnamate)	-0.26	-24.6	6.28e-129	1.26e-125	-0.14	-13.3	1.1e-39	8583
Ruminococcus gnavus MGS:0239	glycoursodeoxycholate	0.26	24.6	7.56e-129	1.52e-125	0.2	18.7	3.86e-76	8583
Eubacteriales sp. MGS:0151	3-phenylpropionate (hydrocinnamate)	0.26	24.6	7.6e-129	1.52e-125	0.12	11	8.06e-28	8583
Cloacibacillus evryensis MGS:0566	X - 12013	0.26	24.6	7.61e-129	1.52e-125	0.19	17.5	5.02e-67	8583
Mediterraneibacter glycyrrhizinilyticus MGS:0314	X - 17354	-0.26	-24.6	7.69e-129	1.54e-125	-0.14	-12.5	9.84e-36	8583
Erysipelatoclostridium ramosum MGS:0538	X - 12816	-0.26	-24.6	8e-129	1.6e-125	-0.17	-15.7	9.86e-55	8583
Eubacteriales sp. MGS:0118	branched chain 14:0 dicarboxylic acid**	0.26	24.6	8.51e-129	1.7e-125	0.13	11.7	3.84e-31	8583
Eubacteriales sp. MGS:0260	5alpha-androstan-3beta,17alpha-diol disulfate	0.26	24.6	8.8e-129	1.75e-125	0.12	10.9	1.53e-27	8583
Eubacteriales sp. MGS:0288	3-phenylpropionate (hydrocinnamate)	0.26	24.6	1.04e-128	2.07e-125	0.14	13.2	2.56e-39	8583
Oscillospiraceae sp. MGS:0739	X - 12013	0.26	24.6	1.08e-128	2.15e-125	0.16	15.3	6.64e-52	8583
Eubacteriales sp. MGS:0580	p-cresol sulfate	0.26	24.6	1.09e-128	2.17e-125	0.23	22.1	2.11e-105	8583
Oscillospiraceae sp. MGS:0223	X - 23662	-0.26	-24.6	1.12e-128	2.22e-125	-0.16	-14.9	2.08e-49	8583
Clostridium sp. TM06-18 MGS:0048	p-cresol sulfate	-0.26	-24.6	1.18e-128	2.33e-125	-0.25	-23.2	6.96e-116	8583
Oscillibacter sp. MGS:0245	X - 25503	0.26	24.5	1.38e-128	2.74e-125	0.13	11.6	6.1e-31	8583
Oscillospiraceae sp. MGS:0461	5alpha-androstan-3beta,17alpha-diol disulfate	0.26	24.5	1.43e-128	2.83e-125	0.13	12.1	1.78e-33	8583
Methanobrevibacter smithii MGS:0152	X - 12816	0.26	24.5	1.68e-128	3.31e-125	0.14	13.1	1.16e-38	8583
Oscillospiraceae sp. MGS:0429	5-hydroxyhexanoate	0.26	24.5	1.73e-128	3.42e-125	0.17	16.2	5.75e-58	8583
Oscillospiraceae sp. MGS:0072	p-cresol sulfate	0.26	24.5	1.84e-128	3.63e-125	0.15	14.2	1.61e-45	8583
Firmicutes sp. MGS:0398	5alpha-androstan-3beta,17alpha-diol disulfate	0.26	24.5	2.19e-128	4.31e-125	0.11	10.2	1.79e-24	8583
Eubacteriales sp. MGS:0442	p-cresol sulfate	0.26	24.5	2.56e-128	5.05e-125	0.18	16.3	6.39e-59	8583
Enterocloster citroniae MGS:0285	5alpha-androstan-3beta,17alpha-diol disulfate	-0.26	-24.5	2.63e-128	5.18e-125	-0.13	-11.9	1.25e-32	8583
Eubacteriales sp. MGS:0270	2,3-dihydroxypyridine	0.26	24.5	4.02e-128	7.9e-125	0.25	23.7	1.15e-120	8583
Eubacteriales sp. MGS:0083	phenylacetylglutamine	0.26	24.5	4.2e-128	8.25e-125	0.16	15	1.9e-50	8583
Methanobrevibacter smithii MGS:0152	4-ethylcatechol sulfate	0.26	24.5	4.25e-128	8.33e-125	0.17	15.7	8.71e-55	8583
Eggerthellales sp. MGS:0177	X - 12816	0.26	24.5	4.29e-128	8.4e-125	0.17	15.8	2.81e-55	8583
Eubacteriales sp. MGS:0175	4-ethylcatechol sulfate	0.26	24.5	4.58e-128	8.98e-125	0.2	19	3.11e-79	8583
Eubacteriales sp. MGS:0269	X - 15728	0.26	24.5	4.91e-128	9.61e-125	0.11	10.5	9.78e-26	8583
Eggerthellales sp. MGS:0177	X - 22509	0.26	24.5	5.16e-128	1.01e-124	0.13	12.1	2.59e-33	8583
Butyricicoccus sp. MGS:0008	phenylacetate	-0.26	-24.5	8.32e-128	1.62e-124	-0.23	-21.9	2.52e-103	8583
Eubacteriales sp. MGS:0289	X - 22509	0.26	24.5	8.49e-128	1.66e-124	0.14	12.8	2.76e-37	8583
Eubacteriales sp. MGS:0531	X - 11843	0.26	24.5	8.87e-128	1.73e-124	0.16	14.5	4.57e-47	8583
Oscillospiraceae sp. MGS:0072	X - 25503	0.26	24.5	1.07e-127	2.08e-124	0.1	9.3	1.65e-20	8583
Eubacteriales sp. MGS:0269	X - 21752	0.26	24.4	1.42e-127	2.75e-124	0.14	13.2	1.78e-39	8583
Blautia producta MGS:0619	isoursodeoxycholate	0.26	24.4	1.49e-127	2.89e-124	0.17	15.5	1.25e-53	8583
Eubacteriales sp. MGS:0316	X - 12216	0.26	24.4	1.6e-127	3.11e-124	0.15	13.6	1.5e-41	8583
Oscillospiraceae sp. MGS:0437	X - 17354	0.26	24.4	2.13e-127	4.14e-124	0.1	9.1	1.07e-19	8583
Oscillospiraceae sp. MGS:0223	ursodeoxycholate	-0.26	-24.4	2.31e-127	4.48e-124	-0.17	-15.7	1.76e-54	8583
Mediterraneibacter glycyrrhizinilyticus MGS:0314	deoxycholic acid 12-sulfate*	0.26	24.4	2.78e-127	5.38e-124	0.2	19	3.6e-79	8583
Eubacteriales sp. MGS:0284	X - 12261	0.26	24.4	3.15e-127	6.09e-124	0.14	12.6	6.41e-36	8583
Enterocloster clostridioformis MGS:0686	3-phenylpropionate (hydrocinnamate)	-0.26	-24.4	3.46e-127	6.69e-124	-0.14	-13.2	3.91e-39	8583
Oscillibacter sp. MGS:0245	X - 11843	0.26	24.4	3.51e-127	6.77e-124	0.11	10.2	3.38e-24	8583
Eubacteriales sp. MGS:0084	5alpha-androstan-3beta,17alpha-diol disulfate	0.26	24.4	4.29e-127	8.26e-124	0.07	6.4	1.9e-10	8583
Oscillospiraceae sp. MGS:0665	X - 12261	0.26	24.4	5.36e-127	1.03e-123	0.16	15.3	5.48e-52	8583
Eubacteriales sp. MGS:0547	5-hydroxyhexanoate	0.26	24.4	5.94e-127	1.14e-123	0.2	18.5	7.39e-75	8583
Clostridium sp. TM06-18 MGS:0048	X - 12261	-0.26	-24.4	7.24e-127	1.39e-123	-0.24	-22.9	5.1e-113	8583
Eubacteriales sp. MGS:0136	X - 17354	0.26	24.4	9.05e-127	1.74e-123	0.08	7.1	1.56e-12	8583
Oscillospiraceae sp. MGS:0429	cinnamoylglycine	0.26	24.4	9.9e-127	1.9e-123	0.12	11.4	1.02e-29	8583
Clostridium sp. AT4 MGS:0347	X - 22509	-0.26	-24.4	9.96e-127	1.91e-123	-0.13	-11.6	1.04e-30	8583
Eubacteriales sp. MGS:0316	3-phenylpropionate (hydrocinnamate)	0.26	24.4	1.22e-126	2.35e-123	0.14	12.9	8.21e-38	8583
Eubacteriales sp. MGS:0381	X - 11843	0.26	24.4	1.23e-126	2.35e-123	0.14	12.8	6.49e-37	8583
Oscillibacter sp. MGS:0245	X - 15728	0.26	24.4	1.24e-126	2.37e-123	0.11	10.2	3.27e-24	8583
Clostridia sp. MGS:0368	X - 22509	0.26	24.4	1.26e-126	2.41e-123	0.11	10.3	1.09e-24	8583
Eubacteriales sp. MGS:0331	X - 25503	0.26	24.3	1.43e-126	2.73e-123	0.12	11.3	1.47e-29	8583
Cloacibacillus evryensis MGS:0566	X - 12261	0.26	24.3	1.48e-126	2.83e-123	0.19	17.9	4.78e-70	8583
Eubacteriales sp. MGS:0311	X - 23662	-0.26	-24.3	1.49e-126	2.84e-123	-0.15	-13.6	9.36e-42	8583
Eubacteriales sp. MGS:0120	X - 25503	0.26	24.3	1.49e-126	2.84e-123	0.12	10.9	1.2e-27	8583
Firmicutes sp. MGS:0398	X - 22509	0.26	24.3	1.49e-126	2.84e-123	0.12	11.1	2.45e-28	8583
Oscillospiraceae sp. MGS:0343	X - 11850	0.26	24.3	1.51e-126	2.87e-123	0.14	12.9	1.65e-37	8583
Clostridium sp. TM06-18 MGS:0048	X - 11843	-0.26	-24.3	1.61e-126	3.06e-123	-0.24	-22.9	2.57e-112	8583
Eubacterium sp. MGS:0214	X - 16124	0.26	24.3	1.87e-126	3.55e-123	0.23	21.9	1.63e-103	8583
Eubacteriales sp. MGS:0069	phenylacetate	0.26	24.3	1.99e-126	3.77e-123	0.18	17	1.17e-63	8583
Eubacteriales sp. MGS:0442	3-phenylpropionate (hydrocinnamate)	0.26	24.3	2e-126	3.78e-123	0.1	9.4	4.5e-21	8583
Eubacteriales sp. MGS:0531	X - 12216	0.26	24.3	2.05e-126	3.88e-123	0.14	13.3	4.19e-40	8583
Eubacteriales sp. MGS:0084	X - 17354	0.26	24.3	2.52e-126	4.75e-123	0.08	7.4	1.28e-13	8583
Eubacteriales sp. MGS:0531	X - 12261	0.26	24.3	2.63e-126	4.96e-123	0.17	15.9	7.76e-56	8583
Eubacteriales sp. MGS:0442	X - 21752	0.26	24.3	2.82e-126	5.32e-123	0.15	14.1	1.49e-44	8583
Eubacteriales sp. MGS:0120	X - 12816	0.26	24.3	3.19e-126	6.01e-123	0.13	11.7	3.03e-31	8583
Oscillospiraceae sp. MGS:0223	X - 23997	0.26	24.3	3.23e-126	6.07e-123	0.19	17.8	2.65e-69	8583
Eubacteriales sp. MGS:0321	X - 21752	0.26	24.3	3.82e-126	7.18e-123	0.14	13.2	4.09e-39	8583
Eubacteriales sp. MGS:0516	5-hydroxyhexanoate	0.26	24.3	3.89e-126	7.3e-123	0.18	16.8	1.8e-62	8583
Victivallis lenta MGS:0525	X - 12216	0.26	24.3	4.02e-126	7.55e-123	0.15	13.9	3.46e-43	8583
Blautia obeum MGS:0001	phenylacetylglutamate	-0.26	-24.3	4.18e-126	7.84e-123	-0.21	-19.4	2.31e-82	8583
Eubacteriales sp. MGS:0149	X - 23662	-0.26	-24.3	4.91e-126	9.2e-123	-0.12	-11.1	2.58e-28	8583
Eubacteriales sp. MGS:0653	3-phenylpropionate (hydrocinnamate)	0.26	24.3	5.04e-126	9.43e-123	0.12	11.1	2.18e-28	8583
Neglecta timonensis MGS:0478	X - 11843	0.26	24.3	5.09e-126	9.52e-123	0.21	19.9	1.95e-86	8583
Eubacteriales sp. MGS:0085	isoursodeoxycholate	-0.26	-24.3	5.12e-126	9.56e-123	-0.15	-14	7.53e-44	8583
Eubacteriales sp. MGS:0211	X - 12816	0.26	24.3	7.5e-126	1.4e-122	0.17	16.1	2.6e-57	8583
Eubacteriales sp. MGS:0162	X - 12126	0.26	24.3	8.22e-126	1.53e-122	0.13	12.2	4.96e-34	8583
Eubacteriales sp. MGS:0118	X - 12816	0.26	24.3	9.81e-126	1.83e-122	0.13	11.9	1.51e-32	8583
Clostridia sp. MGS:0470	5alpha-androstan-3beta,17alpha-diol disulfate	0.26	24.3	1e-125	1.87e-122	0.12	10.7	9.58e-27	8583
Massilistercora timonensis MGS:0458	X - 11850	0.26	24.3	1.08e-125	2e-122	0.17	16	9.9e-57	8583
Eubacteriales sp. MGS:0149	11beta-hydroxyetiocholanolone glucuronide*	0.26	24.2	1.47e-125	2.72e-122	0.12	11.3	2.01e-29	8583
Eubacteriales sp. MGS:0323	5alpha-androstan-3beta,17alpha-diol disulfate	0.26	24.2	1.48e-125	2.75e-122	0.13	12.1	1.89e-33	8583
Eubacteriales sp. MGS:0192	p-cresol sulfate	0.26	24.2	1.76e-125	3.26e-122	0.2	18.4	6.85e-74	8583
Eubacteriales sp. MGS:0156	X - 25503	0.26	24.2	1.92e-125	3.55e-122	0.13	12.2	3.51e-34	8583
Eubacteriales sp. MGS:0477	X - 12126	0.26	24.2	2.02e-125	3.74e-122	0.17	15.6	5.02e-54	8583
Eubacteriales sp. MGS:0162	X - 23662	-0.26	-24.2	2.47e-125	4.56e-122	-0.13	-12.3	2.98e-34	8583
Eubacteriales sp. MGS:0342	X - 11850	0.26	24.2	2.51e-125	4.63e-122	0.13	11.6	5.02e-31	8583
Neglecta timonensis MGS:0478	X - 12261	0.26	24.2	2.56e-125	4.72e-122	0.22	20.4	4.36e-90	8583
Firmicutes sp. MGS:0397	X - 17354	0.26	24.2	2.94e-125	5.43e-122	0.11	10.3	1.52e-24	8583
Anaerotruncus colihominis MGS:0307	deoxycholic acid 12-sulfate*	0.26	24.2	3.54e-125	6.51e-122	0.2	19.2	1.65e-80	8583
Eubacteriales sp. MGS:0085	cinnamoylglycine	0.26	24.2	3.54e-125	6.52e-122	0.12	10.9	1.3e-27	8583
Eubacteriales sp. MGS:0383	X - 12261	0.26	24.2	3.65e-125	6.71e-122	0.14	13.1	7.65e-39	8583
Eubacteriales sp. MGS:0229	X - 12261	0.26	24.2	4.16e-125	7.64e-122	0.14	12.9	1.06e-37	8583
Lachnospiraceae sp. MGS:0180	X - 21752	0.26	24.2	4.68e-125	8.58e-122	0.13	11.9	2.06e-32	8583
Eubacteriales sp. MGS:0305	3-phenylpropionate (hydrocinnamate)	0.25	24.2	5.12e-125	9.39e-122	0.11	9.7	3.3e-22	8583
Enterocloster citroniae MGS:0285	X - 17354	-0.25	-24.2	6.33e-125	1.16e-121	-0.13	-12.3	2.05e-34	8583
Cloacibacillus evryensis MGS:0566	X - 11843	0.25	24.2	7.32e-125	1.34e-121	0.18	16.6	5.18e-61	8583
Eubacteriales sp. MGS:0211	cinnamoylglycine	0.25	24.2	9.17e-125	1.68e-121	0.14	13.3	4.85e-40	8583
Enterocloster citroniae MGS:0285	X - 12816	-0.25	-24.2	9.18e-125	1.68e-121	-0.17	-15.9	5.85e-56	8583
Eubacteriales sp. MGS:0269	branched chain 14:0 dicarboxylic acid**	0.25	24.2	1.1e-124	2.01e-121	0.12	11.5	3.64e-30	8583
Oscillospiraceae sp. MGS:0461	X - 22509	0.25	24.2	1.2e-124	2.18e-121	0.14	12.6	8.17e-36	8583
Eubacteriales sp. MGS:0102	hippurate	0.25	24.1	1.28e-124	2.33e-121	0.18	16.4	2.98e-59	8583
Eubacteriales sp. MGS:0149	4-ethylcatechol sulfate	0.25	24.1	1.36e-124	2.48e-121	0.15	13.5	6.14e-41	8583
Eubacteriales sp. MGS:0442	X - 25503	0.25	24.1	1.38e-124	2.51e-121	0.14	12.5	9.85e-36	8583
Eubacteriales sp. MGS:0136	X - 25503	0.25	24.1	1.39e-124	2.52e-121	0.13	11.9	3.05e-32	8583
Oscillibacter sp. MGS:0245	X - 12216	0.25	24.1	1.45e-124	2.63e-121	0.09	8.2	2.02e-16	8583
Eubacteriales sp. MGS:0383	X - 25503	0.25	24.1	1.46e-124	2.64e-121	0.13	12	6.2e-33	8583
Intestinibacillus sp. Marseille-P4005 MGS:0168	branched chain 14:0 dicarboxylic acid**	-0.25	-24.1	1.69e-124	3.06e-121	-0.16	-14.5	4.01e-47	8583
Oscillospiraceae sp. MGS:0774	X - 11850	0.25	24.1	2.28e-124	4.13e-121	0.15	13.6	1.46e-41	8583
Oscillospiraceae sp. MGS:0207	X - 12216	0.25	24.1	3.02e-124	5.47e-121	0.09	8.6	1.02e-17	8583
Eubacteriales sp. MGS:0149	X - 12816	0.25	24.1	3.1e-124	5.6e-121	0.11	9.8	1.34e-22	8583
Eubacteriales sp. MGS:0419	X - 22509	0.25	24.1	3.87e-124	6.99e-121	0.15	13.9	1.3e-43	8583
Eubacteriales sp. MGS:0316	p-cresol sulfate	0.25	24.1	4.46e-124	8.05e-121	0.19	17.5	3.88e-67	8583
Eubacteriales sp. MGS:0192	X - 22509	0.25	24.1	4.58e-124	8.26e-121	0.15	13.5	4.83e-41	8583
Clostridia sp. MGS:0385	X - 17354	0.25	24.1	4.79e-124	8.62e-121	0.11	9.8	1.61e-22	8583
Eubacteriales sp. MGS:0156	X - 12216	0.25	24.1	5.38e-124	9.67e-121	0.1	9.5	3.87e-21	8583
Eubacteriales sp. MGS:0381	X - 12013	0.25	24.1	6.15e-124	1.11e-120	0.14	13.2	2.66e-39	8583
Eubacteriales sp. MGS:0249	3-phenylpropionate (hydrocinnamate)	0.25	24.1	6.63e-124	1.19e-120	0.1	9.3	1.35e-20	8583
Oscillospiraceae sp. MGS:0384	X - 12216	0.25	24.1	6.64e-124	1.19e-120	0.13	12.2	9.41e-34	8583
Intestinibacillus sp. Marseille-P4005 MGS:0168	deoxycholic acid 12-sulfate*	0.25	24.1	9.25e-124	1.66e-120	0.19	18.2	7.66e-73	8583
Blautia obeum MGS:0001	5-hydroxyhexanoate	-0.25	-24	1.21e-123	2.17e-120	-0.17	-16.2	6.48e-58	8583
Oscillospiraceae sp. MGS:0739	X - 17354	0.25	24	1.33e-123	2.38e-120	0.13	11.6	1.16e-30	8583
Eubacteriales sp. MGS:0100	carotene diol (2)	0.25	24	1.39e-123	2.48e-120	0.16	14.5	6.16e-47	8583
Eubacteriales sp. MGS:0345	quinate	0.25	24	2.08e-123	3.72e-120	0.24	22.7	1.66e-110	8582
Clostridia sp. MGS:0276	X - 23997	0.25	24	2.26e-123	4.03e-120	0.19	18	3.09e-71	8583
Clostridia sp. MGS:0276	4-ethylcatechol sulfate	0.25	24	2.38e-123	4.25e-120	0.18	16.7	1.02e-61	8583
Eubacteriales sp. MGS:0179	X - 12013	0.25	24	2.73e-123	4.86e-120	0.11	10.6	5.62e-26	8583
Oscillospiraceae sp. MGS:0142	3-hydroxy-2-methylpyridine sulfate	0.25	24	2.97e-123	5.29e-120	0.24	22.3	2.9e-107	8583
Ruminococcus gnavus MGS:0239	X - 12216	-0.25	-24	3.08e-123	5.48e-120	-0.11	-10.1	1.13e-23	8583
Eubacteriales sp. MGS:0102	X - 15728	0.25	24	3.36e-123	5.97e-120	0.13	11.7	3.65e-31	8583
Erysipelatoclostridium ramosum MGS:0538	cinnamoylglycine	-0.25	-24	3.51e-123	6.23e-120	-0.13	-12.1	1.44e-33	8583
Clostridia sp. MGS:0094	X - 11843	0.25	24	3.66e-123	6.49e-120	0.15	13.5	7.7e-41	8583
Eubacteriales sp. MGS:0229	cinnamoylglycine	0.25	24	3.71e-123	6.57e-120	0.09	8	1.1e-15	8583
Clostridia sp. MGS:0272	X - 22509	0.25	24	3.92e-123	6.95e-120	0.13	12.4	6.69e-35	8583
Clostridiaceae sp. MGS:0431	isoursodeoxycholate	0.25	24	4.59e-123	8.13e-120	0.18	16.7	8.44e-62	8583
Eubacteriales sp. MGS:0083	X - 21442	0.25	24	5.07e-123	8.95e-120	0.11	10.1	4.91e-24	8583
Eubacteriales sp. MGS:0069	X - 12216	0.25	24	5.64e-123	9.96e-120	0.12	11.5	2.89e-30	8583
Eubacteriales sp. MGS:0653	X - 11843	0.25	24	6.24e-123	1.1e-119	0.14	12.6	2.75e-36	8583
Blautia obeum MGS:0001	X - 15728	-0.25	-24	6.4e-123	1.13e-119	-0.15	-13.6	1.29e-41	8583
Eubacteriales sp. MGS:0242	phenylacetate	0.25	24	6.41e-123	1.13e-119	0.16	14.5	3.09e-47	8583
Eubacteriales sp. MGS:0457	5alpha-androstan-3beta,17alpha-diol disulfate	0.25	24	6.46e-123	1.14e-119	0.12	10.7	2.24e-26	8583
Oscillibacter sp. MGS:0245	X - 22509	0.25	24	6.61e-123	1.16e-119	0.06	5.8	6.5e-09	8583
Eubacteriales sp. MGS:0196	X - 12216	0.25	24	6.75e-123	1.19e-119	0.1	9.3	1.54e-20	8583
Eubacteriales sp. MGS:0321	X - 21442	0.25	24	7.11e-123	1.25e-119	0.13	11.7	3.35e-31	8583
Eubacteriales sp. MGS:0289	X - 12126	0.25	24	7.21e-123	1.26e-119	0.17	16.2	8.03e-58	8583
Eubacteriales sp. MGS:0270	3-ethylcatechol sulfate (1)	0.25	24	8.09e-123	1.42e-119	0.25	23.5	1.31e-118	8583
Eubacteriales sp. MGS:0419	X - 12261	0.25	24	8.43e-123	1.48e-119	0.18	16.9	8.99e-63	8583
Eubacteriales sp. MGS:0118	11beta-hydroxyetiocholanolone glucuronide*	0.25	24	8.5e-123	1.49e-119	0.14	12.7	1.6e-36	8583
Eubacteriales sp. MGS:0145	4-ethylcatechol sulfate	0.25	24	8.5e-123	1.49e-119	0.23	22	1.11e-104	8583
Eubacteriales sp. MGS:0092	X - 12816	0.25	24	8.65e-123	1.51e-119	0.13	11.7	1.5e-31	8583
Eubacteriales sp. MGS:0316	5-hydroxyhexanoate	0.25	24	8.99e-123	1.57e-119	0.18	16.5	6.99e-60	8583
Oscillospiraceae sp. MGS:0461	X - 17354	0.25	24	9e-123	1.57e-119	0.13	12.2	8.07e-34	8583
Clostridia sp. MGS:0508	X - 17354	0.25	24	9.4e-123	1.64e-119	0.12	10.7	1.6e-26	8583
Eubacteriales sp. MGS:0193	5alpha-androstan-3beta,17alpha-diol disulfate	0.25	23.9	1.13e-122	1.97e-119	0.13	12.2	7.13e-34	8583
Eubacteriales sp. MGS:0331	X - 21752	0.25	23.9	1.17e-122	2.03e-119	0.13	12.5	1.99e-35	8583
Lachnospiraceae sp. MGS:0180	X - 11843	0.25	23.9	1.94e-122	3.36e-119	0.09	8.4	4.89e-17	8583
Eubacteriales sp. MGS:0197	X - 16124	0.25	23.9	2.23e-122	3.87e-119	0.16	15.2	3.42e-51	8583
Blautia obeum MGS:0001	4-ethylcatechol sulfate	-0.25	-23.9	3.11e-122	5.4e-119	-0.18	-16.8	3.62e-62	8583
Eubacteriales sp. MGS:0196	X - 12013	0.25	23.9	3.28e-122	5.68e-119	0.13	11.6	9.99e-31	8583
Oscillospiraceae sp. MGS:0072	X - 12126	0.25	23.9	3.56e-122	6.16e-119	0.11	10.5	1.14e-25	8583
Anaerotignum faecicola MGS:0090	hyocholate	-0.25	-23.9	3.74e-122	6.47e-119	-0.25	-24.2	5.51e-125	8583
Eubacteriales sp. MGS:0149	indole-3-carboxylate	0.25	23.9	4.11e-122	7.11e-119	0.21	19.5	5.02e-83	8583
Eubacteriales sp. MGS:0158	X - 22509	0.25	23.9	4.34e-122	7.5e-119	0.14	13.2	2.48e-39	8583
Eubacteriales sp. MGS:0408	p-cresol sulfate	0.25	23.9	4.69e-122	8.1e-119	0.18	17	1.16e-63	8583
Eubacteriales sp. MGS:0289	X - 23997	0.25	23.9	4.79e-122	8.26e-119	0.2	18.5	1.02e-74	8583
Eubacteriales sp. MGS:0516	X - 22509	0.25	23.9	4.9e-122	8.43e-119	0.13	11.6	4.86e-31	8583
Oscillospiraceae sp. MGS:0072	4-hydroxycoumarin	0.25	23.9	5.32e-122	9.15e-119	0.12	11.5	1.7e-30	8583
Blautia sp. MGS:0416	5alpha-androstan-3beta,17alpha-diol disulfate	-0.25	-23.9	6.12e-122	1.05e-118	-0.09	-8.4	6.1e-17	8583
Eubacteriales sp. MGS:0250	X - 25503	0.25	23.9	6.16e-122	1.06e-118	0.13	12.1	1.85e-33	8583
Eubacteriales sp. MGS:0179	hippurate	0.25	23.9	7.31e-122	1.25e-118	0.16	15	2.24e-50	8583
Eubacteriales sp. MGS:0102	X - 24811	0.25	23.9	7.98e-122	1.37e-118	0.22	20.8	1.63e-93	8583
Oscillospiraceae sp. MGS:0060	X - 21752	0.25	23.9	1.01e-121	1.73e-118	0.14	13.4	2.07e-40	8583
Eubacteriales sp. MGS:0235	X - 15728	0.25	23.8	1.04e-121	1.78e-118	0.12	11	5.75e-28	8583
Eubacteriales sp. MGS:0161	X - 12261	0.25	23.8	1.08e-121	1.85e-118	0.14	13.2	3.88e-39	8583
Oscillospiraceae sp. MGS:0072	X - 23662	-0.25	-23.8	1.12e-121	1.92e-118	-0.11	-10.6	6.6e-26	8583
Bacteria sp. MGS:0483	phenylacetylglutamine	0.25	23.8	1.15e-121	1.97e-118	0.18	16.4	1.26e-59	8583
Eubacteriales sp. MGS:0100	11beta-hydroxyetiocholanolone glucuronide*	0.25	23.8	1.31e-121	2.23e-118	0.14	12.8	2.96e-37	8583
Eubacteriales sp. MGS:0136	X - 15728	0.25	23.8	1.32e-121	2.26e-118	0.11	10.4	3.17e-25	8583
Ruminococcus gnavus MGS:0239	X - 11850	-0.25	-23.8	1.35e-121	2.3e-118	-0.11	-10.6	7.12e-26	8583
Eubacteriales sp. MGS:0516	X - 17354	0.25	23.8	1.38e-121	2.34e-118	0.12	11.4	6.78e-30	8583
Eubacteriales sp. MGS:0092	X - 15728	0.25	23.8	1.46e-121	2.48e-118	0.1	9.6	6.53e-22	8583
Enterocloster aldenensis MGS:0362	isoursodeoxycholate	0.25	23.8	1.53e-121	2.6e-118	0.17	16	8.08e-57	8583
Eubacteriales sp. MGS:0962	X - 12013	0.25	23.8	1.57e-121	2.67e-118	0.17	15.4	1.71e-52	8583
Eubacteriales sp. MGS:0376	X - 17354	0.25	23.8	1.75e-121	2.96e-118	0.12	10.8	3.32e-27	8583
Lachnospiraceae sp. MGS:0236	X - 15728	0.25	23.8	1.82e-121	3.08e-118	0.12	10.9	1.25e-27	8583
Eubacteriales sp. MGS:0409	5alpha-androstan-3beta,17alpha-diol disulfate	0.25	23.8	2.13e-121	3.6e-118	0.11	10	2.91e-23	8583
Clostridia sp. MGS:0463	5alpha-androstan-3beta,17alpha-diol disulfate	0.25	23.8	2.19e-121	3.7e-118	0.12	11.2	5.65e-29	8583
Clostridia sp. MGS:0385	X - 11843	0.25	23.8	2.32e-121	3.92e-118	0.14	12.5	1.02e-35	8583
Oscillospiraceae sp. MGS:0210	3-phenylpropionate (hydrocinnamate)	0.25	23.8	2.49e-121	4.21e-118	0.13	12.1	2e-33	8583
Eubacteriales sp. MGS:0161	X - 15728	0.25	23.8	2.76e-121	4.66e-118	0.12	11.1	2.26e-28	8583
Eubacteriales sp. MGS:0439	cinnamoylglycine	0.25	23.8	2.81e-121	4.75e-118	0.12	10.8	5.17e-27	8583
Eubacteriales sp. MGS:0083	4-hydroxycoumarin	0.25	23.8	2.82e-121	4.75e-118	0.13	12.1	1.92e-33	8583
Oscillospiraceae sp. MGS:0739	4-ethylcatechol sulfate	0.25	23.8	4.43e-121	7.45e-118	0.18	17	1.83e-63	8583
Blautia sp. MGS:0416	indolepropionate	-0.25	-23.8	4.64e-121	7.8e-118	-0.19	-17.9	1.92e-70	8583
Eubacteriales sp. MGS:0229	X - 15728	0.25	23.8	4.81e-121	8.08e-118	0.11	10.2	1.69e-24	8583
Butyricicoccus sp. MGS:0008	X - 12261	-0.25	-23.8	5.76e-121	9.67e-118	-0.22	-20.7	1.12e-92	8583
Eubacteriales sp. MGS:0381	X - 17354	0.25	23.8	8.41e-121	1.41e-117	0.1	8.9	5.13e-19	8583
Butyricicoccus sp. MGS:0008	p-cresol sulfate	-0.25	-23.7	1.12e-120	1.88e-117	-0.22	-21.1	1.47e-96	8583
Eubacteriales sp. MGS:0211	X - 12216	0.25	23.7	1.22e-120	2.05e-117	0.14	13.4	1.86e-40	8583
Clostridium phoceensis MGS:0014	X - 23655	0.25	23.7	1.23e-120	2.06e-117	0.25	24.1	3.44e-124	8583
Clostridia sp. MGS:0272	X - 11843	0.25	23.7	1.34e-120	2.24e-117	0.15	14.3	5.4e-46	8583
Blautia sp. MGS:0416	branched chain 14:0 dicarboxylic acid**	-0.25	-23.7	1.39e-120	2.32e-117	-0.14	-13.3	4.28e-40	8583
Eubacteriales sp. MGS:0323	X - 12013	0.25	23.7	1.5e-120	2.5e-117	0.16	15.1	9.29e-51	8583
Eubacteriales sp. MGS:0321	X - 15728	0.25	23.7	1.59e-120	2.65e-117	0.11	9.8	1.54e-22	8583
Firmicutes sp. MGS:0301	5-hydroxyhexanoate	0.25	23.7	1.72e-120	2.87e-117	0.19	17.7	4.46e-69	8583
Eubacteriales sp. MGS:0329	5-hydroxyhexanoate	0.25	23.7	1.9e-120	3.16e-117	0.18	16.4	3.5e-59	8583
Eubacteriales sp. MGS:0092	X - 18901	0.25	23.7	2.06e-120	3.42e-117	0.12	11.2	3.95e-29	8583
Oscillospiraceae sp. MGS:0142	trigonelline (N'-methylnicotinate)	0.25	23.7	2.08e-120	3.46e-117	0.24	22.8	1.06e-111	8583
Eubacteriales sp. MGS:0215	X - 25503	0.25	23.7	2.17e-120	3.6e-117	0.12	11.1	2.91e-28	8583
Eubacteriales sp. MGS:0419	X - 12013	0.25	23.7	2.3e-120	3.82e-117	0.17	15.9	6.67e-56	8583
Clostridia sp. MGS:0385	cinnamoylglycine	0.25	23.7	2.54e-120	4.22e-117	0.11	10.5	8.11e-26	8583
Oscillospiraceae sp. MGS:0207	X - 11843	0.25	23.7	2.65e-120	4.4e-117	0.11	9.7	2.94e-22	8583
Eubacteriales sp. MGS:0419	5-hydroxyhexanoate	0.25	23.7	2.66e-120	4.41e-117	0.19	17.3	6e-66	8583
Eubacteriales sp. MGS:0316	cinnamoylglycine	0.25	23.7	3.07e-120	5.08e-117	0.13	12.2	5.03e-34	8583
Clostridium phoceensis MGS:0014	trigonelline (N'-methylnicotinate)	0.25	23.7	3.78e-120	6.25e-117	0.25	23.9	4.21e-122	8583
Eubacteriales sp. MGS:0156	X - 12013	0.25	23.7	4.4e-120	7.27e-117	0.12	11.3	1.28e-29	8583
Romboutsia sp. MGS:0558	cholic acid glucuronide	0.25	23.7	4.6e-120	7.59e-117	0.25	23.2	2.24e-115	8583
Eubacteriales sp. MGS:0383	cinnamoylglycine	0.25	23.7	6e-120	9.89e-117	0.09	8	1.75e-15	8583
Eubacteriales sp. MGS:0250	X - 11843	0.25	23.7	6.58e-120	1.08e-116	0.12	10.8	7.89e-27	8583
Eubacteriales sp. MGS:0197	isoursodeoxycholate	-0.25	-23.7	6.94e-120	1.14e-116	-0.11	-10.1	7.69e-24	8583
Eubacteriales sp. MGS:0305	p-cresol sulfate	0.25	23.7	7.02e-120	1.16e-116	0.17	15.6	6.1e-54	8583
Clostridium disporicum MGS:0753	cholic acid glucuronide	0.25	23.7	7.88e-120	1.29e-116	0.24	22.7	3.41e-111	8583
Oscillospiraceae sp. MGS:0207	X - 21752	0.25	23.7	7.91e-120	1.3e-116	0.13	12.4	2.86e-35	8583
Butyricicoccus sp. MGS:0008	phenylacetylglutamine	-0.25	-23.7	8.46e-120	1.39e-116	-0.22	-21.1	3.11e-96	8583
Eubacteriales sp. MGS:0321	phenylacetylglutamine	0.25	23.6	1.03e-119	1.69e-116	0.16	15	5.31e-50	8583
Clostridia sp. MGS:0276	X - 12816	0.25	23.6	1.19e-119	1.96e-116	0.15	14.3	1.07e-45	8583
Eubacteriales sp. MGS:0342	X - 15728	0.25	23.6	1.3e-119	2.13e-116	0.13	11.7	2.05e-31	8583
Alistipes communis MGS:0064	3-phenylpropionate (hydrocinnamate)	0.25	23.6	1.48e-119	2.43e-116	0.13	11.9	3.66e-32	8583
Eubacteriales sp. MGS:0136	cinnamoylglycine	0.25	23.6	1.57e-119	2.57e-116	0.08	7.7	1.18e-14	8583
Blautia obeum MGS:0001	X - 21442	-0.25	-23.6	1.63e-119	2.66e-116	-0.15	-14.3	6.45e-46	8583
Eubacteriales sp. MGS:0136	X - 11850	0.25	23.6	1.81e-119	2.95e-116	0.1	9.3	1.39e-20	8583
Eubacteriales sp. MGS:0250	X - 15728	0.25	23.6	2.34e-119	3.82e-116	0.12	10.8	8.37e-27	8583
Lachnospiraceae sp. MGS:0399	5alpha-androstan-3beta,17alpha-diol disulfate	0.25	23.6	2.39e-119	3.89e-116	0.1	8.8	2.2e-18	8583
Eubacteriales sp. MGS:0367	p-cresol sulfate	0.25	23.6	2.45e-119	3.98e-116	0.21	19.6	1.3e-83	8583
Enterocloster citroniae MGS:0285	cinnamoylglycine	-0.25	-23.6	2.5e-119	4.07e-116	-0.14	-12.6	4.88e-36	8583
Clostridia sp. MGS:0140	indoleacetate	0.25	23.6	3.17e-119	5.15e-116	0.2	18.6	2.26e-75	8583
Oscillospiraceae sp. MGS:0612	X - 12216	0.25	23.6	3.3e-119	5.36e-116	0.13	12.1	2.05e-33	8583
Eubacteriales sp. MGS:0113	X - 18901	0.25	23.6	3.35e-119	5.43e-116	0.11	10.4	3.31e-25	8583
Eubacteriales sp. MGS:0113	11beta-hydroxyetiocholanolone glucuronide*	0.25	23.6	3.49e-119	5.66e-116	0.13	11.8	7.8e-32	8583
Eubacteriales sp. MGS:0421	X - 17354	0.25	23.6	3.57e-119	5.79e-116	0.1	8.8	1.4e-18	8583
Oscillospiraceae sp. MGS:0507	5alpha-androstan-3beta,17alpha-diol disulfate	0.25	23.6	3.67e-119	5.93e-116	0.11	10.2	2.42e-24	8583
Eubacteriales sp. MGS:0580	X - 12013	0.25	23.6	3.74e-119	6.05e-116	0.22	20.5	4.97e-91	8583
Eubacteriales sp. MGS:0270	1,3-dimethylurate	0.25	23.6	3.77e-119	6.09e-116	0.24	22.6	1.46e-109	8583
Eubacteriales sp. MGS:0325	5alpha-androstan-3beta,17alpha-diol disulfate	0.25	23.6	4.54e-119	7.33e-116	0.12	11.5	1.51e-30	8583
Clostridia sp. MGS:0140	4-ethylcatechol sulfate	0.25	23.6	5.05e-119	8.15e-116	0.15	13.6	1.92e-41	8583
Eubacteriales sp. MGS:0179	X - 21752	0.25	23.6	5.17e-119	8.33e-116	0.13	12	5.64e-33	8583
Methanobrevibacter smithii MGS:0152	5-hydroxyhexanoate	0.25	23.6	5.63e-119	9.08e-116	0.15	13.6	6.64e-42	8583
Eubacteriales sp. MGS:0439	X - 23655	0.25	23.6	6.22e-119	1e-115	0.22	20.3	3.21e-89	8583
Eggerthella lenta MGS:0225	cinnamoylglycine	-0.25	-23.6	6.24e-119	1e-115	-0.11	-9.8	1.5e-22	8583
Oscillospiraceae sp. MGS:0223	X - 21752	0.25	23.6	7.33e-119	1.18e-115	0.15	13.8	8.67e-43	8583
Anaerotruncus colihominis MGS:0307	3-phenylpropionate (hydrocinnamate)	-0.25	-23.6	8.11e-119	1.3e-115	-0.14	-13.4	2.01e-40	8583
Eubacteriales sp. MGS:0857	X - 11843	0.25	23.6	8.13e-119	1.3e-115	0.16	15.3	2.56e-52	8583
Eubacteriales sp. MGS:0151	5alpha-androstan-3beta,17alpha-diol disulfate	0.25	23.5	8.49e-119	1.36e-115	0.08	7.7	2.2e-14	8583
Oscillospiraceae sp. MGS:0944	X - 11850	0.25	23.5	9.31e-119	1.49e-115	0.16	14.7	5.01e-48	8583
Coprococcus sp. AM27-12LB MGS:0687	isoursodeoxycholate	0.25	23.5	9.32e-119	1.49e-115	0.18	17.2	1.69e-65	8583
Oscillospiraceae sp. MGS:0223	3-phenylpropionate (hydrocinnamate)	0.25	23.5	9.43e-119	1.51e-115	0.1	9.4	5.03e-21	8583
Eubacteriales sp. MGS:0284	phenylacetate	0.25	23.5	1.03e-118	1.65e-115	0.16	14.5	4.77e-47	8583
Flavonifractor sp. An10 MGS:0495	4-ethylcatechol sulfate	0.25	23.5	1.07e-118	1.71e-115	0.21	19.4	3.73e-82	8583
Eubacteriales sp. MGS:0137	X - 23662	-0.25	-23.5	1.15e-118	1.84e-115	-0.15	-13.9	2.18e-43	8583
Clostridia sp. MGS:0094	3-phenylpropionate (hydrocinnamate)	0.25	23.5	1.41e-118	2.24e-115	0.12	11.2	5.23e-29	8583
Enterocloster aldenensis MGS:0362	3-phenylpropionate (hydrocinnamate)	-0.25	-23.5	1.55e-118	2.47e-115	-0.15	-13.6	6.76e-42	8583
Faecalibacterium prausnitzii MGS:0010	phenylacetylglutamine	-0.25	-23.5	1.55e-118	2.47e-115	-0.26	-24.9	4.37e-132	8583
Oscillospiraceae sp. MGS:0576	X - 11850	0.25	23.5	1.64e-118	2.61e-115	0.18	16.4	1.2e-59	8583
Eubacteriales sp. MGS:0092	X - 21752	0.25	23.5	1.72e-118	2.73e-115	0.13	12.1	2.65e-33	8583
Faecalibacterium prausnitzii MGS:0017	p-cresol sulfate	-0.25	-23.5	1.9e-118	3.02e-115	-0.26	-24.4	6.42e-127	8583
Eubacteriales sp. MGS:0383	X - 21752	0.25	23.5	2.35e-118	3.73e-115	0.14	12.7	7.04e-37	8583
Oscillospiraceae sp. MGS:0223	p-cresol glucuronide*	0.25	23.5	2.57e-118	4.08e-115	0.19	18.1	1.64e-71	8583
Flavonifractor plautii MGS:0079	X - 12216	-0.25	-23.5	2.6e-118	4.13e-115	-0.1	-9.5	2.87e-21	8583
Eubacteriales sp. MGS:0338	X - 12126	0.25	23.5	2.61e-118	4.13e-115	0.15	13.6	1.9e-41	8583
Eubacteriales sp. MGS:0125	X - 21752	0.25	23.5	2.73e-118	4.31e-115	0.12	11.3	3.21e-29	8583
Blautia sp. MGS:0416	hippurate	-0.25	-23.5	2.8e-118	4.43e-115	-0.17	-16.2	5.56e-58	8583
Eubacteriales sp. MGS:0156	X - 22509	0.25	23.5	2.86e-118	4.52e-115	0.07	6.8	1.15e-11	8583
Eubacteriales sp. MGS:0100	X - 23662	-0.25	-23.5	3.08e-118	4.87e-115	-0.13	-12.2	5.81e-34	8583
Flavonifractor plautii MGS:0079	indolepropionate	-0.25	-23.5	3.31e-118	5.22e-115	-0.18	-17.2	6.93e-65	8583
Eubacteriales sp. MGS:0383	X - 12126	0.25	23.5	3.45e-118	5.43e-115	0.14	12.6	2.42e-36	8583
Eubacteriales sp. MGS:0419	X - 17354	0.25	23.5	3.53e-118	5.56e-115	0.14	13.1	5.84e-39	8583
Clostridia sp. MGS:0140	X - 25503	0.25	23.5	4.59e-118	7.23e-115	0.1	9.4	6.38e-21	8583
Eubacteriales sp. MGS:0250	X - 22509	0.25	23.5	4.98e-118	7.83e-115	0.08	7.2	8.77e-13	8583
Eubacteriales sp. MGS:0633	5alpha-androstan-3beta,17alpha-diol disulfate	0.25	23.5	5.14e-118	8.08e-115	0.14	12.7	1.19e-36	8583
Intestinibacillus sp. Marseille-P4005 MGS:0168	deoxycholate	0.25	23.5	5.35e-118	8.39e-115	0.19	17.6	5.3e-68	8583
Oscillospiraceae sp. MGS:0142	3-methyl catechol sulfate (1)	0.25	23.5	6.67e-118	1.05e-114	0.24	22.9	7.42e-113	8583
Eubacteriales sp. MGS:0321	phenylacetate	0.25	23.5	7.04e-118	1.1e-114	0.16	14.6	1.5e-47	8583
Massilistercora timonensis MGS:0458	X - 11843	0.25	23.5	7.04e-118	1.1e-114	0.17	15.5	1.16e-53	8583
Eubacteriales sp. MGS:0653	X - 12013	0.25	23.5	7.09e-118	1.11e-114	0.14	12.8	4.71e-37	8583
Intestinimonas massiliensis MGS:0198	X - 21752	0.25	23.5	7.42e-118	1.16e-114	0.15	14.3	7.75e-46	8583
Intestinibacillus sp. Marseille-P4005 MGS:0168	X - 25503	-0.25	-23.4	8.79e-118	1.37e-114	-0.15	-13.7	3.6e-42	8583
Ruminococcus gnavus MGS:0239	4-hydroxycoumarin	-0.25	-23.4	9.42e-118	1.47e-114	-0.15	-13.9	2.28e-43	8583
Eubacteriales sp. MGS:0711	X - 11850	0.25	23.4	1.16e-117	1.81e-114	0.16	15.3	3.19e-52	8583
Eubacteriales sp. MGS:0120	X - 12013	0.25	23.4	1.21e-117	1.89e-114	0.1	9.6	1.56e-21	8583
Eubacteriales sp. MGS:0125	X - 18901	0.25	23.4	1.26e-117	1.96e-114	0.11	10	1.6e-23	8583
Eubacteriales sp. MGS:0321	X - 12126	0.25	23.4	1.45e-117	2.25e-114	0.13	12.1	2.36e-33	8583
Eubacteriales sp. MGS:0125	branched chain 14:0 dicarboxylic acid**	0.25	23.4	1.72e-117	2.67e-114	0.1	9.6	1.38e-21	8583
Eubacteriales sp. MGS:0113	branched chain 14:0 dicarboxylic acid**	0.25	23.4	1.73e-117	2.7e-114	0.11	9.8	1.94e-22	8583
Oscillospiraceae sp. MGS:0461	X - 11843	0.25	23.4	2.03e-117	3.15e-114	0.15	14	6.84e-44	8583
Eubacteriales sp. MGS:0162	p-cresol sulfate	0.25	23.4	2.04e-117	3.16e-114	0.15	13.8	5.65e-43	8583
Eubacteriales sp. MGS:0192	5alpha-androstan-3beta,17alpha-diol disulfate	0.25	23.4	2.63e-117	4.08e-114	0.13	11.9	1.19e-32	8583
Eubacteriales sp. MGS:0291	X - 12013	0.25	23.4	3.1e-117	4.8e-114	0.16	14.4	1.19e-46	8583
Oscillospiraceae sp. MGS:0072	phenylacetylglutamate	0.25	23.4	3.27e-117	5.07e-114	0.18	16.7	2.56e-61	8583
Oscillospiraceae sp. MGS:0739	X - 22509	0.25	23.4	3.38e-117	5.23e-114	0.12	11	4.91e-28	8583
Eubacteriales sp. MGS:0215	X - 15728	0.25	23.4	3.61e-117	5.58e-114	0.1	9.5	2.11e-21	8583
Eubacteriales sp. MGS:0235	X - 21442	0.25	23.4	3.96e-117	6.11e-114	0.13	11.9	1.67e-32	8583
Cloacibacillus evryensis MGS:0566	5alpha-androstan-3beta,17alpha-diol disulfate	0.25	23.4	3.96e-117	6.11e-114	0.15	13.5	7.91e-41	8583
Oscillospiraceae sp. MGS:0388	X - 17354	0.25	23.4	4.09e-117	6.31e-114	0.11	10.4	2.97e-25	8583
Oscillospiraceae sp. MGS:0944	5alpha-androstan-3beta,17alpha-diol disulfate	0.25	23.4	4.2e-117	6.48e-114	0.13	12.2	6.31e-34	8583
Desulfovibrionales sp. MGS:0266	X - 12013	0.25	23.4	4.56e-117	7.01e-114	0.15	14	4.21e-44	8583
Oscillospiraceae sp. MGS:0437	3-phenylpropionate (hydrocinnamate)	0.25	23.4	4.65e-117	7.15e-114	0.1	9.2	4.28e-20	8583
Clostridia sp. MGS:0140	X - 23662	-0.25	-23.4	6.15e-117	9.45e-114	-0.12	-11	4.33e-28	8583
Eubacteriales sp. MGS:0092	4-hydroxycoumarin	0.25	23.4	6.54e-117	1e-113	0.14	12.6	2.81e-36	8583
Eubacteriales sp. MGS:0857	X - 12261	0.25	23.3	7.13e-117	1.09e-113	0.17	16.3	7.42e-59	8583
Eubacteriales sp. MGS:0235	X - 22509	0.25	23.3	7.69e-117	1.18e-113	0.08	7	2.92e-12	8583
Eubacteriales sp. MGS:0792	5alpha-androstan-3beta,17alpha-diol disulfate	0.25	23.3	7.87e-117	1.21e-113	0.15	14.1	6.31e-45	8583
Eubacteriales sp. MGS:0442	cinnamoylglycine	0.25	23.3	8e-117	1.22e-113	0.09	8.3	7.93e-17	8583
Eubacteriales sp. MGS:0118	hippurate	0.25	23.3	8.56e-117	1.31e-113	0.16	14.4	1.13e-46	8583
Eubacteriales sp. MGS:0376	X - 12013	0.25	23.3	9.38e-117	1.43e-113	0.15	13.6	6.98e-42	8583
Bacteria sp. MGS:0483	phenylacetate	0.25	23.3	1.01e-116	1.55e-113	0.17	15.7	6.42e-55	8583
Oscillospiraceae sp. MGS:0223	phenylacetate	0.25	23.3	1.14e-116	1.75e-113	0.17	15.5	1.79e-53	8583
Clostridia sp. MGS:0094	cinnamoylglycine	0.25	23.3	1.25e-116	1.91e-113	0.12	11	5.8e-28	8583
Eubacteriales sp. MGS:0215	isoursodeoxycholate	-0.25	-23.3	1.34e-116	2.05e-113	-0.12	-10.8	8.65e-27	8583
Coprococcus eutactus MGS:0155	3-phenylpropionate (hydrocinnamate)	0.25	23.3	1.39e-116	2.12e-113	0.14	12.8	5.65e-37	8583
Eubacteriales sp. MGS:0125	X - 21442	0.25	23.3	1.42e-116	2.16e-113	0.11	9.8	1.5e-22	8583
Eubacteriales sp. MGS:0154	X - 12261	0.25	23.3	1.46e-116	2.22e-113	0.12	10.9	1.73e-27	8583
Eubacteriales sp. MGS:0857	5alpha-androstan-3beta,17alpha-diol disulfate	0.25	23.3	1.47e-116	2.23e-113	0.13	12.5	1.93e-35	8583
Eubacteriales sp. MGS:0580	p-cresol glucuronide*	0.25	23.3	1.66e-116	2.52e-113	0.23	21.4	6.91e-99	8583
Eubacteriales sp. MGS:0069	phenylacetylglutamine	0.25	23.3	1.73e-116	2.62e-113	0.17	16	5.28e-57	8583
Eubacteriales sp. MGS:0145	trigonelline (N'-methylnicotinate)	0.25	23.3	1.86e-116	2.82e-113	0.24	22.5	4.8e-109	8583
Eubacteriales sp. MGS:0284	phenylacetylglutamine	0.25	23.3	1.98e-116	3e-113	0.16	14.4	1.54e-46	8583
Alistipes communis MGS:0064	X - 22509	0.25	23.3	2.05e-116	3.11e-113	0.12	10.7	1.98e-26	8583
Eubacteriales sp. MGS:0312	deoxycholate	-0.25	-23.3	2.28e-116	3.45e-113	-0.19	-17.3	5.68e-66	8583
Eubacteriales sp. MGS:0371	X - 12013	0.25	23.3	2.63e-116	3.98e-113	0.17	16.2	3.15e-58	8583
Eubacteriales sp. MGS:0473	5alpha-androstan-3beta,17alpha-diol disulfate	0.25	23.3	2.72e-116	4.11e-113	0.13	11.9	2.28e-32	8583
Clostridia sp. MGS:0272	X - 12013	0.25	23.3	2.84e-116	4.29e-113	0.16	14.4	1.82e-46	8583
Oscillospiraceae sp. MGS:0343	X - 11843	0.25	23.3	2.91e-116	4.39e-113	0.13	12.3	1.55e-34	8583
Eubacteriales sp. MGS:0792	5-hydroxyhexanoate	0.25	23.3	2.92e-116	4.41e-113	0.19	17.8	2.52e-69	8583
Eubacteriales sp. MGS:0506	X - 12216	0.25	23.3	3.54e-116	5.33e-113	0.1	8.9	6.11e-19	8583
Eubacteriales sp. MGS:0270	1-methylxanthine	0.25	23.3	3.66e-116	5.51e-113	0.24	22.3	4.14e-107	8583
Oscillospiraceae sp. MGS:0739	X - 21442	0.25	23.3	4.38e-116	6.59e-113	0.15	14.4	2.87e-46	8583
Oscillospiraceae sp. MGS:0343	5-hydroxyhexanoate	0.25	23.3	5.28e-116	7.94e-113	0.16	15	4.01e-50	8583
Oscillospiraceae sp. MGS:0060	X - 12216	0.25	23.3	5.32e-116	7.99e-113	0.09	8.7	2.86e-18	8583
Eubacteriales sp. MGS:0439	1H-indole-7-acetic acid	0.36	23.7	5.59e-116	8.39e-113	0.25	15.9	2.39e-55	3811
Eubacteriales sp. MGS:0211	3-phenylpropionate (hydrocinnamate)	0.25	23.2	6.3e-116	9.45e-113	0.13	12.3	1.27e-34	8583
Clostridium phoceensis MGS:0014	X - 24811	0.25	23.2	6.75e-116	1.01e-112	0.25	23.6	5.11e-119	8583
Oscillospiraceae sp. MGS:0944	X - 12261	0.25	23.2	6.8e-116	1.02e-112	0.17	16	9.16e-57	8583
Blautia obeum MGS:0001	deoxycholic acid 12-sulfate*	0.25	23.2	7.44e-116	1.11e-112	0.19	17.4	6.65e-67	8583
Eubacteriales sp. MGS:0406	5alpha-androstan-3beta,17alpha-diol disulfate	0.25	23.2	7.69e-116	1.15e-112	0.13	12.5	2.15e-35	8583
Lachnospiraceae sp. MGS:0180	branched chain 14:0 dicarboxylic acid**	0.25	23.2	7.71e-116	1.15e-112	0.1	9.2	5.04e-20	8583
Eubacteriales sp. MGS:0506	X - 21752	0.25	23.2	8.03e-116	1.2e-112	0.14	12.8	3.3e-37	8583
Oscillospiraceae sp. MGS:0612	X - 12013	0.25	23.2	8.29e-116	1.24e-112	0.14	13.4	1.02e-40	8583
Eubacteriales sp. MGS:0211	p-cresol glucuronide*	0.25	23.2	9.39e-116	1.4e-112	0.2	18.7	2.02e-76	8583
Blautia obeum MGS:0001	X - 18901	-0.25	-23.2	9.74e-116	1.45e-112	-0.15	-14	9.39e-44	8583
Oscillospiraceae sp. MGS:0223	cinnamoylglycine	0.25	23.2	9.99e-116	1.49e-112	0.1	9.1	1.24e-19	8583
Eubacteriales sp. MGS:0118	X - 21752	0.25	23.2	1e-115	1.49e-112	0.13	11.6	5.4e-31	8583
Bacteria sp. MGS:0483	X - 12261	0.25	23.2	1.02e-115	1.51e-112	0.14	13.4	2.33e-40	8583
Eubacteriales sp. MGS:0653	X - 17354	0.25	23.2	1.04e-115	1.55e-112	0.09	8.7	2.71e-18	8583
Anaerotignum faecicola MGS:0090	X - 23587	0.25	23.2	1.04e-115	1.55e-112	0.25	23.4	5.8e-117	8583
Eubacteriales sp. MGS:0316	X - 23662	-0.25	-23.2	1.06e-115	1.57e-112	-0.16	-15.1	9.23e-51	8583
Holdemanella sp. MGS:0366	X - 16124	0.25	23.2	1.08e-115	1.59e-112	0.22	21	1.52e-95	8583
Eubacteriales sp. MGS:0962	X - 11843	0.25	23.2	1.12e-115	1.66e-112	0.15	14.2	3.76e-45	8583
Oscillospiraceae sp. MGS:0142	3-ethylcatechol sulfate (1)	0.25	23.2	1.21e-115	1.8e-112	0.24	22.8	1.76e-111	8583
Methanobrevibacter smithii MGS:0152	X - 23997	0.25	23.2	1.41e-115	2.08e-112	0.17	16	1.01e-56	8583
Eubacteriales sp. MGS:0516	X - 12126	0.25	23.2	1.47e-115	2.17e-112	0.16	15	2.34e-50	8583
Mediterraneibacter glycyrrhizinilyticus MGS:0314	X - 22509	-0.25	-23.2	1.48e-115	2.19e-112	-0.12	-11.2	4.82e-29	8583
Eubacteriales sp. MGS:0321	branched chain 14:0 dicarboxylic acid**	0.25	23.2	1.58e-115	2.33e-112	0.11	10.5	1.08e-25	8583
Eubacteriales sp. MGS:0284	branched chain 14:0 dicarboxylic acid**	0.25	23.2	1.7e-115	2.51e-112	0.11	10.2	2.44e-24	8583
Clostridia sp. MGS:0276	X - 12126	0.25	23.2	1.83e-115	2.69e-112	0.15	14.3	4.63e-46	8583
Eubacteriales sp. MGS:0381	X - 12261	0.25	23.2	1.95e-115	2.87e-112	0.14	13.4	2.97e-40	8583
Eubacteriales sp. MGS:0342	branched chain 14:0 dicarboxylic acid**	0.25	23.2	2.05e-115	3.02e-112	0.13	12.3	1.96e-34	8583
Eubacteriales sp. MGS:0329	3-phenylpropionate (hydrocinnamate)	0.25	23.2	2.23e-115	3.28e-112	0.13	11.9	1.61e-32	8583
Clostridia sp. MGS:0011	phenylacetate	-0.25	-23.2	2.53e-115	3.72e-112	-0.24	-22.3	1e-106	8583
Eubacteriales sp. MGS:0270	X - 13844	0.24	23.2	3.14e-115	4.61e-112	0.24	22.4	3.32e-108	8583
Eubacteriales sp. MGS:0196	phenylacetate	0.24	23.2	3.16e-115	4.63e-112	0.16	14.7	2.73e-48	8583
Sellimonas intestinalis MGS:0417	3-phenylpropionate (hydrocinnamate)	-0.24	-23.2	3.69e-115	5.42e-112	-0.13	-11.6	6.14e-31	8583
Eubacteriales sp. MGS:0215	X - 12261	0.24	23.2	4.68e-115	6.85e-112	0.12	11.5	1.58e-30	8583
Eubacteriales sp. MGS:0249	X - 25503	0.24	23.2	4.82e-115	7.06e-112	0.13	11.6	9.29e-31	8583
Eggerthellales sp. MGS:0177	3-phenylpropionate (hydrocinnamate)	0.24	23.2	5.17e-115	7.57e-112	0.12	11.4	4.5e-30	8583
Oscillospiraceae sp. MGS:0072	X - 21442	0.24	23.1	5.94e-115	8.68e-112	0.09	8.3	1.19e-16	8583
Sellimonas intestinalis MGS:0417	5alpha-androstan-3beta,17alpha-diol disulfate	-0.24	-23.1	6.01e-115	8.78e-112	-0.11	-9.8	1.12e-22	8583
Mogibacterium kristiansenii MGS:0522	indole-3-carboxylate	0.24	23.1	6.15e-115	8.97e-112	0.24	22.3	4.01e-107	8583
Eubacteriales sp. MGS:0156	X - 15728	0.24	23.1	6.21e-115	9.06e-112	0.11	10	3.26e-23	8583
Eubacteriales sp. MGS:0118	X - 25503	0.24	23.1	7.24e-115	1.06e-111	0.11	9.9	4.7e-23	8583
Eubacteriales sp. MGS:0154	branched chain 14:0 dicarboxylic acid**	0.24	23.1	7.8e-115	1.14e-111	0.1	9.6	7.31e-22	8583
Eubacteriales sp. MGS:0506	cinnamoylglycine	0.24	23.1	7.95e-115	1.16e-111	0.09	7.9	2.14e-15	8583
Oscillospiraceae sp. MGS:0612	X - 11843	0.24	23.1	8.34e-115	1.21e-111	0.14	12.7	1.49e-36	8583
Eubacteriales sp. MGS:0270	3-hydroxy-2-methylpyridine sulfate	0.24	23.1	8.51e-115	1.24e-111	0.23	21.4	2.08e-99	8583
Methanobrevibacter smithii MGS:0152	X - 21442	0.24	23.1	8.67e-115	1.26e-111	0.12	11.2	4.67e-29	8583
Eubacteriales sp. MGS:0092	branched chain 14:0 dicarboxylic acid**	0.24	23.1	8.93e-115	1.3e-111	0.11	10.2	3.17e-24	8583
Eubacteriales sp. MGS:0100	X - 12216	0.24	23.1	9.51e-115	1.38e-111	0.08	7.4	1.8e-13	8583
Eubacteriales sp. MGS:0289	X - 17354	0.24	23.1	9.74e-115	1.41e-111	0.12	11.2	7.31e-29	8583
Neglecta timonensis MGS:0478	X - 12013	0.24	23.1	1.23e-114	1.78e-111	0.2	18.9	4.14e-78	8583
Peptostreptococcaceae sp. MGS:0200	deoxycholic acid 12-sulfate*	-0.24	-23.1	1.37e-114	1.98e-111	-0.22	-20.3	2.52e-89	8583
Eubacteriales sp. MGS:0193	X - 11850	0.24	23.1	1.41e-114	2.03e-111	0.15	13.7	2.47e-42	8583
Eubacterium sp. AF16-48 MGS:0219	X - 17354	0.24	23.1	1.47e-114	2.12e-111	0.11	9.7	4.1e-22	8583
Oscillospiraceae sp. MGS:0384	p-cresol glucuronide*	0.24	23.1	1.53e-114	2.2e-111	0.19	18	1.83e-71	8583
Eubacteriales sp. MGS:0235	X - 25503	0.24	23.1	1.6e-114	2.32e-111	0.12	11.2	4.21e-29	8583
Eubacteriales sp. MGS:0711	X - 11843	0.24	23.1	1.85e-114	2.67e-111	0.16	15.3	2.25e-52	8583
Eubacteriales sp. MGS:0084	X - 22509	0.24	23.1	1.94e-114	2.8e-111	0.07	6.3	3.16e-10	8583
Eubacteriales sp. MGS:0197	phenylacetate	0.24	23.1	2.03e-114	2.92e-111	0.15	13.6	1e-41	8583
Eubacteriales sp. MGS:0162	isoursodeoxycholate	-0.24	-23.1	2.39e-114	3.44e-111	-0.1	-9.4	6.64e-21	8583
Eubacteriales sp. MGS:0204	3-phenylpropionate (hydrocinnamate)	0.24	23.1	2.51e-114	3.61e-111	0.14	12.8	5.28e-37	8583
Eubacteriales sp. MGS:0249	phenylacetylglutamine	0.24	23.1	2.61e-114	3.76e-111	0.16	15.1	1.08e-50	8583
Clostridium phoceensis MGS:0014	1,3-dimethylurate	0.24	23.1	2.65e-114	3.8e-111	0.25	23.3	1.72e-116	8583
Eubacteriales sp. MGS:0548	X - 11843	0.24	23.1	3.08e-114	4.42e-111	0.2	18.5	1.03e-74	8583
Firmicutes sp. MGS:0301	X - 22509	0.24	23.1	3.47e-114	4.98e-111	0.15	13.6	2.08e-41	8583
Eubacteriales sp. MGS:0342	X - 25503	0.24	23.1	4e-114	5.73e-111	0.13	12	3.86e-33	8583
Eubacteriales sp. MGS:0270	citraconate/glutaconate	0.24	23.1	4.03e-114	5.77e-111	0.24	22.6	1.66e-109	8582
Lachnospiraceae sp. MGS:0127	3-phenylpropionate (hydrocinnamate)	0.24	23.1	4.41e-114	6.31e-111	0.12	11.5	2.21e-30	8583
Holdemanella sp. MGS:0366	X - 12822	-0.24	-23.1	4.65e-114	6.64e-111	-0.24	-23	3.51e-113	8583
Enterocloster clostridioformis MGS:0686	isoursodeoxycholate	0.24	23	5.03e-114	7.18e-111	0.15	14.1	9.91e-45	8583
Eubacteriales sp. MGS:0323	X - 12261	0.24	23	5.15e-114	7.36e-111	0.16	15.2	1.83e-51	8583
Lachnospiraceae sp. MGS:0180	X - 16124	0.24	23	5.33e-114	7.61e-111	0.15	13.9	1.12e-43	8583
Clostridia sp. MGS:0470	X - 17354	0.24	23	5.65e-114	8.05e-111	0.11	10.2	2.87e-24	8583
Blautia sp. MGS:0416	X - 15728	-0.24	-23	5.75e-114	8.19e-111	-0.13	-11.6	9.93e-31	8583
Eubacteriales sp. MGS:0311	X - 18901	0.24	23	5.88e-114	8.38e-111	0.12	11.2	6.81e-29	8583
Eubacteriales sp. MGS:0137	5alpha-androstan-3beta,17alpha-diol disulfate	0.24	23	6.12e-114	8.71e-111	0.07	6.8	9.66e-12	8583
Prevotella copri MGS:0237	X - 16124	0.24	23	6.41e-114	9.12e-111	0.23	22	1.76e-104	8583
Eubacteriales sp. MGS:0383	phenylacetate	0.24	23	6.56e-114	9.32e-111	0.16	14.5	7.31e-47	8583
Eubacteriales sp. MGS:0792	p-cresol glucuronide*	0.24	23	6.61e-114	9.38e-111	0.21	19.4	3.48e-82	8583
Clostridia sp. MGS:0140	11beta-hydroxyetiocholanolone glucuronide*	0.24	23	7.74e-114	1.1e-110	0.12	10.9	1.59e-27	8583
Eubacteriales sp. MGS:0196	isoursodeoxycholate	-0.24	-23	8.15e-114	1.15e-110	-0.12	-11	4.87e-28	8583
Oscillospiraceae sp. MGS:0142	X - 23639	0.24	23	8.43e-114	1.19e-110	0.23	21.8	1.26e-102	8583
Oscillospiraceae sp. MGS:0388	X - 12216	0.24	23	9.62e-114	1.36e-110	0.13	11.7	3.67e-31	8583
Eubacteriales sp. MGS:0383	X - 21442	0.24	23	1.02e-113	1.45e-110	0.12	11.2	1.05e-28	8583
Eubacteriales sp. MGS:0359	X - 11850	0.24	23	1.13e-113	1.6e-110	0.2	18.6	7.16e-76	8583
Eubacteriales sp. MGS:0421	X - 12216	0.24	23	1.15e-113	1.62e-110	0.11	10.1	7.65e-24	8583
Eubacteriales sp. MGS:0158	X - 17354	0.24	23	1.28e-113	1.8e-110	0.13	12.1	2.53e-33	8583
Clostridium paraputrificum MGS:0793	ursocholate	0.36	23.4	1.42e-113	2.01e-110	0.36	23.6	1.58e-114	3811
Eggerthellales sp. MGS:0177	X - 17354	0.24	23	1.49e-113	2.1e-110	0.11	10.3	1.42e-24	8583
Oscillospiraceae sp. MGS:0612	X - 21442	0.24	23	1.88e-113	2.65e-110	0.15	13.7	4.07e-42	8583
Eubacteriales sp. MGS:0857	X - 12013	0.24	23	2.03e-113	2.86e-110	0.16	15.2	1.77e-51	8583
Oscillospiraceae sp. MGS:0384	X - 21442	0.24	23	2.12e-113	2.99e-110	0.14	13.3	4.6e-40	8583
Eubacteriales sp. MGS:0453	5alpha-androstan-3beta,17alpha-diol disulfate	0.24	23	2.19e-113	3.07e-110	0.12	11.5	1.34e-30	8583
Eubacteriales sp. MGS:0153	5alpha-androstan-3beta,17alpha-diol disulfate	0.24	23	2.2e-113	3.1e-110	0.08	7.2	8.7e-13	8583
Eubacteriales sp. MGS:0154	X - 21442	0.24	23	2.36e-113	3.32e-110	0.11	9.8	1.74e-22	8583
Faecalibacterium prausnitzii MGS:0017	p-cresol glucuronide*	-0.24	-23	2.42e-113	3.39e-110	-0.25	-23.5	4.67e-118	8583
Mogibacterium kristiansenii MGS:0522	indoleacetylglutamine	0.24	23	2.44e-113	3.42e-110	0.24	22.6	4.45e-110	8583
Eubacteriales sp. MGS:0371	X - 12261	0.24	23	2.51e-113	3.52e-110	0.18	16.5	2.11e-60	8583
Oscillospiraceae sp. MGS:0849	5alpha-androstan-3beta,17alpha-diol disulfate	0.24	23	2.52e-113	3.53e-110	0.13	11.7	1.43e-31	8583
Intestinibacillus sp. Marseille-P4005 MGS:0168	X - 11850	-0.24	-23	3.03e-113	4.23e-110	-0.13	-11.7	1.6e-31	8583
Eubacteriales sp. MGS:0100	carotene diol (1)	0.24	23	3.77e-113	5.26e-110	0.15	13.5	3.44e-41	8583
Oscillospiraceae sp. MGS:0665	X - 21442	0.24	23	3.79e-113	5.29e-110	0.14	13.3	1.02e-39	8583
Eubacteriales sp. MGS:0442	X - 12126	0.24	23	3.96e-113	5.52e-110	0.14	12.5	1.15e-35	8583
Oscillospiraceae sp. MGS:0612	X - 12261	0.24	23	4.05e-113	5.64e-110	0.15	14.1	1.2e-44	8583
Eubacteriales sp. MGS:0197	X - 21442	0.24	23	4.06e-113	5.65e-110	0.1	9.6	9.08e-22	8583
Eubacteriales sp. MGS:0215	phenylacetylglutamine	0.24	22.9	4.17e-113	5.81e-110	0.15	14.3	1.33e-45	8583
Eubacteriales sp. MGS:0510	X - 11850	0.24	22.9	4.22e-113	5.88e-110	0.19	17.4	1.93e-66	8583
Clostridiaceae sp. MGS:0431	3-phenylpropionate (hydrocinnamate)	-0.24	-22.9	4.89e-113	6.8e-110	-0.15	-13.8	1.13e-42	8583
Clostridia sp. MGS:0011	phenylacetylglutamine	-0.24	-22.9	5.32e-113	7.4e-110	-0.23	-22	1.79e-104	8583
Ruminococcus gnavus MGS:0239	hippurate	-0.24	-22.9	5.33e-113	7.4e-110	-0.16	-15	5.5e-50	8583
Eubacteriales sp. MGS:0197	phenylacetylglutamine	0.24	22.9	6.48e-113	9e-110	0.15	13.6	8.21e-42	8583
Eubacteriales sp. MGS:0342	X - 11843	0.24	22.9	6.49e-113	9.01e-110	0.12	10.9	2.01e-27	8583
Blautia obeum MGS:0001	X - 12816	-0.24	-22.9	6.66e-113	9.23e-110	-0.15	-13.8	1.01e-42	8583
Clostridium phoceensis MGS:0014	5-acetylamino-6-amino-3-methyluracil	0.24	22.9	7.18e-113	9.94e-110	0.24	23	7.97e-114	8582
Eubacteriales sp. MGS:0156	X - 12261	0.24	22.9	7.3e-113	1.01e-109	0.13	11.8	5.39e-32	8583
Eubacteriales sp. MGS:0083	X - 12126	0.24	22.9	7.35e-113	1.02e-109	0.11	10.1	5.25e-24	8583
Flavonifractor plautii MGS:0079	hippurate	-0.24	-22.9	7.57e-113	1.05e-109	-0.16	-14.9	7.38e-50	8583
Mediterraneibacter glycyrrhizinilyticus MGS:0314	branched chain 14:0 dicarboxylic acid**	-0.24	-22.9	8.46e-113	1.17e-109	-0.15	-14.1	1.74e-44	8583
Eubacteriales sp. MGS:0083	p-cresol sulfate	0.24	22.9	9.09e-113	1.26e-109	0.14	12.9	1.42e-37	8583
Eubacteriales sp. MGS:0249	phenylacetate	0.24	22.9	9.62e-113	1.33e-109	0.16	14.7	1.48e-48	8583
Eubacteriales sp. MGS:0409	3-phenylpropionate (hydrocinnamate)	0.24	22.9	9.88e-113	1.36e-109	0.12	10.8	3.9e-27	8583
Intestinibacillus sp. Marseille-P4005 MGS:0168	hippurate	-0.24	-22.9	1.14e-112	1.57e-109	-0.17	-16	6.02e-57	8583
Oscillibacter sp. PEA192 MGS:0021	glycodeoxycholate	0.24	22.9	1.16e-112	1.59e-109	0.22	20.4	4.62e-90	8583
Oscillospiraceae sp. MGS:0944	X - 12013	0.24	22.9	1.16e-112	1.6e-109	0.16	14.9	1.71e-49	8583
Eubacteriales sp. MGS:0269	phenylacetylglutamate	0.24	22.9	1.2e-112	1.65e-109	0.18	16.8	4.07e-62	8583
Bacteroidales sp. MGS:0147	X - 11850	0.24	22.9	1.24e-112	1.7e-109	0.15	14.2	3.1e-45	8583
Eubacteriales sp. MGS:0154	phenylacetate	0.24	22.9	1.3e-112	1.78e-109	0.15	13.5	5.63e-41	8583
Eubacteriales sp. MGS:0331	isoursodeoxycholate	-0.24	-22.9	1.41e-112	1.94e-109	-0.11	-9.8	1.04e-22	8583
Lachnospiraceae sp. MGS:0236	X - 17354	0.24	22.9	1.9e-112	2.6e-109	0.07	6.1	8.43e-10	8583
Eubacteriales sp. MGS:0149	L-urobilin	0.24	22.9	2.04e-112	2.8e-109	0.15	14	5.73e-44	8583
Blautia sp. MGS:0416	X - 12816	-0.24	-22.9	2.13e-112	2.91e-109	-0.14	-12.9	1.63e-37	8583
Eubacteriales sp. MGS:0408	X - 17354	0.24	22.9	3.19e-112	4.37e-109	0.11	9.7	3.55e-22	8583
Eubacteriales sp. MGS:0269	X - 12126	0.24	22.9	3.27e-112	4.47e-109	0.12	11.4	1.15e-29	8583
Eubacteriales sp. MGS:0633	p-cresol sulfate	0.24	22.9	3.31e-112	4.52e-109	0.18	17.2	2.52e-65	8583
Flavonifractor plautii MGS:0079	deoxycholic acid 12-sulfate*	0.24	22.8	3.85e-112	5.25e-109	0.17	16.1	3.03e-57	8583
Eubacteriales sp. MGS:0132	cinnamoylglycine	0.24	22.8	4.07e-112	5.56e-109	0.09	8.5	3.09e-17	8583
Eubacteriales sp. MGS:0102	trigonelline (N'-methylnicotinate)	0.24	22.8	4.08e-112	5.57e-109	0.23	21.2	3.81e-97	8583
Eubacteriales sp. MGS:0381	3-phenylpropionate (hydrocinnamate)	0.24	22.8	4.44e-112	6.06e-109	0.1	9.1	7.62e-20	8583
Eubacteriales sp. MGS:0383	p-cresol sulfate	0.24	22.8	4.6e-112	6.26e-109	0.15	14.1	6.7e-45	8583
Eubacteriales sp. MGS:0626	5alpha-androstan-3beta,17alpha-diol disulfate	0.24	22.8	4.85e-112	6.6e-109	0.13	11.7	2.87e-31	8583
Eubacteriales sp. MGS:0136	X - 11843	0.24	22.8	7.15e-112	9.73e-109	0.1	9.2	3.95e-20	8583
Oscillospiraceae sp. MGS:0207	X - 12013	0.24	22.8	8.25e-112	1.12e-108	0.1	9.7	6.18e-22	8583
Eubacteriales sp. MGS:0242	X - 12261	0.24	22.8	8.59e-112	1.17e-108	0.11	10.1	1.06e-23	8583
Eubacteriales sp. MGS:0642	5alpha-androstan-3beta,17alpha-diol disulfate	0.24	22.8	8.75e-112	1.19e-108	0.12	10.9	2.09e-27	8583
Oscillibacter sp. MGS:0245	isoursodeoxycholate	-0.24	-22.8	9.7e-112	1.32e-108	-0.11	-9.8	1.65e-22	8583
Eubacteriales sp. MGS:0408	X - 22509	0.24	22.8	9.86e-112	1.34e-108	0.11	9.8	9.32e-23	8583
Ruminococcus gnavus MGS:0239	X - 11843	-0.24	-22.8	1e-111	1.36e-108	-0.11	-10.1	5.89e-24	8583
Eubacteriales sp. MGS:0744	p-cresol glucuronide*	0.24	22.8	1.06e-111	1.43e-108	0.2	18.3	2.13e-73	8583
Eubacteriales sp. MGS:0477	4-ethylcatechol sulfate	0.24	22.8	1.09e-111	1.48e-108	0.17	15.5	9.51e-54	8583
Eubacteriales sp. MGS:0156	X - 21442	0.24	22.8	1.13e-111	1.53e-108	0.12	11.1	3.24e-28	8583
Eubacteriales sp. MGS:0312	X - 17354	0.24	22.8	1.16e-111	1.56e-108	0.1	9	2.79e-19	8583
Eubacteriales sp. MGS:0069	p-cresol sulfate	0.24	22.8	1.17e-111	1.58e-108	0.16	15.3	6.78e-52	8583
Eubacteriales sp. MGS:0518	5alpha-androstan-3beta,17alpha-diol disulfate	0.24	22.8	1.24e-111	1.68e-108	0.11	10.5	1.67e-25	8583
Eubacteriales sp. MGS:0442	branched chain 14:0 dicarboxylic acid**	0.24	22.8	1.26e-111	1.7e-108	0.12	11.2	9.87e-29	8583
Lachnospiraceae sp. MGS:0236	X - 25503	0.24	22.8	1.31e-111	1.76e-108	0.12	10.9	2.75e-27	8583
Eubacteriales sp. MGS:0338	X - 21752	0.24	22.8	1.32e-111	1.78e-108	0.14	12.9	1.64e-37	8583
Eubacteriales sp. MGS:0226	cinnamoylglycine	0.24	22.8	1.37e-111	1.84e-108	0.1	9.4	4.53e-21	8583
Eubacteriales sp. MGS:0184	5alpha-androstan-3beta,17alpha-diol disulfate	0.24	22.8	1.37e-111	1.84e-108	0.06	5.6	1.94e-08	8583
Eubacteriales sp. MGS:0342	X - 21442	0.24	22.8	1.42e-111	1.91e-108	0.13	12.1	2.1e-33	8583
Firmicutes sp. MGS:0397	3-phenylpropionate (hydrocinnamate)	0.24	22.8	1.46e-111	1.97e-108	0.11	9.8	1.13e-22	8583
Oscillospiraceae sp. MGS:0774	X - 12013	0.24	22.8	1.49e-111	2e-108	0.14	13.3	7.22e-40	8583
Oscillospiraceae sp. MGS:0576	X - 11843	0.24	22.8	1.51e-111	2.02e-108	0.17	16	1.54e-56	8583
Eubacteriales sp. MGS:0100	X - 18901	0.24	22.8	1.71e-111	2.29e-108	0.11	10.4	4.9e-25	8583
Eubacterium sp. MGS:0214	X - 12822	-0.24	-22.8	1.85e-111	2.48e-108	-0.24	-22.7	1.12e-110	8583
Eubacteriales sp. MGS:0226	X - 25503	0.24	22.8	1.91e-111	2.56e-108	0.13	12.3	2.11e-34	8583
Eubacteriales sp. MGS:0345	X - 21442	0.24	22.8	2.05e-111	2.74e-108	0.19	18.1	6.82e-72	8583
Eubacteriales sp. MGS:0249	X - 21752	0.24	22.8	2.13e-111	2.85e-108	0.14	12.5	1.51e-35	8583
Eubacteriales sp. MGS:0352	X - 12216	0.24	22.8	2.64e-111	3.53e-108	0.15	13.6	6.18e-42	8583
Intestinimonas butyriciproducens MGS:0187	X - 12851	0.24	22.8	2.7e-111	3.61e-108	0.24	22.6	3.58e-110	8583
Eubacteriales sp. MGS:0421	3-phenylpropionate (hydrocinnamate)	0.24	22.8	2.75e-111	3.67e-108	0.1	9.1	9.69e-20	8583
Eubacteriales sp. MGS:0118	X - 18901	0.24	22.8	2.81e-111	3.75e-108	0.11	10	1.69e-23	8583
Pseudoflavonifractor sp. An184 MGS:0253	X - 11850	0.24	22.8	2.83e-111	3.77e-108	0.2	18.3	1.36e-73	8583
Eubacteriales sp. MGS:0092	X - 12126	0.24	22.8	2.87e-111	3.82e-108	0.12	11.1	1.32e-28	8583
Eubacteriales sp. MGS:0250	X - 12013	0.24	22.8	2.91e-111	3.88e-108	0.11	10.6	4.89e-26	8583
Veillonella parvula MGS:0220	cholate	0.24	22.8	2.93e-111	3.9e-108	0.25	23.3	1.47e-116	8583
Eubacteriales sp. MGS:0179	X - 12216	0.24	22.8	2.97e-111	3.94e-108	0.07	6.5	7.64e-11	8583
Eubacteriales sp. MGS:0162	X - 12816	0.24	22.7	3.29e-111	4.37e-108	0.1	9.7	4.85e-22	8583
Desulfovibrionales sp. MGS:0266	X - 12261	0.24	22.7	3.73e-111	4.96e-108	0.15	14.3	1.27e-45	8583
Eubacteriales sp. MGS:0269	p-cresol sulfate	0.24	22.7	4.23e-111	5.61e-108	0.15	13.6	1.19e-41	8583
Clostridia sp. MGS:0746	X - 11850	0.24	22.7	4.65e-111	6.16e-108	0.18	17	5.03e-64	8583
Ruminococcus gnavus MGS:0239	X - 21752	-0.24	-22.7	4.83e-111	6.39e-108	-0.13	-12.5	2.03e-35	8583
Eubacteriales sp. MGS:0600	X - 17354	0.24	22.7	5.12e-111	6.78e-108	0.14	12.7	1.01e-36	8583
Eubacteriales sp. MGS:0175	X - 12261	0.24	22.7	6.23e-111	8.24e-108	0.17	16	7.17e-57	8583
Oscillospiraceae sp. MGS:0223	X - 12126	0.24	22.7	6.33e-111	8.37e-108	0.14	12.8	3.14e-37	8583
Eubacteriales sp. MGS:0331	phenylacetylglutamate	0.24	22.7	6.62e-111	8.74e-108	0.18	16.5	3.62e-60	8583
Eubacteriales sp. MGS:0331	X - 15728	0.24	22.7	7.52e-111	9.93e-108	0.09	8.3	1.54e-16	8583
Eubacteriales sp. MGS:0548	X - 12261	0.24	22.7	7.58e-111	1e-107	0.2	18.7	3.86e-76	8583
Eggerthellales sp. MGS:0177	cinnamoylglycine	0.24	22.7	7.8e-111	1.03e-107	0.12	11	9.27e-28	8583
Eubacteriales sp. MGS:0331	X - 18901	0.24	22.7	8.04e-111	1.06e-107	0.11	10	1.66e-23	8583
Eubacteriales sp. MGS:0192	4-ethylcatechol sulfate	0.24	22.7	8.18e-111	1.08e-107	0.18	16.6	3.54e-61	8583
Oscillibacter sp. PEA192 MGS:0021	taurodeoxycholate	0.24	22.7	8.26e-111	1.09e-107	0.22	20.6	2.91e-92	8583
Oscillospiraceae sp. MGS:0207	phenylacetate	0.24	22.7	8.56e-111	1.13e-107	0.15	13.8	1.35e-42	8583
Clostridia sp. MGS:0385	X - 12013	0.24	22.7	8.59e-111	1.13e-107	0.13	12	4.36e-33	8583
Bacteria sp. MGS:0483	p-cresol sulfate	0.24	22.7	9.9e-111	1.3e-107	0.16	14.9	6.79e-50	8583
Clostridia sp. MGS:0385	X - 12261	0.24	22.7	1.04e-110	1.36e-107	0.14	13.1	7.46e-39	8583
Fusicatenibacter saccharivorans MGS:0004	phenylacetylglutamate	-0.24	-22.7	1.13e-110	1.49e-107	-0.22	-20.9	1.05e-94	8583
Eubacteriales sp. MGS:0383	phenylacetylglutamine	0.24	22.7	1.2e-110	1.57e-107	0.15	14.3	1.51e-45	8583
Eubacteriales sp. MGS:0331	X - 21442	0.24	22.7	1.4e-110	1.84e-107	0.11	9.9	5.54e-23	8583
Eubacteriales sp. MGS:0312	3-phenylpropionate (hydrocinnamate)	0.24	22.7	1.4e-110	1.84e-107	0.11	10	2.4e-23	8583
Eubacteriales sp. MGS:0234	3-phenylpropionate (hydrocinnamate)	0.24	22.7	1.44e-110	1.89e-107	0.13	12.2	7.79e-34	8583
Clostridium innocuum MGS:0365	X - 15728	-0.24	-22.7	1.76e-110	2.3e-107	-0.14	-13	5.04e-38	8583
Fusicatenibacter saccharivorans MGS:0004	p-cresol glucuronide*	-0.24	-22.7	1.79e-110	2.34e-107	-0.22	-20.9	1.62e-94	8583
Lachnospiraceae sp. MGS:0233	X - 22509	0.24	22.7	2.18e-110	2.85e-107	0.1	9.6	8.95e-22	8583
Intestinibacter bartlettii MGS:0115	glycolithocholate sulfate*	-0.24	-22.7	2.25e-110	2.93e-107	-0.24	-22.5	3.55e-109	8583
Eubacteriales sp. MGS:0744	X - 12216	0.24	22.7	2.62e-110	3.42e-107	0.13	12.4	5.52e-35	8583
Eubacteriales sp. MGS:0383	branched chain 14:0 dicarboxylic acid**	0.24	22.6	2.98e-110	3.88e-107	0.11	10.5	1.8e-25	8583
Clostridia sp. MGS:0463	X - 17354	0.24	22.6	3.04e-110	3.96e-107	0.12	10.7	2.48e-26	8583
Sellimonas intestinalis MGS:0417	X - 15728	-0.24	-22.6	3.36e-110	4.37e-107	-0.14	-12.7	1.55e-36	8583
Faecalibacterium prausnitzii MGS:0017	phenylacetylglutamate	-0.24	-22.6	3.52e-110	4.58e-107	-0.24	-23.1	9.1e-115	8583
Eggerthella lenta MGS:0225	X - 17354	-0.24	-22.6	3.58e-110	4.65e-107	-0.08	-7.5	5.74e-14	8583
Eubacteriales sp. MGS:0136	X - 22509	0.24	22.6	3.74e-110	4.86e-107	0.06	5.4	7.39e-08	8583
Eubacteriales sp. MGS:0409	X - 17354	0.24	22.6	4.12e-110	5.35e-107	0.1	9.5	3.5e-21	8583
Sellimonas intestinalis MGS:0417	isoursodeoxycholate	0.24	22.6	4.45e-110	5.77e-107	0.15	13.5	3.37e-41	8583
Eubacteriales sp. MGS:0184	X - 23662	-0.24	-22.6	4.5e-110	5.83e-107	-0.13	-12.4	3.38e-35	8583
Clostridium paraputrificum MGS:0793	cholic acid glucuronide	0.24	22.6	4.67e-110	6.05e-107	0.24	22.4	1.48e-107	8583
Eubacteriales sp. MGS:0744	X - 22509	0.24	22.6	5e-110	6.47e-107	0.12	11.1	1.91e-28	8583
Firmicutes sp. MGS:0397	phenylacetylglutamine	0.24	22.6	5.65e-110	7.31e-107	0.17	15.4	4.22e-53	8583
Eubacteriales sp. MGS:0144	X - 11850	0.24	22.6	6.31e-110	8.16e-107	0.16	15	2.45e-50	8583
Anaerostipes caccae MGS:0747	cinnamoylglycine	-0.24	-22.6	6.44e-110	8.33e-107	-0.12	-11.1	2.33e-28	8583
Eubacteriales sp. MGS:0149	X - 18935	0.35	23	7.94e-110	1.03e-106	0.21	13.4	7.56e-40	3811
Eubacteriales sp. MGS:0102	5alpha-androstan-3beta,17alpha-diol disulfate	0.24	22.6	8.35e-110	1.08e-106	0.06	5.5	3.69e-08	8583
Eubacteriales sp. MGS:0376	X - 12261	0.24	22.6	8.87e-110	1.14e-106	0.15	13.8	6.99e-43	8583
Eubacteriales sp. MGS:0270	N-(2-furoyl)glycine	0.24	22.6	9.1e-110	1.17e-106	0.23	22.1	4.93e-105	8583
Eubacteriales sp. MGS:0383	X - 15728	0.24	22.6	9.57e-110	1.23e-106	0.1	9.2	5.49e-20	8583
Oscillospiraceae sp. MGS:0072	1H-indole-7-acetic acid	0.35	23	1e-109	1.29e-106	0.19	12.1	4.35e-33	3811
Flavonifractor plautii MGS:0079	X - 23662	0.24	22.6	1.05e-109	1.35e-106	0.13	12.3	1.4e-34	8583
Eubacteriales sp. MGS:0162	5-hydroxyhexanoate	0.24	22.6	1.09e-109	1.4e-106	0.12	11.4	6.32e-30	8583
Eubacteriales sp. MGS:0069	branched chain 14:0 dicarboxylic acid**	0.24	22.6	1.14e-109	1.47e-106	0.13	12.2	5.13e-34	8583
Clostridia sp. MGS:0272	X - 12261	0.24	22.6	1.15e-109	1.48e-106	0.16	14.5	3.54e-47	8583
Clostridium innocuum MGS:0365	X - 21442	-0.24	-22.6	1.43e-109	1.83e-106	-0.15	-13.9	3.47e-43	8583
Eubacteriales sp. MGS:0215	phenylacetate	0.24	22.6	1.48e-109	1.9e-106	0.15	13.7	4.87e-42	8583
Eubacteriales sp. MGS:0136	X - 12216	0.24	22.6	1.5e-109	1.93e-106	0.08	7.4	1.5e-13	8583
Intestinibacter bartlettii MGS:0115	X - 12851	-0.24	-22.6	1.55e-109	1.98e-106	-0.24	-22.5	5.51e-109	8583
Clostridia sp. MGS:0385	X - 12216	0.24	22.6	1.63e-109	2.09e-106	0.11	10	2.84e-23	8583
Streptococcus salivarius MGS:0071	5alpha-androstan-3beta,17alpha-diol disulfate	-0.24	-22.6	1.79e-109	2.29e-106	-0.18	-16.8	1.63e-62	8583
Flavonifractor plautii MGS:0079	X - 12261	-0.24	-22.6	1.81e-109	2.31e-106	-0.13	-11.9	2.1e-32	8583
Eubacteriales sp. MGS:0154	X - 16124	0.24	22.6	1.82e-109	2.32e-106	0.15	13.7	3.11e-42	8583
Oscillospiraceae sp. MGS:0461	X - 12013	0.24	22.6	2.01e-109	2.56e-106	0.15	13.6	7.37e-42	8583
Oscillospiraceae sp. MGS:0461	X - 12261	0.24	22.6	2.09e-109	2.66e-106	0.16	14.5	5.22e-47	8583
Eubacteriales sp. MGS:0506	isoursodeoxycholate	-0.24	-22.6	2.12e-109	2.7e-106	-0.12	-10.8	6.03e-27	8583
Bacteria sp. MGS:0483	X - 12126	0.24	22.6	2.17e-109	2.76e-106	0.14	12.9	7.24e-38	8583
Eubacteriales sp. MGS:0184	cinnamoylglycine	0.24	22.5	2.32e-109	2.95e-106	0.08	7.8	8.48e-15	8583
Eubacteriales sp. MGS:0235	X - 12216	0.24	22.5	2.4e-109	3.05e-106	0.09	8.1	8.8e-16	8583
Eubacteriales sp. MGS:0419	p-cresol sulfate	0.24	22.5	2.52e-109	3.21e-106	0.18	16.8	2.12e-62	8583
Eubacteriales sp. MGS:0250	isoursodeoxycholate	-0.24	-22.5	2.54e-109	3.23e-106	-0.12	-10.8	7.75e-27	8583
Oscillospiraceae sp. MGS:0384	cinnamoylglycine	0.24	22.5	2.88e-109	3.66e-106	0.11	9.9	8.57e-23	8583
Clostridia sp. MGS:0094	X - 17354	0.24	22.5	2.89e-109	3.67e-106	0.1	9.1	1.55e-19	8583
Eubacteriales sp. MGS:0322	X - 17354	0.24	22.5	2.92e-109	3.71e-106	0.12	10.8	3.13e-27	8583
Oscillospiraceae sp. MGS:0774	X - 12261	0.24	22.5	2.96e-109	3.75e-106	0.15	14	9.16e-44	8583
Clostridia sp. MGS:0463	X - 11850	0.24	22.5	3.46e-109	4.39e-106	0.13	12.5	1.99e-35	8583
Eubacteriales sp. MGS:0163	X - 11850	0.24	22.5	4.22e-109	5.35e-106	0.17	15.6	4.06e-54	8583
Eubacteriales sp. MGS:0087	X - 15728	0.24	22.5	4.59e-109	5.8e-106	0.12	11.5	1.64e-30	8583
Eubacteriales sp. MGS:0468	X - 11850	0.24	22.5	4.85e-109	6.14e-106	0.17	15.7	5.37e-55	8583
Eubacteriales sp. MGS:0312	deoxycholic acid 12-sulfate*	-0.24	-22.5	5.05e-109	6.38e-106	-0.18	-16.5	3.68e-60	8583
Eubacteriales sp. MGS:0345	3-hydroxypyridine sulfate	0.24	22.5	5.9e-109	7.45e-106	0.21	19.6	4.82e-84	8583
Eubacteriales sp. MGS:0349	X - 17354	0.24	22.5	6.08e-109	7.67e-106	0.1	9.3	2.1e-20	8583
Ruminococcus gnavus MGS:0239	X - 21442	-0.24	-22.5	6.09e-109	7.68e-106	-0.12	-11.3	3.66e-29	8583
Eubacteriales sp. MGS:0125	5-hydroxyhexanoate	0.24	22.5	6.68e-109	8.42e-106	0.12	11.2	1.06e-28	8583
Desulfovibrionales sp. MGS:0266	p-cresol sulfate	0.24	22.5	7.01e-109	8.83e-106	0.17	15.8	3e-55	8583
Eubacteriales sp. MGS:0154	X - 21752	0.24	22.5	7.05e-109	8.88e-106	0.11	10.5	2e-25	8583
Eubacteriales sp. MGS:0154	X - 18901	0.24	22.5	9.67e-109	1.22e-105	0.1	9.3	1.48e-20	8583
Intestinibacillus sp. Marseille-P4005 MGS:0168	X - 21442	-0.24	-22.5	1.07e-108	1.34e-105	-0.14	-12.9	5.56e-38	8583
Clostridium symbiosum MGS:0370	3-phenylpropionate (hydrocinnamate)	-0.24	-22.5	1.11e-108	1.39e-105	-0.12	-11	3.74e-28	8583
Clostridia sp. MGS:0094	X - 22509	0.24	22.5	1.23e-108	1.55e-105	0.1	9.2	4.9e-20	8583
Eubacterium sp. AF16-48 MGS:0219	X - 11850	0.24	22.5	1.34e-108	1.68e-105	0.12	11.2	3.98e-29	8583
Oscillospiraceae sp. MGS:0774	X - 12216	0.24	22.5	1.62e-108	2.03e-105	0.12	11.3	2.6e-29	8583
Eubacteriales sp. MGS:0305	cinnamoylglycine	0.24	22.5	1.63e-108	2.04e-105	0.08	7.8	6.9e-15	8583
Eubacteriales sp. MGS:0289	X - 21442	0.24	22.5	1.69e-108	2.12e-105	0.15	13.9	1.38e-43	8583
Eubacteriales sp. MGS:0161	X - 12216	0.24	22.5	1.71e-108	2.14e-105	0.09	8.1	5.71e-16	8583
Eubacteriales sp. MGS:0442	X - 15728	0.24	22.5	1.8e-108	2.25e-105	0.1	9.6	7.55e-22	8583
Eubacteriales sp. MGS:0352	5alpha-androstan-3beta,17alpha-diol disulfate	0.24	22.4	2.24e-108	2.8e-105	0.12	11.5	3e-30	8583
Anaerostipes hadrus MGS:0003	3-phenylpropionate (hydrocinnamate)	-0.24	-22.4	2.59e-108	3.24e-105	-0.19	-17.3	4.81e-66	8583
Clostridium disporicum MGS:0222	X - 12411	0.24	22.4	2.65e-108	3.32e-105	0.23	22	1.48e-104	8583
Eubacteriales sp. MGS:0102	X - 23655	0.24	22.4	2.72e-108	3.39e-105	0.2	18.9	7.24e-78	8583
Eubacteriales sp. MGS:0151	cinnamoylglycine	0.24	22.4	2.75e-108	3.43e-105	0.09	8.6	7.98e-18	8583
Oscillospiraceae sp. MGS:0142	1,3-dimethylurate	0.24	22.4	2.78e-108	3.47e-105	0.23	21.4	5.56e-99	8583
Eubacteriales sp. MGS:0113	4-hydroxycoumarin	0.24	22.4	2.8e-108	3.48e-105	0.12	11	4.34e-28	8583
Clostridia sp. MGS:0094	5alpha-androstan-3beta,17alpha-diol disulfate	0.24	22.4	2.84e-108	3.53e-105	0.09	8.1	6.46e-16	8583
Eubacterium sp. AF16-48 MGS:0219	X - 22509	0.24	22.4	2.89e-108	3.6e-105	0.1	9.2	6.79e-20	8583
Clostridium sp. AT4 MGS:0347	branched chain 14:0 dicarboxylic acid**	-0.24	-22.4	3.14e-108	3.91e-105	-0.14	-12.9	7.16e-38	8583
Enterocloster citroniae MGS:0285	X - 22509	-0.24	-22.4	3.33e-108	4.14e-105	-0.11	-10.6	7.31e-26	8583
Ruminococcus gnavus MGS:0239	indolepropionate	-0.24	-22.4	3.35e-108	4.16e-105	-0.17	-16	8.48e-57	8583
Eubacteriales sp. MGS:0149	phenylacetylcarnitine	0.24	22.4	3.47e-108	4.31e-105	0.19	18.2	1.8e-72	8583
Enterocloster citroniae MGS:0285	deoxycholate	0.24	22.4	3.52e-108	4.37e-105	0.18	17	9.41e-64	8583
Eubacteriales sp. MGS:0069	X - 12013	0.24	22.4	3.58e-108	4.44e-105	0.13	11.7	2.18e-31	8583
Eubacteriales sp. MGS:0249	X - 15728	0.24	22.4	4.32e-108	5.35e-105	0.11	9.7	3.06e-22	8583
Oscillospiraceae sp. MGS:0384	3-phenylpropionate (hydrocinnamate)	0.24	22.4	4.72e-108	5.84e-105	0.11	9.7	3.62e-22	8583
Desulfovibrionales sp. MGS:0266	X - 22509	0.24	22.4	5.02e-108	6.21e-105	0.11	10	2.91e-23	8583
Oscillospiraceae sp. MGS:0774	X - 11843	0.24	22.4	5.17e-108	6.39e-105	0.13	12.3	2.59e-34	8583
Eubacteriales sp. MGS:0653	cinnamoylglycine	0.24	22.4	5.87e-108	7.25e-105	0.1	9	2.33e-19	8583
Eubacteriales sp. MGS:0162	11beta-hydroxyetiocholanolone glucuronide*	0.24	22.4	6.2e-108	7.66e-105	0.11	10.4	2.51e-25	8583
Lachnospiraceae sp. MGS:0180	X - 12013	0.24	22.4	6.52e-108	8.05e-105	0.08	7.7	1.47e-14	8583
Eubacteriales sp. MGS:0342	X - 12013	0.24	22.4	7e-108	8.64e-105	0.12	11.1	3.23e-28	8583
Eubacteriales sp. MGS:0162	ursodeoxycholate	-0.24	-22.4	7.04e-108	8.68e-105	-0.12	-11.4	5.69e-30	8583
Eubacteriales sp. MGS:0744	X - 17354	0.24	22.4	7.19e-108	8.86e-105	0.12	10.7	1.85e-26	8583
Eubacteriales sp. MGS:0175	X - 23655	0.24	22.4	8.32e-108	1.02e-104	0.21	19.7	2.22e-84	8583
Oscillibacter sp. PEA192 MGS:0021	isoursodeoxycholate	0.24	22.4	9.04e-108	1.11e-104	0.19	17.4	1.41e-66	8583
Eubacteriales sp. MGS:0151	X - 17354	0.24	22.4	9.6e-108	1.18e-104	0.08	7.3	2.97e-13	8583
Eubacteriales sp. MGS:0192	X - 17354	0.24	22.4	9.84e-108	1.21e-104	0.12	11.5	2.89e-30	8583
Eubacteriales sp. MGS:0178	X - 12126	0.24	22.4	1.05e-107	1.28e-104	0.16	14.5	5.42e-47	8583
Anaerotruncus colihominis MGS:0307	taurodeoxycholate	0.24	22.4	1.09e-107	1.34e-104	0.21	19.4	5.21e-82	8583
Eubacteriales sp. MGS:0235	X - 11850	0.24	22.4	1.12e-107	1.38e-104	0.09	8.6	1.27e-17	8583
Intestinibacter sp. MGS:0194	X - 12851	-0.24	-22.4	1.17e-107	1.44e-104	-0.24	-22.9	9.27e-113	8583
Eubacteriales sp. MGS:0376	5-hydroxyhexanoate	0.24	22.4	1.29e-107	1.58e-104	0.16	14.5	5.7e-47	8583
Eubacteriales sp. MGS:0242	phenylacetylglutamine	0.24	22.4	1.41e-107	1.73e-104	0.14	12.9	1.24e-37	8583
Eubacteriales sp. MGS:0145	5-acetylamino-6-amino-3-methyluracil	0.24	22.4	1.52e-107	1.86e-104	0.23	21.9	3.05e-103	8582
Clostridium sp. AT4 MGS:0347	5alpha-androstan-3beta,17alpha-diol disulfate	-0.24	-22.3	1.62e-107	1.98e-104	-0.09	-8.3	8.33e-17	8583
Oscillospiraceae sp. MGS:0060	X - 15728	0.24	22.3	1.66e-107	2.02e-104	0.1	9.2	2.94e-20	8583
Eubacteriales sp. MGS:0196	X - 12261	0.24	22.3	1.66e-107	2.02e-104	0.12	11.2	9.07e-29	8583
Eubacteriales sp. MGS:0305	X - 21752	0.24	22.3	1.9e-107	2.32e-104	0.13	12.2	5.78e-34	8583
Oscillospiraceae sp. MGS:0429	p-cresol glucuronide*	0.24	22.3	1.96e-107	2.39e-104	0.18	17.1	1.96e-64	8583
Eubacteriales sp. MGS:0175	X - 12013	0.24	22.3	2.15e-107	2.62e-104	0.16	14.9	8.66e-50	8583
Eubacteriales sp. MGS:0291	X - 12261	0.24	22.3	2.45e-107	2.98e-104	0.15	14.2	3.91e-45	8583
Eubacteriales sp. MGS:0418	X - 17354	0.24	22.3	2.58e-107	3.14e-104	0.11	10.5	1.62e-25	8583
Eubacteriales sp. MGS:0158	5-hydroxyhexanoate	0.24	22.3	3.05e-107	3.71e-104	0.17	15.6	5.85e-54	8583
Lachnospiraceae sp. MGS:0180	X - 18901	0.24	22.3	3.15e-107	3.83e-104	0.09	8.6	1.18e-17	8583
Oscillibacter sp. MGS:0245	X - 12013	0.24	22.3	3.28e-107	3.99e-104	0.1	8.8	2.02e-18	8583
Eubacteriales sp. MGS:0215	X - 12816	0.24	22.3	3.6e-107	4.37e-104	0.11	10.2	2.37e-24	8583
Oscillospiraceae sp. MGS:0437	X - 22509	0.24	22.3	3.83e-107	4.65e-104	0.08	7	3.27e-12	8583
Streptococcus parasanguinis MGS:0117	5alpha-androstan-3beta,17alpha-diol disulfate	-0.24	-22.3	4.08e-107	4.96e-104	-0.18	-16.9	5.88e-63	8583
Eubacteriales sp. MGS:0226	isoursodeoxycholate	-0.24	-22.3	4.11e-107	4.99e-104	-0.13	-11.9	2.73e-32	8583
Eubacteriales sp. MGS:0085	11beta-hydroxyetiocholanolone glucuronide*	0.24	22.3	4.23e-107	5.12e-104	0.14	13.1	8.14e-39	8583
Firmicutes sp. MGS:0301	5alpha-androstan-3beta,17alpha-diol disulfate	0.24	22.3	5.11e-107	6.19e-104	0.13	12	4.33e-33	8583
Firmicutes sp. MGS:0397	X - 11850	0.24	22.3	5.33e-107	6.45e-104	0.11	10.5	9.08e-26	8583
Clostridia sp. MGS:0385	3-phenylpropionate (hydrocinnamate)	0.24	22.3	5.43e-107	6.58e-104	0.1	9	3.17e-19	8583
Intestinibacillus sp. Marseille-P4005 MGS:0168	X - 12013	-0.24	-22.3	6.25e-107	7.55e-104	-0.13	-12.2	4.75e-34	8583
Clostridia sp. MGS:0385	X - 12816	0.24	22.3	7.48e-107	9.04e-104	0.13	12.4	7.88e-35	8583
Eubacteriales sp. MGS:0790	5alpha-androstan-3beta,17alpha-diol disulfate	0.24	22.3	7.72e-107	9.32e-104	0.14	13.3	3.92e-40	8583
Clostridia sp. MGS:0276	phenylacetate	0.24	22.3	1.1e-106	1.33e-103	0.16	15.1	7.18e-51	8583
Eubacteriales sp. MGS:0113	X - 21752	0.24	22.2	1.57e-106	1.89e-103	0.11	10	1.9e-23	8583
Clostridia sp. MGS:0276	X - 21442	0.24	22.2	1.58e-106	1.9e-103	0.14	12.6	6.73e-36	8583
Eubacteriales sp. MGS:0118	X - 21442	0.24	22.2	1.68e-106	2.03e-103	0.1	9.3	1.17e-20	8583
Oscillospiraceae sp. MGS:0060	glycoursodeoxycholic acid sulfate (1)	-0.24	-22.2	1.87e-106	2.26e-103	-0.15	-13.6	1.67e-41	8583
Eubacteriales sp. MGS:0342	isoursodeoxycholate	-0.24	-22.2	2.04e-106	2.45e-103	-0.12	-11.2	3.8e-29	8583
Eubacteriales sp. MGS:0092	1H-indole-7-acetic acid	0.35	22.6	2.13e-106	2.56e-103	0.2	12.7	2.96e-36	3811
Oscillospiraceae sp. MGS:0210	isoursodeoxycholate	-0.24	-22.2	2.15e-106	2.58e-103	-0.14	-12.9	6.45e-38	8583
Eubacteriales sp. MGS:0144	X - 11843	0.24	22.2	2.24e-106	2.69e-103	0.16	15	5.76e-50	8583
Clostridia sp. MGS:0368	p-cresol glucuronide*	0.24	22.2	2.36e-106	2.83e-103	0.18	16.9	2.72e-63	8583
Firmicutes sp. MGS:0398	cinnamoylglycine	0.24	22.2	2.61e-106	3.14e-103	0.1	9.6	6.66e-22	8583
Eubacteriales sp. MGS:0192	X - 12216	0.24	22.2	2.62e-106	3.15e-103	0.14	12.6	3.49e-36	8583
Eubacteriales sp. MGS:0962	X - 12216	0.24	22.2	2.67e-106	3.2e-103	0.13	12.2	5.63e-34	8583
Eubacteriales sp. MGS:0149	ursodeoxycholate	-0.24	-22.2	2.78e-106	3.33e-103	-0.11	-10.1	1.06e-23	8583
Eubacteriales sp. MGS:0145	1,3-dimethylurate	0.24	22.2	2.83e-106	3.39e-103	0.23	21.3	2.32e-98	8583
Ruminococcus torques MGS:0088	deoxycholic acid 12-sulfate*	0.24	22.2	3.09e-106	3.7e-103	0.21	19.2	1.12e-80	8583
Eubacteriales sp. MGS:0069	5alpha-androstan-3beta,17alpha-diol disulfate	0.24	22.2	3.1e-106	3.71e-103	0.07	6.7	1.76e-11	8583
Lachnospiraceae sp. MGS:0399	X - 17354	0.24	22.2	3.1e-106	3.71e-103	0.09	8.1	5.93e-16	8583
Oscillospiraceae sp. MGS:0739	X - 12816	0.24	22.2	3.17e-106	3.79e-103	0.14	13.4	9.2e-41	8583
Oscillospiraceae sp. MGS:0207	phenylacetylglutamine	0.24	22.2	3.37e-106	4.02e-103	0.14	13.4	2.06e-40	8583
Eubacteriales sp. MGS:0291	X - 17354	0.24	22.2	3.39e-106	4.05e-103	0.11	10.1	4.61e-24	8583
Eubacteriales sp. MGS:0331	p-cresol glucuronide*	0.24	22.2	3.66e-106	4.36e-103	0.17	15.9	3.36e-56	8583
Eubacteriales sp. MGS:0188	5alpha-androstan-3beta,17alpha-diol disulfate	0.24	22.2	4.33e-106	5.16e-103	0.05	4.9	9e-07	8583
Mediterraneibacter glycyrrhizinilyticus MGS:0314	deoxycholate	0.24	22.2	4.43e-106	5.27e-103	0.18	16.7	1.39e-61	8583
Eubacteriales sp. MGS:0136	L-urobilin	0.24	22.2	5.19e-106	6.17e-103	0.16	14.6	9.9e-48	8583
Eubacteriales sp. MGS:0179	X - 18901	0.24	22.2	5.57e-106	6.62e-103	0.1	9.4	8.55e-21	8583
Eubacteriales sp. MGS:0652	5alpha-androstan-3beta,17alpha-diol disulfate	0.23	22.2	6.47e-106	7.69e-103	0.13	12.3	1.16e-34	8583
Clostridia sp. MGS:0276	3-phenylpropionate (hydrocinnamate)	0.23	22.2	7.04e-106	8.37e-103	0.1	9.5	2.48e-21	8583
Eubacteriales sp. MGS:0092	phenylacetylglutamate	0.23	22.2	7.12e-106	8.46e-103	0.17	15.9	3.51e-56	8583
Blautia massiliensis MGS:0023	X - 17354	-0.23	-22.2	7.31e-106	8.68e-103	-0.17	-15.6	3.81e-54	8583
Eubacteriales sp. MGS:0145	X - 21442	0.23	22.2	7.37e-106	8.73e-103	0.21	19.9	7.7e-86	8583
Eubacteriales sp. MGS:0132	X - 22509	0.23	22.2	8.45e-106	1e-102	0.07	6.6	3.66e-11	8583
Eubacteriales sp. MGS:0439	3-phenylpropionate (hydrocinnamate)	0.23	22.2	8.57e-106	1.02e-102	0.1	9	2.91e-19	8583
Eubacteriales sp. MGS:0192	p-cresol glucuronide*	0.23	22.2	8.76e-106	1.04e-102	0.19	17.9	3.97e-70	8583
Clostridium sp. TM06-18 MGS:0048	phenylacetate	-0.23	-22.2	1.01e-105	1.19e-102	-0.22	-20.8	1.12e-93	8583
Eubacteriales sp. MGS:0100	X - 11850	0.23	22.1	1.14e-105	1.35e-102	0.08	7.1	1.82e-12	8583
Mediterraneibacter glycyrrhizinilyticus MGS:0314	X - 12816	-0.23	-22.1	1.19e-105	1.41e-102	-0.15	-13.6	7.28e-42	8583
Oscillospiraceae sp. MGS:0142	2,3-dihydroxypyridine	0.23	22.1	1.25e-105	1.48e-102	0.23	21.4	1.22e-98	8583
Eubacteriales sp. MGS:0359	X - 11843	0.23	22.1	1.28e-105	1.51e-102	0.19	17.9	3.71e-70	8583
Eubacteriales sp. MGS:0151	isoursodeoxycholate	-0.23	-22.1	1.39e-105	1.64e-102	-0.12	-11.4	8.44e-30	8583
Eubacteriales sp. MGS:0196	branched chain 14:0 dicarboxylic acid**	0.23	22.1	1.92e-105	2.26e-102	0.11	10	1.83e-23	8583
Eubacteriales sp. MGS:0188	X - 17354	0.23	22.1	1.93e-105	2.27e-102	0.06	5.9	3.6e-09	8583
Eubacteriales sp. MGS:0653	X - 12261	0.23	22.1	1.95e-105	2.3e-102	0.13	12.4	3.59e-35	8583
Eubacteriales sp. MGS:0193	X - 11843	0.23	22.1	2.01e-105	2.37e-102	0.14	13.1	6.08e-39	8583
Eubacteriales sp. MGS:0322	X - 22509	0.23	22.1	2.16e-105	2.54e-102	0.11	10.6	6.99e-26	8583
Eubacteriales sp. MGS:0102	4-ethylcatechol sulfate	0.23	22.1	2.69e-105	3.16e-102	0.15	13.7	5.06e-42	8583
Eubacteriales sp. MGS:0249	branched chain 14:0 dicarboxylic acid**	0.23	22.1	2.72e-105	3.19e-102	0.11	10.5	8.95e-26	8583
Eubacteriales sp. MGS:0264	5alpha-androstan-3beta,17alpha-diol disulfate	0.23	22.1	2.78e-105	3.27e-102	0.08	7.7	1.56e-14	8583
Flavonifractor plautii MGS:0079	beta-cryptoxanthin	-0.23	-22.1	2.91e-105	3.41e-102	-0.15	-14	4.1e-44	8583
Eubacteriales sp. MGS:0439	3-hydroxy-2-methylpyridine sulfate	0.23	22.1	3.15e-105	3.7e-102	0.19	17.4	6.83e-67	8583
Anaerotruncus colihominis MGS:0307	deoxycholate	0.23	22.1	3.29e-105	3.85e-102	0.18	17	8.94e-64	8583
Eubacteriales sp. MGS:0322	carotene diol (1)	0.23	22.1	3.78e-105	4.43e-102	0.17	15.5	9.95e-54	8583
Eubacteriales sp. MGS:0154	phenylacetylglutamine	0.23	22.1	3.8e-105	4.45e-102	0.14	12.8	6.32e-37	8583
Oscillospiraceae sp. MGS:0944	X - 11843	0.23	22.1	3.96e-105	4.63e-102	0.15	13.5	2.58e-41	8583
Oscillospiraceae sp. MGS:0223	X - 18901	0.23	22.1	3.97e-105	4.64e-102	0.12	11.3	1.29e-29	8583
Eubacteriales sp. MGS:0418	X - 11850	0.23	22.1	4.35e-105	5.09e-102	0.13	12.1	1.31e-33	8583
Enterocloster citroniae MGS:0285	hippurate	-0.23	-22.1	4.58e-105	5.35e-102	-0.17	-15.8	2.12e-55	8583
Anaerotruncus colihominis MGS:0307	glycodeoxycholate 3-sulfate	0.23	22.1	4.72e-105	5.51e-102	0.2	18.5	1.02e-74	8583
Mediterraneibacter glycyrrhizinilyticus MGS:0314	X - 21442	-0.23	-22.1	4.83e-105	5.64e-102	-0.14	-13.4	2.28e-40	8583
Flavonifractor plautii MGS:0079	X - 16124	-0.23	-22.1	5e-105	5.83e-102	-0.15	-14.3	5.41e-46	8583
Eubacteriales sp. MGS:0510	X - 11843	0.23	22.1	5.58e-105	6.51e-102	0.18	16.7	1.73e-61	8583
Haemophilus parainfluenzae MGS:0181	cholate	0.23	22.1	5.66e-105	6.59e-102	0.23	21.4	5.2e-99	8583
Clostridium sp. AT4 MGS:0347	phenol sulfate	0.23	22.1	5.78e-105	6.73e-102	0.18	16.5	2.03e-60	8583
Eubacteriales sp. MGS:0468	X - 11843	0.23	22.1	6.24e-105	7.26e-102	0.17	15.6	7.28e-54	8583
Eubacteriales sp. MGS:0270	1-methylurate	0.23	22.1	7.99e-105	9.29e-102	0.23	21.3	1.6e-98	8583
Bacteroidales sp. MGS:0147	X - 11843	0.23	22	8.82e-105	1.02e-101	0.15	13.7	2.43e-42	8583
Eubacteriales sp. MGS:0857	X - 12216	0.23	22	9.12e-105	1.06e-101	0.14	12.9	7.14e-38	8583
Oscillospiraceae sp. MGS:0576	X - 12013	0.23	22	9.12e-105	1.06e-101	0.17	15.6	7.53e-54	8583
Eubacteriales sp. MGS:0711	X - 12013	0.23	22	1.01e-104	1.17e-101	0.16	14.7	4.17e-48	8583
Eubacteriales sp. MGS:0242	beta-cryptoxanthin	0.23	22	1.07e-104	1.24e-101	0.14	12.5	1.34e-35	8583
Eubacteriales sp. MGS:0161	branched chain 14:0 dicarboxylic acid**	0.23	22	1.12e-104	1.3e-101	0.11	10.3	9.9e-25	8583
Massilistercora timonensis MGS:0458	X - 12261	0.23	22	1.35e-104	1.56e-101	0.16	15.2	2.35e-51	8583
Eubacteriales sp. MGS:0242	11beta-hydroxyetiocholanolone glucuronide*	0.23	22	1.43e-104	1.65e-101	0.11	9.9	4.56e-23	8583
Oscillospiraceae sp. MGS:0060	phenylacetate	0.23	22	1.47e-104	1.7e-101	0.15	13.5	2.43e-41	8583
Eggerthellales sp. MGS:0177	X - 12216	0.23	22	1.48e-104	1.71e-101	0.12	10.8	5.03e-27	8583
Mediterraneibacter glycyrrhizinilyticus MGS:0314	phenol sulfate	0.23	22	1.87e-104	2.16e-101	0.18	16.8	3.55e-62	8583
Eubacteriales sp. MGS:0329	X - 12816	0.23	22	1.92e-104	2.22e-101	0.15	13.5	8.02e-41	8583
Oscillospiraceae sp. MGS:0142	5-acetylamino-6-amino-3-methyluracil	0.23	22	2.17e-104	2.51e-101	0.23	21.5	1.37e-99	8582
Eubacteriales sp. MGS:0125	hippurate	0.23	22	2.3e-104	2.65e-101	0.13	12.5	2.41e-35	8583
Eubacteriales sp. MGS:0331	X - 23662	-0.23	-22	2.42e-104	2.79e-101	-0.11	-10.3	9.94e-25	8583
Oscillibacter sp. MGS:0243	4-ethylcatechol sulfate	0.23	22	2.46e-104	2.83e-101	0.2	18.5	5.31e-75	8583
Eubacteriales sp. MGS:0144	3-phenylpropionate (hydrocinnamate)	0.23	22	2.58e-104	2.98e-101	0.15	13.7	4.86e-42	8583
Eubacteriales sp. MGS:0547	p-cresol sulfate	0.23	22	3.06e-104	3.53e-101	0.18	16.7	2.64e-61	8583
Eubacteriales sp. MGS:0264	3-phenylpropionate (hydrocinnamate)	0.23	22	3.31e-104	3.81e-101	0.1	9.5	2.41e-21	8583
Firmicutes sp. MGS:0397	phenylacetate	0.23	22	3.39e-104	3.9e-101	0.16	14.6	5.93e-48	8583
Oscillospiraceae sp. MGS:0072	glycoursodeoxycholate	-0.23	-22	3.97e-104	4.56e-101	-0.16	-14.4	1.42e-46	8583
Eubacteriales sp. MGS:0269	isoursodeoxycholate	-0.23	-22	4.04e-104	4.64e-101	-0.1	-9	2.23e-19	8583
Clostridia sp. MGS:0463	X - 12216	0.23	22	4.08e-104	4.69e-101	0.12	11.4	6.21e-30	8583
Clostridia sp. MGS:0140	X - 21442	0.23	22	4.12e-104	4.73e-101	0.09	8.2	3.53e-16	8583
Oscillospiraceae sp. MGS:0576	4-ethylcatechol sulfate	0.23	22	4.32e-104	4.96e-101	0.18	17.1	2.47e-64	8583
Eubacteriales sp. MGS:0369	5alpha-androstan-3beta,17alpha-diol disulfate	0.23	22	4.38e-104	5.02e-101	0.12	11.5	2.6e-30	8583
Eubacterium sp. AM49-13BH MGS:0251	deoxycholate	-0.23	-22	4.95e-104	5.67e-101	-0.19	-17.5	2.56e-67	8583
Eubacteriales sp. MGS:0288	X - 17354	0.23	22	5.91e-104	6.76e-101	0.1	9.4	8.35e-21	8583
Dorea sp. AF36-15AT MGS:0052	isoursodeoxycholate	0.23	21.9	6.86e-104	7.84e-101	0.21	19.4	3.77e-82	8583
Eubacteriales sp. MGS:0447	5alpha-androstan-3beta,17alpha-diol disulfate	0.23	21.9	7.1e-104	8.11e-101	0.11	10.5	8.66e-26	8583
Eubacteriales sp. MGS:0345	X - 24811	0.23	21.9	7.24e-104	8.27e-101	0.21	20.1	1.16e-87	8583
Eubacteriales sp. MGS:0211	X - 23997	0.23	21.9	7.45e-104	8.51e-101	0.18	16.5	4.77e-60	8583
Eubacteriales sp. MGS:0211	5alpha-androstan-3beta,17alpha-diol disulfate	0.23	21.9	8.46e-104	9.65e-101	0.1	9.3	2.68e-20	8583
Eubacteriales sp. MGS:0084	X - 15728	0.23	21.9	8.54e-104	9.74e-101	0.09	8.6	1.07e-17	8583
Clostridia sp. MGS:0140	phenylacetylcarnitine	0.23	21.9	1.05e-103	1.2e-100	0.19	17.7	1.17e-68	8583
Eubacteriales sp. MGS:0284	X - 21442	0.23	21.9	1.14e-103	1.29e-100	0.1	9.1	1.27e-19	8583
Lachnospiraceae sp. MGS:0180	11beta-hydroxyetiocholanolone glucuronide*	0.23	21.9	1.14e-103	1.3e-100	0.1	9.6	1.39e-21	8583
Eubacteriales sp. MGS:0215	X - 12126	0.23	21.9	1.26e-103	1.44e-100	0.11	10.5	1.15e-25	8583
Clostridia sp. MGS:0898	X - 12261	0.23	21.9	1.3e-103	1.48e-100	0.18	17	1.66e-63	8583
Clostridia sp. MGS:0276	cinnamoylglycine	0.23	21.9	1.47e-103	1.67e-100	0.1	9.2	3.32e-20	8583
Eubacteriales sp. MGS:0551	5alpha-androstan-3beta,17alpha-diol disulfate	0.23	21.9	1.52e-103	1.73e-100	0.11	10.5	1.03e-25	8583
Pseudoflavonifractor sp. An184 MGS:0253	X - 11843	0.23	21.9	1.62e-103	1.84e-100	0.19	17.6	3.64e-68	8583
Lachnospiraceae sp. MGS:0127	beta-cryptoxanthin	0.23	21.9	1.72e-103	1.95e-100	0.16	15.3	2.05e-52	8583
Eubacteriales sp. MGS:0100	X - 11843	0.23	21.9	1.8e-103	2.04e-100	0.08	7.6	2.96e-14	8583
Intestinimonas massiliensis MGS:0198	cinnamoylglycine	0.23	21.9	1.88e-103	2.13e-100	0.09	8.6	7.16e-18	8583
Oscillospiraceae sp. MGS:0576	X - 12261	0.23	21.9	1.93e-103	2.19e-100	0.17	16	1.11e-56	8583
Oscillospiraceae sp. MGS:0388	p-cresol sulfate	0.23	21.9	1.99e-103	2.25e-100	0.16	14.9	6.8e-50	8583
Cloacibacillus evryensis MGS:0566	X - 12216	0.23	21.9	2.01e-103	2.27e-100	0.15	13.5	4.85e-41	8583
Clostridium symbiosum MGS:0370	X - 15728	-0.23	-21.9	2.06e-103	2.32e-100	-0.13	-12	4.07e-33	8583
Desulfovibrionales sp. MGS:0266	5-hydroxyhexanoate	0.23	21.9	2.1e-103	2.37e-100	0.15	14.3	1.4e-45	8583
Clostridia sp. MGS:0368	X - 12126	0.23	21.9	2.41e-103	2.72e-100	0.14	12.5	1.36e-35	8583
Eubacteriales sp. MGS:0125	glycoursodeoxycholic acid sulfate (1)	-0.23	-21.9	2.42e-103	2.73e-100	-0.13	-11.9	3.76e-32	8583
Blautia sp. MGS:0416	X - 25503	-0.23	-21.9	2.45e-103	2.77e-100	-0.12	-11.2	4.31e-29	8583
Eubacteriales sp. MGS:0450	5alpha-androstan-3beta,17alpha-diol disulfate	0.23	21.9	2.79e-103	3.15e-100	0.11	10.1	1.03e-23	8583
Clostridia sp. MGS:0140	ursodeoxycholate	-0.23	-21.9	2.84e-103	3.2e-100	-0.11	-10.6	3.56e-26	8583
Clostridia sp. MGS:0140	X - 12816	0.23	21.9	3.81e-103	4.29e-100	0.09	8.4	5.71e-17	8583
Intestinimonas massiliensis MGS:0198	ursodeoxycholate	-0.23	-21.9	3.84e-103	4.32e-100	-0.15	-13.5	7.46e-41	8583
Eubacteriales sp. MGS:0069	glycoursodeoxycholic acid sulfate (1)	-0.23	-21.9	3.96e-103	4.46e-100	-0.15	-14.2	3.76e-45	8583
Eubacteriales sp. MGS:0600	X - 22509	0.23	21.9	4.46e-103	5.02e-100	0.13	11.9	1.72e-32	8583
Blautia obeum MGS:0001	X - 12126	-0.23	-21.9	4.76e-103	5.35e-100	-0.14	-13.1	4.37e-39	8583
Eubacteriales sp. MGS:0120	branched chain 14:0 dicarboxylic acid**	0.23	21.9	5.29e-103	5.95e-100	0.09	8.2	1.97e-16	8583
Eubacteriales sp. MGS:0197	X - 21752	0.23	21.8	5.59e-103	6.27e-100	0.1	9.6	1.12e-21	8583
Blautia producta MGS:0619	cinnamoylglycine	-0.23	-21.8	6.54e-103	7.34e-100	-0.11	-10.3	1.08e-24	8583
Clostridia sp. MGS:0724	5alpha-androstan-3beta,17alpha-diol disulfate	0.23	21.8	6.74e-103	7.55e-100	0.1	9.5	2.41e-21	8583
Adlercreutzia equolifaciens subsp. celatus MGS:0051	X - 16124	-0.23	-21.8	6.77e-103	7.59e-100	-0.24	-22.5	1.13e-108	8583
Eubacteriales sp. MGS:0516	X - 23997	0.23	21.8	7.4e-103	8.28e-100	0.17	16.1	1.34e-57	8583
Intestinibacter bartlettii MGS:0115	taurolithocholate 3-sulfate	-0.23	-21.8	8.16e-103	9.14e-100	-0.23	-21.7	1.83e-101	8583
Faecalibacterium prausnitzii MGS:0010	phenylacetylglutamate	-0.23	-21.8	8.95e-103	1e-99	-0.24	-22.7	6.92e-111	8583
Eubacteriales sp. MGS:0125	4-hydroxycoumarin	0.23	21.8	9.83e-103	1.1e-99	0.11	10.2	3.66e-24	8583
Alistipes senegalensis MGS:0141	X - 17354	0.23	21.8	1.04e-102	1.17e-99	0.08	7.8	5.94e-15	8583
Eubacteriales sp. MGS:0568	5alpha-androstan-3beta,17alpha-diol disulfate	0.23	21.8	1.1e-102	1.23e-99	0.1	9.3	1.37e-20	8583
Eubacteriales sp. MGS:0149	5alpha-pregnan-3beta,20alpha-diol monosulfate (2)	0.23	21.8	1.11e-102	1.24e-99	0.13	12.1	2.55e-33	8583
Intestinibacillus sp. Marseille-P4005 MGS:0168	X - 11843	-0.23	-21.8	1.15e-102	1.28e-99	-0.12	-11.1	3.03e-28	8583
Parolsenella catena MGS:0499	X - 16124	0.23	21.8	1.16e-102	1.3e-99	0.22	20.4	2.86e-90	8583
Methanobrevibacter smithii MGS:0152	X - 25503	0.23	21.8	1.23e-102	1.37e-99	0.1	9.4	9.34e-21	8583
Eubacteriales sp. MGS:0100	4-hydroxycoumarin	0.23	21.8	1.28e-102	1.42e-99	0.12	11.1	3.19e-28	8583
Eubacteriales sp. MGS:0329	cinnamoylglycine	0.23	21.8	1.6e-102	1.78e-99	0.11	10.4	2.84e-25	8583
Eubacteriales sp. MGS:0154	X - 12816	0.23	21.8	1.69e-102	1.88e-99	0.1	8.8	2.18e-18	8583
Clostridium phoceensis MGS:0014	X - 23639	0.23	21.8	1.72e-102	1.92e-99	0.23	22.1	4.77e-105	8583
Oscillospiraceae sp. MGS:0739	X - 12216	0.23	21.8	1.74e-102	1.93e-99	0.12	10.7	1.82e-26	8583
Eggerthella lenta MGS:0225	X - 22509	-0.23	-21.8	1.78e-102	1.98e-99	-0.07	-6.8	9.88e-12	8583
Oscillospiraceae sp. MGS:0437	X - 15728	0.23	21.8	1.81e-102	2.01e-99	0.1	9.6	1.11e-21	8583
Eubacteriales sp. MGS:0652	p-cresol sulfate	0.23	21.8	1.85e-102	2.05e-99	0.18	16.6	1e-60	8583
Eubacteriales sp. MGS:0421	cinnamoylglycine	0.23	21.8	1.9e-102	2.11e-99	0.09	8.1	9.2e-16	8583
Bacteria sp. MGS:0483	X - 15728	0.23	21.8	1.96e-102	2.18e-99	0.11	10	2.03e-23	8583
Eubacteriales sp. MGS:0506	branched chain 14:0 dicarboxylic acid**	0.23	21.8	1.97e-102	2.18e-99	0.11	9.9	3.86e-23	8583
Oscillospiraceae sp. MGS:0388	3-phenylpropionate (hydrocinnamate)	0.23	21.8	2.78e-102	3.08e-99	0.11	9.7	3.81e-22	8583
Clostridia sp. MGS:0463	X - 12013	0.23	21.8	2.84e-102	3.15e-99	0.14	12.7	8.39e-37	8583
Anaerotruncus colihominis MGS:0307	X - 25503	-0.23	-21.8	2.97e-102	3.29e-99	-0.15	-13.5	2.25e-41	8583
Intestinibacter sp. MGS:0194	X - 23587	-0.23	-21.8	3.26e-102	3.61e-99	-0.23	-21.8	5.91e-103	8583
Oscillospiraceae sp. MGS:0739	5-hydroxyhexanoate	0.23	21.8	3.39e-102	3.75e-99	0.15	14.1	1.14e-44	8583
Eubacteriales sp. MGS:0234	5alpha-androstan-3beta,17alpha-diol disulfate	0.23	21.8	3.66e-102	4.04e-99	0.1	9.6	9.18e-22	8583
Eubacteriales sp. MGS:0132	X - 17354	0.23	21.8	3.68e-102	4.06e-99	0.06	5.9	3.19e-09	8583
Clostridium symbiosum MGS:0370	isoursodeoxycholate	0.23	21.8	3.71e-102	4.09e-99	0.14	12.7	9.25e-37	8583
Methanobrevibacter smithii MGS:0152	phenylacetylglutamate	0.23	21.7	4.36e-102	4.81e-99	0.17	15.7	7.86e-55	8583
Clostridia sp. MGS:0512	5alpha-androstan-3beta,17alpha-diol disulfate	0.23	21.7	5.53e-102	6.09e-99	0.11	10.2	2.44e-24	8583
Oscillospiraceae sp. MGS:0060	5alpha-androstan-3beta,17alpha-diol disulfate	0.23	21.7	6.53e-102	7.19e-99	0.04	3.6	0.00029	8583
Eubacteriales sp. MGS:0457	X - 17354	0.23	21.7	7.01e-102	7.72e-99	0.1	9	3.54e-19	8583
Eubacteriales sp. MGS:0280	5alpha-androstan-3beta,17alpha-diol disulfate	0.23	21.7	8.57e-102	9.43e-99	0.09	8.2	2.99e-16	8583
Eubacteriales sp. MGS:0120	4-hydroxycoumarin	0.23	21.7	8.58e-102	9.43e-99	0.11	10.4	3.2e-25	8583
Flavonifractor plautii MGS:0079	X - 12306	-0.23	-21.7	9.18e-102	1.01e-98	-0.17	-15.6	4.37e-54	8583
Oscillospiraceae sp. MGS:0461	X - 21442	0.23	21.7	9.76e-102	1.07e-98	0.14	13.2	2.61e-39	8583
Eubacteriales sp. MGS:0196	phenylacetylglutamine	0.23	21.7	9.85e-102	1.08e-98	0.14	13.3	1.09e-39	8583
Eubacteriales sp. MGS:0978	X - 11850	0.23	21.7	1.05e-101	1.15e-98	0.15	13.8	6.48e-43	8583
Alistipes communis MGS:0064	X - 17354	0.23	21.7	1.12e-101	1.22e-98	0.09	8.7	2.91e-18	8583
Eubacteriales sp. MGS:0069	4-hydroxycoumarin	0.23	21.7	1.2e-101	1.31e-98	0.14	12.9	8.86e-38	8583
Eubacteriales sp. MGS:0439	3-hydroxypyridine sulfate	0.23	21.7	1.25e-101	1.37e-98	0.17	16.2	2.98e-58	8583
Eubacteriales sp. MGS:0120	X - 18901	0.23	21.7	1.26e-101	1.38e-98	0.09	8.5	2.47e-17	8583
Eubacteriales sp. MGS:0226	X - 17354	0.23	21.7	1.54e-101	1.68e-98	0.08	7	2.24e-12	8583
Clostridia sp. MGS:0746	X - 11843	0.23	21.7	1.6e-101	1.75e-98	0.17	16.2	5.13e-58	8583
Eubacteriales sp. MGS:0229	phenylacetate	0.23	21.7	1.63e-101	1.78e-98	0.14	12.8	2.36e-37	8583
Eubacteriales sp. MGS:0506	phenylacetate	0.23	21.7	1.68e-101	1.83e-98	0.14	13.2	1.2e-39	8583
Eubacteriales sp. MGS:0113	X - 12126	0.23	21.7	1.75e-101	1.91e-98	0.1	9.3	2.16e-20	8583
Oscillospiraceae sp. MGS:0072	hippurate	0.23	21.7	1.93e-101	2.1e-98	0.12	11.3	2.24e-29	8583
Eubacteriales sp. MGS:0197	branched chain 14:0 dicarboxylic acid**	0.23	21.7	2.1e-101	2.29e-98	0.08	7.8	5.8e-15	8583
Eubacteriales sp. MGS:0406	X - 17354	0.23	21.7	2.17e-101	2.37e-98	0.12	11.4	1.07e-29	8583
Eubacteriales sp. MGS:0548	X - 12013	0.23	21.7	2.17e-101	2.37e-98	0.18	17.2	2.04e-65	8583
Eubacteriales sp. MGS:0744	5-hydroxyhexanoate	0.23	21.7	2.23e-101	2.42e-98	0.16	14.5	4.02e-47	8583
Eubacteriales sp. MGS:0376	X - 12216	0.23	21.7	2.4e-101	2.61e-98	0.11	10.1	5.38e-24	8583
Blautia obeum MGS:0001	p-cresol glucuronide*	-0.23	-21.7	2.8e-101	3.05e-98	-0.18	-16.6	3.04e-61	8583
Eubacteriales sp. MGS:0311	X - 18935	0.34	22	3.3e-101	3.59e-98	0.23	14.6	6.59e-47	3811
Intestinimonas massiliensis MGS:0198	X - 23662	-0.23	-21.6	3.69e-101	4e-98	-0.13	-12.4	8.16e-35	8583
Clostridium paraputrificum MGS:0793	glycoursodeoxycholate	0.23	21.6	4.35e-101	4.73e-98	0.24	22.8	4.45e-112	8583
Eubacteriales sp. MGS:0145	X - 23639	0.23	21.6	4.45e-101	4.82e-98	0.22	20.6	5.07e-92	8583
Eubacteriales sp. MGS:0367	5-hydroxyhexanoate	0.23	21.6	4.69e-101	5.08e-98	0.18	17.1	1.36e-64	8583
Intestinibacillus sp. Marseille-P4005 MGS:0168	X - 12216	-0.23	-21.6	4.73e-101	5.12e-98	-0.11	-9.7	2.74e-22	8583
Oscillospiraceae sp. MGS:0223	phenylacetylglutamine	0.23	21.6	4.86e-101	5.27e-98	0.15	13.8	5.43e-43	8583
Oscillospiraceae sp. MGS:0388	4-ethylcatechol sulfate	0.23	21.6	5.01e-101	5.42e-98	0.16	14.5	4.49e-47	8583
Eubacteriales sp. MGS:0441	X - 11850	0.23	21.6	5.02e-101	5.44e-98	0.11	10.5	1.49e-25	8583
Ruminococcus gnavus MGS:0239	X - 25503	-0.23	-21.6	5.61e-101	6.06e-98	-0.11	-9.9	4.62e-23	8583
Firmicutes sp. MGS:0301	X - 17354	0.23	21.6	5.84e-101	6.32e-98	0.13	11.9	3.29e-32	8583
Eubacteriales sp. MGS:0102	X - 25503	0.23	21.6	6.14e-101	6.63e-98	0.11	10.1	1.11e-23	8583
Blautia obeum MGS:0001	X - 23662	0.23	21.6	6.38e-101	6.89e-98	0.14	13	5.16e-38	8583
Eubacteriales sp. MGS:0409	X - 22509	0.23	21.6	7.05e-101	7.61e-98	0.09	8.6	1.43e-17	8583
Eubacteriales sp. MGS:0537	X - 11850	0.23	21.6	7.1e-101	7.66e-98	0.16	15.2	2.16e-51	8583
Eubacteriales sp. MGS:0163	X - 11843	0.23	21.6	7.18e-101	7.74e-98	0.16	15	6.09e-50	8583
Eubacteriales sp. MGS:0161	11beta-hydroxyetiocholanolone glucuronide*	0.23	21.6	7.92e-101	8.54e-98	0.12	11.3	2.1e-29	8583
Clostridia sp. MGS:0385	X - 21442	0.23	21.6	8.47e-101	9.12e-98	0.12	11.4	5.81e-30	8583
Flavonifractor plautii MGS:0079	X - 21442	-0.23	-21.6	9.2e-101	9.91e-98	-0.11	-10.3	1.5e-24	8583
Eubacteriales sp. MGS:0352	X - 22509	0.23	21.6	9.28e-101	9.99e-98	0.12	11.3	1.88e-29	8583
Massilistercora timonensis MGS:0458	4-ethylcatechol sulfate	0.23	21.6	9.35e-101	1.01e-97	0.17	16	1.59e-56	8583
Anaerostipes hadrus MGS:0003	phenylacetate	-0.23	-21.6	9.67e-101	1.04e-97	-0.2	-18.3	2.84e-73	8583
Anaerotruncus colihominis MGS:0307	X - 21442	-0.23	-21.6	9.89e-101	1.06e-97	-0.15	-13.6	1.04e-41	8583
Eubacteriales sp. MGS:0280	X - 17354	0.23	21.6	1.06e-100	1.14e-97	0.1	8.8	1.08e-18	8583
Oscillospiraceae sp. MGS:0612	4-ethylcatechol sulfate	0.23	21.6	1.08e-100	1.16e-97	0.15	14.4	3.18e-46	8583
Blautia obeum MGS:0001	X - 25503	-0.23	-21.6	1.16e-100	1.24e-97	-0.13	-11.8	3.98e-32	8583
Eubacteriales sp. MGS:0151	X - 22509	0.23	21.6	1.17e-100	1.25e-97	0.07	6.7	2.83e-11	8583
Oscillospiraceae sp. MGS:0461	4-ethylcatechol sulfate	0.23	21.6	1.39e-100	1.49e-97	0.16	15	4.66e-50	8583
Ruminococcus torques MGS:0088	deoxycholate	0.23	21.6	1.57e-100	1.68e-97	0.2	18.6	1.53e-75	8583
Enterocloster citroniae MGS:0285	X - 15728	-0.23	-21.6	1.59e-100	1.7e-97	-0.13	-12	9.43e-33	8583
Oscillospiraceae sp. MGS:0739	p-cresol sulfate	0.23	21.6	1.59e-100	1.7e-97	0.16	14.8	6.72e-49	8583
Enterocloster aldenensis MGS:0362	X - 15728	-0.23	-21.6	1.75e-100	1.88e-97	-0.14	-12.9	8.35e-38	8583
Desulfovibrionales sp. MGS:0266	X - 17354	0.23	21.6	1.9e-100	2.03e-97	0.1	8.9	9.58e-19	8583
Eubacteriales sp. MGS:0100	hydroxy-CMPF*	0.23	21.6	1.98e-100	2.11e-97	0.13	12.3	1.42e-34	8583
Eubacteriales sp. MGS:0230	4-ethylcatechol sulfate	0.23	21.6	2.05e-100	2.19e-97	0.19	17.9	1.81e-70	8583
Eubacteriales sp. MGS:0624	5alpha-androstan-3beta,17alpha-diol disulfate	0.23	21.6	2.14e-100	2.29e-97	0.12	10.8	5.1e-27	8583
Oscillospiraceae sp. MGS:0616	5alpha-androstan-3beta,17alpha-diol disulfate	0.23	21.6	2.16e-100	2.3e-97	0.09	8.6	1.27e-17	8583
Eubacteriales sp. MGS:0311	branched chain 14:0 dicarboxylic acid**	0.23	21.6	2.3e-100	2.45e-97	0.1	9.2	5.39e-20	8583
Oscillospiraceae sp. MGS:0388	X - 21442	0.23	21.6	2.48e-100	2.64e-97	0.13	12.3	2.23e-34	8583
Eubacteriales sp. MGS:0156	phenylacetylglutamine	0.23	21.5	2.66e-100	2.83e-97	0.14	13.1	9.32e-39	8583
Blautia sp. MGS:0416	11beta-hydroxyetiocholanolone glucuronide*	-0.23	-21.5	2.7e-100	2.88e-97	-0.13	-12.3	3.28e-34	8583
Clostridia sp. MGS:0094	X - 12013	0.23	21.5	2.72e-100	2.89e-97	0.12	11.5	3.09e-30	8583
Eubacteriales sp. MGS:0156	X - 12816	0.23	21.5	2.73e-100	2.9e-97	0.11	10	3.28e-23	8583
Eubacteriales sp. MGS:0439	phenylacetate	0.23	21.5	2.8e-100	2.97e-97	0.15	14.1	1.16e-44	8583
Eubacteriales sp. MGS:0144	phenylacetate	0.23	21.5	3.06e-100	3.25e-97	0.18	16.5	1.97e-60	8583
Eubacteriales sp. MGS:0215	X - 16124	0.23	21.5	3.36e-100	3.57e-97	0.14	13.1	1.29e-38	8583
Enterocloster clostridioformis MGS:0686	cinnamoylglycine	-0.23	-21.5	3.46e-100	3.67e-97	-0.11	-10.1	1.2e-23	8583
Firmicutes sp. MGS:0397	X - 12013	0.23	21.5	3.46e-100	3.67e-97	0.12	11	5.57e-28	8583
Eubacteriales sp. MGS:0118	p-cresol sulfate	0.23	21.5	3.71e-100	3.93e-97	0.13	12.1	2.73e-33	8583
Eubacteriales sp. MGS:0178	1H-indole-7-acetic acid	0.34	21.9	3.88e-100	4.1e-97	0.23	14.8	5.18e-48	3811
Eubacteriales sp. MGS:0132	5alpha-androstan-3beta,17alpha-diol disulfate	0.23	21.5	3.88e-100	4.1e-97	0.05	4.6	3.75e-06	8583
Flavonifractor plautii MGS:0079	deoxycholate	0.23	21.5	3.99e-100	4.23e-97	0.16	14.6	8.58e-48	8583
Eubacteriales sp. MGS:0156	phenylacetate	0.23	21.5	4.1e-100	4.34e-97	0.14	12.9	1.05e-37	8583
Clostridium innocuum MGS:0365	X - 12816	-0.23	-21.5	4.13e-100	4.36e-97	-0.14	-12.9	6.2e-38	8583
Oscillospiraceae sp. MGS:0384	X - 12126	0.23	21.5	4.13e-100	4.36e-97	0.14	12.5	1.34e-35	8583
Oscillospiraceae sp. MGS:0693	5alpha-androstan-3beta,17alpha-diol disulfate	0.23	21.5	4.21e-100	4.45e-97	0.09	8.6	1.24e-17	8583
Ruminococcus gnavus MGS:0239	X - 12013	-0.23	-21.5	4.76e-100	5.02e-97	-0.1	-9.5	2.13e-21	8583
Ruminococcus gnavus MGS:0239	X - 18901	-0.23	-21.5	4.94e-100	5.21e-97	-0.11	-10.3	1.63e-24	8583
Eubacteriales sp. MGS:0419	5alpha-androstan-3beta,17alpha-diol disulfate	0.23	21.5	5.29e-100	5.57e-97	0.11	10.4	4.82e-25	8583
Clostridium sp. MGS:0050	p-cresol sulfate	-0.23	-21.5	5.37e-100	5.66e-97	-0.23	-21.6	9.4e-101	8583
Eubacteriales sp. MGS:0123	deoxycholic acid 12-sulfate*	0.23	21.5	5.59e-100	5.89e-97	0.22	20.4	6.5e-90	8583
Eubacteriales sp. MGS:0156	isoursodeoxycholate	-0.23	-21.5	5.92e-100	6.23e-97	-0.1	-9.4	1.02e-20	8583
Eubacteriales sp. MGS:0229	X - 12126	0.23	21.5	6.2e-100	6.52e-97	0.11	10.3	1.43e-24	8583
Oscillospiraceae sp. MGS:0437	cinnamoylglycine	0.23	21.5	6.76e-100	7.1e-97	0.08	7.1	1.01e-12	8583
Eubacteriales sp. MGS:0418	X - 22509	0.23	21.5	7.28e-100	7.65e-97	0.11	9.7	2.55e-22	8583
Eubacteriales sp. MGS:0235	branched chain 14:0 dicarboxylic acid**	0.23	21.5	7.48e-100	7.85e-97	0.1	9.6	1.19e-21	8583
Oscillibacter sp. MGS:0372	4-ethylcatechol sulfate	0.23	21.5	7.97e-100	8.37e-97	0.2	18.8	2.62e-77	8583
Eubacteriales sp. MGS:0317	X - 11850	0.23	21.5	8.28e-100	8.69e-97	0.2	18.4	2.06e-74	8583
Sellimonas intestinalis MGS:0417	cinnamoylglycine	-0.23	-21.5	8.39e-100	8.79e-97	-0.11	-9.8	1.49e-22	8583
Massilistercora timonensis MGS:0458	X - 12816	0.23	21.5	8.71e-100	9.13e-97	0.16	14.4	1.2e-46	8583
Eubacteriales sp. MGS:0439	phenylacetylglutamine	0.23	21.5	8.98e-100	9.41e-97	0.15	14.2	4.16e-45	8583
Clostridia sp. MGS:0746	X - 12261	0.23	21.5	9.13e-100	9.56e-97	0.18	16.7	1.43e-61	8583
Coprococcus sp. AM27-12LB MGS:0687	3-phenylpropionate (hydrocinnamate)	-0.23	-21.5	9.65e-100	1.01e-96	-0.15	-13.5	2.78e-41	8583
Eubacteriales sp. MGS:0711	X - 12261	0.23	21.5	1.02e-99	1.07e-96	0.16	14.8	1.07e-48	8583
Firmicutes sp. MGS:0397	X - 22509	0.23	21.5	1.03e-99	1.08e-96	0.08	7.5	9.87e-14	8583
Eggerthellales sp. MGS:0122	X - 21442	0.23	21.5	1.16e-99	1.21e-96	0.16	15.1	1.24e-50	8583
Flavonifractor plautii MGS:0079	X - 18901	-0.23	-21.5	1.19e-99	1.24e-96	-0.11	-10.2	2.75e-24	8583
Eubacteriales sp. MGS:0342	X - 12216	0.23	21.5	1.21e-99	1.26e-96	0.09	8	1.71e-15	8583
Eubacteriales sp. MGS:0962	p-cresol sulfate	0.23	21.5	1.22e-99	1.28e-96	0.16	15.3	6.44e-52	8583
Eubacteriales sp. MGS:0419	X - 12216	0.23	21.5	1.33e-99	1.38e-96	0.13	12.2	6.05e-34	8583
Eubacteriales sp. MGS:0193	ursodeoxycholate	-0.23	-21.5	1.45e-99	1.51e-96	-0.16	-14.7	4.21e-48	8583
Eubacteriales sp. MGS:0226	X - 15728	0.23	21.5	1.51e-99	1.57e-96	0.11	10	3.01e-23	8583
Faecalibacterium prausnitzii MGS:0017	phenylacetate	-0.23	-21.5	1.55e-99	1.61e-96	-0.24	-22.2	1.48e-106	8583
Eubacteriales sp. MGS:0242	X - 12306	0.23	21.5	1.56e-99	1.62e-96	0.16	14.4	1.9e-46	8583
Eubacteriales sp. MGS:0408	X - 12126	0.23	21.5	1.7e-99	1.77e-96	0.14	12.8	3.52e-37	8583
Oscillospiraceae sp. MGS:0665	X - 12126	0.23	21.5	1.74e-99	1.81e-96	0.13	12.4	4.91e-35	8583
Oscillospiraceae sp. MGS:0142	citraconate/glutaconate	0.23	21.5	1.76e-99	1.83e-96	0.22	20.9	4.9e-95	8582
Eubacteriales sp. MGS:0309	3-phenylpropionate (hydrocinnamate)	0.23	21.5	1.84e-99	1.91e-96	0.1	9	2.49e-19	8583
Firmicutes sp. MGS:0398	branched chain 14:0 dicarboxylic acid**	0.23	21.5	1.86e-99	1.93e-96	0.13	11.6	1.02e-30	8583
Eubacterium sp. AF16-48 MGS:0219	3-phenylpropionate (hydrocinnamate)	0.23	21.5	1.96e-99	2.03e-96	0.1	9	3.74e-19	8583
Eubacteriales sp. MGS:0284	X - 21752	0.23	21.4	2.04e-99	2.11e-96	0.11	9.7	3.66e-22	8583
Oscillospiraceae sp. MGS:0060	phenylacetylglutamine	0.23	21.4	2.17e-99	2.25e-96	0.14	13.1	1.15e-38	8583
Oscillospiraceae sp. MGS:0142	1-methylxanthine	0.23	21.4	2.17e-99	2.25e-96	0.22	20.5	8.09e-91	8583
Eubacteriales sp. MGS:0653	X - 12216	0.23	21.4	2.24e-99	2.31e-96	0.09	8.7	5.54e-18	8583
Eubacteriales sp. MGS:0329	X - 12216	0.23	21.4	2.27e-99	2.35e-96	0.11	10.6	4.41e-26	8583
Eubacteriales sp. MGS:0092	L-urobilin	0.23	21.4	2.47e-99	2.56e-96	0.14	13.4	1.03e-40	8583
Bacteria sp. MGS:0634	5alpha-androstan-3beta,17alpha-diol disulfate	0.23	21.4	2.95e-99	3.05e-96	0.11	10	1.61e-23	8583
Eubacteriales sp. MGS:0118	4-hydroxycoumarin	0.23	21.4	2.96e-99	3.05e-96	0.11	10.4	5.13e-25	8583
Eubacteriales sp. MGS:0087	5alpha-androstan-3beta,17alpha-diol disulfate	0.23	21.4	3.02e-99	3.12e-96	0.07	6.4	1.45e-10	8583
Eubacteriales sp. MGS:0113	X - 12816	0.23	21.4	3.04e-99	3.14e-96	0.09	8.2	3.38e-16	8583
Eubacteriales sp. MGS:0613	5alpha-androstan-3beta,17alpha-diol disulfate	0.23	21.4	3.32e-99	3.42e-96	0.11	10.1	9.66e-24	8583
Clostridiaceae sp. MGS:0238	cholic acid glucuronide	0.23	21.4	3.61e-99	3.72e-96	0.21	19.7	1.2e-84	8583
Eubacteriales sp. MGS:0149	1H-indole-7-acetic acid	0.34	21.8	3.61e-99	3.72e-96	0.17	10.6	4.32e-26	3811
Eubacteriales sp. MGS:0229	branched chain 14:0 dicarboxylic acid**	0.23	21.4	3.8e-99	3.91e-96	0.1	8.9	8.74e-19	8583
Eubacteriales sp. MGS:0270	4-vinylcatechol sulfate	0.23	21.4	3.85e-99	3.96e-96	0.23	21.7	1.86e-101	8583
Eubacteriales sp. MGS:0352	phenylacetate	0.23	21.4	3.89e-99	4e-96	0.17	15.7	5.02e-55	8583
Eubacteriales sp. MGS:0654	5alpha-androstan-3beta,17alpha-diol disulfate	0.23	21.4	4.12e-99	4.23e-96	0.13	11.7	3e-31	8583
Eubacteriales sp. MGS:0215	branched chain 14:0 dicarboxylic acid**	0.23	21.4	4.9e-99	5.04e-96	0.09	8.6	8.88e-18	8583
Clostridia sp. MGS:0276	phenylacetylglutamine	0.23	21.4	5.14e-99	5.28e-96	0.15	14.3	5.31e-46	8583
Intestinimonas massiliensis MGS:0198	3-phenylpropionate (hydrocinnamate)	0.23	21.4	5.2e-99	5.34e-96	0.09	8.1	7.4e-16	8583
Blautia sp. MGS:0416	deoxycholic acid 12-sulfate*	0.23	21.4	5.8e-99	5.96e-96	0.16	15	2.96e-50	8583
Intestinibacter sp. MGS:0194	deoxycholic acid 12-sulfate*	-0.23	-21.4	6.37e-99	6.54e-96	-0.21	-19.4	4.6e-82	8583
Eubacteriales sp. MGS:0249	p-cresol sulfate	0.23	21.4	6.43e-99	6.59e-96	0.14	13	3.41e-38	8583
Eubacteriales sp. MGS:0421	X - 25503	0.23	21.4	6.75e-99	6.91e-96	0.11	10.6	5.63e-26	8583
Eubacteriales sp. MGS:0367	p-cresol glucuronide*	0.23	21.4	6.95e-99	7.11e-96	0.2	18.4	8.17e-74	8583
Eubacteriales sp. MGS:0118	phenylacetylglutamate	0.23	21.4	7.03e-99	7.19e-96	0.16	15	4.2e-50	8583
Eubacteriales sp. MGS:0087	cinnamoylglycine	0.23	21.4	7.05e-99	7.21e-96	0.09	8.4	4.23e-17	8583
Eubacteriales sp. MGS:0322	carotene diol (2)	0.23	21.4	7.14e-99	7.3e-96	0.16	14.7	4.57e-48	8583
Anaerotruncus massiliensis MGS:0460	5-hydroxyhexanoate	0.23	21.4	7.41e-99	7.57e-96	0.17	16.2	1.79e-58	8583
Eubacteriales sp. MGS:0100	X - 21842	0.23	21.4	7.56e-99	7.73e-96	0.15	14.4	2.39e-46	8583
Eubacteriales sp. MGS:0321	X - 18901	0.23	21.4	7.69e-99	7.85e-96	0.1	8.9	9.33e-19	8583
Eubacteriales sp. MGS:0125	phenylacetylglutamate	0.23	21.4	8.35e-99	8.52e-96	0.16	14.7	2.36e-48	8583
Alistipes senegalensis MGS:0141	3-phenylpropionate (hydrocinnamate)	0.23	21.4	8.36e-99	8.53e-96	0.09	8.5	2.8e-17	8583
Eubacteriales sp. MGS:0312	5alpha-androstan-3beta,17alpha-diol disulfate	0.23	21.4	8.45e-99	8.61e-96	0.07	6.5	6.39e-11	8583
Mediterraneibacter glycyrrhizinilyticus MGS:0314	X - 15728	-0.23	-21.4	8.93e-99	9.1e-96	-0.13	-11.6	5.56e-31	8583
Blautia producta MGS:0905	3-phenylpropionate (hydrocinnamate)	-0.23	-21.4	9.17e-99	9.34e-96	-0.13	-12.4	6.07e-35	8583
Alistipes senegalensis MGS:0141	X - 22509	0.23	21.4	9.25e-99	9.41e-96	0.08	7.5	5.22e-14	8583
Intestinibacillus sp. Marseille-P4005 MGS:0168	X - 23662	0.23	21.4	1.01e-98	1.03e-95	0.14	12.6	7.22e-36	8583
Eubacteriales sp. MGS:0305	branched chain 14:0 dicarboxylic acid**	0.23	21.4	1.02e-98	1.03e-95	0.11	9.9	4.45e-23	8583
Oscillospiraceae sp. MGS:0343	X - 12013	0.23	21.4	1.02e-98	1.04e-95	0.12	10.9	1.33e-27	8583
Eubacteriales sp. MGS:0349	3-phenylpropionate (hydrocinnamate)	0.23	21.4	1.07e-98	1.09e-95	0.1	9.1	1.12e-19	8583
Eggerthellales sp. MGS:0122	X - 12816	0.23	21.4	1.24e-98	1.26e-95	0.16	15.1	1.13e-50	8583
Lachnospiraceae sp. MGS:0127	indolepropionate	0.23	21.4	1.28e-98	1.3e-95	0.17	16	8.9e-57	8583
Enterocloster aldenensis MGS:0362	cinnamoylglycine	-0.23	-21.4	1.3e-98	1.31e-95	-0.12	-11.3	1.77e-29	8583
Firmicutes sp. MGS:0341	3-phenylpropionate (hydrocinnamate)	0.23	21.4	1.53e-98	1.55e-95	0.11	10.4	4.51e-25	8583
Eubacteriales sp. MGS:0226	X - 21752	0.23	21.3	1.58e-98	1.6e-95	0.13	11.9	1.36e-32	8583
Eubacteriales sp. MGS:0069	X - 12261	0.23	21.3	1.68e-98	1.7e-95	0.13	11.6	5.01e-31	8583
[truncated: 544,697+ more rows]
