# Supplementary material for: An online atlas of human plasma metabolite signatures of gut microbiome composition
Source: Nat Commun. 2022 Sep 23;13:5370. doi: 10.1038/s41467-022-33050-0 (PMC9508139; doi:10.1038/s41467-022-33050-0)
Supplement: Supplementary file 9 — Supplementary Data 7 [file 41467_2022_33050_MOESM9_ESM.xlsx]

## Sheet: ST7. Alpha diversity subclasses
Supplementary Data 7. Enrichment for metabolite subclasses in alpha diversity associations with metabolites
Enrichment analysis was performed using GSEA on ranked p-values of the partial Spearman’s rank correlations between Shannon diversity index and metabolites for positive associations and negative associations separately as a one-sided test.
Shown are the significant associations after adjusting for multiple testing using the Benjamini-Hochberg method at 5% FDR (q-value < 0.05).
Column "NES" is the GSEA enrichment score normalized to mean enrichment of random samples of the same size.
Column "Size" is the number of metabolites in the metabolite subclass.
Each species name is followed by an internal species identifier (MGS).
Metabolite subclass	NES	p-value	q-value	Direction	Size
Secondary Bile Acid Metabolism	2.13	6.12e-06	0.000471	negative	16
Vitamin A Metabolism	2.15	5.47e-05	0.002107	positive	6
