# Supplementary material for: An online atlas of human plasma metabolite signatures of gut microbiome composition
Source: Nat Commun. 2022 Sep 23;13:5370. doi: 10.1038/s41467-022-33050-0 (PMC9508139; doi:10.1038/s41467-022-33050-0)
Supplement: Supplementary file 10 — Supplementary Data 8 [file 41467_2022_33050_MOESM10_ESM.xlsx]

## Sheet: ST8. Species subclasses
Supplementary Data 8. Enrichment for metabolite subclasses in single metagenomic species associations with metabolites
Enrichment analysis was performed using GSEA on ranked p-values of the partial Spearman’s rank correlations between metagenomic species and metabolites for positive associations and negative associations separately as a one-sided test.
Shown are the significant associations after adjusting for multiple testing using the Benjamini-Hochberg method at 5% FDR (q-value < 0.05).
Columns with "+Shannon" are based on Spearman’s rank correlations additionally adjusted for Shannon diversity index.
Column "NES" is the GSEA enrichment score normalized to mean enrichment of random samples of the same size.
Column "Size" is the number of metabolites in the metabolite subclass.
Each species name is followed by an internal species identifier (MGS).
Metagenomic species	Metabolite subclass	NES	p-value	q-value	NES (+Shannon)	p-value (+Shannon)	Direction	Size
Burkholderiales sp. MGS:1118	Phosphatidylethanolamine (PE)	2.64	2.12e-14	2.5e-09	2.56	8.34e-11	negative	11
Intestinibacter bartlettii MGS:0115	Secondary Bile Acid Metabolism	2.63	6.81e-13	2.68e-08	2.59	2.95e-13	negative	13
Intestinibacter sp. MGS:0194	Secondary Bile Acid Metabolism	2.61	6.81e-13	2.68e-08	2.54	1.39e-11	negative	13
Turicibacter sanguinis MGS:0274	Secondary Bile Acid Metabolism	2.6	2.15e-12	6.36e-08	2.37	1.04e-08	negative	13
Eubacteriales sp. MGS:0662	Secondary Bile Acid Metabolism	2.54	4.27e-12	9.12e-08	2.53	8.1e-12	positive	14
Clostridium disporicum MGS:0753	Secondary Bile Acid Metabolism	2.57	4.63e-12	9.12e-08	2.49	2.89e-10	negative	13
Enterocloster asparagiformis MGS:0466	Secondary Bile Acid Metabolism	2.52	6.66e-12	1.04e-07	2.26	1.25e-07	positive	19
Oscillospiraceae sp. MGS:0104	Secondary Bile Acid Metabolism	2.52	7.02e-12	1.04e-07	2.55	7.26e-12	positive	15
Anaerotignum faecicola MGS:0090	Secondary Bile Acid Metabolism	2.6	9.31e-12	1.22e-07	2.61	1.18e-12	positive	12
Peptostreptococcaceae sp. MGS:0200	Secondary Bile Acid Metabolism	2.59	1.18e-11	1.4e-07	2.58	2.27e-12	negative	14
Eubacteriales sp. MGS:0221	Secondary Bile Acid Metabolism	2.52	1.41e-11	1.52e-07	2.13	2.49e-06	negative	15
Eubacteriales sp. MGS:0296	Xanthine Metabolism	2.55	2.26e-11	2.14e-07	2.57	2.79e-11	positive	14
Escherichia marmotae MGS:1282	Sphingomyelins	2.35	2.35e-11	2.14e-07	2.21	8.85e-09	negative	29
Eubacteriales sp. MGS:0189	Secondary Bile Acid Metabolism	2.56	5.22e-11	4.26e-07	1.81	0.000444	negative	15
Clostridia sp. MGS:1761	Partially Characterized Molecules	2.49	5.41e-11	4.26e-07	2.5	9.55e-12	negative	18
Eubacteriales sp. MGS:0480	Secondary Bile Acid Metabolism	2.51	6.97e-11	5.15e-07	1.86	0.000536	negative	16
Lactobacillus iners MGS:1845	Phosphatidylethanolamine (PE)	2.46	7.95e-11	5.28e-07	2.51	2.38e-10	positive	11
Eubacteriales sp. MGS:0642	Secondary Bile Acid Metabolism	2.45	8.04e-11	5.28e-07	2.13	2.84e-06	negative	19
Eggerthella lenta MGS:0225	Secondary Bile Acid Metabolism	2.45	1.01e-10	6.27e-07	2.08	9.1e-06	positive	18
Oscillospiraceae sp. MGS:1808	Tobacco Metabolite	2.39	1.15e-10	6.77e-07	2.38	1.54e-10	positive	6
Lactobacillus acidophilus MGS:0672	Tobacco Metabolite	2.38	1.26e-10	7.11e-07	2.39	2.62e-10	negative	6
Clostridium sp. MGS:1174	Secondary Bile Acid Metabolism	2.48	1.75e-10	9.42e-07	2.44	7.16e-10	negative	12
Rubneribacter badeniensis MGS:0869	Secondary Bile Acid Metabolism	2.43	2.54e-10	1.27e-06	1.84	0.000149	positive	20
Oscillospiraceae sp. MGS:0507	Secondary Bile Acid Metabolism	2.46	2.58e-10	1.27e-06	1.55	0.0197	negative	17
Prevotella stercorea MGS:0826	Secondary Bile Acid Metabolism	2.46	3.05e-10	1.44e-06	2.26	2.61e-07	positive	13
Phocaeicola massiliensis MGS:0205	Plasmalogen	2.49	3.6e-10	1.64e-06	2.16	8.82e-06	positive	11
Roseburia sp. OM04-15AA MGS:0101	Xanthine Metabolism	2.44	5.18e-10	2.27e-06	2.27	1.38e-07	positive	14
Clostridium celatum MGS:0808	Secondary Bile Acid Metabolism	2.44	9.47e-10	3.95e-06	2.48	6.13e-10	negative	12
Clostridium paraputrificum MGS:0793	Secondary Bile Acid Metabolism	2.44	9.94e-10	3.95e-06	2.45	4.34e-09	negative	13
Eubacteriales sp. MGS:1153	Secondary Bile Acid Metabolism	2.41	1.06e-09	3.95e-06	2.43	5.17e-09	positive	14
Flavonifractor plautii MGS:0079	Secondary Bile Acid Metabolism	2.42	1.11e-09	3.95e-06	2.47	4.87e-10	positive	17
Clostridium disporicum MGS:0222	Secondary Bile Acid Metabolism	2.46	1.12e-09	3.95e-06	2.42	9.11e-09	negative	13
Ruminococcus bicirculans MGS:0067	Sphingomyelins	2.3	1.12e-09	3.95e-06	2.37	6.68e-11	positive	29
Negativibacillus massiliensis MGS:0356	Plasmalogen	2.45	1.14e-09	3.95e-06	2.46	7e-10	positive	11
Terrisporobacter othiniensis MGS:1665	Secondary Bile Acid Metabolism	2.48	1.17e-09	3.95e-06	2.56	7.74e-12	negative	11
Eubacteriales sp. MGS:1754	Secondary Bile Acid Metabolism	2.37	1.46e-09	4.78e-06	1.56	0.0123	negative	20
Eubacteriales sp. MGS:0325	Secondary Bile Acid Metabolism	2.38	1.57e-09	5e-06	1.45	0.037	negative	17
Eubacteriales sp. MGS:1243	Secondary Bile Acid Metabolism	2.38	1.9e-09	5.91e-06	0.89	0.673	negative	18
Bifidobacterium longum subsp. longum MGS:0038	Secondary Bile Acid Metabolism	2.42	2.09e-09	6.28e-06	2.46	9.8e-11	negative	14
Eubacteriales sp. MGS:0381	Secondary Bile Acid Metabolism	2.41	2.13e-09	6.28e-06	2.53	4.39e-11	negative	15
Lachnospiraceae sp. MGS:0725	Secondary Bile Acid Metabolism	2.45	2.29e-09	6.42e-06	2.36	1.7e-08	positive	13
Clostridium paraputrificum MGS:0793	Secondary Bile Acid Metabolism	2.45	2.35e-09	6.42e-06	2.46	5.9e-10	positive	13
Lachnospiraceae sp. MGS:0393	Secondary Bile Acid Metabolism	2.4	2.35e-09	6.42e-06	2.34	5.4e-08	positive	18
Romboutsia sp. MGS:0558	Secondary Bile Acid Metabolism	2.46	2.41e-09	6.42e-06	2.43	7.56e-09	negative	13
Eubacteriales sp. MGS:0450	Secondary Bile Acid Metabolism	2.44	2.45e-09	6.42e-06	2.07	6.95e-06	negative	16
Emergencia timonensis MGS:0901	Secondary Bile Acid Metabolism	2.38	2.51e-09	6.45e-06	2.35	6.14e-09	positive	20
Bacteroides togonis MGS:1370	Plasmalogen	2.49	2.57e-09	6.47e-06	2.24	3.49e-06	positive	11
Anaerobutyricum hallii MGS:0112	Sphingomyelins	2.29	2.67e-09	6.57e-06	2.26	1.2e-09	negative	29
Mediterranea massiliensis MGS:1331	Plasmalogen	2.5	2.73e-09	6.59e-06	1.81	0.00316	positive	11
Veillonellales sp. MGS:1363	Sphingomyelins	2.24	3.37e-09	7.97e-06	2.32	2.15e-10	negative	29
Eubacteriales sp. MGS:0249	Secondary Bile Acid Metabolism	2.44	4.27e-09	9.71e-06	1.99	6.26e-05	negative	14
Eubacteriales sp. MGS:0945	Secondary Bile Acid Metabolism	2.35	4.27e-09	9.71e-06	2.45	2.89e-09	positive	14
Eubacteriales sp. MGS:1065	Secondary Bile Acid Metabolism	2.41	4.66e-09	1.03e-05	2.49	4.47e-10	negative	13
Eubacteriales sp. MGS:0209	Secondary Bile Acid Metabolism	2.41	4.79e-09	1.03e-05	1.71	0.00364	negative	14
Clostridium sp. AF37-5 MGS:0076	Sphingomyelins	2.22	4.79e-09	1.03e-05	2.48	5.63e-13	positive	29
Senegalimassilia anaerobia MGS:0129	Plasmalogen	2.43	5.62e-09	1.16e-05	1.96	0.000385	positive	11
Clostridiaceae sp. MGS:1142	Secondary Bile Acid Metabolism	2.43	5.62e-09	1.16e-05	2.49	5.24e-09	positive	13
Eubacteriales sp. MGS:0263	Secondary Bile Acid Metabolism	2.42	5.69e-09	1.16e-05	1.82	0.000673	negative	17
Eubacteriales sp. MGS:0621	Secondary Bile Acid Metabolism	2.4	5.88e-09	1.18e-05	2.02	6.15e-05	negative	16
Lachnospiraceae sp. MGS:0040	Phosphatidylethanolamine (PE)	2.39	6.01e-09	1.18e-05	1.93	0.000527	negative	11
Eubacteriales sp. MGS:0226	Secondary Bile Acid Metabolism	2.36	6.39e-09	1.24e-05	2.29	9.18e-08	negative	17
Oscillospiraceae sp. MGS:0207	Secondary Bile Acid Metabolism	2.36	6.65e-09	1.26e-05	2.25	3.66e-07	negative	17
Eubacteriales sp. MGS:0545	Secondary Bile Acid Metabolism	2.35	6.78e-09	1.26e-05	1.83	0.000609	negative	17
Eubacteriales sp. MGS:0964	Secondary Bile Acid Metabolism	2.39	6.91e-09	1.26e-05	2.48	6.68e-11	positive	16
Eubacteriales sp. MGS:0269	Secondary Bile Acid Metabolism	2.37	6.91e-09	1.26e-05	1.93	0.000271	negative	15
Lachnospiraceae sp. MGS:0246	Secondary Bile Acid Metabolism	2.34	7.17e-09	1.28e-05	1.88	0.000298	negative	17
Bacteria sp. MGS:1660	Long Chain Polyunsaturated Fatty Acid (n3 and n6)	2.31	7.3e-09	1.29e-05	2.25	9.39e-08	negative	18
Clostridium sp. MGS:1174	Secondary Bile Acid Metabolism	2.39	7.69e-09	1.34e-05	2.41	3.7e-09	positive	14
Clostridiaceae sp. MGS:1142	Secondary Bile Acid Metabolism	2.37	8.59e-09	1.47e-05	2.29	2.61e-07	negative	13
Anaerotignum faecicola MGS:0090	Benzoate Metabolism	2.18	9.24e-09	1.56e-05	2.21	6.55e-08	negative	30
Eubacteriales sp. MGS:0829	Secondary Bile Acid Metabolism	2.31	9.49e-09	1.58e-05	2.22	7.08e-08	negative	20
Lactococcus lactis subsp. lactis MGS:0318	Sphingomyelins	2.24	1e-08	1.64e-05	2.27	2.04e-08	positive	25
Veillonella rogosae MGS:0324	Plasmalogen	2.39	1.07e-08	1.72e-05	2.4	1.47e-08	positive	11
Bacteria sp. MGS:0638	Secondary Bile Acid Metabolism	2.3	1.3e-08	2.07e-05	1.78	0.00179	negative	17
Eubacteriales sp. MGS:0763	Secondary Bile Acid Metabolism	2.32	1.34e-08	2.11e-05	1.85	0.000536	negative	18
Eubacteriales sp. MGS:0565	Secondary Bile Acid Metabolism	2.3	1.36e-08	2.12e-05	1.68	0.00405	negative	15
Eubacteriales sp. MGS:0242	Secondary Bile Acid Metabolism	2.37	1.41e-08	2.17e-05	2.14	4.11e-06	negative	14
Oscillospiraceae sp. MGS:0074	Sphingomyelins	2.18	1.44e-08	2.18e-05	2.32	6.61e-10	positive	29
Prevotella sp. P4-67 MGS:0784	Secondary Bile Acid Metabolism	2.37	1.47e-08	2.19e-05	2.21	2.63e-06	positive	13
Eubacteriales sp. MGS:0754	Secondary Bile Acid Metabolism	2.36	1.49e-08	2.2e-05	1.73	0.00398	negative	15
Eubacteriales sp. MGS:0585	Secondary Bile Acid Metabolism	2.36	1.57e-08	2.29e-05	2.36	7.3e-09	positive	18
Clostridia sp. MGS:0660	Xanthine Metabolism	2.38	1.65e-08	2.37e-05	2.41	1.6e-08	positive	14
Clostridia sp. MGS:1141	Secondary Bile Acid Metabolism	2.36	1.7e-08	2.42e-05	1.71	0.00145	negative	15
Rubneribacter badeniensis MGS:0869	Tobacco Metabolite	2.33	1.75e-08	2.46e-05	2.38	5.72e-08	positive	6
Veillonella atypica MGS:0357	Primary Bile Acid Metabolism	2.37	1.83e-08	2.54e-05	2.34	6.97e-08	positive	8
Eubacteriales sp. MGS:0260	Secondary Bile Acid Metabolism	2.38	1.88e-08	2.59e-05	2.09	4.8e-06	negative	15
Eubacteriales sp. MGS:0321	Secondary Bile Acid Metabolism	2.35	1.93e-08	2.6e-05	1.65	0.00636	negative	15
Oscillospiraceae sp. MGS:1212	Tobacco Metabolite	2.33	1.93e-08	2.6e-05	2.32	3.03e-07	positive	6
Erysipelotrichales sp. MGS:0283	Vitamin A Metabolism	2.31	2.01e-08	2.64e-05	2.36	4.3e-08	positive	6
Lachnospiraceae sp. MGS:0598	Secondary Bile Acid Metabolism	2.27	2.01e-08	2.64e-05	1.8	0.00122	negative	19
Eubacteriales sp. MGS:0578	Secondary Bile Acid Metabolism	2.36	2.12e-08	2.69e-05	1.57	0.0161	negative	16
Lachnoclostridium edouardi MGS:0766	Secondary Bile Acid Metabolism	2.35	2.12e-08	2.69e-05	2.19	9.84e-07	positive	17
Lachnospiraceae sp. MGS:0629	Secondary Bile Acid Metabolism	2.32	2.14e-08	2.69e-05	2.33	8.46e-09	positive	18
Streptococcus australis MGS:0310	Plasmalogen	2.41	2.17e-08	2.69e-05	2.41	1.36e-08	positive	11
Clostridia sp. MGS:0508	Secondary Bile Acid Metabolism	2.32	2.17e-08	2.69e-05	1.75	0.00216	negative	17
Streptococcus australis MGS:0310	Sphingomyelins	2.15	2.22e-08	2.69e-05	2.12	1.11e-07	positive	28
Hydrogeniiclostidium mannosilyticum MGS:0294	Secondary Bile Acid Metabolism	2.37	2.25e-08	2.69e-05	1.64	0.00859	positive	15
Intestinimonas butyriciproducens MGS:0187	Secondary Bile Acid Metabolism	2.34	2.27e-08	2.69e-05	2.43	4.16e-10	positive	14
Firmicutes sp. MGS:0397	Secondary Bile Acid Metabolism	2.33	2.27e-08	2.69e-05	1.8	0.00135	negative	16
Eubacteriales sp. MGS:0328	Secondary Bile Acid Metabolism	2.31	2.3e-08	2.69e-05	1.63	0.00413	negative	17
Hungatella hathewayi MGS:0451	Secondary Bile Acid Metabolism	2.34	2.32e-08	2.69e-05	2.1	4.87e-06	positive	19
Comamonas kerstersii MGS:1358	Vitamin A Metabolism	2.33	2.32e-08	2.69e-05	2.27	1.87e-07	positive	6
Clostridium celatum MGS:0808	Sphingomyelins	2.21	2.45e-08	2.81e-05	2.16	2.22e-08	positive	29
Firmicutes sp. MGS:1115	Secondary Bile Acid Metabolism	2.34	2.58e-08	2.93e-05	1.78	0.000627	negative	17
Eubacteriales sp. MGS:1177	Secondary Bile Acid Metabolism	2.27	2.69e-08	3.02e-05	2.34	1.16e-08	negative	21
Eubacteriales sp. MGS:0977	Secondary Bile Acid Metabolism	2.33	2.79e-08	3.08e-05	1.93	4.85e-05	negative	17
Clostridiaceae sp. MGS:1142	Sphingomyelins	2.18	2.79e-08	3.08e-05	2.13	9.7e-08	positive	29
Eubacteriales sp. MGS:0196	Secondary Bile Acid Metabolism	2.3	3.21e-08	3.51e-05	1.85	0.00039	negative	16
Lachnospiraceae sp. MGS:0043	Sphingomyelins	2.2	3.42e-08	3.7e-05	2.24	6.65e-09	positive	28
Clostridium phoceensis MGS:0014	Xanthine Metabolism	2.33	3.68e-08	3.95e-05	2.37	8.02e-08	positive	14
Lachnotalea sp. AF33-28 MGS:0403	Secondary Bile Acid Metabolism	2.34	3.73e-08	3.97e-05	2.47	1.31e-09	positive	14
Eubacteriales sp. MGS:0870	Secondary Bile Acid Metabolism	2.31	3.89e-08	4.1e-05	1.87	6.6e-05	negative	18
Pseudoflavonifractor sp. Marseille-P3106 MGS:1310	Xanthine Metabolism	2.32	3.94e-08	4.12e-05	2.34	5.82e-08	negative	14
Eubacteriales sp. MGS:0288	Secondary Bile Acid Metabolism	2.28	4.1e-08	4.24e-05	2.01	5.19e-05	negative	18
Oscillospiraceae sp. MGS:0437	Secondary Bile Acid Metabolism	2.34	4.25e-08	4.33e-05	1.71	0.00309	negative	15
Butyricicoccus sp. OM04-18BH MGS:0139	Secondary Bile Acid Metabolism	2.3	4.25e-08	4.33e-05	1.29	0.136	negative	16
Clostridia sp. MGS:1192	Secondary Bile Acid Metabolism	2.28	4.46e-08	4.5e-05	2.13	1.91e-06	negative	19
Eubacteriales sp. MGS:1459	Tobacco Metabolite	2.4	4.62e-08	4.58e-05	2.4	5.02e-11	positive	6
Eubacterium sp. AF16-48 MGS:0219	Secondary Bile Acid Metabolism	2.3	4.62e-08	4.58e-05	2.19	2.39e-06	negative	16
Phocaeicola plebeius MGS:0278	Plasmalogen	2.35	4.98e-08	4.89e-05	1.86	0.00228	positive	11
Eubacteriales sp. MGS:0878	Secondary Bile Acid Metabolism	2.34	5.09e-08	4.89e-05	1.68	0.00658	negative	15
Hungatella hathewayi MGS:0455	Secondary Bile Acid Metabolism	2.28	5.09e-08	4.89e-05	2.4	2.16e-09	positive	19
Lachnoclostridium sp. MGS:0655	Secondary Bile Acid Metabolism	2.22	5.09e-08	4.89e-05	2.32	7.17e-09	positive	20
Eubacteriales sp. MGS:0083	Secondary Bile Acid Metabolism	2.31	5.14e-08	4.9e-05	1.59	0.0126	negative	15
Romboutsia timonensis MGS:0053	Sphingomyelins	2.16	5.3e-08	5e-05	2.19	2.56e-08	positive	29
Eubacteriales sp. MGS:0978	Secondary Bile Acid Metabolism	2.33	5.4e-08	5e-05	1.79	0.000966	negative	15
Eubacteriales sp. MGS:0546	Secondary Bile Acid Metabolism	2.28	5.4e-08	5e-05	1.54	0.00964	negative	18
Lachnospiraceae sp. MGS:1066	Xanthine Metabolism	2.31	5.51e-08	5e-05	2.32	2.03e-07	positive	14
Eubacteriales sp. MGS:0489	Secondary Bile Acid Metabolism	2.24	5.51e-08	5e-05	2.03	1.13e-05	negative	18
Clostridia sp. MGS:0470	Secondary Bile Acid Metabolism	2.23	5.51e-08	5e-05	1.77	0.00132	negative	18
Firmicutes sp. MGS:1162	Secondary Bile Acid Metabolism	2.29	6.03e-08	5.4e-05	1.28	0.119	negative	16
Eubacteriales sp. MGS:0514	Secondary Bile Acid Metabolism	2.28	6.03e-08	5.4e-05	1.99	3.51e-05	negative	18
Olsenella sp. AF21-51 MGS:0690	Secondary Bile Acid Metabolism	2.27	6.13e-08	5.45e-05	2.39	4.72e-09	negative	14
Eubacteriales sp. MGS:0309	Secondary Bile Acid Metabolism	2.28	6.34e-08	5.59e-05	1.96	9.42e-05	negative	18
Oscillospiraceae sp. MGS:0210	Secondary Bile Acid Metabolism	2.24	6.45e-08	5.64e-05	1.88	0.000303	negative	18
Eubacteriales sp. MGS:0670	Secondary Bile Acid Metabolism	2.28	6.76e-08	5.88e-05	2.22	1.24e-06	negative	16
Clostridia sp. MGS:1106	Secondary Bile Acid Metabolism	2.31	6.97e-08	6.01e-05	1.63	0.00276	negative	17
Clostridia sp. MGS:0368	Secondary Bile Acid Metabolism	2.27	7.29e-08	6.19e-05	2.15	3.15e-06	negative	16
Eubacteriales sp. MGS:0349	Secondary Bile Acid Metabolism	2.25	7.29e-08	6.19e-05	2.01	3.62e-05	negative	17
Eubacteriales sp. MGS:0856	Phosphatidylcholine (PC)	2.38	7.39e-08	6.19e-05	1.98	0.00028	negative	10
Streptococcus gallolyticus subsp. gallolyticus MGS:1651	Phosphatidylethanolamine (PE)	2.35	7.39e-08	6.19e-05	2.18	6.05e-06	positive	11
Clostridium innocuum MGS:1502	Secondary Bile Acid Metabolism	2.29	7.71e-08	6.37e-05	2.2	1.09e-06	positive	16
Lachnospiraceae sp. MGS:0629	Benzoate Metabolism	2.18	7.71e-08	6.37e-05	2.06	1.26e-06	negative	25
Eubacteriales sp. MGS:0229	Secondary Bile Acid Metabolism	2.32	7.81e-08	6.41e-05	1.74	0.00163	negative	16
Oscillospiraceae sp. MGS:0693	Secondary Bile Acid Metabolism	2.31	8.02e-08	6.54e-05	1.6	0.00859	negative	16
Bacteroides cutis MGS:1017	Plasmalogen	2.33	9.39e-08	7.59e-05	2.11	3.73e-05	positive	11
Bilophila wadsworthia MGS:0049	Secondary Bile Acid Metabolism	2.38	9.6e-08	7.71e-05	2.37	2.45e-08	positive	14
Clostridia sp. MGS:0960	Secondary Bile Acid Metabolism	2.31	9.7e-08	7.74e-05	1.72	0.00165	negative	17
Lachnospiraceae sp. MGS:0772	Primary Bile Acid Metabolism	2.34	9.91e-08	7.83e-05	2.32	1.49e-07	negative	8
Eubacteriales sp. MGS:0622	Secondary Bile Acid Metabolism	2.29	1e-07	7.83e-05	2.31	1.46e-07	positive	14
Clostridium sp. AM49-4BH MGS:0097	Sphingomyelins	2.12	1e-07	7.83e-05	1.95	1.58e-05	positive	29
Clostridium cuniculi MGS:1498	Sphingomyelins	2.12	1.01e-07	7.84e-05	2.11	1.55e-07	positive	29
Oscillospiraceae sp. MGS:0475	Secondary Bile Acid Metabolism	2.26	1.02e-07	7.84e-05	2.19	7.36e-07	negative	18
Firmicutes sp. MGS:0464	Secondary Bile Acid Metabolism	2.24	1.02e-07	7.84e-05	1.5	0.026	negative	17
Eubacteriales sp. MGS:0976	Secondary Bile Acid Metabolism	2.24	1.03e-07	7.87e-05	1.98	8.4e-05	negative	15
Clostridia sp. MGS:0954	Secondary Bile Acid Metabolism	2.3	1.05e-07	7.98e-05	1.57	0.0179	negative	19
Porphyromonadaceae sp. MGS:1216	Vitamin A Metabolism	2.29	1.06e-07	8.01e-05	2.29	3.62e-07	negative	6
Eubacteriales sp. MGS:0442	Secondary Bile Acid Metabolism	2.26	1.13e-07	8.38e-05	1.95	0.000185	negative	16
Eubacteriales sp. MGS:0179	Secondary Bile Acid Metabolism	2.24	1.13e-07	8.38e-05	2.16	1.67e-06	negative	17
Eubacteriales sp. MGS:0118	Secondary Bile Acid Metabolism	2.26	1.15e-07	8.48e-05	2.22	6.77e-07	negative	17
Propionibacterium freudenreichii subsp. shermanii MGS:0723	Sphingomyelins	2.24	1.17e-07	8.58e-05	2.22	7.81e-08	positive	22
Bacteroides sp. MGS:0030	Food Component/Plant	2.05	1.19e-07	8.68e-05	2	2.35e-07	negative	40
Oscillospiraceae sp. MGS:0616	Secondary Bile Acid Metabolism	2.31	1.21e-07	8.78e-05	1.84	0.000517	negative	16
Enterococcus faecalis MGS:0742	Secondary Bile Acid Metabolism	2.37	1.23e-07	8.83e-05	2.29	9.39e-08	negative	13
Acidaminococcus intestini MGS:0407	Sphingomyelins	2.13	1.23e-07	8.83e-05	2.27	2.57e-09	negative	29
Eubacteriales sp. MGS:1093	Plasmalogen	2.34	1.28e-07	8.97e-05	2.12	1.66e-05	positive	11
Parvimonas sp. KA00067 MGS:1201	Long Chain Polyunsaturated Fatty Acid (n3 and n6)	2.28	1.28e-07	8.97e-05	2.17	3.49e-07	negative	18
Eubacteriales sp. MGS:0197	Secondary Bile Acid Metabolism	2.22	1.28e-07	8.97e-05	1.52	0.0311	negative	16
Gardnerella vaginalis MGS:1510	Tobacco Metabolite	2.28	1.3e-07	9.06e-05	2.32	7.39e-08	positive	6
Eubacteriales sp. MGS:0105	Xanthine Metabolism	2.31	1.34e-07	9.25e-05	2.26	8.13e-08	positive	14
Eubacteriales sp. MGS:0080	Secondary Bile Acid Metabolism	2.25	1.34e-07	9.25e-05	1.28	0.163	positive	17
Eubacteriales sp. MGS:0674	Xanthine Metabolism	2.26	1.36e-07	9.34e-05	2.31	3.05e-08	positive	14
Methanobrevibacter smithii MGS:0152	Secondary Bile Acid Metabolism	2.28	1.38e-07	9.43e-05	1.06	0.375	negative	17
Eubacteriales sp. MGS:0383	Secondary Bile Acid Metabolism	2.28	1.4e-07	9.52e-05	1.69	0.00331	negative	16
Eubacteriales sp. MGS:0116	Secondary Bile Acid Metabolism	2.27	1.42e-07	9.55e-05	2.1	4.39e-06	positive	16
Eubacteriales sp. MGS:0864	Secondary Bile Acid Metabolism	2.27	1.42e-07	9.55e-05	2.16	1.04e-06	negative	17
Clostridia sp. MGS:1038	Phosphatidylethanolamine (PE)	2.33	1.46e-07	9.72e-05	2.52	3.95e-11	negative	11
Oscillospiraceae sp. MGS:1173	Secondary Bile Acid Metabolism	2.19	1.46e-07	9.72e-05	1.42	0.037	negative	19
Eubacteriales sp. MGS:0842	Secondary Bile Acid Metabolism	2.21	1.49e-07	9.81e-05	1.84	0.000481	negative	20
Enterocloster citroniae MGS:0285	Secondary Bile Acid Metabolism	2.25	1.53e-07	0.0001	2.19	1.61e-07	positive	18
Eubacteriales sp. MGS:0185	Secondary Bile Acid Metabolism	2.26	1.55e-07	0.000101	2.3	1.15e-07	positive	15
Coriobacteriia sp. MGS:0488	Diacylglycerol	2.34	1.57e-07	0.000102	1.46	0.0589	negative	10
Eubacteriales sp. MGS:0720	Secondary Bile Acid Metabolism	2.31	1.59e-07	0.000103	1.79	0.00174	positive	16
Pseudomonas aeruginosa MGS:1474	Androgenic Steroids	2.23	1.63e-07	0.000105	2.21	2.27e-07	positive	21
Intestinibacillus sp. Marseille-P4005 MGS:0168	Secondary Bile Acid Metabolism	2.28	1.7e-07	0.000107	2.22	2.12e-07	positive	17
Oscillospiraceae sp. MGS:0098	Secondary Bile Acid Metabolism	2.24	1.7e-07	0.000107	2.18	2.39e-07	positive	19
Bacteroidales sp. MGS:1614	Phosphatidylethanolamine (PE)	2.37	1.72e-07	0.000107	2.4	5.69e-09	negative	11
Faecalibacterium prausnitzii MGS:0378	Vitamin A Metabolism	2.32	1.72e-07	0.000107	2.25	5.15e-06	positive	5
Limosilactobacillus vaginalis MGS:1341	Sphingomyelins	2.11	1.72e-07	0.000107	2.14	2.95e-08	negative	29
Eubacteriales sp. MGS:0215	Secondary Bile Acid Metabolism	2.28	1.76e-07	0.000109	2.33	4.25e-08	negative	17
Anaerotignum lactatifermentans MGS:0676	Secondary Bile Acid Metabolism	2.2	1.84e-07	0.000113	1.8	0.000792	positive	19
Lachnospiraceae sp. MGS:0625	Benzoate Metabolism	2.18	1.84e-07	0.000113	2.23	1.84e-07	negative	22
Clostridia sp. MGS:1254	Secondary Bile Acid Metabolism	2.28	1.87e-07	0.000114	1.79	0.000948	negative	17
Ruminococcus sp. AF17-22AC MGS:0208	Tobacco Metabolite	2.29	1.89e-07	0.000114	2.12	0.000126	negative	6
Clostridia sp. MGS:0787	Secondary Bile Acid Metabolism	2.25	1.89e-07	0.000114	1.61	0.0077	negative	18
Eubacteriales sp. MGS:0908	Secondary Bile Acid Metabolism	2.21	1.91e-07	0.000115	1.12	0.301	negative	17
Eubacteriales sp. MGS:0961	Secondary Bile Acid Metabolism	2.3	1.93e-07	0.000116	2.21	1.41e-06	positive	13
Eubacteriales sp. MGS:0988	Sphingomyelins	2.14	1.99e-07	0.000119	2.11	1.46e-07	positive	25
Lactobacillus iners MGS:1845	Sphingomyelins	2.08	2.03e-07	0.000121	2.1	2.18e-07	negative	29
Eubacteriales sp. MGS:1313	Secondary Bile Acid Metabolism	2.22	2.06e-07	0.000121	1.41	0.0869	negative	17
Blautia sp. MGS:0206	Secondary Bile Acid Metabolism	2.2	2.08e-07	0.000122	2.27	4.73e-07	negative	17
Eubacteriales sp. MGS:0092	Secondary Bile Acid Metabolism	2.24	2.12e-07	0.000124	1.72	0.00272	negative	16
Veillonella tobetsuensis MGS:1344	Plasmalogen	2.31	2.18e-07	0.000126	2.33	2.18e-07	positive	11
Eubacteriales sp. MGS:0161	Secondary Bile Acid Metabolism	2.27	2.18e-07	0.000126	1.68	0.00442	negative	16
Pseudoflavonifractor sp. BIOML-A3 MGS:0735	Secondary Bile Acid Metabolism	2.28	2.27e-07	0.00013	2.21	8.56e-07	positive	15
Eubacteriales sp. MGS:1412	Secondary Bile Acid Metabolism	2.26	2.27e-07	0.00013	2.29	1.95e-07	positive	14
Oscillospiraceae sp. MGS:0806	Vitamin A Metabolism	2.33	2.31e-07	0.000132	2.29	8.81e-07	positive	7
Bacteria sp. MGS:0708	Secondary Bile Acid Metabolism	2.21	2.39e-07	0.000136	1.34	0.0829	negative	19
Staphylococcus aureus MGS:1538	Sphingomyelins	2.08	2.44e-07	0.000137	2.12	9.81e-08	negative	29
Rothia mucilaginosa MGS:0559	Sphingomyelins	2.07	2.44e-07	0.000137	2.24	3.5e-09	negative	29
Firmicutes sp. MGS:1222	Leucine, Isoleucine and Valine Metabolism	2.13	2.48e-07	0.000139	2.02	1.69e-06	negative	25
Clostridium symbiosum MGS:0370	Secondary Bile Acid Metabolism	2.24	2.65e-07	0.000147	2.26	4.62e-08	positive	19
Eubacteriales sp. MGS:0518	Secondary Bile Acid Metabolism	2.21	2.65e-07	0.000147	1.99	4.74e-05	negative	18
Eubacteriales sp. MGS:0113	Secondary Bile Acid Metabolism	2.26	2.69e-07	0.000148	1.71	0.0035	negative	16
Bacteroides congonensis MGS:0974	Xanthine Metabolism	2.28	2.73e-07	0.00015	2.29	3.75e-07	negative	13
Leuconostoc citreum MGS:1785	Fatty Acid Metabolism (Acyl Choline)	2.31	2.82e-07	0.000153	2.25	6.43e-07	negative	7
Eubacteriales sp. MGS:0880	Secondary Bile Acid Metabolism	2.23	2.82e-07	0.000153	1.22	0.181	negative	18
Enterobacter hormaechei subsp. steigerwaltii MGS:1214	Secondary Bile Acid Metabolism	2.25	2.99e-07	0.000162	2.19	3.58e-07	negative	16
Rubneribacter badeniensis MGS:0869	Vitamin A Metabolism	2.26	3.03e-07	0.000163	2.06	0.000271	negative	5
Lachnospiraceae sp. MGS:1512	Tobacco Metabolite	2.31	3.07e-07	0.000164	2.16	3.51e-05	positive	6
Lactobacillus crispatus MGS:1409	Sphingomyelins	2.09	3.07e-07	0.000164	1.95	7.29e-06	negative	29
Alistipes ihumii MGS:0106	Secondary Bile Acid Metabolism	2.25	3.11e-07	0.000165	2.43	2.41e-09	positive	13
Lachnospiraceae sp. MGS:0890	Vitamin A Metabolism	2.26	3.16e-07	0.000165	2.25	2.91e-06	negative	6
Lachnospiraceae sp. MGS:1024	Secondary Bile Acid Metabolism	2.25	3.16e-07	0.000165	2.05	1.23e-05	positive	16
Firmicutes sp. MGS:1178	Gamma-glutamyl Amino Acid	2.24	3.16e-07	0.000165	2.11	1.83e-05	negative	15
Intestinibacter sp. MGS:0194	Benzoate Metabolism	2.11	3.16e-07	0.000165	2.01	2.49e-06	positive	25
Eubacteriales sp. MGS:0664	Tobacco Metabolite	2.31	3.28e-07	0.000171	2.27	4.9e-07	positive	6
Lachnospiraceae sp. MGS:0389	Secondary Bile Acid Metabolism	2.21	3.37e-07	0.000174	2.28	3.11e-07	negative	15
Clostridia sp. MGS:0512	Secondary Bile Acid Metabolism	2.22	3.41e-07	0.000176	1.55	0.0143	negative	16
Veillonella parvula MGS:0220	Secondary Bile Acid Metabolism	2.27	3.49e-07	0.000177	2.31	1.44e-07	negative	12
Eubacteriales sp. MGS:0345	Xanthine Metabolism	2.23	3.49e-07	0.000177	2.31	6.97e-08	positive	14
Eubacteriales sp. MGS:0421	Secondary Bile Acid Metabolism	2.21	3.49e-07	0.000177	1.75	0.00161	negative	16
Eubacteriales sp. MGS:1422	Secondary Bile Acid Metabolism	2.18	3.49e-07	0.000177	2.07	3.7e-06	negative	17
Bacteria sp. MGS:0634	Secondary Bile Acid Metabolism	2.26	3.58e-07	0.00018	1.43	0.0579	negative	16
Erysipelatoclostridium ramosum MGS:0538	Secondary Bile Acid Metabolism	2.19	3.58e-07	0.00018	2.2	1.89e-07	positive	17
Eubacteriales sp. MGS:0438	Xanthine Metabolism	2.29	3.62e-07	0.000181	2.31	8.55e-08	positive	14
Bacteroides sp. MGS:1132	Drug - Analgesics, Anesthetics	2.24	3.62e-07	0.000181	2.22	1.65e-06	positive	16
Klebsiella oxytoca MGS:1046	Xanthine Metabolism	2.26	3.66e-07	0.000182	2.23	5.58e-07	negative	14
Veillonella dispar MGS:0227	Secondary Bile Acid Metabolism	2.3	3.75e-07	0.000185	2.22	8.81e-07	negative	14
Eubacteriales sp. MGS:0061	Tobacco Metabolite	2.3	3.79e-07	0.000186	2.12	0.000298	negative	6
Eubacteriales sp. MGS:0762	Secondary Bile Acid Metabolism	2.19	3.79e-07	0.000186	2.07	9.93e-06	negative	16
Alistipes sp. An66 MGS:1535	Sphingomyelins	2.05	3.83e-07	0.000187	1.83	5.7e-05	positive	29
Eubacteriales sp. MGS:0473	Secondary Bile Acid Metabolism	2.22	3.92e-07	0.00019	1.56	0.0164	negative	16
Eubacteriales sp. MGS:1093	Fatty Acid Metabolism (Acyl Choline)	2.29	4e-07	0.000194	2.36	1.34e-07	positive	9
Firmicutes sp. MGS:0948	Secondary Bile Acid Metabolism	2.28	4.05e-07	0.000195	1.64	0.00889	negative	17
Eubacterium sp. OM08-24 MGS:1964	Benzoate Metabolism	2.14	4.09e-07	0.000196	2.02	7.99e-06	negative	22
Clostridia sp. MGS:1205	Vitamin A Metabolism	2.28	4.17e-07	0.0002	2.34	2.69e-08	positive	6
Oscillospiraceae sp. MGS:0382	Benzoate Metabolism	2.12	4.22e-07	0.000201	1.92	1.97e-05	positive	21
Eubacteriales sp. MGS:0369	Secondary Bile Acid Metabolism	2.22	4.26e-07	0.000202	1.72	0.00205	negative	15
Eubacteriales sp. MGS:0643	Secondary Bile Acid Metabolism	2.24	4.38e-07	0.000206	1.55	0.0068	negative	17
Clostridia sp. MGS:1523	Secondary Bile Acid Metabolism	2.22	4.38e-07	0.000206	1.7	0.00368	negative	14
Eubacteriales sp. MGS:0951	Sphingomyelins	2.08	4.38e-07	0.000206	2.07	2.52e-07	positive	29
Alistipes timonensis MGS:0586	Secondary Bile Acid Metabolism	2.16	4.47e-07	0.000209	1.37	0.0749	negative	18
Clostridia sp. MGS:1217	Secondary Bile Acid Metabolism	2.23	4.64e-07	0.000215	1.78	0.00198	negative	15
Turicibacter sanguinis MGS:0274	Sphingomyelins	2.09	4.64e-07	0.000215	2.1	3.71e-07	positive	29
Eubacteriales sp. MGS:0234	Secondary Bile Acid Metabolism	2.21	4.81e-07	0.00022	2.07	1.37e-05	negative	16
Enterococcus casseliflavus MGS:1803	Secondary Bile Acid Metabolism	2.21	4.81e-07	0.00022	2.26	3.54e-07	negative	15
Clostridia sp. MGS:0550	Secondary Bile Acid Metabolism	2.21	4.81e-07	0.00022	1.91	0.000205	negative	16
Saccharomyces cerevisiae MGS:0782	Phosphatidylcholine (PC)	2.29	4.9e-07	0.000222	2.1	9.66e-06	positive	12
Eubacteriales sp. MGS:0154	Secondary Bile Acid Metabolism	2.14	4.9e-07	0.000222	2.25	6.6e-07	negative	17
Eubacteriales sp. MGS:0678	Primary Bile Acid Metabolism	2.3	4.98e-07	0.000225	2.41	1.67e-08	negative	9
Bacteria sp. MGS:1373	Secondary Bile Acid Metabolism	2.16	4.98e-07	0.000225	1.72	0.00276	negative	19
Eubacteriales sp. MGS:0902	Secondary Bile Acid Metabolism	2.22	5.07e-07	0.000228	2.05	1.12e-05	negative	16
Eubacteriales sp. MGS:0773	Secondary Bile Acid Metabolism	2.22	5.24e-07	0.000234	1.97	2.42e-05	negative	16
Bacteroidales sp. MGS:1183	Secondary Bile Acid Metabolism	2.19	5.32e-07	0.000237	2.07	5.84e-06	negative	19
Eubacteriales sp. MGS:0699	Tobacco Metabolite	2.31	5.41e-07	0.000239	2.25	1.98e-06	positive	6
Eubacteriales sp. MGS:0441	Secondary Bile Acid Metabolism	2.22	5.41e-07	0.000239	1.58	0.0221	negative	17
Pseudoflavonifractor sp. An187 MGS:1170	Plasmalogen	2.34	5.66e-07	0.00025	2.41	4.62e-08	positive	11
Firmicutes sp. MGS:0596	Secondary Bile Acid Metabolism	2.23	5.75e-07	0.000252	1.8	0.000385	negative	17
Clostridia sp. MGS:1205	Secondary Bile Acid Metabolism	2.14	5.92e-07	0.000259	1.58	0.0164	negative	19
Eubacteriales sp. MGS:0656	Secondary Bile Acid Metabolism	2.18	6.43e-07	0.00028	1.74	0.0015	negative	17
Clostridium cuniculi MGS:1498	Secondary Bile Acid Metabolism	2.26	6.6e-07	0.000285	2.24	8.81e-07	negative	14
Firmicutes sp. MGS:0454	Secondary Bile Acid Metabolism	2.18	6.6e-07	0.000285	1.66	0.00313	negative	17
Eubacteriales sp. MGS:0691	Diacylglycerol	2.28	6.68e-07	0.000285	1.88	0.00139	negative	10
Ruminococcus lactaris MGS:0109	Diacylglycerol	2.27	6.68e-07	0.000285	2.14	8.68e-06	negative	10
Oscillospiraceae sp. MGS:0445	Vitamin A Metabolism	2.26	6.68e-07	0.000285	2.25	1.05e-06	positive	5
Eubacteriales sp. MGS:0580	Secondary Bile Acid Metabolism	2.22	6.68e-07	0.000285	1.93	7.84e-05	positive	15
Eubacteriales sp. MGS:0186	Benzoate Metabolism	2.15	6.77e-07	0.000288	1.92	9.76e-05	positive	20
Parasutterella sp. MGS:0485	Sphingomyelins	2.1	7.02e-07	0.000297	1.98	4.25e-06	positive	27
Eubacteriales sp. MGS:0505	Secondary Bile Acid Metabolism	2.18	7.11e-07	0.0003	2.04	2.02e-05	negative	17
Dielma fastidiosa MGS:0400	Secondary Bile Acid Metabolism	2.16	7.19e-07	0.000302	2.23	1.51e-07	positive	19
Frisingicoccus caecimuris MGS:1092	Secondary Bile Acid Metabolism	2.17	7.28e-07	0.000305	1.98	6.49e-05	positive	18
Actinomycetaceae sp. MGS:1068	Phosphatidylethanolamine (PE)	2.3	7.54e-07	0.000315	2.24	3.22e-06	negative	11
Ruminococcus callidus MGS:0247	Secondary Bile Acid Metabolism	2.21	7.71e-07	0.000321	1.78	0.000554	negative	16
Oscillibacter sp. MGS:0245	Secondary Bile Acid Metabolism	2.26	7.79e-07	0.000322	2.02	2.89e-05	negative	14
Eubacteriales sp. MGS:0373	Secondary Bile Acid Metabolism	2.25	7.79e-07	0.000322	1.66	0.00844	negative	15
Mesosutterella multiformis MGS:0520	Secondary Bile Acid Metabolism	2.19	8.05e-07	0.00033	2.33	3.89e-08	negative	16
Eubacteriales sp. MGS:0592	Secondary Bile Acid Metabolism	2.15	8.05e-07	0.00033	1.85	0.000303	negative	18
Enterobacter ludwigii MGS:1259	Secondary Bile Acid Metabolism	2.22	8.13e-07	0.000331	2.2	3.7e-06	negative	14
Eubacteriales sp. MGS:0302	Secondary Bile Acid Metabolism	2.18	8.13e-07	0.000331	1.59	0.0155	negative	15
Blautia producta MGS:0619	Secondary Bile Acid Metabolism	2.21	8.22e-07	0.000331	2.13	2.98e-06	positive	16
Blautia obeum MGS:0001	Secondary Bile Acid Metabolism	2.18	8.22e-07	0.000331	1.76	0.00111	positive	17
Pediococcus acidilactici MGS:1468	Sphingomyelins	2.03	8.22e-07	0.000331	1.9	5.91e-06	negative	29
Citrobacter youngae MGS:1657	Phosphatidylethanolamine (PE)	2.29	8.3e-07	0.000334	2.27	1.87e-06	negative	9
Eubacteriales sp. MGS:0654	Secondary Bile Acid Metabolism	2.2	8.39e-07	0.000336	1.73	0.0022	negative	15
Anaeromassilibacillus sp. Marseille-P3371 MGS:0304	Xanthine Metabolism	2.22	8.47e-07	0.000338	2.23	4.64e-07	positive	14
Oscillospiraceae sp. MGS:0134	Xanthine Metabolism	2.26	8.56e-07	0.000339	2.39	9.36e-09	positive	14
Oscillospiraceae sp. MGS:0382	Secondary Bile Acid Metabolism	2.22	8.56e-07	0.000339	2.12	4.87e-06	negative	16
Eubacteriales sp. MGS:0145	Xanthine Metabolism	2.23	8.64e-07	0.000339	2.2	1.31e-06	positive	14
Eubacteriales sp. MGS:0668	Secondary Bile Acid Metabolism	2.16	8.64e-07	0.000339	1.89	0.000214	negative	15
Eubacteriales sp. MGS:0757	Secondary Bile Acid Metabolism	2.13	8.64e-07	0.000339	1.98	1.63e-05	negative	19
Haemophilus sp. MGS:1834	Plasmalogen	2.23	8.81e-07	0.000344	2.31	1.04e-07	positive	11
Eubacteriales sp. MGS:0703	Secondary Bile Acid Metabolism	2.21	8.81e-07	0.000344	1.87	0.000153	negative	18
Clostridium sp. AF34-10BH MGS:0028	Sphingomyelins	2.06	8.98e-07	0.000349	1.61	0.00205	positive	29
Oscillospiraceae sp. MGS:0256	Vitamin A Metabolism	2.27	9.16e-07	0.000353	2.37	1.4e-07	negative	6
Butyrivibrio crossotus MGS:0413	Secondary Bile Acid Metabolism	2.22	9.16e-07	0.000353	2	2.05e-05	negative	16
Bacteroidales sp. MGS:0517	Secondary Bile Acid Metabolism	2.22	9.33e-07	0.000359	1.22	0.231	negative	14
Prevotella timonensis MGS:1043	Androgenic Steroids	2.11	9.5e-07	0.000364	2.08	1.87e-06	negative	19
Clostridium sp. AM49-4BH MGS:0097	Vitamin A Metabolism	2.28	9.67e-07	0.000368	1.96	0.0022	positive	6
Pseudoflavonifractor sp. BSD2780061688st1 E11 MGS:1060	Hemoglobin and Porphyrin Metabolism	2.25	9.67e-07	0.000368	2.2	1.86e-05	negative	5
Rubneribacter badeniensis MGS:0869	Plasmalogen	2.26	9.84e-07	0.000374	2.26	6.77e-07	negative	11
Firmicutes sp. MGS:0398	Secondary Bile Acid Metabolism	2.2	1e-06	0.000379	1.98	4.13e-05	negative	18
Desulfovibrio desulfuricans MGS:0904	Tobacco Metabolite	2.29	1.02e-06	0.000383	2.33	1e-07	negative	6
Blautia sp. AF19-10LB MGS:0157	Secondary Bile Acid Metabolism	2.21	1.02e-06	0.000383	2.1	4.74e-06	negative	18
Veillonella dispar MGS:0227	Primary Bile Acid Metabolism	2.27	1.04e-06	0.000386	2.29	1.6e-06	positive	8
Clostridia sp. MGS:0828	Secondary Bile Acid Metabolism	2.24	1.04e-06	0.000386	2.07	3.9e-05	negative	17
Eubacteriales sp. MGS:0939	Secondary Bile Acid Metabolism	2.19	1.04e-06	0.000386	2.03	0.000128	negative	15
Lachnospiraceae sp. MGS:0625	Secondary Bile Acid Metabolism	2.17	1.05e-06	0.00039	2.45	2.16e-09	positive	16
Pseudoflavonifractor sp. BIOML-A3 MGS:0735	Sphingomyelins	2.07	1.05e-06	0.00039	1.8	0.000303	positive	29
Eubacteriales sp. MGS:0709	Vitamin A Metabolism	2.29	1.07e-06	0.000394	2.31	1.4e-07	negative	6
Lachnoclostridium sp. MGS:1343	Tobacco Metabolite	2.25	1.07e-06	0.000394	2.27	1.65e-06	positive	6
Eubacteriales sp. MGS:0153	Secondary Bile Acid Metabolism	2.21	1.09e-06	0.000396	2.1	3.77e-06	negative	15
Clostridia sp. MGS:1293	Secondary Bile Acid Metabolism	2.2	1.09e-06	0.000396	1.51	0.0215	negative	16
Faecalibacterium sp. MGS:0073	Secondary Bile Acid Metabolism	2.14	1.09e-06	0.000396	1.89	0.000109	negative	20
Clostridia sp. MGS:0885	Secondary Bile Acid Metabolism	2.15	1.1e-06	0.000401	1.6	0.00547	negative	17
Eubacteriales sp. MGS:0546	Vitamin A Metabolism	2.27	1.12e-06	0.000401	2.15	0.00011	positive	7
Eubacteriales sp. MGS:0685	Secondary Bile Acid Metabolism	2.2	1.12e-06	0.000401	1.46	0.031	negative	15
Anaerotruncus colihominis MGS:0307	Secondary Bile Acid Metabolism	2.19	1.12e-06	0.000401	2.23	3.03e-07	positive	19
Lachnospiraceae sp. MGS:0180	Secondary Bile Acid Metabolism	2.19	1.12e-06	0.000401	1.52	0.0191	negative	15
Eubacteriales sp. MGS:0493	Secondary Bile Acid Metabolism	2.16	1.12e-06	0.000401	2.24	4.93e-08	negative	18
Eubacteriales sp. MGS:0902	Vitamin A Metabolism	2.25	1.17e-06	0.000416	2.09	0.000262	positive	6
Lachnospiraceae sp. MGS:0257	Vitamin A Metabolism	2.25	1.17e-06	0.000416	2.22	7.57e-06	positive	6
Veillonella atypica MGS:0357	Secondary Bile Acid Metabolism	2.25	1.17e-06	0.000416	2.25	6.77e-07	negative	13
Bacteroidales sp. MGS:1002	Diacylglycerol	2.24	1.21e-06	0.000425	2.27	2.08e-06	negative	10
Longibaculum muris MGS:1605	Secondary Bile Acid Metabolism	2.17	1.21e-06	0.000425	1.46	0.041	positive	17
Eubacteriales sp. MGS:0102	Secondary Bile Acid Metabolism	2.15	1.22e-06	0.00043	1.99	3.96e-05	negative	18
Lactobacillus gasseri MGS:0884	Sphingomyelins	2.01	1.24e-06	0.000435	1.95	3.77e-06	negative	29
Romboutsia sp. MGS:0558	Secondary Bile Acid Metabolism	2.23	1.29e-06	0.000449	2.34	1.19e-07	positive	13
Clostridium sp. MGS:1638	Secondary Bile Acid Metabolism	2.21	1.29e-06	0.000449	2.17	3.56e-06	positive	16
Eubacteriales sp. MGS:0363	Secondary Bile Acid Metabolism	2.16	1.29e-06	0.000449	1.99	1.15e-05	negative	19
Eubacteriales sp. MGS:1065	Secondary Bile Acid Metabolism	2.21	1.31e-06	0.000454	2.22	4.64e-07	positive	13
Eubacteriales sp. MGS:0186	Long Chain Polyunsaturated Fatty Acid (n3 and n6)	2.18	1.36e-06	0.00047	2.21	2.39e-07	negative	18
Clostridia sp. MGS:0515	Secondary Bile Acid Metabolism	2.13	1.38e-06	0.000473	1.87	0.000167	negative	17
Coprococcus eutactus MGS:0155	Secondary Bile Acid Metabolism	2.13	1.38e-06	0.000473	2.16	3.63e-06	negative	17
Clostridia sp. MGS:0756	Secondary Bile Acid Metabolism	2.16	1.39e-06	0.000476	1.42	0.045	negative	18
Romboutsia sp. MGS:0558	Sphingomyelins	2.01	1.39e-06	0.000476	1.82	5.02e-05	positive	29
Eubacteriales sp. MGS:0962	Secondary Bile Acid Metabolism	2.22	1.41e-06	0.000479	1.54	0.0108	negative	17
Lachnospiraceae sp. MGS:0233	Secondary Bile Acid Metabolism	2.21	1.41e-06	0.000479	2.33	2.58e-08	negative	16
Oscillospiraceae sp. MGS:0072	Secondary Bile Acid Metabolism	2.2	1.43e-06	0.000482	1.55	0.0215	negative	15
Clostridia sp. MGS:0733	Secondary Bile Acid Metabolism	2.19	1.43e-06	0.000482	1.71	0.00283	negative	15
Eubacteriales sp. MGS:0486	Vitamin A Metabolism	2.22	1.46e-06	0.000488	2.21	2.84e-06	positive	5
Sutterella sp. KLE1602 MGS:0228	Vitamin A Metabolism	2.22	1.46e-06	0.000488	2.23	1.12e-06	negative	5
Eubacteriales sp. MGS:0617	Secondary Bile Acid Metabolism	2.04	1.46e-06	0.000488	1.97	1.63e-05	negative	21
Erysipelotrichales sp. MGS:0283	Sphingomyelins	2.01	1.46e-06	0.000488	2.03	1.17e-06	positive	29
Eubacteriales sp. MGS:0711	Secondary Bile Acid Metabolism	2.18	1.48e-06	0.000493	1.78	0.0011	negative	16
Bacteroides ndongoniae MGS:1359	Xanthine Metabolism	2.17	1.5e-06	0.000494	2.18	4.39e-06	positive	14
Oscillospiraceae sp. MGS:0057	Secondary Bile Acid Metabolism	2.16	1.5e-06	0.000494	1.2	0.217	negative	17
Clostridium disporicum MGS:0753	Sphingomyelins	2.02	1.5e-06	0.000494	1.88	1.72e-05	positive	28
Eubacteriales sp. MGS:0213	Secondary Bile Acid Metabolism	2.18	1.51e-06	0.000497	2.15	8.27e-06	positive	15
Bacteroidales sp. MGS:1273	Fatty Acid, Dicarboxylate	2.01	1.51e-06	0.000497	1.73	0.000527	positive	27
Firmicutes sp. MGS:0436	Secondary Bile Acid Metabolism	2.23	1.53e-06	0.000498	2.03	3.4e-05	negative	16
Eubacteriales sp. MGS:1086	Secondary Bile Acid Metabolism	2.2	1.53e-06	0.000498	0.99	0.499	negative	15
Bacteroidales sp. MGS:0789	Long Chain Polyunsaturated Fatty Acid (n3 and n6)	2.13	1.53e-06	0.000498	2.31	3.89e-08	negative	18
Eubacteriales sp. MGS:0707	Secondary Bile Acid Metabolism	2.15	1.58e-06	0.000512	1.09	0.336	negative	17
Eubacterium ramulus MGS:0068	Benzoate Metabolism	2.01	1.58e-06	0.000512	1.95	2.77e-06	negative	28
Roseburia sp. AM16-25 MGS:0344	Secondary Bile Acid Metabolism	2.16	1.62e-06	0.00052	1.56	0.00561	negative	20
Lactococcus cremoris subsp. tructae MGS:0583	Sphingomyelins	2.07	1.62e-06	0.00052	2.16	4.09e-07	positive	20
Bacteroidales sp. MGS:0789	Long Chain Monounsaturated Fatty Acid	2.27	1.63e-06	0.00052	2.08	0.000185	negative	7
Lachnoclostridium sp. An131 MGS:0658	Tobacco Metabolite	2.25	1.63e-06	0.00052	2.25	1.98e-06	positive	6
Eubacteriales sp. MGS:0447	Secondary Bile Acid Metabolism	2.18	1.63e-06	0.00052	1.75	0.00115	negative	18
Eubacteriales sp. MGS:0731	Secondary Bile Acid Metabolism	2.13	1.63e-06	0.00052	1.98	1.83e-05	negative	18
Eubacteriales sp. MGS:0530	Secondary Bile Acid Metabolism	2.17	1.65e-06	0.000523	2.12	2.46e-06	positive	15
Firmicutes sp. MGS:1195	Secondary Bile Acid Metabolism	2.14	1.65e-06	0.000523	1.59	0.00539	negative	19
Faecalicoccus pleomorphus MGS:0875	Tobacco Metabolite	2.29	1.67e-06	0.000527	2.34	3.68e-08	positive	6
Eubacterium ventriosum MGS:0082	Partially Characterized Molecules	2.22	1.69e-06	0.000527	2.27	1.82e-07	positive	15
Eisenbergiella massiliensis MGS:0425	Secondary Bile Acid Metabolism	2.17	1.69e-06	0.000527	2.51	9.7e-11	positive	16
Oscillospiraceae sp. MGS:1049	Leucine, Isoleucine and Valine Metabolism	2.12	1.69e-06	0.000527	1.66	0.00172	negative	21
Oscillospiraceae sp. MGS:1161	Sphingomyelins	2	1.69e-06	0.000527	2.05	7.11e-07	negative	29
Eubacteriales sp. MGS:0235	Secondary Bile Acid Metabolism	2.08	1.7e-06	0.000531	2.46	1.66e-10	negative	17
Oscillospiraceae sp. MGS:0445	Secondary Bile Acid Metabolism	2.12	1.72e-06	0.000535	2.02	6.88e-06	negative	18
Oscillospiraceae sp. MGS:0806	Secondary Bile Acid Metabolism	2.15	1.74e-06	0.000537	2.58	3.61e-12	negative	16
Eubacteriales sp. MGS:0333	Secondary Bile Acid Metabolism	2.09	1.74e-06	0.000537	1.73	0.00272	negative	18
Clostridia sp. MGS:1410	Phosphatidylcholine (PC)	2.24	1.77e-06	0.000544	1.49	0.041	negative	11
Victivallales sp. MGS:0824	Secondary Bile Acid Metabolism	2.14	1.77e-06	0.000544	1.08	0.353	negative	16
Blautia sp. SG-772 MGS:0063	Benzoate Metabolism	2.03	1.77e-06	0.000544	1.91	3.4e-05	negative	26
Eubacterium sp. An11 MGS:1478	Tobacco Metabolite	2.26	1.87e-06	0.000569	2.14	4.35e-05	positive	5
Haemophilus parainfluenzae MGS:0181	Secondary Bile Acid Metabolism	2.19	1.87e-06	0.000569	2.23	6.17e-07	negative	16
Oscillospiraceae sp. MGS:1287	Secondary Bile Acid Metabolism	2.18	1.87e-06	0.000569	2.18	9.84e-07	positive	16
Eubacteriales sp. MGS:0971	Secondary Bile Acid Metabolism	2.07	1.87e-06	0.000569	2.13	3.7e-06	negative	20
Eubacteriales sp. MGS:0443	Secondary Bile Acid Metabolism	2.19	1.94e-06	0.000589	1.83	0.000563	negative	16
Clostridia sp. MGS:0787	Vitamin A Metabolism	2.23	1.98e-06	0.000594	2.03	0.000591	positive	5
Synergistaceae sp. MGS:1392	Benzoate Metabolism	2.09	1.98e-06	0.000594	1.69	0.0042	positive	20
Lactobacillus delbrueckii subsp. bulgaricus MGS:0465	Sphingomyelins	2.08	1.98e-06	0.000594	2.1	1.81e-06	positive	21
Lachnospiraceae sp. MGS:0890	Tobacco Metabolite	2.25	2.01e-06	0.0006	2.19	1.94e-05	positive	6
Parabacteroides sp. MGS:0776	Fatty Acid Metabolism (Acyl Choline)	2.21	2.01e-06	0.0006	2.25	5.01e-06	positive	9
Lachnospiraceae sp. MGS:0336	Xanthine Metabolism	2.19	2.01e-06	0.0006	2.19	6e-07	positive	14
Clostridia sp. MGS:0564	Secondary Bile Acid Metabolism	2.17	2.05e-06	0.000603	1.82	0.000412	negative	16
Lachnospiraceae sp. MGS:1423	Secondary Bile Acid Metabolism	2.17	2.05e-06	0.000603	1.84	0.000691	positive	16
Dialister invisus MGS:0164	Secondary Bile Acid Metabolism	2.16	2.05e-06	0.000603	2.15	9.5e-07	negative	15
Clostridia sp. MGS:0435	Secondary Bile Acid Metabolism	2.14	2.05e-06	0.000603	1.98	3.12e-05	negative	18
Clostridia sp. MGS:1362	Secondary Bile Acid Metabolism	2.11	2.05e-06	0.000603	1.07	0.394	negative	18
Bacteroidales sp. MGS:1822	Long Chain Monounsaturated Fatty Acid	2.32	2.08e-06	0.000611	2.25	1.51e-06	negative	7
Bacteroidales sp. MGS:1144	Diacylglycerol	2.26	2.12e-06	0.000615	1.83	0.00364	negative	10
Eubacteriales sp. MGS:0764	Secondary Bile Acid Metabolism	2.17	2.12e-06	0.000615	1.67	0.00576	negative	16
Eubacteriales sp. MGS:0967	Secondary Bile Acid Metabolism	2.14	2.12e-06	0.000615	1.69	0.00313	negative	17
Eubacteriales sp. MGS:0472	Secondary Bile Acid Metabolism	2.07	2.12e-06	0.000615	2.09	4.53e-06	negative	18
Eubacteriales sp. MGS:0503	Secondary Bile Acid Metabolism	2.23	2.15e-06	0.000624	2.23	1.31e-06	positive	12
Faecalibacterium sp. MGS:0042	Vitamin A Metabolism	2.27	2.22e-06	0.000638	2.2	2.02e-05	positive	6
Eubacteriales sp. MGS:0440	Vitamin A Metabolism	2.25	2.22e-06	0.000638	1.93	0.00185	positive	5
Oscillospiraceae sp. MGS:0142	Xanthine Metabolism	2.25	2.22e-06	0.000638	2.27	4.47e-07	positive	14
Clostridia sp. MGS:0946	Secondary Bile Acid Metabolism	2.14	2.22e-06	0.000638	1.57	0.00964	negative	17
Firmicutes sp. MGS:1211	Gamma-glutamyl Amino Acid	2.23	2.25e-06	0.000641	1.97	0.000139	negative	13
Clostridium disporicum MGS:0222	Secondary Bile Acid Metabolism	2.18	2.25e-06	0.000641	2.42	1.65e-08	positive	13
Eubacteriales sp. MGS:0342	Secondary Bile Acid Metabolism	2.15	2.25e-06	0.000641	1.93	0.00018	negative	16
Clostridia sp. MGS:0841	Secondary Bile Acid Metabolism	2.13	2.25e-06	0.000641	1.54	0.0132	negative	16
Enterocloster aldenensis MGS:0362	Secondary Bile Acid Metabolism	2.14	2.32e-06	0.000656	2.17	1e-06	positive	19
Eubacteriales sp. MGS:0837	Secondary Bile Acid Metabolism	2.12	2.32e-06	0.000656	1.86	0.000185	negative	17
Eubacteriales sp. MGS:1303	Leucine, Isoleucine and Valine Metabolism	2.02	2.32e-06	0.000656	1.73	0.000737	negative	24
Anaeromassilibacillus sp. Marseille-P3371 MGS:0304	Vitamin A Metabolism	2.21	2.36e-06	0.00066	2.14	3.62e-05	negative	5
Eubacteriales sp. MGS:0305	Secondary Bile Acid Metabolism	2.18	2.36e-06	0.00066	1.95	7.61e-05	negative	16
Eubacteriales sp. MGS:0647	Secondary Bile Acid Metabolism	2.13	2.36e-06	0.00066	1.81	0.000408	negative	18
Eubacteriales sp. MGS:0123	Benzoate Metabolism	2.04	2.36e-06	0.00066	2.02	3.32e-06	negative	28
Blautia argi MGS:1450	Secondary Bile Acid Metabolism	2.19	2.42e-06	0.000674	2.13	2.47e-05	positive	14
Erysipelotrichales sp. MGS:0283	Plasmalogen	2.17	2.42e-06	0.000674	2.4	2.63e-08	positive	11
Firmicutes sp. MGS:0570	Secondary Bile Acid Metabolism	2.09	2.42e-06	0.000674	1.6	0.00547	negative	17
Clostridia sp. MGS:0401	Secondary Bile Acid Metabolism	2.17	2.46e-06	0.000682	1.85	0.000201	negative	16
Klebsiella oxytoca MGS:1046	Secondary Bile Acid Metabolism	2.24	2.49e-06	0.000683	2.2	3.28e-06	negative	13
Lachnoclostridium sp. An138 MGS:0395	Tobacco Metabolite	2.23	2.49e-06	0.000683	2.27	1.12e-06	positive	6
Eubacteriales sp. MGS:0204	Vitamin A Metabolism	2.22	2.49e-06	0.000683	1.98	0.000756	positive	6
Erysipelotrichaceae sp. MGS:0867	Secondary Bile Acid Metabolism	2.09	2.49e-06	0.000683	1.94	3.23e-05	positive	19
Eubacterium callanderi MGS:1182	Secondary Bile Acid Metabolism	2.03	2.49e-06	0.000683	2.06	2.49e-06	positive	22
Eubacteriales sp. MGS:0613	Secondary Bile Acid Metabolism	2.2	2.53e-06	0.000691	1.82	0.000966	negative	16
Eubacteriales sp. MGS:0518	Vitamin A Metabolism	2.27	2.6e-06	0.000705	2.24	2.6e-06	positive	6
Eubacteriales sp. MGS:0312	Secondary Bile Acid Metabolism	2.05	2.6e-06	0.000705	2.26	4.93e-08	negative	20
Eubacteriales sp. MGS:0662	Benzoate Metabolism	2.03	2.6e-06	0.000705	2.05	1.57e-06	negative	24
Eubacteriales sp. MGS:0653	Secondary Bile Acid Metabolism	2.18	2.63e-06	0.00071	2.1	1.8e-05	negative	15
Clostridia sp. MGS:1188	Secondary Bile Acid Metabolism	2.18	2.63e-06	0.00071	2.06	2.08e-05	positive	15
Eubacteriales sp. MGS:1237	Secondary Bile Acid Metabolism	2.06	2.63e-06	0.00071	1.9	4.29e-05	negative	22
Erysipelatoclostridium sp. An173 MGS:1495	Tobacco Metabolite	2.24	2.67e-06	0.000714	2.07	0.000394	positive	6
Oscillospiraceae sp. MGS:1049	Benzoate Metabolism	2.16	2.67e-06	0.000714	1.83	0.000339	positive	18
Lachnospiraceae sp. MGS:0855	Secondary Bile Acid Metabolism	2.13	2.67e-06	0.000714	1.75	0.00159	negative	16
Oscillospiraceae sp. MGS:0375	Secondary Bile Acid Metabolism	2.16	2.7e-06	0.00072	1.33	0.0969	negative	17
Longicatena caecimuris MGS:0571	Benzoate Metabolism	2.01	2.7e-06	0.00072	2.18	1.21e-07	negative	27
Bacteria sp. MGS:0483	Secondary Bile Acid Metabolism	2.15	2.73e-06	0.000726	1.32	0.122	negative	16
Ruminococcus champanellensis MGS:0716	Secondary Bile Acid Metabolism	2.09	2.73e-06	0.000726	2.03	8.97e-05	negative	16
Oscillospiraceae sp. MGS:1161	Vitamin A Metabolism	2.24	2.77e-06	0.000732	2.22	1.05e-06	negative	5
Eubacteriales sp. MGS:0350	Secondary Bile Acid Metabolism	2.11	2.77e-06	0.000732	1.75	0.00191	negative	17
Eubacteriales sp. MGS:0864	Vitamin A Metabolism	2.22	2.8e-06	0.000738	2.09	5.25e-05	positive	6
Clostridia sp. MGS:1298	Vitamin A Metabolism	2.2	2.8e-06	0.000738	1.98	0.000737	positive	6
Oscillospiraceae sp. MGS:1161	Secondary Bile Acid Metabolism	2.07	2.87e-06	0.000754	1.59	0.0102	positive	17
Oscillospiraceae sp. MGS:0384	Secondary Bile Acid Metabolism	2.16	2.91e-06	0.00076	0.86	0.705	negative	14
Clostridia sp. MGS:1486	Secondary Bile Acid Metabolism	2.13	2.91e-06	0.00076	1.35	0.0749	negative	18
Eubacteriales sp. MGS:0284	Secondary Bile Acid Metabolism	2.17	2.94e-06	0.000765	1.94	0.00013	negative	17
Streptococcus anginosus MGS:0680	Sphingomyelins	1.97	2.94e-06	0.000765	1.99	6.88e-06	negative	29
Eubacteriales sp. MGS:0270	Xanthine Metabolism	2.18	2.98e-06	0.000769	2.2	2.8e-06	positive	14
Eubacteriales sp. MGS:1379	Secondary Bile Acid Metabolism	2.14	2.98e-06	0.000769	1.73	0.0013	negative	16
Roseburia hominis MGS:0035	Sphingomyelins	2	2.98e-06	0.000769	1.82	0.000126	positive	28
Oscillospiraceae sp. MGS:0210	Vitamin A Metabolism	2.23	3.01e-06	0.000775	2.17	1.24e-06	positive	5
Sellimonas intestinalis MGS:0417	Secondary Bile Acid Metabolism	2.1	3.01e-06	0.000775	2.09	1.84e-06	positive	17
Oscillospiraceae sp. MGS:0849	Secondary Bile Acid Metabolism	2.13	3.04e-06	0.000782	1.69	0.00428	negative	15
Eubacteriales sp. MGS:1067	Secondary Bile Acid Metabolism	2.11	3.08e-06	0.000787	1.48	0.025	negative	16
Eubacterium callanderi MGS:1182	Sphingomyelins	2.09	3.08e-06	0.000787	2.15	7.54e-07	negative	19
Alistipes finegoldii MGS:0077	Secondary Bile Acid Metabolism	2.12	3.11e-06	0.000789	2.42	3.05e-09	positive	14
Faecalibacterium sp. MGS:0732	Secondary Bile Acid Metabolism	2.12	3.11e-06	0.000789	1.66	0.0039	negative	18
Eubacteriales sp. MGS:0232	Secondary Bile Acid Metabolism	2.09	3.11e-06	0.000789	2.26	1.06e-07	negative	18
Ruminococcus bromii MGS:0089	Food Component/Plant	1.89	3.11e-06	0.000789	1.69	0.000353	positive	44
Eubacteriales sp. MGS:0662	Tobacco Metabolite	2.26	3.15e-06	0.000793	2.19	2.67e-06	positive	5
Terrisporobacter othiniensis MGS:1665	Secondary Bile Acid Metabolism	2.17	3.15e-06	0.000793	2.17	6.74e-06	positive	15
Firmicutes sp. MGS:0587	Secondary Bile Acid Metabolism	2.11	3.15e-06	0.000793	2.12	1.38e-06	negative	20
Bifidobacterium pullorum subsp. gallinarum MGS:1171	Hemoglobin and Porphyrin Metabolism	2.2	3.18e-06	0.000793	2.08	6.26e-05	negative	5
Eubacteriales sp. MGS:0907	Secondary Bile Acid Metabolism	2.13	3.18e-06	0.000793	2.09	8.29e-05	negative	14
Eubacteriales sp. MGS:1227	Secondary Bile Acid Metabolism	2.1	3.18e-06	0.000793	2.1	5.56e-06	negative	19
Coriobacteriia sp. MGS:0488	Benzoate Metabolism	2.09	3.18e-06	0.000793	1.88	0.000244	positive	19
Firmicutes sp. MGS:0581	Secondary Bile Acid Metabolism	2.08	3.18e-06	0.000793	1.69	0.00216	negative	18
Erysipelotrichales sp. MGS:1037	Tryptophan Metabolism	2.23	3.22e-06	0.0008	1.87	0.001	positive	9
Eubacterium sp. MGS:0248	Tobacco Metabolite	2.3	3.25e-06	0.000805	2.29	3.96e-07	negative	6
Oscillibacter sp. MGS:0734	Secondary Bile Acid Metabolism	2.09	3.25e-06	0.000805	2.05	5.43e-06	negative	18
Clostridiaceae sp. MGS:0238	Vitamin A Metabolism	2.29	3.28e-06	0.00081	2.22	6.19e-06	positive	6
Victivallis vadensis MGS:0689	Secondary Bile Acid Metabolism	2.14	3.28e-06	0.00081	1.89	8.86e-05	negative	15
Clostridia sp. MGS:0272	Secondary Bile Acid Metabolism	2.14	3.32e-06	0.000817	2.04	3.28e-05	negative	14
Eubacteriales sp. MGS:0084	Vitamin A Metabolism	2.27	3.35e-06	0.000822	2.18	1.3e-05	positive	6
Eubacteriales sp. MGS:0120	Secondary Bile Acid Metabolism	2.15	3.35e-06	0.000822	1.92	8.97e-05	negative	17
Eubacteriales sp. MGS:0308	Vitamin A Metabolism	2.2	3.39e-06	0.000827	2.15	3.68e-05	positive	5
Anaerobutyricum hallii MGS:0112	Benzoate Metabolism	2.01	3.39e-06	0.000827	1.97	7.02e-06	negative	27
Escherichia coli MGS:0195	Secondary Bile Acid Metabolism	2.15	3.42e-06	0.000828	1.98	7.73e-05	positive	18
Pseudoflavonifractor sp. An184 MGS:0253	Xanthine Metabolism	2.15	3.42e-06	0.000828	2.15	4.53e-06	positive	14
Clostridia sp. MGS:1039	Secondary Bile Acid Metabolism	2.08	3.42e-06	0.000828	1.69	0.00228	negative	18
Ruminococcus sp. AM42-11 MGS:0002	Secondary Bile Acid Metabolism	2.04	3.42e-06	0.000828	2.1	9.52e-06	positive	19
Eubacteriales sp. MGS:0555	Xanthine Metabolism	2.16	3.46e-06	0.000833	2.18	2.6e-06	positive	14
Eubacteriales sp. MGS:0847	Sphingomyelins	2.02	3.46e-06	0.000833	1.98	5.56e-06	negative	27
Enterocloster clostridioformis MGS:0686	Vitamin A Metabolism	2.22	3.49e-06	0.000835	2.19	7.43e-06	negative	5
Firmicutes sp. MGS:0788	Xanthine Metabolism	2.18	3.49e-06	0.000835	2.15	1.57e-06	positive	14
Ruminococcus bromii MGS:0089	Long Chain Polyunsaturated Fatty Acid (n3 and n6)	2.07	3.49e-06	0.000835	1.92	6.37e-05	negative	18
Clostridium disporicum MGS:0222	Benzoate Metabolism	1.98	3.49e-06	0.000835	1.87	6.71e-05	positive	27
Enterococcus avium MGS:1791	Secondary Bile Acid Metabolism	2.21	3.56e-06	0.000846	1.92	0.00023	positive	12
Clostridium sp. SN20 MGS:0603	Secondary Bile Acid Metabolism	2.07	3.56e-06	0.000846	1.44	0.039	positive	17
Levilactobacillus brevis MGS:1848	Lysophospholipid	2.04	3.56e-06	0.000846	2.07	2.63e-06	negative	23
Eubacteriales sp. MGS:0100	Vitamin A Metabolism	2.24	3.63e-06	0.000857	2.23	2.15e-06	positive	5
Clostridia sp. MGS:0645	Secondary Bile Acid Metabolism	2.12	3.63e-06	0.000857	1.73	0.00172	negative	16
Bifidobacterium angulatum MGS:0632	Secondary Bile Acid Metabolism	2.11	3.63e-06	0.000857	2.19	2.6e-06	negative	14
Eubacteriales sp. MGS:0232	Vitamin A Metabolism	2.25	3.7e-06	0.000869	2.19	1.83e-05	positive	6
Clostridia sp. MGS:0933	Vitamin A Metabolism	2.23	3.7e-06	0.000869	2.29	6.26e-07	positive	6
Clostridium sp. OM07-9AC MGS:0448	Secondary Bile Acid Metabolism	2.08	3.7e-06	0.000869	1.41	0.0529	negative	16
Eubacteriales sp. MGS:0614	Secondary Bile Acid Metabolism	2.07	3.77e-06	0.000881	1.5	0.0203	negative	19
Eubacteriales sp. MGS:0949	Benzoate Metabolism	2.05	3.77e-06	0.000881	2.12	8.22e-07	negative	23
Eubacteriales sp. MGS:0551	Vitamin A Metabolism	2.26	3.84e-06	0.000892	2.2	5.19e-05	positive	6
Olsenella sp. GAM18 MGS:0319	Plasmalogen	2.23	3.84e-06	0.000892	1.6	0.0254	positive	11
Streptococcus agalactiae MGS:1733	Secondary Bile Acid Metabolism	2.02	3.84e-06	0.000892	1.8	0.000358	positive	19
Oscillibacter sp. MGS:0734	Vitamin A Metabolism	2.2	3.91e-06	0.000906	2.06	0.000244	positive	5
Erysipelotrichales sp. MGS:1130	Primary Bile Acid Metabolism	2.2	3.97e-06	0.000921	2.04	0.000271	negative	5
Eubacteriales sp. MGS:0830	Secondary Bile Acid Metabolism	2.13	4.04e-06	0.000931	1.51	0.0101	negative	18
Blautia sp. MGS:0416	Secondary Bile Acid Metabolism	2.07	4.04e-06	0.000931	2.06	2.7e-06	positive	17
Faecalibacterium sp. MGS:0549	Secondary Bile Acid Metabolism	2.02	4.04e-06	0.000931	1.87	0.000124	negative	20
Clostridia sp. MGS:1333	Tobacco Metabolite	2.27	4.11e-06	0.00094	2.25	6.6e-07	negative	6
Merdimonas faecis MGS:0494	Tobacco Metabolite	2.26	4.11e-06	0.00094	2.32	3.97e-06	positive	6
Clostridia sp. MGS:0741	Secondary Bile Acid Metabolism	2.19	4.11e-06	0.00094	1.56	0.0147	negative	16
Eubacteriales sp. MGS:1147	Secondary Bile Acid Metabolism	2.07	4.11e-06	0.00094	2.18	4.47e-07	negative	18
Clostridia sp. MGS:1356	Secondary Bile Acid Metabolism	2.16	4.18e-06	0.00095	1.48	0.035	negative	15
Eubacteriales sp. MGS:0084	Secondary Bile Acid Metabolism	2.12	4.18e-06	0.00095	1.95	6.37e-05	negative	17
Hungatella hathewayi MGS:0287	Secondary Bile Acid Metabolism	2.07	4.18e-06	0.00095	2.25	1.49e-07	positive	20
Eubacteriales sp. MGS:0192	Xanthine Metabolism	2.15	4.25e-06	0.00096	2.25	2.27e-07	positive	14
Eubacteriales sp. MGS:0331	Secondary Bile Acid Metabolism	2.11	4.25e-06	0.00096	2.05	1.83e-05	negative	17
Clostridia sp. MGS:1058	Secondary Bile Acid Metabolism	2.06	4.25e-06	0.00096	1.49	0.0227	negative	19
Eubacteriales sp. MGS:0773	Vitamin A Metabolism	2.21	4.32e-06	0.00097	2.25	1.91e-06	positive	6
Eubacteriales sp. MGS:0692	Secondary Bile Acid Metabolism	2.09	4.32e-06	0.00097	2.06	1.72e-05	positive	16
Firmicutes sp. MGS:0526	Secondary Bile Acid Metabolism	2.06	4.32e-06	0.00097	1.68	0.00231	negative	18
Eubacteriales sp. MGS:0136	Secondary Bile Acid Metabolism	2.08	4.39e-06	0.000984	1.7	0.00294	negative	18
Lachnospiraceae sp. MGS:0217	Secondary Bile Acid Metabolism	2.15	4.46e-06	0.000988	2.1	4.39e-06	negative	17
Eubacteriales sp. MGS:0910	Secondary Bile Acid Metabolism	2.07	4.46e-06	0.000988	1.77	0.00126	negative	19
Prevotella bivia MGS:0936	Secondary Bile Acid Metabolism	2.07	4.46e-06	0.000988	1.77	0.000829	positive	21
Lachnospiraceae sp. MGS:1005	Benzoate Metabolism	2.06	4.46e-06	0.000988	1.85	0.000262	positive	18
Lachnospiraceae sp. MGS:0336	Benzoate Metabolism	1.99	4.46e-06	0.000988	2.05	5.41e-07	positive	26
Eubacteriales sp. MGS:0273	Sphingomyelins	1.95	4.46e-06	0.000988	2.07	3.79e-07	positive	29
Firmicutes sp. MGS:0501	Secondary Bile Acid Metabolism	2.15	4.53e-06	0.001	1.52	0.0161	negative	16
Eubacteriales sp. MGS:0440	Secondary Bile Acid Metabolism	2.15	4.6e-06	0.00101	1.29	0.137	negative	15
Lachnospiraceae sp. MGS:0433	Xanthine Metabolism	2.15	4.6e-06	0.00101	2.24	1.09e-06	positive	14
Eubacteriaceae sp. MGS:0591	Secondary Bile Acid Metabolism	2.14	4.6e-06	0.00101	2.6	2.14e-13	positive	18
Oscillospiraceae sp. MGS:0729	Benzoate Metabolism	2.08	4.6e-06	0.00101	1.57	0.0074	positive	19
Faecalibacterium sp. MGS:0042	Secondary Bile Acid Metabolism	2.07	4.6e-06	0.00101	2.16	2.25e-06	negative	20
Oscillospiraceae sp. MGS:1421	Vitamin A Metabolism	2.22	4.67e-06	0.00102	2.05	0.000303	negative	6
Ligilactobacillus salivarius MGS:0919	Tobacco Metabolite	2.18	4.67e-06	0.00102	2.25	1.81e-06	positive	6
Eubacteriales sp. MGS:0125	Secondary Bile Acid Metabolism	2.13	4.74e-06	0.00103	1.81	0.000985	negative	16
Roseburia faecis MGS:0058	Benzoate Metabolism	2.01	4.74e-06	0.00103	2.12	2.36e-06	positive	22
Eubacteriales sp. MGS:1412	Benzoate Metabolism	1.98	4.74e-06	0.00103	2.03	7.99e-06	negative	24
Oscillospiraceae sp. MGS:0375	Vitamin A Metabolism	2.23	4.8e-06	0.00104	2.01	0.00209	positive	6
Eubacteriales sp. MGS:0819	Secondary Bile Acid Metabolism	2.11	4.8e-06	0.00104	1.09	0.351	negative	18
Eubacteriales sp. MGS:0486	Secondary Bile Acid Metabolism	2.11	4.8e-06	0.00104	1.97	8.63e-05	negative	17
Prevotella sp. MGS:1009	Secondary Bile Acid Metabolism	2.14	4.87e-06	0.00105	1.87	0.000801	positive	16
Phascolarctobacterium succinatutens MGS:0315	Benzoate Metabolism	2.06	4.87e-06	0.00105	1.45	0.027	negative	19
Anaerostipes hadrus MGS:0124	Benzoate Metabolism	2.05	4.87e-06	0.00105	2.14	2.39e-06	positive	18
Ruminococcus sp. AF21-42 MGS:0111	Tobacco Metabolite	2.22	4.94e-06	0.00106	2.18	4.29e-05	negative	6
Eubacteriales sp. MGS:0947	Secondary Bile Acid Metabolism	2.13	4.94e-06	0.00106	1.2	0.221	negative	15
Eubacteriales sp. MGS:0175	Xanthine Metabolism	2.13	4.94e-06	0.00106	2.28	1.49e-07	positive	14
Veillonellaceae sp. MGS:0504	Fatty Acid Metabolism (Acyl Carnitine, Medium Chain)	2.21	5.01e-06	0.00107	2.09	0.00016	negative	6
Eubacteriales sp. MGS:0183	Secondary Bile Acid Metabolism	2.2	5.01e-06	0.00107	2.24	6.6e-07	positive	12
Bacteroides stercorirosoris MGS:1361	Long Chain Monounsaturated Fatty Acid	2.2	5.08e-06	0.00107	2.22	1.55e-05	negative	7
Eubacteriaceae sp. MGS:0591	Plasmalogen	2.16	5.08e-06	0.00107	1.68	0.00949	negative	11
Clostridia sp. MGS:0893	Secondary Bile Acid Metabolism	2.11	5.08e-06	0.00107	1.74	0.00205	negative	17
Oscillibacter sp. PEA192 MGS:0021	Secondary Bile Acid Metabolism	2.09	5.08e-06	0.00107	2.28	1.25e-07	positive	19
Eubacteriales sp. MGS:0635	Xanthine Metabolism	2.1	5.15e-06	0.00109	2.12	5.15e-06	positive	14
Eubacteriales sp. MGS:0364	Secondary Bile Acid Metabolism	2.15	5.22e-06	0.0011	2.06	7.29e-06	negative	17
Bacteria sp. MGS:0778	Secondary Bile Acid Metabolism	2.15	5.22e-06	0.0011	2.5	3.8e-10	positive	12
Clostridium sp. 1001271st1 H5 MGS:0888	Benzoate Metabolism	2.01	5.22e-06	0.0011	1.81	0.000219	negative	26
Hungatella hathewayi MGS:0455	Vitamin A Metabolism	2.23	5.29e-06	0.0011	2.06	0.000149	negative	6
Lachnotalea sp. AF33-28 MGS:0403	Primary Bile Acid Metabolism	2.22	5.29e-06	0.0011	2.23	4.04e-06	negative	8
Eubacteriales sp. MGS:0854	Secondary Bile Acid Metabolism	2.1	5.29e-06	0.0011	2.31	5.09e-08	positive	17
Firmicutes sp. MGS:1162	Phosphatidylcholine (PC)	2.17	5.36e-06	0.00111	1.75	0.00178	negative	13
Oscillospiraceae sp. MGS:1552	Secondary Bile Acid Metabolism	2.08	5.36e-06	0.00111	1.06	0.399	negative	17
Oscillospiraceae sp. MGS:1516	Benzoate Metabolism	2.12	5.43e-06	0.00112	1.72	0.00139	positive	17
Eubacteriales sp. MGS:0156	Secondary Bile Acid Metabolism	2.11	5.43e-06	0.00112	1.66	0.00599	negative	17
Eubacteriales sp. MGS:0604	Secondary Bile Acid Metabolism	2.05	5.43e-06	0.00112	1.54	0.0164	negative	19
Ruminococcus bromii MGS:0089	Long Chain Monounsaturated Fatty Acid	2.19	5.5e-06	0.00113	2.02	0.000276	negative	7
Clostridium sp. AF37-5 MGS:0076	Secondary Bile Acid Metabolism	2.1	5.5e-06	0.00113	1.98	5.25e-05	negative	16
Eubacteriales sp. MGS:1320	Secondary Bile Acid Metabolism	2.14	5.56e-06	0.00115	1.51	0.0224	negative	15
Eubacteriales sp. MGS:0273	Vitamin A Metabolism	2.18	5.63e-06	0.00115	2.03	0.0006	positive	5
Eubacteriales sp. MGS:0868	Secondary Bile Acid Metabolism	2.01	5.63e-06	0.00115	1.49	0.025	negative	17
Eubacteriales sp. MGS:0434	Food Component/Plant	1.94	5.63e-06	0.00115	1.85	6.04e-05	positive	33
Levilactobacillus brevis MGS:1848	Sphingomyelins	1.99	5.7e-06	0.00116	1.85	3.68e-05	negative	29
Limosilactobacillus fermentum MGS:0990	Sphingomyelins	1.98	5.7e-06	0.00116	1.96	7.16e-06	negative	29
Intestinibacter bartlettii MGS:0115	Benzoate Metabolism	1.97	5.7e-06	0.00116	2.06	7.19e-07	positive	25
Eubacteriales sp. MGS:0204	Secondary Bile Acid Metabolism	2.12	5.77e-06	0.00117	1.62	0.0048	negative	16
Ruminococcus sp. B05 MGS:0261	Tobacco Metabolite	2.26	5.84e-06	0.00118	2.12	0.000142	negative	6
Eubacteriales sp. MGS:0832	Secondary Bile Acid Metabolism	2.12	5.84e-06	0.00118	1.64	0.00376	negative	17
Eubacteriales sp. MGS:0453	Secondary Bile Acid Metabolism	2.12	5.84e-06	0.00118	1.88	0.000178	negative	17
Clostridia sp. MGS:0661	Secondary Bile Acid Metabolism	2.05	5.84e-06	0.00118	2.07	5.01e-06	negative	20
Eubacteriales sp. MGS:0548	Leucine, Isoleucine and Valine Metabolism	2.04	5.84e-06	0.00118	1.77	0.000326	negative	23
Collinsella sp. AF08-23 MGS:1036	Vitamin A Metabolism	2.22	5.91e-06	0.00118	2.16	1.33e-05	negative	5
Eubacteriales sp. MGS:0434	Benzoate Metabolism	2.13	5.91e-06	0.00118	2.04	4.01e-05	positive	15
Eubacteriales sp. MGS:0323	Secondary Bile Acid Metabolism	2.08	5.91e-06	0.00118	1.08	0.363	negative	19
Eubacteriales sp. MGS:0329	Secondary Bile Acid Metabolism	2.08	5.91e-06	0.00118	1.77	0.0011	negative	15
Eubacteriales sp. MGS:0895	Partially Characterized Molecules	2.05	5.91e-06	0.00118	2.06	2.02e-05	positive	18
Olsenella provencensis MGS:0979	Benzoate Metabolism	1.97	5.91e-06	0.00118	2.13	1.63e-07	positive	25
Phocaeicola plebeius MGS:0423	Plasmalogen	2.18	6.12e-06	0.00121	1.86	0.000847	positive	11
Eubacteriales sp. MGS:0137	Secondary Bile Acid Metabolism	2.1	6.12e-06	0.00121	1.73	0.00294	negative	17
Alloscardovia omnicolens MGS:1279	Sphingomyelins	1.96	6.12e-06	0.00121	1.93	1.06e-05	negative	28
Eubacteriales sp. MGS:0606	Vitamin A Metabolism	2.2	6.19e-06	0.00123	2.26	1.55e-06	positive	5
Firmicutes sp. MGS:0541	Secondary Bile Acid Metabolism	2.12	6.26e-06	0.00124	1.99	1.77e-05	negative	17
Eubacteriales sp. MGS:0264	Secondary Bile Acid Metabolism	2.08	6.26e-06	0.00124	1.92	6.49e-05	negative	17
Eubacteriales sp. MGS:0697	Secondary Bile Acid Metabolism	2.14	6.33e-06	0.00124	1.55	0.00904	negative	16
Eubacteriales sp. MGS:0736	Secondary Bile Acid Metabolism	2.08	6.33e-06	0.00124	1.66	0.0045	negative	18
Eubacteriales sp. MGS:0551	Secondary Bile Acid Metabolism	2.06	6.33e-06	0.00124	1.81	0.000499	negative	17
Eubacteriales sp. MGS:0369	Vitamin A Metabolism	2.22	6.39e-06	0.00125	1.45	0.0989	positive	5
Clostridia sp. MGS:0931	Secondary Bile Acid Metabolism	2.06	6.39e-06	0.00125	1.68	0.0025	negative	19
Agathobaculum desmolans MGS:1429	Benzoate Metabolism	1.99	6.39e-06	0.00125	2.07	9.16e-07	negative	25
Eubacteriales sp. MGS:0085	Vitamin A Metabolism	2.2	6.53e-06	0.00127	1.94	0.0017	positive	6
Lachnospiraceae sp. MGS:0903	Vitamin A Metabolism	2.19	6.53e-06	0.00127	2	0.000801	positive	6
Clostridium sp. BSD2780061688st1 H5 MGS:1296	Xanthine Metabolism	2.21	6.67e-06	0.00129	2.33	7.92e-08	positive	14
Ruminococcus gnavus MGS:0239	Secondary Bile Acid Metabolism	2.14	6.67e-06	0.00129	1.96	2.61e-05	positive	17
Oscillospiraceae sp. MGS:0944	Secondary Bile Acid Metabolism	2.11	6.67e-06	0.00129	1.74	0.00398	negative	15
Clostridium symbiosum MGS:0370	Vitamin A Metabolism	2.19	6.74e-06	0.0013	2.02	0.0006	negative	6
Intestinibacter bartlettii MGS:0115	Long Chain Polyunsaturated Fatty Acid (n3 and n6)	2.1	6.74e-06	0.0013	2.08	3.84e-06	negative	18
Clostridium innocuum MGS:1502	Sphingomyelins	1.92	6.74e-06	0.0013	1.76	0.000223	negative	28
Fenollaria massiliensis MGS:1255	Xanthine Metabolism	2.11	6.81e-06	0.00131	2.13	6.74e-06	negative	14
Eubacteriales sp. MGS:0969	Secondary Bile Acid Metabolism	2.08	6.81e-06	0.00131	1.7	0.008	negative	16
Eubacteriales sp. MGS:1158	Tobacco Metabolite	2.23	6.88e-06	0.00131	2.27	1.77e-06	positive	6
Eubacteriales sp. MGS:0151	Secondary Bile Acid Metabolism	2.11	6.88e-06	0.00131	2.05	1.1e-05	negative	17
Desulfovibrio legallii MGS:1197	Fatty Acid, Monohydroxy	2.1	6.88e-06	0.00131	1.96	0.000198	negative	15
Lachnospiraceae sp. MGS:0399	Secondary Bile Acid Metabolism	2.07	6.88e-06	0.00131	1.83	0.000417	negative	17
Ruminococcus bicirculans MGS:0067	Tobacco Metabolite	2.24	6.95e-06	0.00132	2.21	5.43e-06	negative	6
Oscillospiraceae sp. MGS:1552	Vitamin A Metabolism	2.18	6.95e-06	0.00132	1.13	0.345	positive	6
Clostridia sp. MGS:0724	Secondary Bile Acid Metabolism	2.08	6.95e-06	0.00132	1.73	0.0013	negative	16
Eubacteriales sp. MGS:1025	Benzoate Metabolism	2.07	7.02e-06	0.00133	2.11	3.32e-06	positive	18
Bacteroidales sp. MGS:0912	Phosphatidylethanolamine (PE)	2.18	7.16e-06	0.00135	1.97	0.000146	negative	11
Prevotellaceae sp. MGS:1159	Sphingomyelins	1.98	7.16e-06	0.00135	2.33	5.34e-10	negative	29
Lachnospiraceae sp. MGS:0598	Vitamin A Metabolism	2.23	7.29e-06	0.00137	2.23	1.91e-05	positive	6
Eubacteriales sp. MGS:0624	Secondary Bile Acid Metabolism	2.16	7.29e-06	0.00137	1.88	0.000801	negative	13
Ruminococcus sp. AF41-9 MGS:0203	Secondary Bile Acid Metabolism	2.04	7.29e-06	0.00137	1.61	0.00502	negative	21
Eubacteriales sp. MGS:0568	Vitamin A Metabolism	2.23	7.43e-06	0.00139	2.09	9.08e-05	positive	6
Oscillospiraceae sp. MGS:0060	Secondary Bile Acid Metabolism	2.05	7.43e-06	0.00139	1.46	0.043	negative	16
Eubacteriales sp. MGS:1292	Secondary Bile Acid Metabolism	2.03	7.43e-06	0.00139	1.27	0.111	negative	17
Eubacteriales sp. MGS:1064	Secondary Bile Acid Metabolism	2.05	7.57e-06	0.00142	1.32	0.101	negative	16
Lachnospiraceae sp. MGS:1240	Secondary Bile Acid Metabolism	2.01	7.57e-06	0.00142	2.19	2.99e-07	positive	20
Clostridium perfringens MGS:0959	Secondary Bile Acid Metabolism	2.06	7.71e-06	0.00144	1.97	3.62e-05	positive	18
Lachnospiraceae sp. MGS:0629	Xanthine Metabolism	2.12	7.85e-06	0.00145	2.03	3.51e-05	negative	14
Eubacteriales sp. MGS:0149	Secondary Bile Acid Metabolism	2.1	7.85e-06	0.00145	1.23	0.191	negative	14
Eubacteriales sp. MGS:0100	Secondary Bile Acid Metabolism	2.1	7.85e-06	0.00145	1.94	5.42e-05	negative	17
Lachnospiraceae sp. MGS:0748	Secondary Bile Acid Metabolism	2.07	7.85e-06	0.00145	2.22	1.5e-06	positive	14
Negativibacillus massiliensis MGS:0356	Sphingomyelins	1.98	7.85e-06	0.00145	1.99	1.1e-05	positive	27
Sutterella sp. KLE1602 MGS:0228	Sphingomyelins	1.91	7.85e-06	0.00145	2.05	3.07e-07	negative	29
Eubacteriales sp. MGS:0643	Vitamin A Metabolism	2.21	7.99e-06	0.00147	1.88	0.00376	positive	5
Eubacteriales sp. MGS:0480	Vitamin A Metabolism	2.16	7.99e-06	0.00147	2.04	0.000326	positive	5
Eggerthellales sp. MGS:0177	Secondary Bile Acid Metabolism	2.12	7.99e-06	0.00147	2.11	7.19e-07	negative	16
Eubacteriales sp. MGS:0506	Secondary Bile Acid Metabolism	2.1	7.99e-06	0.00147	1.89	0.000164	negative	17
Lachnospiraceae sp. MGS:0667	Xanthine Metabolism	2.05	7.99e-06	0.00147	2.05	3.12e-05	positive	14
Eubacteriales sp. MGS:0202	Plasmalogen	2.2	8.13e-06	0.00148	2.25	6.12e-06	negative	9
Eubacteriales sp. MGS:0427	Vitamin A Metabolism	2.15	8.13e-06	0.00148	2.02	0.000408	positive	5
Eubacteriales sp. MGS:0183	Xanthine Metabolism	2.13	8.13e-06	0.00148	2.13	8.41e-06	positive	14
Clostridia sp. MGS:1010	Secondary Bile Acid Metabolism	2.07	8.13e-06	0.00148	1.66	0.00472	negative	15
Eubacteriales sp. MGS:0376	Secondary Bile Acid Metabolism	2.12	8.27e-06	0.0015	1.52	0.026	negative	16
Lachnospiraceae sp. MGS:1463	Benzoate Metabolism	1.98	8.27e-06	0.0015	2	9.1e-06	negative	23
Eubacteriales sp. MGS:0348	Benzoate Metabolism	2.16	8.41e-06	0.00152	2.24	8.56e-07	negative	11
Clostridia sp. MGS:0933	Secondary Bile Acid Metabolism	2.03	8.41e-06	0.00152	1.67	0.00246	negative	18
Clostridium sp. AF37-5 MGS:0076	Vitamin A Metabolism	2.21	8.54e-06	0.00154	2.15	3.62e-05	positive	5
Eubacteriales sp. MGS:0859	Secondary Bile Acid Metabolism	2.09	8.54e-06	0.00154	1.66	0.00532	negative	16
Eubacteriales sp. MGS:0322	Secondary Bile Acid Metabolism	2.05	8.54e-06	0.00154	1.93	2.16e-05	negative	20
Clostridium sp. AT4 MGS:0347	Secondary Bile Acid Metabolism	2.04	8.54e-06	0.00154	2.02	1.4e-05	positive	18
Eubacteriales sp. MGS:0396	Secondary Bile Acid Metabolism	2.03	8.54e-06	0.00154	1.78	0.0006	negative	19
Lachnospiraceae sp. MGS:0180	Vitamin A Metabolism	2.25	8.68e-06	0.00155	2.18	1.02e-05	positive	6
Eggerthella lenta MGS:0225	Vitamin A Metabolism	2.15	8.68e-06	0.00155	2.14	2.14e-05	negative	5
Pseudoruminococcus massiliensis MGS:0346	Secondary Bile Acid Metabolism	2.13	8.68e-06	0.00155	1.33	0.0979	negative	15
Eggerthellales sp. MGS:0569	Secondary Bile Acid Metabolism	2.07	8.68e-06	0.00155	2.06	1.29e-05	negative	18
Bifidobacterium longum subsp. longum MGS:0038	Food Component/Plant	1.84	8.68e-06	0.00155	1.86	1.83e-05	positive	39
Lachnospiraceae sp. MGS:0043	Vitamin A Metabolism	2.23	8.82e-06	0.00157	2.12	0.000226	positive	6
Oscillospiraceae sp. MGS:0944	Benzoate Metabolism	2.11	8.82e-06	0.00157	1.54	0.0158	positive	16
Eubacteriales sp. MGS:1445	Secondary Bile Acid Metabolism	2.04	8.82e-06	0.00157	1.12	0.325	negative	17
Oscillospiraceae sp. MGS:0805	Xanthine Metabolism	2.11	8.96e-06	0.00159	2.27	6.68e-07	positive	14
Candidatus Borkfalkiales sp. MGS:1329	Benzoate Metabolism	2.05	9.1e-06	0.00161	1.83	0.000212	positive	18
Eubacterium sp. AF17-7 MGS:0165	Sphingomyelins	1.91	9.1e-06	0.00161	2.21	6.65e-09	positive	29
Agathobaculum sp. MGS:0679	Tobacco Metabolite	2.22	9.24e-06	0.00162	2.24	4.04e-06	positive	6
Allisonella histaminiformans MGS:0332	Secondary Bile Acid Metabolism	2.19	9.24e-06	0.00162	1.79	0.00643	negative	11
Eubacteriales sp. MGS:0967	Benzoate Metabolism	1.99	9.24e-06	0.00162	1.72	0.00117	positive	21
Anaerotignum lactatifermentans MGS:0676	Sphingomyelins	1.91	9.24e-06	0.00162	2.04	8.13e-07	negative	29
Eubacteriales sp. MGS:0320	Vitamin A Metabolism	2.22	9.38e-06	0.00164	2.02	0.000893	positive	6
Clostridia sp. MGS:0752	Vitamin A Metabolism	2.21	9.38e-06	0.00164	2.13	6.15e-05	positive	6
Eubacteriales sp. MGS:0709	Xanthine Metabolism	2.12	9.38e-06	0.00164	2.16	7.99e-06	positive	14
Eubacteriales sp. MGS:0924	Secondary Bile Acid Metabolism	2.05	9.38e-06	0.00164	1.85	0.000381	negative	20
Eubacteriales sp. MGS:0534	Benzoate Metabolism	2.01	9.38e-06	0.00164	1.62	0.00313	positive	22
Eubacteriales sp. MGS:0280	Secondary Bile Acid Metabolism	2.11	9.52e-06	0.00166	2.04	2.61e-05	negative	16
Firmicutes sp. MGS:1085	Secondary Bile Acid Metabolism	2.1	9.52e-06	0.00166	1.92	0.000187	negative	15
Eubacteriales sp. MGS:1221	Phosphatidylcholine (PC)	2.16	9.66e-06	0.00167	2.15	1.63e-05	negative	10
Clostridium sp. 1001271st1 H5 MGS:0888	Secondary Bile Acid Metabolism	2.1	9.66e-06	0.00167	2.24	1.09e-07	positive	16
Mediterraneibacter glycyrrhizinilyticus MGS:0314	Secondary Bile Acid Metabolism	2.09	9.66e-06	0.00167	2.22	1.44e-07	positive	17
Eubacteriales sp. MGS:0594	Secondary Bile Acid Metabolism	2.07	9.66e-06	0.00167	1.83	0.000499	negative	18
Coprococcus eutactus MGS:0155	Vitamin A Metabolism	2.17	9.8e-06	0.00168	2.11	3.62e-05	positive	5
Ellagibacter isourolithinifaciens MGS:0191	Xanthine Metabolism	2.12	9.8e-06	0.00168	1.99	0.000153	positive	14
Clostridia sp. MGS:0918	Secondary Bile Acid Metabolism	2.08	9.8e-06	0.00168	0.94	0.583	negative	15
Eubacteriales sp. MGS:0871	Sphingomyelins	1.96	9.8e-06	0.00168	2.04	5.01e-06	negative	25
Oscillospiraceae sp. MGS:0616	Vitamin A Metabolism	2.19	9.93e-06	0.00171	2.14	4.35e-05	positive	5
Oscillospiraceae sp. MGS:0207	Vitamin A Metabolism	2.2	1.01e-05	0.00171	2.23	8.96e-06	positive	5
Eubacteriales sp. MGS:1320	Phosphatidylcholine (PC)	2.14	1.01e-05	0.00171	1.48	0.037	negative	11
Collinsella phocaeensis MGS:1340	Phosphatidylcholine (PC)	2.13	1.01e-05	0.00171	2	0.00018	negative	12
Eubacteriales sp. MGS:0673	Xanthine Metabolism	2.1	1.01e-05	0.00171	2.13	9.93e-06	positive	14
Eubacteriales sp. MGS:0730	Secondary Bile Acid Metabolism	2.08	1.01e-05	0.00171	2.07	7.02e-06	negative	19
Eubacteriales sp. MGS:1221	Secondary Bile Acid Metabolism	2.08	1.01e-05	0.00171	1.78	0.000838	negative	19
Lachnospiraceae sp. MGS:1480	Secondary Bile Acid Metabolism	2.1	1.02e-05	0.00173	1.53	0.00919	positive	18
Eubacteriales sp. MGS:0854	Sphingomyelins	1.95	1.02e-05	0.00173	1.79	0.000194	negative	29
Eubacteriales sp. MGS:1112	Tobacco Metabolite	2.18	1.04e-05	0.00175	2.19	2.72e-05	positive	6
Oscillospiraceae sp. MGS:0380	Secondary Bile Acid Metabolism	2.08	1.04e-05	0.00175	2.1	2.18e-06	negative	19
Oscillibacter sp. MGS:0243	Xanthine Metabolism	2.08	1.05e-05	0.00177	2.15	2.12e-06	positive	14
Eubacteriales sp. MGS:1112	Xanthine Metabolism	2.07	1.05e-05	0.00177	2.08	1.75e-05	positive	14
Faecalicatena orotica MGS:1910	Secondary Bile Acid Metabolism	2	1.05e-05	0.00177	2	9.93e-06	positive	20
Eubacteriales sp. MGS:0457	Tobacco Metabolite	2.15	1.06e-05	0.00178	2.29	1.56e-10	negative	6
Lachnospiraceae sp. MGS:0831	Secondary Bile Acid Metabolism	2.07	1.06e-05	0.00178	1.59	0.0117	negative	15
Blautia hydrogenotrophica MGS:0430	Secondary Bile Acid Metabolism	1.99	1.06e-05	0.00178	1.97	3.73e-05	positive	20
Eubacteriales sp. MGS:0759	Leucine, Isoleucine and Valine Metabolism	1.96	1.06e-05	0.00178	1.66	0.000985	negative	26
Mesosutterella multiformis MGS:0520	Benzoate Metabolism	1.92	1.06e-05	0.00178	1.95	1.04e-05	positive	24
Eubacteriales sp. MGS:0179	Vitamin A Metabolism	2.2	1.09e-05	0.00181	2.18	2.19e-05	positive	5
Limosilactobacillus mucosae MGS:0953	Secondary Bile Acid Metabolism	2.13	1.09e-05	0.00181	2.13	1.02e-05	negative	15
Coriobacteriia sp. MGS:0749	Xanthine Metabolism	2.12	1.09e-05	0.00181	2.02	6.6e-05	positive	14
Eubacteriales sp. MGS:0103	Phosphatidylethanolamine (PE)	2.12	1.09e-05	0.00181	2.03	0.000139	negative	11
Clostridia sp. MGS:0463	Secondary Bile Acid Metabolism	2.08	1.09e-05	0.00181	1.93	0.000155	negative	15
Eubacteriales sp. MGS:0116	Xanthine Metabolism	2.13	1.1e-05	0.00183	1.95	0.000158	positive	14
Eubacterium sp. AM49-13BH MGS:0251	Vitamin A Metabolism	2.21	1.12e-05	0.00185	2.17	3e-05	positive	6
Firmicutes sp. MGS:0874	Secondary Bile Acid Metabolism	2.05	1.12e-05	0.00185	1.97	7.61e-05	negative	17
Anaeroglobus geminatus MGS:1818	Sphingomyelins	1.93	1.12e-05	0.00185	1.7	0.000746	negative	28
Eubacteriales sp. MGS:1185	Secondary Bile Acid Metabolism	2.12	1.13e-05	0.00186	1.73	0.00253	negative	15
Clostridia sp. MGS:0879	Secondary Bile Acid Metabolism	2.1	1.13e-05	0.00186	1.58	0.00904	negative	16
Eubacteriales sp. MGS:0696	Secondary Bile Acid Metabolism	2.05	1.13e-05	0.00186	1.34	0.0919	negative	15
Candidatus Borkfalkia ceftriaxoniphila MGS:0595	Sphingomyelins	1.95	1.13e-05	0.00186	2.21	1.83e-08	positive	28
Clostridia sp. MGS:0521	Vitamin A Metabolism	2.19	1.15e-05	0.00187	2.17	9.24e-06	positive	5
Clostridium cuniculi MGS:1498	Secondary Bile Acid Metabolism	2.12	1.15e-05	0.00187	2.08	3.68e-05	positive	12
Eubacterium sp. MGS:0248	Secondary Bile Acid Metabolism	2.08	1.15e-05	0.00187	1.93	9.08e-05	negative	18
Eggerthellales sp. MGS:0122	Xanthine Metabolism	2.07	1.15e-05	0.00187	2.33	7.29e-08	positive	14
Blautia producta MGS:0905	Secondary Bile Acid Metabolism	2.03	1.15e-05	0.00187	1.97	3.79e-05	positive	18
Enterobacter ludwigii MGS:1259	Tobacco Metabolite	2.22	1.16e-05	0.00187	2.2	1.34e-05	negative	6
Bacteroidales sp. MGS:1352	Phosphatidylethanolamine (PE)	2.19	1.16e-05	0.00187	2.01	0.000151	negative	11
Lachnospiraceae sp. MGS:0975	Xanthine Metabolism	2.15	1.16e-05	0.00187	2.12	6.67e-06	positive	14
Eubacteriales sp. MGS:0813	Secondary Bile Acid Metabolism	2.1	1.16e-05	0.00187	1.11	0.335	negative	15
Eubacteriales sp. MGS:0103	Benzoate Metabolism	2.08	1.16e-05	0.00187	1.29	0.116	negative	14
Lachnospiraceae sp. MGS:1172	Long Chain Polyunsaturated Fatty Acid (n3 and n6)	2.05	1.16e-05	0.00187	2.29	1.22e-08	positive	17
Clostridia sp. MGS:0733	Benzoate Metabolism	1.98	1.16e-05	0.00187	1.72	0.00148	positive	20
Eubacteriaceae sp. MGS:0562	Secondary Bile Acid Metabolism	2.04	1.17e-05	0.00189	1.54	0.015	negative	18
Lachnospiraceae sp. MGS:0233	Vitamin A Metabolism	2.17	1.19e-05	0.00191	2.07	0.000303	positive	6
Eubacteriales sp. MGS:1336	Secondary Bile Acid Metabolism	2.03	1.19e-05	0.00191	1.73	0.00133	negative	18
Lachnospiraceae sp. MGS:1024	Diacylglycerol	2.2	1.2e-05	0.00192	2.14	2.53e-05	positive	10
Megasphaera elsdenii MGS:0921	Primary Bile Acid Metabolism	2.19	1.2e-05	0.00192	2.17	2.05e-05	positive	6
Eubacteriales sp. MGS:0740	Secondary Bile Acid Metabolism	2.03	1.2e-05	0.00192	1.89	9.19e-05	negative	20
Hungatella hathewayi MGS:1248	Food Component/Plant	1.72	1.2e-05	0.00192	1.71	1.97e-05	negative	66
Eubacteriales sp. MGS:0606	Secondary Bile Acid Metabolism	2.07	1.22e-05	0.00194	1.72	0.00209	negative	18
Ruminococcus lactaris MGS:0109	Sphingomyelins	1.91	1.22e-05	0.00194	2.09	8.56e-07	positive	29
Lachnospiraceae sp. MGS:0975	Tobacco Metabolite	2.22	1.23e-05	0.00196	2.16	1.16e-05	positive	6
Oxalobacter formigenes MGS:1755	Phosphatidylcholine (PC)	2.13	1.23e-05	0.00196	2.02	0.000104	negative	12
Prevotella hominis MGS:0797	Secondary Bile Acid Metabolism	2.02	1.23e-05	0.00196	2.24	8.34e-08	positive	17
Lachnospiraceae sp. MGS:0667	Tobacco Metabolite	2.22	1.24e-05	0.00197	2.18	2.02e-05	positive	6
Clostridia sp. MGS:0599	Secondary Bile Acid Metabolism	2.08	1.24e-05	0.00197	1.81	0.000966	negative	15
Clostridia sp. MGS:0519	Secondary Bile Acid Metabolism	2.06	1.24e-05	0.00197	1.35	0.0799	negative	17
Erysipelatoclostridium sp. MGS:0313	Secondary Bile Acid Metabolism	2.06	1.24e-05	0.00197	1.84	0.00133	negative	14
Eubacteriales sp. MGS:0178	Benzoate Metabolism	2.15	1.26e-05	0.00198	1.45	0.049	negative	12
Faecalibacterium prausnitzii MGS:0378	Secondary Bile Acid Metabolism	2.11	1.26e-05	0.00198	2.33	1.15e-07	negative	17
Oscillibacter sp. MGS:0372	Xanthine Metabolism	2.09	1.26e-05	0.00198	2.17	5.5e-06	positive	14
Eubacteriales sp. MGS:1187	Benzoate Metabolism	1.98	1.26e-05	0.00198	1.9	4.07e-05	positive	22
Eubacteriales sp. MGS:0837	Vitamin A Metabolism	2.17	1.27e-05	0.00198	1.83	0.00554	positive	6
Massilimicrobiota timonensis MGS:0825	Vitamin A Metabolism	2.17	1.27e-05	0.00198	2.1	0.000167	negative	5
Prevotella sp. MGS:1040	Secondary Bile Acid Metabolism	2.12	1.27e-05	0.00198	2.28	9.33e-07	negative	11
Firmicutes sp. MGS:1105	Secondary Bile Acid Metabolism	2.04	1.27e-05	0.00198	1.14	0.288	negative	17
Eubacteriales sp. MGS:0540	Sphingomyelins	1.92	1.27e-05	0.00198	1.69	0.000563	positive	29
Oscillibacter sp. MGS:0046	Sphingomyelins	1.9	1.27e-05	0.00198	1.92	2.25e-05	positive	29
Eubacteriales sp. MGS:0267	Vitamin A Metabolism	2.19	1.29e-05	0.002	2.12	9.53e-05	positive	5
Eubacteriales sp. MGS:1100	Secondary Bile Acid Metabolism	2.03	1.29e-05	0.002	1.48	0.033	negative	20
Eubacteriales sp. MGS:0235	Vitamin A Metabolism	2.23	1.3e-05	0.00201	2.04	0.000248	positive	6
Neglecta timonensis MGS:0478	Primary Bile Acid Metabolism	2.16	1.3e-05	0.00201	2.06	8.52e-05	negative	8
Eubacteriales sp. MGS:0345	Sphingomyelins	1.93	1.3e-05	0.00201	1.52	0.00747	positive	28
Clostridia sp. MGS:1108	Vitamin A Metabolism	2.2	1.31e-05	0.00203	2.04	0.000228	positive	6
Eubacteriales sp. MGS:0509	Secondary Bile Acid Metabolism	2	1.31e-05	0.00203	1.6	0.0144	negative	15
Lachnospiraceae sp. MGS:1240	Tobacco Metabolite	2.24	1.33e-05	0.00205	2.2	1.91e-05	positive	6
Enterocloster clostridioformis MGS:0686	Secondary Bile Acid Metabolism	2.01	1.33e-05	0.00205	1.96	3.56e-05	positive	18
Haemophilus parainfluenzae MGS:0181	Vitamin A Metabolism	2.19	1.34e-05	0.00206	2.11	6.04e-05	positive	5
Lachnospiraceae sp. MGS:0043	Phosphatidylethanolamine (PE)	2.16	1.34e-05	0.00206	2.04	9.19e-05	negative	11
Gordonibacter urolithinfaciens MGS:0420	Secondary Bile Acid Metabolism	2.05	1.34e-05	0.00206	1.68	0.00502	positive	17
Eubacteriales sp. MGS:0188	Secondary Bile Acid Metabolism	2.03	1.35e-05	0.00208	2	2.19e-05	negative	18
Eubacteriales sp. MGS:0964	Tobacco Metabolite	2.2	1.37e-05	0.00209	2.19	8.68e-06	positive	6
Eubacteriales sp. MGS:1156	Phosphatidylethanolamine (PE)	2.18	1.37e-05	0.00209	2.3	1.7e-07	negative	11
Eggerthellales sp. MGS:1368	Sphingomyelins	1.93	1.37e-05	0.00209	1.77	0.000207	positive	26
Intestinibacter sp. MGS:0194	Sphingomyelins	1.91	1.37e-05	0.00209	1.72	0.000517	positive	29
Faecalibacterium sp. MGS:1307	Benzoate Metabolism	2.1	1.38e-05	0.0021	1.52	0.0311	positive	17
Eubacteriales sp. MGS:0260	Benzoate Metabolism	2.02	1.38e-05	0.0021	2.04	9.8e-06	positive	18
Eubacteriales sp. MGS:0061	Sphingomyelins	1.92	1.38e-05	0.0021	1.25	0.139	positive	29
Eubacteriales sp. MGS:1025	Secondary Bile Acid Metabolism	2.01	1.4e-05	0.00212	1.15	0.269	negative	18
Eubacterium sp. An11 MGS:1478	Benzoate Metabolism	2.01	1.41e-05	0.00214	1.9	3.68e-05	positive	22
Lachnospiraceae sp. MGS:0712	Food Component/Plant	1.85	1.41e-05	0.00214	1.85	8.68e-06	positive	39
Prevotella sp. MGS:1040	Tobacco Metabolite	2.17	1.44e-05	0.00216	2.19	3.51e-05	negative	5
Eubacteriales sp. MGS:1237	Phosphatidylethanolamine (PE)	2.17	1.44e-05	0.00216	1.94	0.000609	negative	11
Eubacteriales sp. MGS:0162	Secondary Bile Acid Metabolism	2.09	1.44e-05	0.00216	1.76	0.00198	negative	15
Eubacteriales sp. MGS:0768	Secondary Bile Acid Metabolism	2.05	1.44e-05	0.00216	2.13	2.25e-06	positive	18
Clostridiaceae sp. MGS:0431	Secondary Bile Acid Metabolism	2.01	1.44e-05	0.00216	1.98	4.41e-05	positive	18
Eubacteriales sp. MGS:0588	Sphingomyelins	1.93	1.44e-05	0.00216	2.19	3.57e-08	positive	29
Collinsella tanakaei MGS:0850	Phosphatidylcholine (PC)	2.18	1.47e-05	0.00219	2.17	1.61e-05	positive	9
Eubacterium sp. AF17-7 MGS:0165	Vitamin A Metabolism	2.16	1.47e-05	0.00219	1.96	0.00132	positive	6
Bacteroidales sp. MGS:0379	Plasmalogen	2.14	1.47e-05	0.00219	2	0.000155	positive	11
Eubacteriales sp. MGS:0426	Secondary Bile Acid Metabolism	2.01	1.47e-05	0.00219	1.82	0.000298	negative	20
Clostridia sp. MGS:0946	Vitamin A Metabolism	2.18	1.49e-05	0.00222	1.84	0.00335	positive	5
Clostridia sp. MGS:1139	Secondary Bile Acid Metabolism	2.09	1.49e-05	0.00222	1.82	0.00033	negative	19
Bacteria sp. MGS:1096	Secondary Bile Acid Metabolism	2.08	1.49e-05	0.00222	1.75	0.0039	negative	16
Eubacteriales sp. MGS:0439	Xanthine Metabolism	2.06	1.49e-05	0.00222	2.13	3.15e-06	positive	14
Eubacteriales sp. MGS:1576	Tyrosine Metabolism	2.02	1.49e-05	0.00222	1.87	0.000276	negative	17
Eubacteriales sp. MGS:0221	Vitamin A Metabolism	2.13	1.52e-05	0.00225	2.06	0.000326	positive	5
Clostridia sp. MGS:0385	Secondary Bile Acid Metabolism	2.04	1.52e-05	0.00225	1.9	0.000655	negative	18
Clostridium sp. M62/1 MGS:0354	Sphingomyelins	1.93	1.52e-05	0.00225	1.73	0.00106	negative	26
Eubacteriales sp. MGS:0674	Secondary Bile Acid Metabolism	2.16	1.55e-05	0.00227	2.1	2.19e-05	positive	12
Clostridiaceae sp. MGS:1142	Plasmalogen	2.14	1.55e-05	0.00227	1.97	0.000303	positive	11
Eubacteriales sp. MGS:1134	Phosphatidylethanolamine (PE)	2.11	1.55e-05	0.00227	2.02	0.000205	negative	11
Eubacteriales sp. MGS:0718	Secondary Bile Acid Metabolism	1.98	1.55e-05	0.00227	1.79	0.000326	negative	20
Bifidobacterium longum subsp. longum MGS:0038	Benzoate Metabolism	1.95	1.55e-05	0.00227	1.98	1.88e-05	positive	24
Eubacteriales sp. MGS:1233	Sphingomyelins	1.93	1.55e-05	0.00227	1.91	2.22e-05	positive	28
Eubacteriales sp. MGS:0580	Food Component/Plant	1.93	1.55e-05	0.00227	1.87	3.62e-05	positive	24
Pediococcus acidilactici MGS:1468	Vitamin A Metabolism	2.16	1.58e-05	0.0023	NA	NA	negative	5
Lachnospiraceae sp. MGS:0236	Vitamin A Metabolism	2.11	1.58e-05	0.0023	2.19	1.77e-05	positive	5
Desulfovibrio piger MGS:0240	Benzoate Metabolism	2.05	1.58e-05	0.0023	1.72	0.0104	positive	16
Eggerthella sinensis MGS:1631	Secondary Bile Acid Metabolism	1.98	1.58e-05	0.0023	1.47	0.032	positive	20
Oscillospiraceae sp. MGS:0135	Vitamin A Metabolism	2.22	1.61e-05	0.00233	1.1	0.38	positive	7
Subdoligranulum sp. APC924/74 MGS:0015	Vitamin A Metabolism	2.2	1.61e-05	0.00233	2.01	0.000783	positive	6
Olsenella provencensis MGS:0979	Secondary Bile Acid Metabolism	2.12	1.61e-05	0.00233	1.77	0.00364	negative	14
Eubacteriales sp. MGS:0457	Secondary Bile Acid Metabolism	2.03	1.61e-05	0.00233	1.57	0.0152	negative	16
Eubacteriales sp. MGS:1055	Secondary Bile Acid Metabolism	2	1.61e-05	0.00233	0.79	0.762	negative	16
Enterococcus casseliflavus MGS:1803	Androgenic Steroids	1.94	1.61e-05	0.00233	1.87	0.000189	negative	21
Eubacterium ramulus MGS:0387	Tobacco Metabolite	2.24	1.63e-05	0.00236	2.17	1.41e-05	negative	6
Oscillibacter sp. MGS:0245	Vitamin A Metabolism	2.16	1.63e-05	0.00236	2.1	0.000117	positive	5
Eubacteriales sp. MGS:0699	Xanthine Metabolism	2.09	1.63e-05	0.00236	2.14	6.74e-06	positive	14
Clostridia sp. MGS:0852	Secondary Bile Acid Metabolism	2.05	1.66e-05	0.00239	1.49	0.027	negative	16
Eubacteriales sp. MGS:0970	Secondary Bile Acid Metabolism	2	1.66e-05	0.00239	1.39	0.0759	negative	18
Holdemania massiliensis MGS:0415	Benzoate Metabolism	1.96	1.66e-05	0.00239	1.85	0.000108	negative	24
Pseudoflavonifractor sp. BIOML-A3 MGS:0735	Primary Bile Acid Metabolism	2.24	1.69e-05	0.00242	2.12	3.73e-05	negative	8
Blautia producta MGS:0619	Vitamin A Metabolism	2.23	1.69e-05	0.00242	2.18	5.53e-05	negative	5
Eubacteriales sp. MGS:0498	Secondary Bile Acid Metabolism	2.04	1.69e-05	0.00242	2.4	1.47e-09	positive	18
Eubacteriales sp. MGS:1289	Secondary Bile Acid Metabolism	2.04	1.69e-05	0.00242	1.36	0.0809	negative	20
Pseudomonas aeruginosa MGS:1474	Progestin Steroids	2.15	1.72e-05	0.00245	2.23	3.32e-06	positive	6
Eubacteriales sp. MGS:0984	Xanthine Metabolism	2.03	1.72e-05	0.00245	2.1	1.41e-05	positive	14
Eubacteriales sp. MGS:0913	Tobacco Metabolite	2.2	1.75e-05	0.00248	2.22	6.19e-06	positive	6
Veillonella parvula MGS:0220	Primary Bile Acid Metabolism	2.18	1.75e-05	0.00248	2.12	1.83e-05	positive	8
Candidatus Borkfalkiales sp. MGS:1329	Secondary Bile Acid Metabolism	1.98	1.75e-05	0.00248	1.72	0.00383	negative	18
Eubacteriales sp. MGS:0136	Vitamin A Metabolism	2.22	1.77e-05	0.00251	1.57	0.046	positive	6
Eubacteriales sp. MGS:1031	Phosphatidylethanolamine (PE)	2.1	1.77e-05	0.00251	1.8	0.00168	negative	11
Eubacteriales sp. MGS:1301	Xanthine Metabolism	2.09	1.77e-05	0.00251	2.18	1.09e-06	positive	14
Bacteroidales sp. MGS:1061	Benzoate Metabolism	2.03	1.77e-05	0.00251	1.69	0.00428	positive	17
Clostridia sp. MGS:0783	Secondary Bile Acid Metabolism	2	1.77e-05	0.00251	1.85	0.000344	negative	19
Lachnospiraceae sp. MGS:0422	Benzoate Metabolism	1.99	1.77e-05	0.00251	1.92	1.52e-05	positive	24
Clostridia sp. MGS:0787	Phosphatidylcholine (PC)	2.16	1.8e-05	0.00253	1.8	0.00185	negative	10
Eubacteriales sp. MGS:0813	Tobacco Metabolite	2.14	1.8e-05	0.00253	2.19	5.5e-06	negative	6
Eubacteriales sp. MGS:0986	Xanthine Metabolism	2.08	1.8e-05	0.00253	2.1	2.95e-05	positive	13
Eubacteriales sp. MGS:1167	Benzoate Metabolism	2.04	1.8e-05	0.00253	1.18	0.209	positive	17
Klebsiella quasipneumoniae subsp. similipneumoniae MGS:1629	Sphingomyelins	1.92	1.8e-05	0.00253	1.77	0.000239	negative	29
Coprococcus catus MGS:0037	Leucine, Isoleucine and Valine Metabolism	1.92	1.8e-05	0.00253	1.7	0.000554	positive	28
Sutterella sp. KLE1602 MGS:0228	Plasmalogen	2.18	1.83e-05	0.00255	1.89	0.00124	positive	7
Ruminococcus sp. B05 MGS:0261	Vitamin A Metabolism	2.17	1.83e-05	0.00255	1.74	0.00964	positive	6
Eubacteriales sp. MGS:0185	Primary Bile Acid Metabolism	2.16	1.83e-05	0.00255	2.18	1.97e-05	negative	8
Eubacteriales sp. MGS:0945	Benzoate Metabolism	2.04	1.83e-05	0.00255	2.03	2.39e-05	negative	18
Firmicutes sp. MGS:1396	Leucine, Isoleucine and Valine Metabolism	1.96	1.83e-05	0.00255	1.91	3.84e-05	negative	25
Coprococcus sp. OM04-5BH MGS:1028	Phosphatidylcholine (PC)	2.12	1.86e-05	0.00258	2.06	0.000201	negative	8
Clostridia sp. MGS:1268	Food Component/Plant	1.73	1.86e-05	0.00258	1.63	0.000349	negative	53
Eubacteriales sp. MGS:0302	Vitamin A Metabolism	2.23	1.88e-05	0.00261	1.45	0.0939	positive	6
Clostridia sp. MGS:1427	Vitamin A Metabolism	2.17	1.88e-05	0.00261	1.48	0.0779	positive	6
Gordonibacter urolithinfaciens MGS:0420	Vitamin A Metabolism	2.16	1.88e-05	0.00261	1.5	0.0779	negative	5
Clostridium innocuum MGS:0365	Secondary Bile Acid Metabolism	2.03	1.88e-05	0.00261	1.87	0.000105	positive	17
Ellagibacter isourolithinifaciens MGS:0191	Benzoate Metabolism	2.02	1.88e-05	0.00261	1.68	0.00242	positive	21
Blautia sp. An46 MGS:1487	Hemoglobin and Porphyrin Metabolism	2.17	1.91e-05	0.00263	2.21	1.29e-06	negative	5
Firmicutes sp. MGS:0650	Phosphatidylcholine (PC)	2.13	1.91e-05	0.00263	1.72	0.00457	negative	9
Desulfovibrionales sp. MGS:0727	Benzoate Metabolism	2.12	1.91e-05	0.00263	1.35	0.122	negative	9
Eubacteriales sp. MGS:0965	Xanthine Metabolism	2.05	1.91e-05	0.00263	2.1	7.29e-06	positive	14
Lachnospiraceae sp. MGS:0172	Secondary Bile Acid Metabolism	2.01	1.91e-05	0.00263	1.8	0.000728	negative	18
Ruminococcus sp. JE7A12 MGS:0640	Tobacco Metabolite	2.24	1.94e-05	0.00266	2.28	2.8e-06	negative	6
Clostridium paraputrificum MGS:0793	Benzoate Metabolism	1.94	1.94e-05	0.00266	1.95	2e-05	positive	24
Eubacteriales sp. MGS:0250	Vitamin A Metabolism	2.19	1.97e-05	0.00268	1.76	0.00964	positive	6
Anaerotruncus massiliensis MGS:0460	Benzoate Metabolism	2.15	1.97e-05	0.00268	2.05	3.06e-05	negative	11
Eubacteriales sp. MGS:0125	Vitamin A Metabolism	2.13	1.97e-05	0.00268	2.08	0.000133	positive	6
Eubacteriales sp. MGS:0113	Vitamin A Metabolism	2.12	1.97e-05	0.00268	1.85	0.00495	positive	5
Eubacteriales sp. MGS:1459	Xanthine Metabolism	2.08	1.97e-05	0.00268	2.08	2.11e-05	positive	14
Duodenibacillus massiliensis MGS:0481	Benzoate Metabolism	2.02	1.97e-05	0.00268	1.75	0.00228	positive	18
Erysipelotrichales sp. MGS:0283	Secondary Bile Acid Metabolism	1.99	1.97e-05	0.00268	2.02	5.36e-05	negative	17
Bacteria sp. MGS:0459	Secondary Bile Acid Metabolism	2.1	2e-05	0.00271	2.51	1.44e-11	positive	14
Clostridia sp. MGS:1020	Secondary Bile Acid Metabolism	2.02	2e-05	0.00271	1.79	0.000472	negative	20
Eubacteriales sp. MGS:0298	Food Component/Plant	1.82	2e-05	0.00271	1.84	2e-05	negative	39
Eubacteriales sp. MGS:0288	Vitamin A Metabolism	2.2	2.02e-05	0.00274	2.18	1.22e-05	positive	6
Lachnospiraceae sp. MGS:1577	Secondary Bile Acid Metabolism	1.96	2.02e-05	0.00274	1	0.476	negative	22
Turicibacter sanguinis MGS:0274	Benzoate Metabolism	1.91	2.02e-05	0.00274	1.87	0.000119	positive	27
Eubacteriales sp. MGS:0350	Vitamin A Metabolism	2.2	2.05e-05	0.00276	2.04	0.000257	positive	6
Eubacteriales sp. MGS:0196	Vitamin A Metabolism	2.15	2.05e-05	0.00276	1.92	0.00152	positive	6
Oscillospiraceae sp. MGS:0437	Phosphatidylcholine (PC)	2.13	2.05e-05	0.00276	1.79	0.00253	negative	9
Firmicutes sp. MGS:0501	Phosphatidylcholine (PC)	2.14	2.08e-05	0.00279	1.65	0.0164	negative	10
Alistipes communis MGS:0064	Secondary Bile Acid Metabolism	2.07	2.08e-05	0.00279	1.53	0.026	negative	15
Eubacteriales sp. MGS:0148	Benzoate Metabolism	2.04	2.08e-05	0.00279	1.71	0.00092	negative	17
Erysipelotrichales sp. MGS:1207	Tobacco Metabolite	2.17	2.11e-05	0.00281	2.2	2.16e-05	positive	6
Bacteroidales sp. MGS:0818	Phosphatidylethanolamine (PE)	2.09	2.11e-05	0.00281	2.32	1.93e-07	negative	11
Bacteroidales sp. MGS:1822	Long Chain Polyunsaturated Fatty Acid (n3 and n6)	2.08	2.11e-05	0.00281	2.03	4.01e-05	negative	15
Eubacteriales sp. MGS:0524	Xanthine Metabolism	2.07	2.11e-05	0.00281	2.06	1.3e-05	positive	14
Eubacteriales sp. MGS:0715	Diacylglycerol	2.06	2.11e-05	0.00281	1.84	0.00104	negative	10
Firmicutes sp. MGS:0341	Secondary Bile Acid Metabolism	2.05	2.14e-05	0.00284	1.69	0.00287	negative	17
Eubacteriales sp. MGS:1153	Benzoate Metabolism	2.02	2.14e-05	0.00284	1.97	4.85e-05	negative	19
Blastocystis sp. subtype 4 MGS:0446	Secondary Bile Acid Metabolism	1.99	2.14e-05	0.00284	1.7	0.00335	negative	17
Lachnospiraceae sp. MGS:0252	Vitamin A Metabolism	2.19	2.16e-05	0.00287	2.15	3.96e-05	positive	6
Eubacteriales sp. MGS:0226	Vitamin A Metabolism	2.15	2.16e-05	0.00287	1.97	0.00161	positive	5
Eubacteriales sp. MGS:0551	Benzoate Metabolism	1.99	2.16e-05	0.00287	1.94	3.96e-05	positive	19
Oscillospiraceae sp. MGS:1203	Tobacco Metabolite	2.19	2.19e-05	0.00289	2.18	2.75e-05	positive	6
Lacticaseibacillus paracasei subsp. paracasei MGS:0853	Pregnenolone Steroids	2.16	2.19e-05	0.00289	2.21	1.97e-05	negative	7
Clostridia sp. MGS:0706	Secondary Bile Acid Metabolism	2.04	2.19e-05	0.00289	1.44	0.036	negative	17
Staphylococcus equorum subsp. equorum MGS:1978	Sphingomyelins	1.92	2.19e-05	0.00289	1.85	2.44e-05	positive	29
Clostridia sp. MGS:0946	Tobacco Metabolite	2.18	2.22e-05	0.00291	2.19	1.13e-05	negative	6
Eubacteriales sp. MGS:0764	Vitamin A Metabolism	2.17	2.22e-05	0.00291	2.11	0.000183	positive	5
Eubacteriales sp. MGS:0951	Secondary Bile Acid Metabolism	2.06	2.22e-05	0.00291	1.32	0.0979	negative	15
Eisenbergiella tayi MGS:0355	Secondary Bile Acid Metabolism	2.03	2.22e-05	0.00291	2.14	3.97e-06	positive	18
Bacteroidales sp. MGS:1070	Benzoate Metabolism	2	2.22e-05	0.00291	1.6	0.00703	negative	20
Clostridia sp. MGS:0728	Vitamin A Metabolism	2.2	2.25e-05	0.00293	2.28	7.85e-06	positive	6
Eubacteriales sp. MGS:0624	Primary Bile Acid Metabolism	2.19	2.25e-05	0.00293	2.08	0.000403	negative	6
Eubacteriales sp. MGS:0891	Vitamin A Metabolism	2.17	2.25e-05	0.00293	NA	NA	positive	5
Alistipes onderdonkii subsp. vulgaris MGS:0047	Secondary Bile Acid Metabolism	2.09	2.25e-05	0.00293	2.33	4.15e-08	positive	15
Eubacteriales sp. MGS:0511	Xanthine Metabolism	2.07	2.25e-05	0.00293	2.14	5.15e-06	positive	14
Clostridia sp. MGS:0512	Vitamin A Metabolism	2.12	2.28e-05	0.00296	1.82	0.00934	positive	5
Eubacteriales sp. MGS:0536	Fatty Acid Metabolism (Acyl Choline)	2.09	2.28e-05	0.00296	2	0.000257	positive	9
Lachnospiraceae sp. MGS:1190	Secondary Bile Acid Metabolism	2.02	2.28e-05	0.00296	1.74	0.00111	negative	18
Ruthenibacterium lactatiformans MGS:0020	Secondary Bile Acid Metabolism	1.96	2.28e-05	0.00296	1.91	0.000104	positive	20
Eubacteriales sp. MGS:0093	Vitamin A Metabolism	2.2	2.3e-05	0.00297	1.94	0.00216	positive	5
Lachnospiraceae sp. MGS:0422	Tobacco Metabolite	2.19	2.3e-05	0.00297	2.14	7.16e-05	positive	6
Anaerotruncus colihominis MGS:0307	Vitamin A Metabolism	2.16	2.3e-05	0.00297	2.16	1.58e-05	negative	5
Eubacteriales sp. MGS:0671	Vitamin A Metabolism	2.15	2.3e-05	0.00297	1.99	0.00108	positive	5
Eubacteriales sp. MGS:1204	Xanthine Metabolism	2.08	2.3e-05	0.00297	2.1	9.66e-06	positive	13
Eubacteriales sp. MGS:0843	Leucine, Isoleucine and Valine Metabolism	1.87	2.3e-05	0.00297	1.74	0.000673	negative	27
Eubacteriales sp. MGS:1280	Sphingomyelins	1.93	2.33e-05	0.00301	1.87	8.97e-05	negative	29
Eubacteriales sp. MGS:0189	Tobacco Metabolite	2.2	2.36e-05	0.00302	2.13	2.56e-05	negative	6
Clostridia sp. MGS:0852	Vitamin A Metabolism	2.17	2.36e-05	0.00302	1.97	0.00174	positive	6
Eubacteriales sp. MGS:0807	Phosphatidylcholine (PC)	2.15	2.36e-05	0.00302	1.92	0.00187	negative	8
Lachnospiraceae sp. MGS:1398	Secondary Bile Acid Metabolism	2.05	2.36e-05	0.00302	1.82	0.000673	positive	16
Clostridia sp. MGS:0996	Secondary Bile Acid Metabolism	1.99	2.36e-05	0.00302	1.65	0.00576	negative	17
Limosilactobacillus mucosae MGS:0953	Benzoate Metabolism	1.94	2.36e-05	0.00302	2.07	1.98e-06	positive	24
Scardovia wiggsiae MGS:1737	Vitamin A Metabolism	2.16	2.39e-05	0.00305	2.14	3.9e-05	negative	7
Eubacteriales sp. MGS:0563	Benzoate Metabolism	2.02	2.39e-05	0.00305	1.53	0.0152	positive	18
Eubacteriales sp. MGS:0972	Vitamin A Metabolism	2.21	2.42e-05	0.00307	1.28	0.18	positive	6
Bacteroides stercorirosoris MGS:1361	Hemoglobin and Porphyrin Metabolism	2.19	2.42e-05	0.00307	2.15	1.97e-05	positive	6
Oscillospiraceae sp. MGS:0729	Xanthine Metabolism	2.01	2.42e-05	0.00307	2.26	1.91e-07	positive	14
Clostridia sp. MGS:1152	Secondary Bile Acid Metabolism	2	2.42e-05	0.00307	1.42	0.039	negative	19
Eubacteriales sp. MGS:0673	Food Component/Plant	1.8	2.42e-05	0.00307	2.02	2.1e-07	positive	37
Oscillibacter sp. PEA192 MGS:0021	Phosphatidylcholine (PC)	2.12	2.47e-05	0.00313	1.7	0.00569	positive	10
Romboutsia timonensis MGS:0053	Secondary Bile Acid Metabolism	2.08	2.47e-05	0.00313	2.11	5.98e-06	negative	15
Clostridium sp. OF03-18AA MGS:0119	Phosphatidylcholine (PC)	2.07	2.47e-05	0.00313	1.52	0.045	negative	10
Eubacteriales sp. MGS:1191	Secondary Bile Acid Metabolism	1.95	2.47e-05	0.00313	1.83	0.000228	negative	23
Oscillospiraceae sp. MGS:0941	Primary Bile Acid Metabolism	2.17	2.5e-05	0.00315	2.12	5.64e-05	negative	8
Eubacteriales sp. MGS:0777	Long Chain Monounsaturated Fatty Acid	2.16	2.5e-05	0.00315	2.08	0.000117	negative	7
Coprococcus sp. AM27-12LB MGS:0687	Secondary Bile Acid Metabolism	2.05	2.5e-05	0.00315	1.77	0.00442	positive	15
Firmicutes sp. MGS:1163	Benzoate Metabolism	1.98	2.5e-05	0.00315	1.55	0.0104	positive	18
Eubacteriales sp. MGS:0858	Secondary Bile Acid Metabolism	2.04	2.53e-05	0.00318	1.69	0.00209	negative	16
Eubacteriales sp. MGS:0103	Secondary Bile Acid Metabolism	2	2.53e-05	0.00318	1.17	0.231	negative	16
Eubacteriales sp. MGS:1114	Xanthine Metabolism	2.09	2.56e-05	0.0032	2.21	1.77e-06	positive	13
Bacteroidales sp. MGS:0889	Secondary Bile Acid Metabolism	2.03	2.56e-05	0.0032	1.63	0.0077	negative	15
Eggerthella sinensis MGS:1631	Sphingomyelins	1.86	2.56e-05	0.0032	1.86	0.000108	negative	29
Eubacteriales sp. MGS:0651	Tobacco Metabolite	2.17	2.58e-05	0.00324	2.21	1.24e-05	positive	6
Eubacteriales sp. MGS:0264	Vitamin A Metabolism	2.16	2.61e-05	0.00326	2.09	0.00023	positive	6
Firmicutes sp. MGS:0923	Vitamin A Metabolism	2.15	2.61e-05	0.00326	1.82	0.00829	positive	5
Eubacteriales sp. MGS:0339	Xanthine Metabolism	2.05	2.64e-05	0.0033	2.1	1.38e-05	positive	14
Clostridia sp. MGS:0980	Secondary Bile Acid Metabolism	2.06	2.67e-05	0.00332	1.39	0.0509	negative	15
Bacteroidales sp. MGS:0340	Secondary Bile Acid Metabolism	2.02	2.67e-05	0.00332	1.19	0.217	negative	17
Eubacteriales sp. MGS:1261	Phosphatidylethanolamine (PE)	2.12	2.69e-05	0.00335	1.66	0.0101	positive	10
Eubacteriales sp. MGS:0907	Vitamin A Metabolism	2.18	2.72e-05	0.00337	1.86	0.00584	positive	5
Eubacteriales sp. MGS:1153	Tobacco Metabolite	2.12	2.72e-05	0.00337	2.23	1.69e-05	positive	6
Bacteroidales sp. MGS:1378	Secondary Bile Acid Metabolism	2	2.72e-05	0.00337	1.02	0.474	negative	17
Clostridium perfringens MGS:0959	Sphingomyelins	1.96	2.72e-05	0.00337	2.01	5.22e-06	negative	25
Oscillospiraceae sp. MGS:0475	Benzoate Metabolism	1.94	2.72e-05	0.00337	1.71	0.00154	positive	19
Oscillospiraceae sp. MGS:0210	Phosphatidylcholine (PC)	2.1	2.75e-05	0.0034	1.84	0.00224	negative	9
Eubacteriales sp. MGS:0353	Secondary Bile Acid Metabolism	2	2.75e-05	0.0034	2.1	7.16e-06	positive	19
Eubacteriales sp. MGS:0872	Vitamin A Metabolism	2.17	2.78e-05	0.00343	1.85	0.00613	positive	5
Eubacteriales sp. MGS:0548	Benzoate Metabolism	2.05	2.78e-05	0.00343	1.86	0.00039	positive	18
Clostridia sp. MGS:0682	Vitamin A Metabolism	2.16	2.81e-05	0.00345	1.65	0.0179	positive	7
Oscillospiraceae sp. MGS:0256	Secondary Bile Acid Metabolism	2.01	2.81e-05	0.00345	1.98	2.3e-05	positive	17
Bacteroidales sp. MGS:0147	Secondary Bile Acid Metabolism	2.1	2.83e-05	0.00348	1.13	0.31	negative	14
Clostridia sp. MGS:0845	Benzoate Metabolism	2.02	2.83e-05	0.00348	1.71	0.00213	positive	15
Veillonella tobetsuensis MGS:1344	Vitamin A Metabolism	2.22	2.89e-05	0.00352	2.13	6.49e-05	positive	6
Lachnospiraceae sp. MGS:0930	Tobacco Metabolite	2.17	2.89e-05	0.00352	2.19	8.68e-06	positive	6
Oscillibacter sp. MGS:0046	Vitamin A Metabolism	2.17	2.89e-05	0.00352	1.83	0.00547	positive	6
Lachnospiraceae sp. MGS:0336	Tobacco Metabolite	2.15	2.89e-05	0.00352	2.16	4.63e-05	positive	6
Prevotellaceae sp. MGS:1125	Primary Bile Acid Metabolism	2.14	2.89e-05	0.00352	2.07	0.000554	negative	5
Lachnospiraceae sp. MGS:0217	Vitamin A Metabolism	2.13	2.89e-05	0.00352	1.84	0.0035	positive	6
Burkholderiales sp. MGS:1118	Plasmalogen	2.08	2.89e-05	0.00352	1.87	0.00145	positive	11
Eubacteriales sp. MGS:0161	Vitamin A Metabolism	2.18	2.95e-05	0.00356	2	0.00093	positive	5
Holdemania massiliensis MGS:0415	Hemoglobin and Porphyrin Metabolism	2.17	2.95e-05	0.00356	2.19	1.97e-05	positive	5
Oscillospiraceae sp. MGS:0380	Tobacco Metabolite	2.16	2.95e-05	0.00356	2.31	1.91e-07	negative	6
Lachnospiraceae sp. MGS:0040	Vitamin A Metabolism	2.16	2.95e-05	0.00356	0.86	0.66	positive	5
Lachnospiraceae sp. MGS:1172	Long Chain Saturated Fatty Acid	2.15	2.95e-05	0.00356	2.17	2.19e-05	positive	7
Hydrogeniiclostidium mannosilyticum MGS:0294	Vitamin A Metabolism	2.13	2.95e-05	0.00356	1.66	0.032	negative	5
Eubacteriales sp. MGS:0242	Vitamin A Metabolism	2.12	2.95e-05	0.00356	2.09	0.000139	positive	5
Flintibacter sp. MGS:0922	Tobacco Metabolite	2.1	2.95e-05	0.00356	2.21	1.44e-05	positive	6
Faecalibacterium prausnitzii MGS:0378	Benzoate Metabolism	1.94	2.95e-05	0.00356	2.32	3.94e-08	positive	21
Eubacteriales sp. MGS:0229	Vitamin A Metabolism	2.15	3e-05	0.00361	1.92	0.00135	positive	5
Citrobacter portucalensis MGS:1584	Secondary Bile Acid Metabolism	2.09	3e-05	0.00361	2.05	3.34e-05	negative	14
Eubacteriales sp. MGS:0334	Secondary Bile Acid Metabolism	2	3e-05	0.00361	1.57	0.00591	negative	17
Enterocloster sp. MGS:1529	Sphingomyelins	1.87	3e-05	0.00361	1.81	0.000349	negative	27
Clostridium sp. AF23-8 MGS:0166	Tobacco Metabolite	2.19	3.06e-05	0.00366	2.28	1.77e-06	negative	6
Eubacteriales sp. MGS:0188	Vitamin A Metabolism	2.18	3.06e-05	0.00366	2.1	5.19e-05	positive	5
Eubacteriales sp. MGS:0409	Vitamin A Metabolism	2.17	3.06e-05	0.00366	2.16	4.24e-05	positive	5
Eubacteriales sp. MGS:1199	Secondary Bile Acid Metabolism	2	3.06e-05	0.00366	1.51	0.0245	positive	17
Oscillospiraceae sp. MGS:0135	Secondary Bile Acid Metabolism	1.97	3.06e-05	0.00366	2.01	1.8e-05	negative	20
Eubacteriales sp. MGS:0411	Food Component/Plant	1.83	3.06e-05	0.00366	1.67	0.000444	positive	32
Bifidobacteriaceae sp. MGS:1607	Fatty Acid, Monohydroxy	2.02	3.12e-05	0.00372	1.77	0.00119	negative	15
Eubacteriales sp. MGS:0758	Secondary Bile Acid Metabolism	1.98	3.12e-05	0.00372	1.62	0.00561	negative	20
Oscillospiraceae sp. MGS:0770	Tobacco Metabolite	2.17	3.17e-05	0.00376	2.22	6.6e-06	positive	6
Eisenbergiella massiliensis MGS:0425	Tobacco Metabolite	2.15	3.17e-05	0.00376	1.89	0.00159	positive	6
Faecalibacterium sp. OF04-11AC MGS:0070	Vitamin A Metabolism	2.13	3.17e-05	0.00376	1.95	0.000554	positive	6
Lachnospiraceae sp. MGS:0433	Benzoate Metabolism	2.03	3.17e-05	0.00376	1.77	0.00216	positive	17
Eubacterium limosum MGS:1697	Partially Characterized Molecules	2	3.17e-05	0.00376	1.96	0.000124	negative	17
Eubacteriales sp. MGS:0544	Sphingomyelins	1.87	3.17e-05	0.00376	1.61	0.00224	positive	29
Clostridium innocuum MGS:0365	Phosphatidylcholine (PC)	2.13	3.23e-05	0.0038	1.82	0.00246	positive	9
Clostridia sp. MGS:1286	Vitamin A Metabolism	2.13	3.23e-05	0.0038	2.02	0.000422	positive	5
Bacteria sp. MGS:1297	Secondary Bile Acid Metabolism	2.04	3.23e-05	0.0038	2.03	7.73e-05	positive	14
Lachnospiraceae sp. MGS:1113	Xanthine Metabolism	2.02	3.23e-05	0.0038	2.12	1.05e-05	positive	14
Eubacteriales sp. MGS:1087	Secondary Bile Acid Metabolism	2.01	3.23e-05	0.0038	1.7	0.00576	negative	18
Eubacteriales sp. MGS:1330	Secondary Bile Acid Metabolism	2	3.23e-05	0.0038	1.74	0.000765	negative	17
Eubacteriales sp. MGS:0118	Vitamin A Metabolism	2.17	3.28e-05	0.00386	1.93	0.00172	positive	5
Eubacteriales sp. MGS:0977	Vitamin A Metabolism	2.15	3.28e-05	0.00386	1.96	0.00121	positive	6
Roseburia sp. OM04-15AA MGS:0101	Diacylglycerol	2.09	3.28e-05	0.00386	0.94	0.586	negative	10
Eubacteriales sp. MGS:0490	Secondary Bile Acid Metabolism	1.95	3.28e-05	0.00386	1.8	9.64e-05	negative	21
Oscillospiraceae sp. MGS:0380	Vitamin A Metabolism	2.19	3.34e-05	0.00389	1.92	0.00209	positive	6
Parabacteroides johnsonii MGS:0469	Tobacco Metabolite	2.17	3.34e-05	0.00389	2.17	1.15e-05	positive	6
Anaerostipes hadrus MGS:0124	Tobacco Metabolite	2.16	3.34e-05	0.00389	2.08	0.000317	negative	6
Lachnospiraceae sp. MGS:1615	Vitamin A Metabolism	2.16	3.34e-05	0.00389	2.13	0.000339	negative	6
Eubacteriales sp. MGS:1239	Secondary Bile Acid Metabolism	1.96	3.34e-05	0.00389	1.36	0.048	negative	20
Clostridium sp. BSD2780061688st1 H5 MGS:1296	Benzoate Metabolism	1.92	3.34e-05	0.00389	2.03	2.84e-06	positive	21
Lachnospiraceae sp. MGS:0389	Benzoate Metabolism	1.87	3.34e-05	0.00389	1.9	1.49e-05	positive	27
Eubacteriales sp. MGS:0269	Vitamin A Metabolism	2.22	3.4e-05	0.00393	2.02	0.000198	positive	6
Clostridium sp. BSD2780061688st1 H5 MGS:1296	Tobacco Metabolite	2.19	3.4e-05	0.00393	2.13	9.98e-05	positive	6
Succinatimonas hippei MGS:1322	Tobacco Metabolite	2.19	3.4e-05	0.00393	2.22	1.58e-05	positive	6
Rothia mucilaginosa MGS:0559	Tobacco Metabolite	2.15	3.4e-05	0.00393	2.17	3e-05	positive	6
Clostridia sp. MGS:1127	Vitamin A Metabolism	2.14	3.4e-05	0.00393	1.01	0.491	positive	6
Eubacteriales sp. MGS:0584	Xanthine Metabolism	2.05	3.4e-05	0.00393	2.04	1.94e-05	positive	14
Eubacteriales sp. MGS:0588	Secondary Bile Acid Metabolism	2	3.4e-05	0.00393	1.17	0.259	negative	16
Eubacteriales sp. MGS:0744	Benzoate Metabolism	2	3.4e-05	0.00393	1.45	0.041	positive	18
Eubacteriales sp. MGS:0584	Benzoate Metabolism	1.94	3.4e-05	0.00393	1.75	0.000838	positive	22
Clostridium sp. AT4 MGS:0347	Vitamin A Metabolism	2.17	3.45e-05	0.00396	2.13	3.51e-05	negative	5
Barnesiellaceae sp. MGS:1180	Vitamin A Metabolism	2.17	3.45e-05	0.00396	NA	NA	positive	5
Bacteroidales sp. MGS:1081	Tobacco Metabolite	2.17	3.45e-05	0.00396	1.96	0.00115	negative	6
Latilactobacillus sakei subsp. sakei MGS:0836	Plasmalogen	2.15	3.45e-05	0.00396	2.06	0.000173	positive	9
Bacteroidales sp. MGS:0892	Phosphatidylethanolamine (PE)	2.14	3.45e-05	0.00396	2.17	6.6e-06	negative	10
Eubacteriales sp. MGS:0819	Phosphatidylethanolamine (PE)	2.09	3.45e-05	0.00396	2.01	0.00018	negative	11
Olsenella sp. AF21-51 MGS:0690	Benzoate Metabolism	1.89	3.45e-05	0.00396	1.86	6.37e-05	positive	28
Eubacteriales sp. MGS:0183	Secondary Bile Acid Metabolism	2.08	3.51e-05	0.004	2.11	8.41e-06	negative	14
Methanosphaera stadtmanae MGS:0615	Secondary Bile Acid Metabolism	2.05	3.51e-05	0.004	0.94	0.579	negative	14
Lachnospiraceae sp. MGS:1768	Secondary Bile Acid Metabolism	2.01	3.51e-05	0.004	1.73	0.00216	positive	19
Eubacteriales sp. MGS:0132	Secondary Bile Acid Metabolism	1.97	3.51e-05	0.004	2.16	3.33e-07	negative	17
Eubacteriales sp. MGS:1354	Benzoate Metabolism	1.93	3.51e-05	0.004	1.52	0.0116	positive	19
Ruminococcus sp. MGS:0487	Benzoate Metabolism	1.91	3.51e-05	0.004	2.11	5.58e-07	positive	24
Firmicutes sp. MGS:0454	Vitamin A Metabolism	2.18	3.56e-05	0.00405	2.15	5.08e-05	positive	5
Bacteroides sp. MGS:0030	Secondary Bile Acid Metabolism	2.03	3.56e-05	0.00405	2.01	1.41e-05	positive	19
Clostridiaceae sp. MGS:0491	Secondary Bile Acid Metabolism	2	3.56e-05	0.00405	1.49	0.029	positive	18
Firmicutes sp. MGS:1082	Secondary Bile Acid Metabolism	1.96	3.56e-05	0.00405	1.9	0.000144	negative	19
Lawsonella clevelandensis MGS:1899	Secondary Bile Acid Metabolism	1.93	3.56e-05	0.00405	1.49	0.032	positive	18
Eubacteriales sp. MGS:0443	Vitamin A Metabolism	2.21	3.62e-05	0.0041	1.96	0.00115	positive	6
Clostridia sp. MGS:0845	Tobacco Metabolite	2.19	3.62e-05	0.0041	2.26	1.19e-06	negative	6
Oscillibacter sp. MGS:0734	Phosphatidylcholine (PC)	2.1	3.62e-05	0.0041	1.64	0.0119	negative	11
Clostridia sp. MGS:0931	Phosphatidylcholine (PC)	2.09	3.62e-05	0.0041	1.26	0.177	negative	11
Veillonella rogosae MGS:0324	Vitamin A Metabolism	2.16	3.68e-05	0.00415	2.15	5.3e-05	positive	6
Lachnospiraceae sp. MGS:0389	Long Chain Monounsaturated Fatty Acid	2.13	3.68e-05	0.00415	2.16	1.8e-05	negative	7
Butyricimonas sp. MGS:1447	Tobacco Metabolite	2.14	3.73e-05	0.0042	1.99	0.000545	negative	5
Eubacteriales sp. MGS:0577	Vitamin A Metabolism	2.12	3.73e-05	0.0042	NA	NA	positive	5
Clostridia sp. MGS:0741	Phosphatidylcholine (PC)	2.11	3.73e-05	0.0042	1.99	0.000458	negative	9
Firmicutes sp. MGS:1007	Leucine, Isoleucine and Valine Metabolism	1.92	3.73e-05	0.0042	2.01	9.38e-06	negative	21
Firmicutes sp. MGS:1050	Secondary Bile Acid Metabolism	2.05	3.79e-05	0.00425	2.08	4.63e-05	negative	15
Eubacteriales sp. MGS:0409	Secondary Bile Acid Metabolism	1.97	3.79e-05	0.00425	1.83	0.000472	negative	17
Hungatella hathewayi MGS:0287	Vitamin A Metabolism	2.14	3.84e-05	0.00429	1.72	0.0281	negative	6
Peptostreptococcaceae sp. MGS:0200	Phosphatidylcholine (PC)	2.14	3.84e-05	0.00429	1.66	0.0105	negative	8
Oscillospiraceae sp. MGS:0780	Phosphatidylethanolamine (PE)	2.12	3.84e-05	0.00429	2.17	1.05e-05	negative	11
Clostridia sp. MGS:0931	Vitamin A Metabolism	2.11	3.84e-05	0.00429	1.89	0.00509	positive	5
Eubacteriales sp. MGS:0441	Vitamin A Metabolism	2.11	3.84e-05	0.00429	1.63	0.034	positive	6
Eubacteriales sp. MGS:0531	Secondary Bile Acid Metabolism	2.03	3.84e-05	0.00429	1.73	0.00159	negative	17
Alistipes sp. MGS:1855	Phosphatidylcholine (PC)	2.17	3.9e-05	0.00433	1.96	0.000381	positive	9
Eubacteriales sp. MGS:0871	Fatty Acid Metabolism (Acyl Glycine)	2.16	3.9e-05	0.00433	2.16	1.13e-05	positive	6
Eubacteriales sp. MGS:0707	Vitamin A Metabolism	2.15	3.9e-05	0.00433	1.79	0.00844	positive	6
Intestinibacillus sp. Marseille-P4005 MGS:0168	Vitamin A Metabolism	2.12	3.9e-05	0.00433	2.09	0.000196	negative	5
Clostridium celatum MGS:0808	Diacylglycerol	2.1	3.9e-05	0.00433	2.04	6.15e-05	negative	10
Eubacterium sp. OM08-24 MGS:1964	Phosphatidylethanolamine (PE)	2.04	3.9e-05	0.00433	1.48	0.04	negative	11
Eubacteriales sp. MGS:0694	Secondary Bile Acid Metabolism	2	3.9e-05	0.00433	1.65	0.00502	negative	15
Eubacteriales sp. MGS:0442	Vitamin A Metabolism	2.16	3.96e-05	0.00437	1.76	0.0131	positive	5
Eubacteriales sp. MGS:1223	Gamma-glutamyl Amino Acid	2.06	3.96e-05	0.00437	1.33	0.112	negative	13
Eubacteriales sp. MGS:0626	Secondary Bile Acid Metabolism	1.98	3.96e-05	0.00437	1.72	0.00268	negative	16
Lacticaseibacillus paracasei subsp. paracasei MGS:0853	Drug - Analgesics, Anesthetics	1.97	3.96e-05	0.00437	1.83	0.000646	positive	16
Firmicutes sp. MGS:0810	Leucine, Isoleucine and Valine Metabolism	1.95	3.96e-05	0.00437	1.8	0.00023	negative	21
Eubacteriales sp. MGS:0626	Vitamin A Metabolism	2.18	4.01e-05	0.00441	1.68	0.0155	positive	6
Anaerotignum lactatifermentans MGS:0676	Vitamin A Metabolism	2.13	4.01e-05	0.00441	2.08	0.000298	negative	5
Oscillospiraceae sp. MGS:0475	Vitamin A Metabolism	2.12	4.01e-05	0.00441	1.91	0.00294	positive	5
Eubacteriales sp. MGS:0556	Plasmalogen	2.12	4.01e-05	0.00441	1.9	0.000449	positive	11
Merdimonas faecis MGS:0494	Xanthine Metabolism	2.06	4.01e-05	0.00441	2.11	3e-05	positive	14
Alistipes shahii MGS:0054	Vitamin A Metabolism	2.18	4.07e-05	0.00444	1.88	0.00257	positive	7
Bilophila wadsworthia MGS:0049	Vitamin A Metabolism	2.18	4.07e-05	0.00444	2.14	2.08e-05	negative	6
Collinsella intestinalis MGS:0802	Tobacco Metabolite	2.17	4.07e-05	0.00444	2.22	5.91e-06	positive	6
Lachnoclostridium sp. MGS:0655	Vitamin A Metabolism	2.14	4.07e-05	0.00444	1.76	0.0119	negative	5
Eubacteriales sp. MGS:0506	Phosphatidylcholine (PC)	2.13	4.07e-05	0.00444	1.85	0.00104	negative	9
Eubacteriales sp. MGS:0317	Xanthine Metabolism	2.09	4.07e-05	0.00444	2.04	8.52e-05	positive	14
Firmicutes sp. MGS:1124	Secondary Bile Acid Metabolism	2.02	4.07e-05	0.00444	1.6	0.011	negative	16
Eubacteriales sp. MGS:0794	Phosphatidylcholine (PC)	2.15	4.13e-05	0.0045	1.5	0.032	negative	11
Eubacteriales sp. MGS:0184	Vitamin A Metabolism	2.09	4.18e-05	0.00454	1.92	0.0015	positive	5
Eubacteriales sp. MGS:0311	Secondary Bile Acid Metabolism	2.01	4.18e-05	0.00454	0.97	0.538	negative	15
Bifidobacterium bifidum MGS:0262	Secondary Bile Acid Metabolism	2.01	4.18e-05	0.00454	2.09	4.87e-06	negative	16
Eubacteriales sp. MGS:0771	Secondary Bile Acid Metabolism	1.98	4.18e-05	0.00454	1.92	9.53e-05	negative	15
Oscillospiraceae sp. MGS:0437	Vitamin A Metabolism	2.16	4.24e-05	0.00457	2.02	0.000367	positive	5
Eubacteriales sp. MGS:0794	Secondary Bile Acid Metabolism	2.08	4.24e-05	0.00457	1.46	0.039	negative	15
Clostridia sp. MGS:1148	Secondary Bile Acid Metabolism	2.04	4.24e-05	0.00457	1.86	0.000221	negative	17
Eubacterium sp. AF17-7 MGS:0165	Secondary Bile Acid Metabolism	2.01	4.24e-05	0.00457	1.82	0.00117	negative	18
Ruminococcus sp. MGS:0126	Secondary Bile Acid Metabolism	2.01	4.24e-05	0.00457	1.94	3.62e-05	negative	19
Eubacteriales sp. MGS:1177	Gamma-glutamyl Amino Acid	2.01	4.24e-05	0.00457	1.83	0.00181	negative	12
Anaerostipes caccae MGS:0747	Secondary Bile Acid Metabolism	1.97	4.24e-05	0.00457	1.91	8.29e-05	positive	17
Pseudoflavonifractor sp. An184 MGS:0253	Benzoate Metabolism	1.94	4.24e-05	0.00457	1.76	0.000158	positive	21
Eubacteriales sp. MGS:0137	Vitamin A Metabolism	2.18	4.29e-05	0.00461	1.98	0.00104	positive	6
Bacteroides sp. MGS:1132	Drug - Psychoactive	2.16	4.29e-05	0.00461	2.09	0.000189	positive	5
Clostridium sp. OF09-36 MGS:0943	Vitamin A Metabolism	2.15	4.29e-05	0.00461	2.16	4.63e-05	positive	6
Burkholderiales sp. MGS:1118	Diacylglycerol	2.1	4.29e-05	0.00461	1.77	0.00405	negative	10
Lacticaseibacillus rhamnosus MGS:1198	Drug - Analgesics, Anesthetics	2.02	4.29e-05	0.00461	2.07	6.53e-06	positive	17
Eubacteriales sp. MGS:1291	Benzoate Metabolism	1.93	4.29e-05	0.00461	1.56	0.0212	positive	18
Eubacteriales sp. MGS:0083	Vitamin A Metabolism	2.17	4.35e-05	0.00465	1.8	0.00844	positive	5
Longicatena caecimuris MGS:0571	Secondary Bile Acid Metabolism	1.99	4.35e-05	0.00465	2.29	6.24e-08	positive	18
Eubacteriales sp. MGS:0392	Secondary Bile Acid Metabolism	1.96	4.35e-05	0.00465	2.43	3.89e-09	negative	18
Clostridia sp. MGS:0746	Leucine, Isoleucine and Valine Metabolism	1.91	4.35e-05	0.00465	1.39	0.0559	negative	22
Eubacteriales sp. MGS:1109	Diacylglycerol	2.09	4.41e-05	0.00469	1.43	0.0759	negative	10
Lachnospiraceae sp. MGS:0172	Vitamin A Metabolism	2.08	4.41e-05	0.00469	1.95	0.00082	positive	6
Lachnospira pectinoschiza MGS:0099	Fatty Acid, Dicarboxylate	1.95	4.41e-05	0.00469	1.84	0.000294	negative	20
Bacteroides stercoris MGS:1645	Benzoate Metabolism	1.91	4.41e-05	0.00469	1.98	1.94e-05	negative	23
Eubacteriales sp. MGS:1261	Benzoate Metabolism	1.9	4.41e-05	0.00469	1.86	6.04e-05	positive	22
Eubacteriales sp. MGS:0284	Vitamin A Metabolism	2.14	4.46e-05	0.00474	2.07	0.000135	positive	5
Lachnoclostridium sp. An138 MGS:0395	Xanthine Metabolism	2	4.46e-05	0.00474	1.98	8.86e-05	positive	14
Eubacteriales sp. MGS:1662	Vitamin A Metabolism	2.18	4.52e-05	0.00477	NA	NA	positive	5
Anaerostipes caccae MGS:0747	Vitamin A Metabolism	2.14	4.52e-05	0.00477	2.13	7.95e-05	negative	5
Eubacteriales sp. MGS:0087	Vitamin A Metabolism	2.13	4.52e-05	0.00477	2.02	0.000508	positive	5
Eubacteriales sp. MGS:0751	Secondary Bile Acid Metabolism	2.05	4.52e-05	0.00477	1.13	0.312	negative	16
Eubacteriales sp. MGS:0196	Phosphatidylcholine (PC)	2.05	4.52e-05	0.00477	1.65	0.008	negative	10
Blautia sp. SG-772 MGS:0063	Fatty Acid, Dicarboxylate	1.89	4.52e-05	0.00477	1.79	0.000303	negative	23
Porphyromonas somerae MGS:1372	Sphingomyelins	1.84	4.52e-05	0.00477	1.84	4.29e-05	positive	28
Eubacteriales sp. MGS:0353	Tobacco Metabolite	2.21	4.57e-05	0.00481	2.22	2.12e-06	positive	6
Eubacteriales sp. MGS:0555	Tobacco Metabolite	2.19	4.57e-05	0.00481	2.21	7.85e-06	positive	6
Eubacteriales sp. MGS:0986	Tobacco Metabolite	2.15	4.57e-05	0.00481	2.15	3.9e-05	positive	6
Flavonifractor plautii MGS:0079	Phosphatidylcholine (PC)	2.08	4.57e-05	0.00481	1.62	0.0116	positive	9
Eubacteriales sp. MGS:0342	Benzoate Metabolism	1.98	4.57e-05	0.00481	1.75	0.000417	positive	20
Clostridia sp. MGS:0599	Vitamin A Metabolism	2.14	4.63e-05	0.00485	1.63	0.036	positive	5
Lachnospiraceae sp. MGS:0414	Phosphatidylcholine (PC)	2.05	4.63e-05	0.00485	1.98	0.000207	positive	11
Lachnospiraceae sp. MGS:0903	Secondary Bile Acid Metabolism	1.99	4.63e-05	0.00485	1.41	0.0589	negative	17
Massilimicrobiota timonensis MGS:0825	Secondary Bile Acid Metabolism	1.94	4.63e-05	0.00485	1.51	0.02	positive	22
Eubacteriales sp. MGS:0635	Food Component/Plant	1.81	4.63e-05	0.00485	1.83	3.68e-05	positive	35
Eubacteriales sp. MGS:0120	Vitamin A Metabolism	2.16	4.69e-05	0.00489	1.74	0.00517	positive	6
Eubacteriales sp. MGS:1052	Tobacco Metabolite	2.14	4.69e-05	0.00489	1.61	0.035	negative	6
Eubacteriales sp. MGS:0151	Vitamin A Metabolism	2.12	4.69e-05	0.00489	2.01	0.000719	positive	5
Eggerthellales sp. MGS:1316	Partially Characterized Molecules	1.92	4.69e-05	0.00489	1.95	3.12e-05	negative	22
Oscillibacter sp. PEA192 MGS:0021	Vitamin A Metabolism	2.17	4.74e-05	0.00491	2.14	0.000102	negative	5
Lactobacillus delbrueckii subsp. bulgaricus MGS:0465	Tobacco Metabolite	2.16	4.74e-05	0.00491	2.12	0.000114	negative	6
Lachnospiraceae sp. MGS:0043	Tobacco Metabolite	2.14	4.74e-05	0.00491	2.09	9.98e-05	negative	6
Flavonifractor plautii MGS:0079	Vitamin A Metabolism	2.1	4.74e-05	0.00491	2.05	0.000183	negative	5
Flavonifractor sp. An10 MGS:0495	Xanthine Metabolism	2.04	4.74e-05	0.00491	2.06	3e-05	positive	14
Eubacteriales sp. MGS:1003	Secondary Bile Acid Metabolism	1.95	4.74e-05	0.00491	2.12	1.43e-06	negative	19
Clostridia sp. MGS:1108	Secondary Bile Acid Metabolism	1.91	4.74e-05	0.00491	2.04	4.87e-06	negative	21
Eubacteriales sp. MGS:0908	Tobacco Metabolite	2.13	4.8e-05	0.00496	2.25	3.35e-06	negative	6
Oscillospiraceae sp. MGS:0375	Tobacco Metabolite	2.11	4.8e-05	0.00496	2.28	1.38e-06	negative	6
Lachnospiraceae sp. MGS:0127	Secondary Bile Acid Metabolism	1.98	4.8e-05	0.00496	1.84	0.000139	negative	20
Alistipes megaguti MGS:1382	Sphingomyelins	1.8	4.8e-05	0.00496	1.8	0.000108	positive	29
Eubacteriales sp. MGS:0651	Hemoglobin and Porphyrin Metabolism	2.19	4.85e-05	0.00499	2.18	8.27e-06	negative	5
Eubacteriales sp. MGS:0432	Tobacco Metabolite	2.16	4.85e-05	0.00499	2.15	8.41e-06	negative	6
Oscillospiraceae sp. MGS:0507	Vitamin A Metabolism	2.12	4.85e-05	0.00499	1.95	0.00335	positive	5
Lactobacillus crispatus MGS:1409	Vitamin A Metabolism	2.11	4.85e-05	0.00499	2.03	0.000185	negative	7
Desulfovibrionales sp. MGS:0462	Plasmalogen	2.08	4.85e-05	0.00499	1.79	0.00202	positive	11
Enterococcus casseliflavus MGS:1803	Secondary Bile Acid Metabolism	2.08	4.91e-05	0.00504	2.07	5.7e-05	positive	11
Lachnospiraceae sp. MGS:0236	Secondary Bile Acid Metabolism	1.98	4.91e-05	0.00504	1.5	0.0176	negative	17
Eubacteriales sp. MGS:0926	Benzoate Metabolism	1.93	4.91e-05	0.00504	1.76	0.000458	positive	20
Clostridium innocuum MGS:0365	Vitamin A Metabolism	2.17	4.97e-05	0.00508	1.92	0.00257	negative	6
Eubacteriales sp. MGS:0917	Xanthine Metabolism	2.03	4.97e-05	0.00508	2.1	1.58e-05	positive	14
Roseburia sp. AM59-24XD MGS:0391	Secondary Bile Acid Metabolism	1.99	4.97e-05	0.00508	1.48	0.025	negative	17
Agathobaculum sp. MGS:0679	Sphingomyelins	1.92	4.97e-05	0.00508	1.64	0.0035	negative	23
Eubacterium sp. An3 MGS:1483	Tobacco Metabolite	2.19	5.02e-05	0.0051	2.13	2.64e-05	positive	6
Oscillospiraceae sp. MGS:0072	Vitamin A Metabolism	2.16	5.02e-05	0.0051	1.97	0.000856	positive	5
Eubacteriales sp. MGS:0045	Primary Bile Acid Metabolism	2.15	5.02e-05	0.0051	1.81	0.00383	negative	6
Eubacteriales sp. MGS:0647	Vitamin A Metabolism	2.11	5.02e-05	0.0051	1.98	0.000637	positive	5
Eubacteriales sp. MGS:1156	Plasmalogen	2.05	5.02e-05	0.0051	2.18	3.77e-06	positive	11
Acidaminococcus fermentans MGS:1041	Sphingomyelins	1.88	5.02e-05	0.0051	1.91	2.22e-05	negative	29
Lachnospiraceae sp. MGS:1165	Food Component/Plant	1.68	5.02e-05	0.0051	1.73	2.22e-05	negative	55
Eubacteriales sp. MGS:0349	Vitamin A Metabolism	2.19	5.08e-05	0.00513	2.04	0.000381	positive	5
Eubacteriales sp. MGS:1019	Vitamin A Metabolism	2.18	5.08e-05	0.00513	1.25	0.24	positive	5
Eubacteriales sp. MGS:0234	Vitamin A Metabolism	2.13	5.08e-05	0.00513	2.09	9.87e-05	positive	5
Eubacteriales sp. MGS:0707	Phosphatidylethanolamine (PE)	2.05	5.08e-05	0.00513	2.04	0.000124	negative	11
Eubacteriales sp. MGS:0945	Phosphatidylcholine (PC)	2.02	5.08e-05	0.00513	1.99	0.000111	positive	12
Eubacteriales sp. MGS:0282	Sphingomyelins	1.83	5.08e-05	0.00513	1.62	0.00139	positive	29
Clostridium sp. 1001271st1 H5 MGS:0888	Food Component/Plant	1.73	5.08e-05	0.00513	1.74	2.47e-05	negative	56
Oscillospiraceae sp. MGS:0255	Primary Bile Acid Metabolism	2.16	5.14e-05	0.00517	1.64	0.0114	positive	6
Clostridia sp. MGS:1616	Phosphatidylethanolamine (PE)	2.11	5.14e-05	0.00517	1.76	0.00327	negative	11
Eubacteriales sp. MGS:0715	Secondary Bile Acid Metabolism	1.97	5.14e-05	0.00517	1.7	0.0042	negative	16
Citrobacter portucalensis MGS:1584	Pregnenolone Steroids	2.11	5.19e-05	0.00522	2.11	9.87e-05	negative	8
Alistipes putredinis MGS:0033	Plasmalogen	2.08	5.19e-05	0.00522	1.9	0.000902	positive	11
Eubacteriales sp. MGS:1796	Secondary Bile Acid Metabolism	2	5.19e-05	0.00522	2.29	3.41e-07	positive	16
Sellimonas intestinalis MGS:0417	Vitamin A Metabolism	2.12	5.3e-05	0.00531	2.08	0.000121	negative	6
Oscillospiraceae sp. MGS:0074	Secondary Bile Acid Metabolism	1.97	5.3e-05	0.00531	2.42	8.85e-09	negative	17
Eubacteriales sp. MGS:1314	Secondary Bile Acid Metabolism	1.93	5.3e-05	0.00531	1.83	0.000244	negative	21
Coprococcus eutactus MGS:0155	Sphingomyelins	1.83	5.3e-05	0.00531	1.99	6.46e-06	positive	29
Eubacteriales sp. MGS:0197	Vitamin A Metabolism	2.13	5.36e-05	0.00534	1.21	0.264	positive	5
Lachnospiraceae sp. MGS:0899	Vitamin A Metabolism	2.12	5.36e-05	0.00534	2.14	8.52e-05	positive	5
Blautia sp. MGS:0416	Vitamin A Metabolism	2.12	5.36e-05	0.00534	2.07	0.000627	negative	5
Holdemania sp. Marseille-P2844 MGS:0201	Long Chain Polyunsaturated Fatty Acid (n3 and n6)	2.03	5.36e-05	0.00534	1.8	0.001	positive	16
Clostridia sp. MGS:1200	Secondary Bile Acid Metabolism	1.94	5.36e-05	0.00534	1.72	0.00224	negative	18
Eubacteriales sp. MGS:0250	Phosphatidylcholine (PC)	2.07	5.42e-05	0.00539	1.56	0.028	negative	9
Eubacteriales sp. MGS:0711	Vitamin A Metabolism	2.14	5.47e-05	0.00543	1.6	0.035	positive	5
Streptococcus mutans MGS:0677	Tobacco Metabolite	2.13	5.47e-05	0.00543	2.15	3.23e-05	positive	6
Parabacteroides merdae MGS:0065	Tobacco Metabolite	2.11	5.47e-05	0.00543	2.11	9.76e-05	positive	6
Bacteroides sp. MGS:0611	Long Chain Polyunsaturated Fatty Acid (n3 and n6)	1.92	5.47e-05	0.00543	1.75	0.00235	positive	18
Eubacteriales sp. MGS:0618	Vitamin A Metabolism	2.16	5.53e-05	0.00548	1.74	0.0194	positive	5
Clostridia sp. MGS:0750	Vitamin A Metabolism	2.12	5.53e-05	0.00548	1.84	0.00673	positive	5
Eubacteriales sp. MGS:0606	Diacylglycerol	2.13	5.58e-05	0.00551	1.87	0.00161	negative	10
Anaeromassilibacillus sp. Marseille-P3371 MGS:0304	Tobacco Metabolite	2.13	5.58e-05	0.00551	2.12	3.68e-05	positive	6
Eubacteriales sp. MGS:0601	Phosphatidylcholine (PC)	2.08	5.58e-05	0.00551	1.53	0.027	negative	10
Clostridiaceae sp. MGS:0608	Leucine, Isoleucine and Valine Metabolism	1.92	5.58e-05	0.00551	1.14	0.246	negative	22
Oscillospiraceae sp. MGS:0998	Leucine, Isoleucine and Valine Metabolism	1.86	5.58e-05	0.00551	1.68	0.000811	negative	29
Eubacteriales sp. MGS:0321	Vitamin A Metabolism	2.15	5.64e-05	0.00553	1.97	0.000408	positive	5
Eubacteriales sp. MGS:0967	Vitamin A Metabolism	2.14	5.64e-05	0.00553	1.96	0.00242	positive	6
Bacteria sp. MGS:0483	Vitamin A Metabolism	2.12	5.64e-05	0.00553	1.09	0.389	positive	6
Lachnospiraceae sp. MGS:0930	Xanthine Metabolism	2.03	5.64e-05	0.00553	2.05	2.61e-05	positive	14
Acidaminococcales sp. MGS:0542	Xanthine Metabolism	2	5.64e-05	0.00553	2.16	4.11e-06	positive	14
Eubacteriales sp. MGS:0302	Benzoate Metabolism	1.94	5.64e-05	0.00553	1.93	4.8e-05	positive	19
Eubacteriales sp. MGS:0720	Lysophospholipid	1.86	5.64e-05	0.00553	1.84	0.000248	negative	22
Alistipes provencensis MGS:0877	Vitamin A Metabolism	2.16	5.7e-05	0.00556	1.59	0.039	positive	6
Scardovia wiggsiae MGS:1737	Tobacco Metabolite	2.11	5.7e-05	0.00556	2.15	3.23e-05	positive	6
Oscillospiraceae sp. MGS:0286	Vitamin A Metabolism	2.08	5.7e-05	0.00556	1.9	0.00191	positive	6
Odoribacter laneus MGS:0710	Xanthine Metabolism	1.98	5.7e-05	0.00556	1.86	0.000444	positive	14
Eubacteriales sp. MGS:0984	Secondary Bile Acid Metabolism	1.92	5.7e-05	0.00556	2.08	7.99e-06	negative	17
Eubacteriales sp. MGS:1348	Secondary Bile Acid Metabolism	1.91	5.7e-05	0.00556	1.95	3.84e-05	negative	20
Eubacteriales sp. MGS:0320	Tobacco Metabolite	2.14	5.81e-05	0.00563	2.24	1.63e-05	negative	6
Eubacteriales sp. MGS:0846	Phosphatidylcholine (PC)	2.13	5.81e-05	0.00563	1.65	0.00576	negative	9
Eubacteriales sp. MGS:0329	Vitamin A Metabolism	2.11	5.81e-05	0.00563	1.08	0.409	positive	6
Clostridia sp. MGS:0954	Vitamin A Metabolism	2.11	5.81e-05	0.00563	1.88	0.00106	positive	6
Eubacteriales sp. MGS:0184	Diacylglycerol	2.1	5.81e-05	0.00563	2.25	1.72e-06	negative	10
Enterobacter kobei MGS:1532	Secondary Bile Acid Metabolism	2.1	5.81e-05	0.00563	2.04	0.000113	positive	10
Eubacteriales sp. MGS:0651	Xanthine Metabolism	2.05	5.81e-05	0.00563	2.08	4.52e-05	positive	13
Staphylococcus equorum subsp. equorum MGS:1978	Secondary Bile Acid Metabolism	2.04	5.81e-05	0.00563	1.85	0.000646	negative	15
Eubacteriales sp. MGS:0952	Leucine, Isoleucine and Valine Metabolism	1.87	5.81e-05	0.00563	1.75	0.000335	negative	23
Eubacteriales sp. MGS:0473	Vitamin A Metabolism	2.19	5.92e-05	0.00569	1.86	0.00342	positive	5
Eubacteriales sp. MGS:0342	Vitamin A Metabolism	2.18	5.92e-05	0.00569	1.96	0.00185	positive	5
Firmicutes sp. MGS:0769	Vitamin A Metabolism	2.15	5.92e-05	0.00569	1.69	0.0143	positive	6
Oscillibacter sp. MGS:0734	Tobacco Metabolite	2.13	5.92e-05	0.00569	2.21	2.08e-05	negative	6
Clostridia sp. MGS:0272	Vitamin A Metabolism	2.11	5.92e-05	0.00569	2.05	0.000385	positive	5
unclassified sp. MGS:0567	Tobacco Metabolite	2.1	5.92e-05	0.00569	2.12	7.61e-05	positive	6
Eubacteriales sp. MGS:0381	Vitamin A Metabolism	2.08	5.92e-05	0.00569	1.31	0.182	positive	5
Limosilactobacillus mucosae MGS:0953	Secondary Bile Acid Metabolism	2.05	5.92e-05	0.00569	2.09	4.41e-05	positive	11
Oscillospiraceae sp. MGS:0780	Secondary Bile Acid Metabolism	1.95	5.92e-05	0.00569	1.71	0.00239	negative	20
Sutterella seckii MGS:0561	Benzoate Metabolism	1.92	5.92e-05	0.00569	2.07	9.16e-07	positive	23
Eubacteriales sp. MGS:0221	Sphingomyelins	1.83	5.92e-05	0.00569	1.82	0.000257	positive	29
Anaerobutyricum hallii MGS:0112	Tobacco Metabolite	2.11	6.04e-05	0.00577	2.09	0.000164	positive	6
Lactobacillus iners MGS:1845	Drug - Psychoactive	2.05	6.04e-05	0.00577	NA	NA	positive	6
Rothia mucilaginosa MGS:0559	Phosphatidylethanolamine (PE)	2.05	6.04e-05	0.00577	2.04	0.000158	positive	11
Bifidobacterium dentium MGS:0579	Secondary Bile Acid Metabolism	2	6.04e-05	0.00577	2.04	0.000117	positive	14
Eubacteriales sp. MGS:1285	Secondary Bile Acid Metabolism	1.96	6.04e-05	0.00577	1.34	0.0979	negative	17
Eubacteriales sp. MGS:0585	Benzoate Metabolism	1.95	6.04e-05	0.00577	1.86	0.000119	negative	20
Ruminococcus champanellensis MGS:0716	Vitamin A Metabolism	2.15	6.15e-05	0.00586	1.96	0.00174	positive	5
Eubacteriales sp. MGS:0309	Phosphatidylcholine (PC)	2.11	6.15e-05	0.00586	1.7	0.00621	negative	9
Oscillospiraceae sp. MGS:0074	Vitamin A Metabolism	2.09	6.15e-05	0.00586	NA	NA	positive	5
Clostridium disporicum MGS:0222	Sphingomyelins	1.8	6.15e-05	0.00586	1.77	0.000257	positive	29
Eubacteriales sp. MGS:0668	Vitamin A Metabolism	2.14	6.26e-05	0.00592	1.68	0.0284	positive	5
Eubacteriales sp. MGS:0949	Phosphatidylcholine (PC)	2.05	6.26e-05	0.00592	1.98	0.000253	positive	10
Eubacteriales sp. MGS:0328	Phosphatidylcholine (PC)	2.04	6.26e-05	0.00592	1.42	0.0719	negative	10
Clostridium sp. AF34-10BH MGS:0028	Drug - Analgesics, Anesthetics	2.02	6.26e-05	0.00592	1.92	0.000235	negative	14
Firmicutes sp. MGS:0923	Secondary Bile Acid Metabolism	2.01	6.26e-05	0.00592	1.65	0.00457	negative	16
Clostridia sp. MGS:0521	Secondary Bile Acid Metabolism	1.98	6.26e-05	0.00592	1.43	0.041	negative	16
Eubacteriales sp. MGS:1094	Secondary Bile Acid Metabolism	1.97	6.26e-05	0.00592	1.58	0.0209	negative	17
Lachnospiraceae sp. MGS:0930	Benzoate Metabolism	1.87	6.26e-05	0.00592	1.85	0.000176	positive	23
Collinsella tanakaei MGS:0850	Sphingomyelins	1.84	6.26e-05	0.00592	1.79	0.00049	negative	26
Tyzzerella nexilis MGS:0574	Tobacco Metabolite	2.18	6.37e-05	0.00599	2.2	2.69e-05	positive	5
Clostridia sp. MGS:0885	Tobacco Metabolite	2.18	6.37e-05	0.00599	2.3	1.46e-06	negative	6
Eubacteriales sp. MGS:0450	Vitamin A Metabolism	2.14	6.37e-05	0.00599	1.81	0.00874	positive	5
Rikenellaceae sp. MGS:0582	Plasmalogen	2.08	6.37e-05	0.00599	1.78	0.00302	positive	11
Eubacteriales sp. MGS:1109	Benzoate Metabolism	1.95	6.37e-05	0.00599	1.47	0.029	positive	17
Oscillospiraceae sp. MGS:1421	Secondary Bile Acid Metabolism	1.93	6.37e-05	0.00599	1.53	0.0254	positive	17
Odoribacter sp. AF15-53 MGS:1283	Benzoate Metabolism	1.91	6.37e-05	0.00599	1.68	0.00205	negative	23
Lachnospiraceae sp. MGS:1435	Tobacco Metabolite	2.17	6.49e-05	0.00607	1.83	0.00398	positive	6
Eubacteriales sp. MGS:0565	Vitamin A Metabolism	2.14	6.49e-05	0.00607	2.05	0.000362	positive	5
Eubacteriales sp. MGS:0985	Xanthine Metabolism	2.03	6.49e-05	0.00607	2.08	1.8e-05	positive	13
Clostridia sp. MGS:0011	Secondary Bile Acid Metabolism	1.98	6.49e-05	0.00607	1.79	0.00145	positive	17
Clostridia sp. MGS:1106	Benzoate Metabolism	1.93	6.49e-05	0.00607	1.9	5.81e-05	positive	18
Romboutsia sp. MGS:0558	Long Chain Polyunsaturated Fatty Acid (n3 and n6)	1.92	6.49e-05	0.00607	1.78	0.00122	negative	17
Eubacteriales sp. MGS:0600	Tobacco Metabolite	2.12	6.6e-05	0.00615	2.31	9.16e-07	negative	6
Eubacteriales sp. MGS:0654	Vitamin A Metabolism	2.11	6.6e-05	0.00615	1.77	0.0126	positive	6
Clostridia sp. MGS:1346	Phosphatidylethanolamine (PE)	2.07	6.6e-05	0.00615	1.88	0.00133	negative	11
Clostridia sp. MGS:0682	Secondary Bile Acid Metabolism	2.02	6.6e-05	0.00615	1.57	0.014	negative	15
Eubacteriales sp. MGS:1114	Diacylglycerol	2	6.6e-05	0.00615	1.43	0.0569	negative	10
Eubacteriales sp. MGS:0540	Secondary Bile Acid Metabolism	1.96	6.6e-05	0.00615	1.9	7.73e-05	negative	18
Alistipes ihumii MGS:0106	Secondary Bile Acid Metabolism	1.98	6.71e-05	0.00623	1.68	0.00576	negative	13
Eubacteriales sp. MGS:0762	Benzoate Metabolism	1.96	6.71e-05	0.00623	1.62	0.0077	positive	16
Peptostreptococcaceae sp. MGS:0200	Benzoate Metabolism	1.85	6.71e-05	0.00623	2.09	7.45e-07	positive	28
Anaeromassilibacillus sp. An250 MGS:0169	Sphingomyelins	1.82	6.71e-05	0.00623	1.79	0.000212	positive	29
Eubacteriales sp. MGS:0254	Vitamin A Metabolism	2.11	6.82e-05	0.00631	2.12	7.5e-05	negative	5
Clostridium perfringens MGS:0959	Plasmalogen	2.1	6.82e-05	0.00631	2.1	3.23e-05	positive	8
Eubacteriales sp. MGS:0709	Tobacco Metabolite	2.09	6.82e-05	0.00631	2.2	2.83e-05	positive	6
Clostridium perfringens MGS:0959	Primary Bile Acid Metabolism	2.07	6.82e-05	0.00631	2.04	8.18e-05	positive	9
Enterobacter roggenkampii MGS:1434	Xanthine Metabolism	2.04	6.82e-05	0.00631	2.02	0.000105	negative	12
Bacteroidales sp. MGS:0379	Secondary Bile Acid Metabolism	1.95	6.82e-05	0.00631	1.17	0.244	negative	16
Clostridium sp. AF15-31 MGS:0293	Vitamin A Metabolism	2.15	6.94e-05	0.00639	2.07	0.000339	positive	5
Eubacteriales sp. MGS:0154	Vitamin A Metabolism	2.14	6.94e-05	0.00639	1.51	0.0599	positive	5
Frisingicoccus caecimuris MGS:1092	Xanthine Metabolism	2	6.94e-05	0.00639	1.73	0.0022	negative	14
Veillonella parvula MGS:0220	Secondary Bile Acid Metabolism	1.99	6.94e-05	0.00639	1.96	0.000248	positive	14
Clostridium sp. AM49-4BH MGS:0097	Tobacco Metabolite	2.15	7.05e-05	0.00645	1.95	0.000691	negative	6
Eubacteriales sp. MGS:0837	Tobacco Metabolite	2.13	7.05e-05	0.00645	2.17	1.61e-05	negative	6
Firmicutes sp. MGS:0596	Vitamin A Metabolism	2.12	7.05e-05	0.00645	2	0.000344	positive	5
Eubacteriales sp. MGS:0263	Vitamin A Metabolism	2.12	7.05e-05	0.00645	2.03	0.00028	positive	6
Eubacteriales sp. MGS:0493	Vitamin A Metabolism	2.11	7.05e-05	0.00645	1.93	0.00205	positive	5
Clostridia sp. MGS:1258	Pregnenolone Steroids	2.07	7.05e-05	0.00645	2.34	7.81e-08	negative	8
Clostridia sp. MGS:1058	Phosphatidylcholine (PC)	2.06	7.05e-05	0.00645	1.32	0.122	negative	9
Eubacteriales sp. MGS:0972	Secondary Bile Acid Metabolism	1.97	7.05e-05	0.00645	1.19	0.201	negative	18
Blautia massiliensis MGS:0023	Secondary Bile Acid Metabolism	1.95	7.05e-05	0.00645	1.82	0.00115	positive	15
Eubacteriales sp. MGS:0601	Secondary Bile Acid Metabolism	1.94	7.05e-05	0.00645	1.84	0.000155	negative	18
Oscillospiraceae sp. MGS:0648	Tobacco Metabolite	2.09	7.16e-05	0.00652	2.04	9.64e-05	negative	6
Eubacteriales sp. MGS:0280	Vitamin A Metabolism	2.09	7.16e-05	0.00652	1.94	0.00135	positive	6
Clostridia sp. MGS:0756	Phosphatidylcholine (PC)	2.08	7.16e-05	0.00652	1.62	0.0257	negative	9
Clostridia sp. MGS:1362	Phosphatidylcholine (PC)	2.02	7.16e-05	0.00652	1.39	0.0749	negative	13
Eubacteriales sp. MGS:0148	Sphingomyelins	1.84	7.16e-05	0.00652	2.22	8.72e-09	positive	29
Collinsella tanakaei MGS:0850	Vitamin A Metabolism	2.16	7.28e-05	0.00658	2.15	5.36e-05	negative	5
Eubacteriales sp. MGS:0613	Vitamin A Metabolism	2.14	7.28e-05	0.00658	1.77	0.0173	positive	5
Eubacteriales sp. MGS:0178	Xanthine Metabolism	2.03	7.28e-05	0.00658	2.07	3.62e-05	positive	14
Eubacteriales sp. MGS:0289	Xanthine Metabolism	2.03	7.28e-05	0.00658	2.07	3.62e-05	positive	14
Eggerthellaceae sp. MGS:1186	Fatty Acid Metabolism (Acyl Choline)	2.03	7.28e-05	0.00658	1.79	0.00364	positive	9
Eubacteriales sp. MGS:0377	Secondary Bile Acid Metabolism	2.01	7.28e-05	0.00658	1.71	0.00119	negative	18
Eubacteriales sp. MGS:0353	Benzoate Metabolism	1.97	7.28e-05	0.00658	1.77	0.000527	negative	17
Eubacteriales sp. MGS:0572	Secondary Bile Acid Metabolism	1.94	7.28e-05	0.00658	0.93	0.579	negative	18
Oscillospiraceae sp. MGS:0774	Benzoate Metabolism	1.93	7.28e-05	0.00658	1.82	0.00028	positive	19
Streptococcus sobrinus MGS:1366	Tobacco Metabolite	2.16	7.39e-05	0.00662	2.1	9.42e-05	positive	6
Eubacteriales sp. MGS:0758	Vitamin A Metabolism	2.15	7.39e-05	0.00662	2.03	0.000508	positive	5
Citrobacter braakii MGS:1547	Tobacco Metabolite	2.13	7.39e-05	0.00662	2.16	2.53e-05	negative	5
Eubacteriales sp. MGS:1289	Fatty Acid Metabolism (Acyl Choline)	2.12	7.39e-05	0.00662	2.27	1.34e-06	positive	9
Eubacteriales sp. MGS:0084	Phosphatidylcholine (PC)	2.11	7.39e-05	0.00662	1.46	0.0609	negative	9
Romboutsia timonensis MGS:0053	Secondary Bile Acid Metabolism	2.06	7.39e-05	0.00662	2.23	1.55e-06	positive	11
Bacteroides sp. MGS:1132	Xanthine Metabolism	2.02	7.39e-05	0.00662	1.97	9.53e-05	negative	12
Oscillospiraceae sp. MGS:1384	Secondary Bile Acid Metabolism	2	7.39e-05	0.00662	1.88	0.000294	negative	15
Eubacteriales sp. MGS:1354	Secondary Bile Acid Metabolism	1.98	7.39e-05	0.00662	1.92	0.000326	negative	14
Eubacteriales sp. MGS:1281	Secondary Bile Acid Metabolism	1.95	7.39e-05	0.00662	1.23	0.178	negative	16
Eubacteriales sp. MGS:0408	Benzoate Metabolism	1.94	7.39e-05	0.00662	1.98	0.000117	positive	18
Eubacteriales sp. MGS:1131	Secondary Bile Acid Metabolism	1.9	7.39e-05	0.00662	1.72	0.00152	negative	19
Eubacteriales sp. MGS:0427	Benzoate Metabolism	1.9	7.39e-05	0.00662	1.76	0.000563	positive	20
Oscillospiraceae sp. MGS:0060	Vitamin A Metabolism	2.16	7.5e-05	0.00667	2.03	0.000481	positive	5
Clostridiaceae sp. MGS:0471	Vitamin A Metabolism	2.15	7.5e-05	0.00667	1.99	0.000371	positive	5
Ruminococcus sp. MGS:0337	Vitamin A Metabolism	2.14	7.5e-05	0.00667	1.96	0.000646	positive	6
Oscillospiraceae sp. MGS:0780	Primary Bile Acid Metabolism	2.11	7.5e-05	0.00667	1.76	0.0107	positive	6
Bacteroidales sp. MGS:1002	Tobacco Metabolite	2.11	7.5e-05	0.00667	2.17	1.88e-05	negative	6
Lachnospiraceae sp. MGS:0326	Vitamin A Metabolism	2.09	7.5e-05	0.00667	1.09	0.381	positive	6
Romboutsia timonensis MGS:0053	Phosphatidylethanolamine (PE)	2.03	7.5e-05	0.00667	2	0.000244	negative	11
Eubacteriales sp. MGS:1232	Secondary Bile Acid Metabolism	1.93	7.5e-05	0.00667	1.59	0.00569	negative	21
Clostridium innocuum MGS:1502	Benzoate Metabolism	1.9	7.5e-05	0.00667	1.59	0.00934	negative	21
Enterocloster sp. MGS:1529	Vitamin A Metabolism	2.1	7.61e-05	0.00675	2.12	5.53e-05	negative	7
Collinsella intestinalis MGS:0802	Secondary Bile Acid Metabolism	1.93	7.61e-05	0.00675	1.59	0.00934	positive	17
Eubacteriales sp. MGS:0961	Benzoate Metabolism	1.87	7.61e-05	0.00675	1.75	0.00071	negative	25
Eubacteriales sp. MGS:0128	Benzoate Metabolism	1.84	7.61e-05	0.00675	1.96	6.19e-06	negative	25
Alistipes megaguti MGS:1382	Phosphatidylcholine (PC)	2.08	7.73e-05	0.00683	2.04	0.000167	positive	9
Eubacteriales sp. MGS:1330	Gamma-glutamyl Amino Acid	2.05	7.73e-05	0.00683	1.6	0.0135	negative	11
Streptococcus gallolyticus subsp. gallolyticus MGS:1651	Partially Characterized Molecules	1.99	7.73e-05	0.00683	2.1	8.82e-06	negative	15
Enterococcus faecalis MGS:0742	Androgenic Steroids	1.91	7.73e-05	0.00683	1.88	9.76e-05	negative	22
Phascolarctobacterium faecium MGS:0170	Food Component/Plant	1.77	7.73e-05	0.00683	1.8	6.49e-05	negative	33
Lachnospiraceae sp. MGS:0399	Vitamin A Metabolism	2.16	7.84e-05	0.00689	2.03	0.000399	positive	5
Peptostreptococcaceae sp. MGS:0200	Vitamin A Metabolism	2.15	7.84e-05	0.00689	2.02	0.000536	positive	5
Eubacteriales sp. MGS:0614	Vitamin A Metabolism	2.14	7.84e-05	0.00689	2.03	0.000367	positive	6
Eubacterium sp. AF16-48 MGS:0219	Vitamin A Metabolism	2.1	7.84e-05	0.00689	1.66	0.0242	positive	5
Eubacteriales sp. MGS:0350	Tobacco Metabolite	2.05	7.84e-05	0.00689	2.2	1.49e-05	negative	6
Eubacteriales sp. MGS:0335	Secondary Bile Acid Metabolism	1.92	7.84e-05	0.00689	2.04	1.33e-05	positive	18
Dialister massiliensis MGS:0497	Benzoate Metabolism	1.88	7.84e-05	0.00689	2.03	3.77e-06	positive	25
Clostridia sp. MGS:0094	Sphingomyelins	1.87	7.84e-05	0.00689	1.54	0.00532	positive	29
Eubacteriales sp. MGS:0434	Tobacco Metabolite	2.12	7.95e-05	0.00695	2.21	8.54e-06	positive	6
Brachyspira aalborgi MGS:0957	Vitamin A Metabolism	2.11	7.95e-05	0.00695	1.73	0.0122	positive	6
Oscillospiraceae sp. MGS:1203	Vitamin A Metabolism	2.06	7.95e-05	0.00695	1.93	0.00093	negative	6
Eubacteriales sp. MGS:0843	Benzoate Metabolism	2.02	7.95e-05	0.00695	1.97	0.000223	positive	16
Lachnospiraceae sp. MGS:0414	Secondary Bile Acid Metabolism	1.88	7.95e-05	0.00695	2.1	3.84e-06	positive	18
Eubacteriales sp. MGS:1219	Leucine, Isoleucine and Valine Metabolism	1.87	7.95e-05	0.00695	1.9	9.66e-06	negative	26
Ligilactobacillus salivarius MGS:0919	Vitamin A Metabolism	2.16	8.07e-05	0.00702	2.07	0.000267	negative	7
Eubacteriales sp. MGS:0674	Tobacco Metabolite	2.13	8.07e-05	0.00702	2.16	2.72e-05	positive	6
Eubacteriales sp. MGS:0457	Vitamin A Metabolism	2.1	8.07e-05	0.00702	1.98	0.000655	positive	6
Eubacteriales sp. MGS:0125	Diacylglycerol	2.06	8.07e-05	0.00702	2.01	0.000267	negative	10
Eubacteriales sp. MGS:0926	Xanthine Metabolism	2.03	8.07e-05	0.00702	2.02	3.12e-05	positive	14
Clostridia sp. MGS:0752	Benzoate Metabolism	1.93	8.07e-05	0.00702	2.02	1.06e-05	positive	19
Eubacteriales sp. MGS:1176	Tyrosine Metabolism	1.89	8.07e-05	0.00702	1.81	0.000431	negative	18
Bifidobacterium breve MGS:1387	Tobacco Metabolite	2.13	8.18e-05	0.00707	1.97	0.000682	positive	6
Firmicutes sp. MGS:1162	Vitamin A Metabolism	2.13	8.18e-05	0.00707	NA	NA	positive	6
Clostridia sp. MGS:0564	Vitamin A Metabolism	2.12	8.18e-05	0.00707	2.1	0.000214	positive	6
Veillonellales sp. MGS:1363	Tobacco Metabolite	2.11	8.18e-05	0.00707	2.11	4.91e-05	positive	6
Eubacteriales sp. MGS:0544	Primary Bile Acid Metabolism	2.09	8.18e-05	0.00707	1.92	0.000902	negative	7
Clostridia sp. MGS:0463	Phosphatidylcholine (PC)	2.08	8.18e-05	0.00707	1.76	0.0048	negative	9
Bacteroidales sp. MGS:0789	Diacylglycerol	2.03	8.18e-05	0.00707	1.46	0.0589	negative	10
Clostridia sp. MGS:0479	Secondary Bile Acid Metabolism	1.99	8.18e-05	0.00707	2.17	1.27e-06	negative	18
Escherichia coli MGS:0195	Sphingomyelins	1.83	8.18e-05	0.00707	1.71	0.000664	negative	29
Eubacteriales sp. MGS:0902	Tobacco Metabolite	2.09	8.29e-05	0.00713	2.13	4.35e-05	negative	6
Candidatus Borkfalkiales sp. MGS:1397	Secondary Bile Acid Metabolism	1.97	8.29e-05	0.00713	1.95	0.000101	negative	18
Clostridia sp. MGS:1286	Secondary Bile Acid Metabolism	1.93	8.29e-05	0.00713	1.44	0.035	negative	19
Veillonellales sp. MGS:1225	Androgenic Steroids	1.9	8.29e-05	0.00713	1.91	0.000219	negative	20
Eubacteriales sp. MGS:0533	Benzoate Metabolism	1.88	8.29e-05	0.00713	1.83	0.000317	positive	20
Alistipes sp. MGS:1855	Sphingomyelins	1.83	8.29e-05	0.00713	1.88	2.5e-05	positive	29
Peptoniphilus harei MGS:1800	Vitamin A Metabolism	2.13	8.4e-05	0.00721	1.35	0.134	negative	6
Firmicutes sp. MGS:1396	Xanthine Metabolism	2.01	8.4e-05	0.00721	2.1	9.8e-06	positive	14
Eubacteriales sp. MGS:1006	Phosphatidylcholine (PC)	1.95	8.4e-05	0.00721	2.06	6.15e-05	negative	10
Eubacteriales sp. MGS:0516	Benzoate Metabolism	1.93	8.4e-05	0.00721	1.68	0.00265	positive	18
Eubacteriales sp. MGS:0249	Vitamin A Metabolism	2.13	8.52e-05	0.00727	1.7	0.0206	positive	5
Eubacteriales sp. MGS:0215	Vitamin A Metabolism	2.09	8.52e-05	0.00727	0.99	0.516	positive	5
Eubacteriales sp. MGS:0585	Primary Bile Acid Metabolism	2.06	8.52e-05	0.00727	2.09	0.000107	negative	8
Veillonella tobetsuensis MGS:1344	Phosphatidylethanolamine (PE)	2.03	8.52e-05	0.00727	1.98	0.000103	negative	11
Lachnospiraceae sp. MGS:1155	Diacylglycerol	2.02	8.52e-05	0.00727	2.08	3.28e-05	negative	10
Oscillospiraceae sp. MGS:1049	Xanthine Metabolism	2.01	8.52e-05	0.00727	2.06	3.45e-05	positive	14
Eubacteriales sp. MGS:0026	Sphingomyelins	1.8	8.52e-05	0.00727	1.63	0.00376	positive	28
Eubacteriales sp. MGS:0813	Vitamin A Metabolism	2.11	8.63e-05	0.00734	1.84	0.00376	positive	6
Clostridia sp. MGS:1044	Tobacco Metabolite	2.11	8.63e-05	0.00734	2.2	4.8e-06	positive	6
Lachnospiraceae sp. MGS:0712	Tobacco Metabolite	2.1	8.63e-05	0.00734	2.1	0.000194	positive	6
Christensenella hongkongensis MGS:0176	Vitamin A Metabolism	2.08	8.63e-05	0.00734	NA	NA	positive	7
Parasutterella excrementihominis MGS:0159	Secondary Bile Acid Metabolism	1.96	8.63e-05	0.00734	1.23	0.204	negative	17
Bacteroidales sp. MGS:0906	Tobacco Metabolite	2.16	8.74e-05	0.00738	1.83	0.00695	negative	6
Blautia producta MGS:0905	Vitamin A Metabolism	2.15	8.74e-05	0.00738	1.93	0.00178	negative	6
Firmicutes sp. MGS:0641	Vitamin A Metabolism	2.14	8.74e-05	0.00738	1.97	0.00121	positive	5
Slackia piriformis MGS:0700	Tobacco Metabolite	2.12	8.74e-05	0.00738	2.18	2.58e-05	positive	5
Eubacteriales sp. MGS:0183	Primary Bile Acid Metabolism	2.07	8.74e-05	0.00738	2.01	0.000248	negative	8
Eubacteriales sp. MGS:1063	Vitamin A Metabolism	2.07	8.74e-05	0.00738	1.77	0.00364	positive	6
Intestinibacillus sp. Marseille-P4005 MGS:0168	Phosphatidylcholine (PC)	2.06	8.74e-05	0.00738	1.83	0.00108	positive	9
Lachnospiraceae sp. MGS:0748	Xanthine Metabolism	1.96	8.74e-05	0.00738	2.02	0.000158	negative	14
Firmicutes sp. MGS:0942	Benzoate Metabolism	1.9	8.74e-05	0.00738	1.61	0.0068	positive	20
Eubacteriales sp. MGS:0935	Secondary Bile Acid Metabolism	1.9	8.74e-05	0.00738	1.1	0.331	negative	17
Eubacteriales sp. MGS:0062	Long Chain Monounsaturated Fatty Acid	2.13	8.86e-05	0.00746	2.32	9.84e-07	negative	7
Clostridia sp. MGS:0931	Benzoate Metabolism	1.93	8.86e-05	0.00746	1.52	0.0155	positive	20
Eubacterium sp. AM49-13BH MGS:0251	Secondary Bile Acid Metabolism	1.92	8.86e-05	0.00746	1.79	0.000219	negative	20
Eubacteriales sp. MGS:1796	Benzoate Metabolism	1.85	8.86e-05	0.00746	2.21	1.25e-08	negative	25
Eubacteriales sp. MGS:0105	TCA Cycle	2.17	8.97e-05	0.0075	1.99	0.00119	negative	5
Streptococcus sobrinus MGS:1366	Vitamin A Metabolism	2.15	8.97e-05	0.0075	2.11	0.000108	negative	7
Eubacteriales sp. MGS:0763	Vitamin A Metabolism	2.11	8.97e-05	0.0075	1.74	0.00934	positive	6
Lachnospiraceae sp. MGS:1113	Tobacco Metabolite	2.09	8.97e-05	0.0075	2.12	0.000139	positive	6
Clostridium sp. AT4 MGS:0347	Phosphatidylcholine (PC)	2.06	8.97e-05	0.0075	1.85	0.00121	positive	9
Rikenellaceae sp. MGS:1022	Plasmalogen	2.04	8.97e-05	0.0075	2.15	1.12e-05	positive	11
Eubacteriales sp. MGS:0659	Secondary Bile Acid Metabolism	1.99	8.97e-05	0.0075	1.98	0.000119	positive	13
Eubacteriales sp. MGS:0184	Secondary Bile Acid Metabolism	1.97	8.97e-05	0.0075	1.57	0.00688	negative	17
Dialister invisus MGS:0164	Androgenic Steroids	1.9	8.97e-05	0.0075	1.79	0.000554	negative	19
Eubacteriales sp. MGS:0563	Xanthine Metabolism	2.02	9.08e-05	0.00757	2.01	8.18e-05	positive	14
Oscillospiraceae sp. MGS:0130	Xanthine Metabolism	2	9.08e-05	0.00757	2.07	1.69e-05	positive	14
Enterobacter roggenkampii MGS:1434	Secondary Bile Acid Metabolism	1.99	9.08e-05	0.00757	2	7.84e-05	positive	15
Enterococcus faecalis MGS:0742	Drug - Analgesics, Anesthetics	1.96	9.08e-05	0.00757	1.99	1.55e-05	positive	18
Eubacteriales sp. MGS:0622	Benzoate Metabolism	1.92	9.08e-05	0.00757	2.1	1.19e-06	negative	19
Firmicutes sp. MGS:0398	Vitamin A Metabolism	2.07	9.19e-05	0.00765	2.05	0.000399	positive	5
Eubacteriales sp. MGS:0496	Secondary Bile Acid Metabolism	1.99	9.19e-05	0.00765	1.26	0.153	negative	15
Lachnospiraceae sp. MGS:1768	Sphingomyelins	1.81	9.19e-05	0.00765	1.54	0.00554	negative	29
Eubacteriales sp. MGS:0821	Vitamin A Metabolism	2.11	9.31e-05	0.00773	1.62	0.044	positive	5
Firmicutes sp. MGS:1050	Benzoate Metabolism	1.94	9.31e-05	0.00773	1.94	1.69e-05	positive	23
Phocaeicola coprophilus MGS:0657	Benzoate Metabolism	1.91	9.31e-05	0.00773	1.55	0.00964	positive	19
Faecalibacterium sp. MGS:0549	Vitamin A Metabolism	2.2	9.42e-05	0.0078	2.06	0.000472	positive	6
Eubacteriales sp. MGS:0213	Secondary Bile Acid Metabolism	2.03	9.42e-05	0.0078	2.03	7.39e-05	negative	11
Eubacteriales sp. MGS:0642	Chemical	1.91	9.42e-05	0.0078	1.54	0.0194	positive	17
Megasphaera sp. BL7 MGS:1145	Sphingomyelins	1.84	9.42e-05	0.0078	1.81	0.000253	negative	29
Eubacteriales sp. MGS:0819	Tobacco Metabolite	2.13	9.53e-05	0.00784	2.26	1.63e-06	negative	6
Lachnospiraceae sp. MGS:0414	Vitamin A Metabolism	2.13	9.53e-05	0.00784	1.91	0.00272	negative	5
Eubacteriales sp. MGS:0453	Vitamin A Metabolism	2.1	9.53e-05	0.00784	2.02	0.000637	positive	5
Eubacteriales sp. MGS:0973	Secondary Bile Acid Metabolism	2.03	9.53e-05	0.00784	1.64	0.00636	negative	14
Clostridia sp. MGS:0623	Xanthine Metabolism	2.02	9.53e-05	0.00784	2.02	2.16e-05	positive	14
Desulfovibrio piger MGS:0240	Benzoate Metabolism	2.01	9.53e-05	0.00784	1.64	0.00606	negative	14
Lachnospiraceae sp. MGS:1615	Xanthine Metabolism	1.97	9.53e-05	0.00784	2.1	1.35e-05	positive	14
Bifidobacterium catenulatum subsp. kashiwanohense MGS:0292	Secondary Bile Acid Metabolism	1.97	9.53e-05	0.00784	1.99	8.4e-05	negative	14
Eubacteriales sp. MGS:1042	Secondary Bile Acid Metabolism	1.89	9.53e-05	0.00784	0.91	0.651	negative	19
Firmicutes sp. MGS:0397	Vitamin A Metabolism	2.15	9.64e-05	0.00792	2.1	0.000142	positive	5
Enterococcus durans MGS:1407	Tobacco Metabolite	2.13	9.64e-05	0.00792	2.13	5.3e-05	negative	6
Ruminococcus gnavus MGS:0239	Phosphatidylcholine (PC)	2.07	9.64e-05	0.00792	1.96	0.00016	positive	10
Eubacteriales sp. MGS:0644	Vitamin A Metabolism	2.14	9.76e-05	0.00796	2.03	0.000226	positive	6
Bacteroidales sp. MGS:0894	Vitamin A Metabolism	2.13	9.76e-05	0.00796	1.82	0.00599	positive	6
Eubacteriales sp. MGS:0764	Phosphatidylcholine (PC)	2.01	9.76e-05	0.00796	1.5	0.029	negative	11
Clostridia sp. MGS:0845	Secondary Bile Acid Metabolism	1.99	9.76e-05	0.00796	1.42	0.0519	negative	16
Oscillospiraceae sp. MGS:0925	Xanthine Metabolism	1.98	9.76e-05	0.00796	2.13	1.61e-05	positive	14
Clostridia sp. MGS:0898	Xanthine Metabolism	1.95	9.76e-05	0.00796	2.05	2.5e-05	positive	14
Eubacteriales sp. MGS:1023	Xanthine Metabolism	1.95	9.76e-05	0.00796	2	4.41e-05	positive	14
Oscillospiraceae sp. MGS:0560	Secondary Bile Acid Metabolism	1.92	9.76e-05	0.00796	0.57	0.954	negative	18
Eubacteriales sp. MGS:1281	Benzoate Metabolism	1.9	9.76e-05	0.00796	1.81	0.000866	positive	18
Eubacteriales sp. MGS:0502	Secondary Bile Acid Metabolism	1.85	9.76e-05	0.00796	2.22	2.73e-07	negative	20
Dorea phocaeensis MGS:0865	Plasmalogen	2.08	9.87e-05	0.00802	NA	NA	negative	6
Intestinibacter bartlettii MGS:0115	Secondary Bile Acid Metabolism	1.99	9.87e-05	0.00802	2.05	1.97e-05	positive	13
Lachnoclostridium sp. MGS:1343	Xanthine Metabolism	1.96	9.87e-05	0.00802	2	3.51e-05	positive	14
Lachnospiraceae sp. MGS:1325	Phosphatidylcholine (PC)	1.96	9.87e-05	0.00802	1.6	0.0164	positive	12
Eubacteriales sp. MGS:1158	Food Component/Plant	1.78	9.87e-05	0.00802	1.77	0.000176	positive	33
Eubacteriales sp. MGS:0325	Vitamin A Metabolism	2.11	9.98e-05	0.00807	1.61	0.046	positive	5
Eubacteriales sp. MGS:0421	Phosphatidylcholine (PC)	2.08	9.98e-05	0.00807	1.95	0.000517	negative	9
Eubacteriales sp. MGS:0670	Vitamin A Metabolism	2.05	9.98e-05	0.00807	1.86	0.00276	positive	6
Eubacteriales sp. MGS:1011	Phosphatidylcholine (PC)	1.97	9.98e-05	0.00807	1.64	0.00517	negative	14
Bifidobacterium breve MGS:1387	Partially Characterized Molecules	1.94	9.98e-05	0.00807	1.71	0.00141	negative	18
Eubacteriales sp. MGS:0717	Xanthine Metabolism	1.94	9.98e-05	0.00807	2.13	2.98e-06	positive	14
Evtepia gabavorous MGS:0114	Secondary Bile Acid Metabolism	1.91	9.98e-05	0.00807	2.11	1.37e-05	positive	18
Lachnospiraceae sp. MGS:1172	Phosphatidylethanolamine (PE)	2	0.000101	0.00814	1.76	0.0029	negative	11
Citrobacter braakii MGS:1547	Secondary Bile Acid Metabolism	1.94	0.000101	0.00814	1.94	0.000289	negative	15
Clostridia sp. MGS:0599	Benzoate Metabolism	1.85	0.000101	0.00814	1.8	0.00039	positive	20
Firmicutes sp. MGS:1345	Sphingomyelins	1.82	0.000101	0.00814	1.74	0.000508	positive	29
Lactobacillus crispatus MGS:1409	Tobacco Metabolite	2.1	0.000102	0.00819	2.08	8.07e-05	positive	6
Clostridium sp. MGS:1638	Plasmalogen	2.07	0.000102	0.00819	1.84	0.00143	positive	10
Clostridia sp. MGS:0893	Phosphatidylcholine (PC)	2.05	0.000102	0.00819	2.01	0.000192	negative	9
Eubacteriales sp. MGS:0273	Secondary Bile Acid Metabolism	1.95	0.000102	0.00819	1.69	0.00298	negative	16
Porphyromonas somerae MGS:1372	Androgenic Steroids	1.92	0.000102	0.00819	1.78	0.000792	negative	20
Collinsella sp. WCA1-178-WT-3 (M2) MGS:1245	Secondary Bile Acid Metabolism	1.9	0.000102	0.00819	1.89	0.000308	positive	18
Bifidobacterium angulatum MGS:0632	Benzoate Metabolism	1.87	0.000102	0.00819	1.97	3.17e-05	positive	23
Faecalibacterium sp. MGS:0549	Tobacco Metabolite	2.16	0.000103	0.00826	2.2	7.57e-06	negative	6
Clostridium disporicum MGS:0753	Plasmalogen	2.04	0.000103	0.00826	1.88	0.000701	positive	11
Eubacteriales sp. MGS:0961	Secondary Bile Acid Metabolism	2.01	0.000103	0.00826	2.1	5.81e-05	negative	13
Clostridia sp. MGS:1127	Secondary Bile Acid Metabolism	1.94	0.000103	0.00826	1.91	0.000217	negative	17
Eubacteriales sp. MGS:0651	Benzoate Metabolism	1.87	0.000103	0.00826	1.73	0.00113	positive	24
Eubacteriales sp. MGS:0653	Vitamin A Metabolism	2.09	0.000104	0.00832	1.72	0.0117	positive	5
Ruminococcus bicirculans MGS:0067	Vitamin A Metabolism	2.09	0.000104	0.00832	1.93	0.00119	positive	6
Citrobacter werkmanii MGS:1939	Phosphatidylethanolamine (PE)	2.05	0.000104	0.00832	2.07	8.86e-05	negative	8
Eubacteriales sp. MGS:0133	Benzoate Metabolism	1.86	0.000104	0.00832	1.81	0.000838	negative	21
Lachnospiraceae sp. MGS:0712	Benzoate Metabolism	1.85	0.000104	0.00832	1.85	0.000117	positive	26
Eubacteriales sp. MGS:0209	Vitamin A Metabolism	2.14	0.000105	0.0084	1.7	0.0137	positive	6
Clostridia sp. MGS:0623	Tobacco Metabolite	2.1	0.000105	0.0084	2.2	3.97e-06	positive	6
unclassified sp. MGS:0567	Vitamin A Metabolism	2.11	0.000107	0.00846	2.07	0.000171	negative	6
Streptococcus australis MGS:0310	Tobacco Metabolite	2.11	0.000107	0.00846	2.16	6.15e-05	negative	6
Anaerotignum lactatifermentans MGS:0676	Phosphatidylcholine (PC)	2.08	0.000107	0.00846	1.7	0.00732	positive	10
Eubacteriales sp. MGS:0373	Phosphatidylcholine (PC)	2.08	0.000107	0.00846	1.58	0.032	negative	8
Lachnospiraceae sp. MGS:1398	Tobacco Metabolite	2.07	0.000107	0.00846	2.11	0.000151	positive	5
Alistipes sp. AF17-16 MGS:0150	Vitamin A Metabolism	2.08	0.000108	0.00851	1.04	0.45	positive	7
Eubacteriales sp. MGS:0188	Diacylglycerol	2.08	0.000108	0.00851	2.23	3.11e-06	negative	10
Hungatella hathewayi MGS:1248	Xanthine Metabolism	2	0.000108	0.00851	2	4.91e-05	negative	14
Eubacteriales sp. MGS:0699	Benzoate Metabolism	1.95	0.000108	0.00851	1.67	0.00747	positive	13
Oscillospiraceae sp. MGS:0437	Benzoate Metabolism	1.94	0.000108	0.00851	1.71	0.00368	positive	16
Firmicutes sp. MGS:1163	Leucine, Isoleucine and Valine Metabolism	1.87	0.000108	0.00851	1.36	0.0519	negative	26
Firmicutes sp. MGS:0301	Sphingomyelins	1.76	0.000108	0.00851	1.63	0.00178	positive	29
Eubacteriales sp. MGS:0985	Tobacco Metabolite	2.13	0.000109	0.00857	2.09	5.08e-05	positive	6
Ruminococcus torques MGS:0088	Tobacco Metabolite	2.05	0.000109	0.00857	2.12	8.97e-05	positive	6
Eubacteriales sp. MGS:1611	Secondary Bile Acid Metabolism	1.91	0.000109	0.00857	1.68	0.00305	negative	17
Eubacteriales sp. MGS:0698	Benzoate Metabolism	1.85	0.000109	0.00857	2.19	5.51e-08	negative	25
Eubacteriales sp. MGS:0189	Vitamin A Metabolism	2.15	0.00011	0.00862	1.66	0.0161	positive	6
Faecalibacterium prausnitzii MGS:0241	Vitamin A Metabolism	2.12	0.00011	0.00862	2.08	0.000367	positive	6
Firmicutes sp. MGS:0681	Vitamin A Metabolism	2.08	0.00011	0.00862	1.86	0.00383	positive	5
Clostridium sp. AM49-4BH MGS:0097	Phosphatidylethanolamine (PE)	2	0.00011	0.00862	2	0.000176	negative	11
Eubacteriales sp. MGS:0671	Secondary Bile Acid Metabolism	1.96	0.00011	0.00862	1.7	0.0042	negative	17
Eubacteriales sp. MGS:1632	Leucine, Isoleucine and Valine Metabolism	1.92	0.00011	0.00862	1.46	0.0272	negative	22
Escherichia marmotae MGS:1282	Drug - Analgesics, Anesthetics	1.9	0.00011	0.00862	1.83	0.000244	positive	18
Eubacteriales sp. MGS:0439	Benzoate Metabolism	1.87	0.00011	0.00862	1.8	0.000545	positive	19
Eubacteriales sp. MGS:0819	Vitamin A Metabolism	2.12	0.000111	0.00866	1.66	0.0212	positive	6
Bacteroidales sp. MGS:1183	Hemoglobin and Porphyrin Metabolism	2.06	0.000111	0.00866	1.96	0.000431	positive	5
Lachnoclostridium sp. MGS:1343	Secondary Bile Acid Metabolism	2	0.000111	0.00866	2.04	5.53e-05	negative	13
Coprobacillus cateniformis MGS:0456	Methionine, Cysteine, SAM and Taurine Metabolism	1.99	0.000111	0.00866	1.71	0.00405	negative	12
Eubacteriales sp. MGS:0084	Benzoate Metabolism	1.94	0.000111	0.00866	1.29	0.128	positive	16
Eubacteriales sp. MGS:0267	Secondary Bile Acid Metabolism	1.93	0.000111	0.00866	1.82	0.000253	negative	17
Eubacteriales sp. MGS:0506	Benzoate Metabolism	1.88	0.000111	0.00866	1.69	0.00194	positive	17
Eubacteriales sp. MGS:1147	Phosphatidylcholine (PC)	2.05	0.000112	0.00873	1.74	0.00398	negative	10
Clostridia sp. MGS:1375	Secondary Bile Acid Metabolism	1.96	0.000112	0.00873	1.83	0.000563	negative	17
Clostridia sp. MGS:0898	Benzoate Metabolism	1.88	0.000112	0.00873	1.44	0.04	positive	18
Bacteria sp. MGS:1251	Tobacco Metabolite	2.1	0.000113	0.00878	1.88	0.00283	negative	5
Erysipelotrichales sp. MGS:0303	Tobacco Metabolite	2.07	0.000113	0.00878	2.17	2.19e-05	positive	6
Ruminococcus bromii MGS:0089	Long Chain Saturated Fatty Acid	2.06	0.000113	0.00878	2.02	0.000294	negative	7
Clostridia sp. MGS:1288	Xanthine Metabolism	2.02	0.000113	0.00878	1.93	0.000239	positive	14
Holdemanella sp. MGS:0822	Benzoate Metabolism	1.98	0.000113	0.00878	1.5	0.0188	negative	15
Eubacteriales sp. MGS:0533	Long Chain Polyunsaturated Fatty Acid (n3 and n6)	1.92	0.000113	0.00878	1.75	0.00126	negative	18
Clostridia sp. MGS:1262	Secondary Bile Acid Metabolism	1.87	0.000113	0.00878	1.67	0.0022	negative	21
Eubacteriales sp. MGS:1276	Secondary Bile Acid Metabolism	2.05	0.000114	0.00885	2.13	1.2e-05	negative	13
Clostridia sp. MGS:0140	Secondary Bile Acid Metabolism	1.99	0.000114	0.00885	1.14	0.288	negative	14
Eubacteriales sp. MGS:1176	Methionine, Cysteine, SAM and Taurine Metabolism	1.89	0.000114	0.00885	1.78	0.000774	negative	16
Eubacteriales sp. MGS:0685	Vitamin A Metabolism	2.07	0.000117	0.00894	1.13	0.353	positive	5
Eubacteriales sp. MGS:0291	Vitamin A Metabolism	2.07	0.000117	0.00894	1.62	0.035	positive	5
Firmicutes sp. MGS:0341	Phosphatidylcholine (PC)	2.06	0.000117	0.00894	1.35	0.108	negative	8
Eubacteriales sp. MGS:0674	Primary Bile Acid Metabolism	2.06	0.000117	0.00894	2.15	8.4e-05	negative	8
Collinsella stercoris MGS:1140	Diacylglycerol	2.04	0.000117	0.00894	2.02	0.000173	positive	10
Firmicutes sp. MGS:0835	Plasmalogen	2.02	0.000117	0.00894	1.77	0.00643	positive	11
Bacteria sp. MGS:0920	Secondary Bile Acid Metabolism	2.01	0.000117	0.00894	1.53	0.029	negative	13
Clostridia sp. MGS:0896	Plasmalogen	2.01	0.000117	0.00894	1.89	0.00141	positive	11
Eubacteriales sp. MGS:0785	Secondary Bile Acid Metabolism	2	0.000117	0.00894	1.15	0.292	negative	15
Eubacteriales sp. MGS:0449	Secondary Bile Acid Metabolism	1.95	0.000117	0.00894	1.61	0.00755	negative	17
Eubacteriales sp. MGS:1006	Secondary Bile Acid Metabolism	1.91	0.000117	0.00894	1.19	0.22	negative	17
Eubacteriales sp. MGS:0338	Secondary Bile Acid Metabolism	1.91	0.000117	0.00894	0.89	0.681	negative	18
Bacteroides sp. MGS:0934	Secondary Bile Acid Metabolism	1.9	0.000117	0.00894	1.47	0.04	negative	19
Klebsiella oxytoca MGS:1046	Androgenic Steroids	1.88	0.000117	0.00894	1.86	7.5e-05	negative	22
Lachnospiraceae sp. MGS:0772	Benzoate Metabolism	1.88	0.000117	0.00894	1.93	5.81e-05	negative	20
Eubacteriales sp. MGS:0364	Vitamin A Metabolism	2.17	0.000119	0.00905	1.74	0.0122	positive	5
Oscillospiraceae sp. MGS:1241	Vitamin A Metabolism	2.09	0.000119	0.00905	1.78	0.00703	negative	5
Eubacteriales sp. MGS:1208	Primary Bile Acid Metabolism	2.09	0.000119	0.00905	2.04	0.000183	negative	8
Clostridia sp. MGS:1258	Tobacco Metabolite	2.07	0.000119	0.00905	1.87	0.00442	negative	6
Phocaeicola massiliensis MGS:0205	Phosphatidylethanolamine (PE)	2.04	0.000119	0.00905	1.54	0.026	negative	11
Gordonibacter urolithinfaciens MGS:0420	Diacylglycerol	2.02	0.000119	0.00905	1.68	0.0108	positive	10
Eubacteriales sp. MGS:1087	Benzoate Metabolism	1.97	0.000119	0.00905	1.66	0.0045	positive	16
Clostridia sp. MGS:1549	Secondary Bile Acid Metabolism	1.94	0.000119	0.00905	1.29	0.153	negative	15
Firmicutes sp. MGS:1295	Secondary Bile Acid Metabolism	1.94	0.000119	0.00905	1.35	0.0859	negative	17
Bacteria sp. MGS:0863	Tyrosine Metabolism	1.9	0.000119	0.00905	1.2	0.226	negative	19
Eubacteriales sp. MGS:1351	Benzoate Metabolism	1.82	0.000119	0.00905	1.29	0.0959	positive	22
Eubacteriales sp. MGS:0668	Tobacco Metabolite	2.1	0.000121	0.00918	2.32	3.83e-07	negative	6
Eubacteriales sp. MGS:1011	Secondary Bile Acid Metabolism	2.03	0.000121	0.00918	2.25	3.2e-07	positive	12
Firmicutes sp. MGS:0681	Phosphatidylethanolamine (PE)	2.02	0.000121	0.00918	1.85	0.000866	negative	11
Clostridia sp. MGS:1452	Secondary Bile Acid Metabolism	1.97	0.000121	0.00918	1.22	0.211	negative	16
Eubacteriales sp. MGS:1083	Secondary Bile Acid Metabolism	1.85	0.000121	0.00918	1.56	0.0182	positive	19
Clostridia sp. MGS:0564	Sphingomyelins	1.8	0.000121	0.00918	1.98	1.05e-05	positive	29
Prevotella sp. 885 MGS:0958	Food Component/Plant	1.69	0.000121	0.00918	1.51	0.00172	negative	51
Eubacteriales sp. MGS:0864	Tobacco Metabolite	2.11	0.000124	0.00929	2.18	1.24e-05	negative	6
Eubacteriales sp. MGS:0927	Vitamin A Metabolism	2.08	0.000124	0.00929	2.06	0.000344	negative	6
Eubacteriales sp. MGS:0872	Tobacco Metabolite	2.07	0.000124	0.00929	2.03	0.000169	negative	6
Eubacteriales sp. MGS:1167	Vitamin A Metabolism	2.06	0.000124	0.00929	1.66	0.0278	positive	6
Pseudoflavonifractor sp. BSD2780061688st1 E11 MGS:1060	Phosphatidylethanolamine (PE)	2.04	0.000124	0.00929	1.74	0.0108	positive	8
Butyricimonas faecalis MGS:0394	Plasmalogen	1.99	0.000124	0.00929	1.85	0.00246	positive	11
Alistipes timonensis MGS:0586	Phosphatidylethanolamine (PE)	1.99	0.000124	0.00929	2.09	3.51e-05	negative	11
Bacteria sp. MGS:0218	Secondary Bile Acid Metabolism	1.97	0.000124	0.00929	2.08	2.44e-05	negative	15
Lachnospiraceae sp. MGS:1209	Secondary Bile Acid Metabolism	1.95	0.000124	0.00929	1.84	0.000627	negative	17
Intestinibacter sp. MGS:0194	Secondary Bile Acid Metabolism	1.94	0.000124	0.00929	2.25	2.22e-06	positive	13
Clostridium sp. OF03-18AA MGS:0119	Secondary Bile Acid Metabolism	1.88	0.000124	0.00929	1.7	0.000838	negative	21
Collinsella sp. AF08-23 MGS:1036	Tobacco Metabolite	2.13	0.000126	0.00938	2.13	0.000146	positive	6
Lachnospiraceae sp. MGS:0772	Long Chain Saturated Fatty Acid	2.08	0.000126	0.00938	2.11	4.52e-05	positive	7
Mitsuokella jalaludinii MGS:0761	Secondary Bile Acid Metabolism	2.05	0.000126	0.00938	1.97	0.000212	negative	10
Firmicutes sp. MGS:1091	Benzoate Metabolism	2	0.000126	0.00938	1.47	0.025	negative	15
Eubacteriales sp. MGS:0369	Phosphatidylethanolamine (PE)	1.99	0.000126	0.00938	2.13	6.67e-06	negative	11
Rikenellaceae sp. MGS:1815	Xanthine Metabolism	1.97	0.000126	0.00938	2.02	9.08e-05	positive	14
Anaeromassilibacillus sp. Marseille-P3371 MGS:0304	Benzoate Metabolism	1.96	0.000126	0.00938	2.01	5.14e-05	positive	13
Escherichia coli MGS:0195	Drug - Analgesics, Anesthetics	1.95	0.000126	0.00938	1.9	0.000192	positive	18
Clostridium sp. D5 MGS:1234	Xanthine Metabolism	1.91	0.000126	0.00938	1.94	0.000394	positive	14
Lactococcus raffinolactis MGS:0527	Benzoate Metabolism	1.9	0.000126	0.00938	1.71	0.00178	negative	17
Massilimicrobiota timonensis MGS:0825	Benzoate Metabolism	1.9	0.000126	0.00938	1.47	0.0284	positive	20
Anaerobutyricum hallii MGS:0112	Secondary Bile Acid Metabolism	1.86	0.000126	0.00938	1.88	0.000244	positive	19
Lachnospiraceae sp. MGS:0040	Secondary Bile Acid Metabolism	1.84	0.000126	0.00938	1.73	0.00298	negative	20
Eubacteriales sp. MGS:0607	Secondary Bile Acid Metabolism	1.99	0.000128	0.00951	2.3	1.02e-06	positive	13
Firmicutes sp. MGS:0817	Secondary Bile Acid Metabolism	1.97	0.000128	0.00951	1.55	0.0144	negative	16
Eubacteriales sp. MGS:0432	Secondary Bile Acid Metabolism	1.96	0.000128	0.00951	0.97	0.546	negative	15
Eubacteriales sp. MGS:0528	Secondary Bile Acid Metabolism	1.93	0.000128	0.00951	1.8	0.000308	negative	19
Eubacteriales sp. MGS:0949	Secondary Bile Acid Metabolism	1.88	0.000128	0.00951	2.14	1.74e-06	positive	17
Succinatimonas hippei MGS:1322	Fatty Acid, Dicarboxylate	1.87	0.000128	0.00951	1.88	0.000358	negative	24
Clostridia sp. MGS:0011	Lysophospholipid	1.81	0.000128	0.00951	1.93	8.54e-06	negative	25
Alistipes senegalensis MGS:0141	Vitamin A Metabolism	2.1	0.00013	0.00959	0.96	0.564	positive	5
Alloscardovia omnicolens MGS:1279	Tobacco Metabolite	2.07	0.00013	0.00959	2.11	7.61e-05	positive	6
Butyricimonas virosa MGS:0199	Benzoate Metabolism	2.05	0.00013	0.00959	2.2	5.5e-06	negative	10
Eubacteriales sp. MGS:0965	Benzoate Metabolism	2.03	0.00013	0.00959	1.39	0.05	negative	11
Clostridia sp. MGS:1074	Secondary Bile Acid Metabolism	2.01	0.00013	0.00959	1.84	0.000545	negative	15
Ruminococcus torques MGS:0088	Diacylglycerol	1.99	0.00013	0.00959	2.06	9.31e-05	positive	10
Ruminococcus lactaris MGS:0109	Xanthine Metabolism	1.96	0.00013	0.00959	2.26	4.81e-07	positive	14
Oscillospiraceae sp. MGS:0665	Secondary Bile Acid Metabolism	1.95	0.00013	0.00959	1.61	0.0158	negative	14
Eubacteriales sp. MGS:0411	Secondary Bile Acid Metabolism	1.94	0.00013	0.00959	1.8	0.000664	positive	17
Clostridia sp. MGS:1616	Secondary Bile Acid Metabolism	1.91	0.00013	0.00959	1.01	0.455	negative	17
Firmicutes sp. MGS:0915	Secondary Bile Acid Metabolism	1.89	0.00013	0.00959	1.46	0.03	negative	19
Eubacteriales sp. MGS:0821	Secondary Bile Acid Metabolism	1.88	0.00013	0.00959	1.25	0.148	negative	19
Eubacteriales sp. MGS:0701	Secondary Bile Acid Metabolism	1.87	0.00013	0.00959	2.08	1.57e-06	negative	20
Streptococcus mutans MGS:0677	Sphingomyelins	1.83	0.00013	0.00959	1.86	5.92e-05	negative	29
Eubacteriales sp. MGS:0506	Vitamin A Metabolism	2.11	0.000133	0.00972	1.93	0.00117	positive	6
Oscillospiraceae sp. MGS:0780	Vitamin A Metabolism	2.05	0.000133	0.00972	1.3	0.194	positive	5
Eubacteriales sp. MGS:0590	Plasmalogen	2	0.000133	0.00972	1.09	0.364	positive	11
Dialister massiliensis MGS:0497	Xanthine Metabolism	1.97	0.000133	0.00972	1.92	0.000303	positive	14
Eubacteriales sp. MGS:0659	Benzoate Metabolism	1.82	0.000133	0.00972	1.82	7.95e-05	negative	27
Weissella cibaria MGS:1534	Leucine, Isoleucine and Valine Metabolism	1.76	0.000133	0.00972	1.72	0.000545	positive	32
Blautia argi MGS:1450	Vitamin A Metabolism	2.13	0.000135	0.00982	1.84	0.011	negative	5
Eubacteriales sp. MGS:1019	Primary Bile Acid Metabolism	2.07	0.000135	0.00982	2.14	5.53e-05	negative	5
Eubacteriales sp. MGS:0664	Vitamin A Metabolism	2.07	0.000135	0.00982	2.01	0.000948	negative	5
Eubacteriales sp. MGS:0447	Vitamin A Metabolism	2.06	0.000135	0.00982	1.18	0.282	positive	5
Oscillospiraceae sp. MGS:0060	Tobacco Metabolite	2.05	0.000135	0.00982	2.06	0.000144	negative	6
Blautia sp. MGS:0416	Phosphatidylcholine (PC)	2.02	0.000135	0.00982	1.99	0.000267	positive	9
Clostridia sp. MGS:0276	Secondary Bile Acid Metabolism	1.96	0.000135	0.00982	0.9	0.64	negative	16
Eubacteriales sp. MGS:0580	Benzoate Metabolism	1.92	0.000135	0.00982	1.59	0.00859	positive	17
Oscillospiraceae sp. MGS:0286	Benzoate Metabolism	1.87	0.000135	0.00982	2.07	2.15e-06	positive	24
Eubacteriales sp. MGS:1473	Leucine, Isoleucine and Valine Metabolism	1.85	0.000135	0.00982	1.95	5.22e-06	negative	25
Eubacteriales sp. MGS:0270	Food Component/Plant	1.74	0.000135	0.00982	1.8	5.92e-05	positive	38
Enterobacter asburiae MGS:1639	Tobacco Metabolite	2.13	0.000137	0.00988	2.06	0.000239	negative	6
Clostridia sp. MGS:0512	Tobacco Metabolite	2.11	0.000137	0.00988	2.24	3.08e-06	negative	6
Coriobacteriia sp. MGS:0749	Hemoglobin and Porphyrin Metabolism	2.11	0.000137	0.00988	1.96	0.00093	negative	5
Clostridia sp. MGS:0661	Vitamin A Metabolism	2.11	0.000137	0.00988	1.62	0.045	positive	6
Lachnospiraceae sp. MGS:1615	Tobacco Metabolite	2.1	0.000137	0.00988	2.11	6.49e-05	positive	6
Bacteria sp. MGS:1660	Long Chain Saturated Fatty Acid	2.05	0.000137	0.00988	2.16	1.49e-05	negative	7
Eubacteriales sp. MGS:0080	Vitamin A Metabolism	2.02	0.000137	0.00988	1.33	0.158	negative	6
Eubacteriales sp. MGS:0685	Phosphatidylethanolamine (PE)	1.98	0.000137	0.00988	1.94	0.000303	negative	11
Mogibacterium kristiansenii MGS:0522	Tryptophan Metabolism	1.97	0.000137	0.00988	1.82	0.00272	negative	12
Bacteria sp. MGS:0726	Secondary Bile Acid Metabolism	1.96	0.000137	0.00988	2.27	7.71e-07	positive	13
Anaerotignum faecicola MGS:0090	Secondary Bile Acid Metabolism	1.94	0.000137	0.00988	1.84	0.000317	negative	14
Oscillospiraceae sp. MGS:0998	Benzoate Metabolism	1.91	0.000137	0.00988	1.8	0.000866	positive	19
Lachnospiraceae sp. MGS:1318	Gamma-glutamyl Amino Acid	1.91	0.000137	0.00988	2.05	4.24e-05	negative	13
Eubacteriales sp. MGS:0128	Secondary Bile Acid Metabolism	1.9	0.000137	0.00988	1.94	0.000121	positive	18
Clostridia sp. MGS:1333	Secondary Bile Acid Metabolism	1.9	0.000137	0.00988	1.79	0.00167	negative	16
Bacteroidales sp. MGS:0892	Secondary Bile Acid Metabolism	1.89	0.000137	0.00988	1.53	0.00904	negative	21
Eubacteriales sp. MGS:0993	Benzoate Metabolism	1.87	0.000137	0.00988	1.86	0.00013	negative	23
Anaeromassilibacillus sp. An250 MGS:0169	Primary Bile Acid Metabolism	2.1	0.000139	0.00998	2.09	0.000257	positive	5
Clostridia sp. MGS:0463	Vitamin A Metabolism	2.1	0.000139	0.00998	1.62	0.038	positive	5
Eubacteriales sp. MGS:0136	Tobacco Metabolite	2.07	0.000139	0.00998	2.33	2.95e-08	negative	6
Clostridium sp. MGS:0605	Tobacco Metabolite	2.05	0.000139	0.00998	2.08	0.000201	negative	6
Tyzzerella nexilis MGS:0574	Secondary Bile Acid Metabolism	1.97	0.000139	0.00998	2.09	1.77e-05	positive	13
Eubacteriales sp. MGS:0250	Secondary Bile Acid Metabolism	1.96	0.000139	0.00998	1.53	0.0197	negative	16
Bacteroidaceae sp. MGS:0532	Secondary Bile Acid Metabolism	1.95	0.000139	0.00998	1.12	0.334	negative	18
Bacteria sp. MGS:0492	Xanthine Metabolism	1.94	0.000139	0.00998	1.92	0.000308	positive	14
Clostridia sp. MGS:0728	Secondary Bile Acid Metabolism	1.91	0.000139	0.00998	1.56	0.00964	negative	18
Barnesiellaceae sp. MGS:1180	Long Chain Polyunsaturated Fatty Acid (n3 and n6)	1.91	0.000139	0.00998	1.98	1.8e-05	negative	18
Parabacteroides sp. MGS:0776	Chemical	1.86	0.000139	0.00998	1.61	0.00658	positive	23
Bacteria sp. MGS:0695	Tobacco Metabolite	2.13	0.000142	0.0101	2.01	0.00033	negative	6
Oscillospiraceae sp. MGS:0380	Diacylglycerol	1.99	0.000142	0.0101	1.43	0.0779	negative	10
Eubacteriales sp. MGS:1185	Benzoate Metabolism	1.92	0.000142	0.0101	1.63	0.00442	positive	17
Prevotella copri MGS:0237	Secondary Bile Acid Metabolism	1.9	0.000142	0.0101	2.02	5.64e-05	positive	15
Lachnospiraceae sp. MGS:0899	Secondary Bile Acid Metabolism	1.84	0.000142	0.0101	1.47	0.023	negative	21
Oscillospiraceae sp. MGS:0770	Food Component/Plant	1.81	0.000142	0.0101	1.79	0.000176	positive	32
Eubacteriales sp. MGS:0786	Tobacco Metabolite	2.11	0.000144	0.0102	2.17	6.94e-05	positive	6
Oscillospiraceae sp. MGS:0998	Tobacco Metabolite	2.1	0.000144	0.0102	2.21	1.55e-05	positive	6
Clostridia sp. MGS:0918	Tobacco Metabolite	2.09	0.000144	0.0102	2.22	7.85e-06	negative	6
Bacteroidales sp. MGS:1061	Tryptophan Metabolism	2.04	0.000144	0.0102	1.5	0.046	positive	10
Lachnospiraceae sp. MGS:1398	Diacylglycerol	2.02	0.000144	0.0102	1.94	0.000321	positive	10
Erysipelotrichales sp. MGS:1207	Secondary Bile Acid Metabolism	1.94	0.000144	0.0102	1.92	0.000271	positive	17
Eubacteriales sp. MGS:1102	Benzoate Metabolism	1.87	0.000144	0.0102	1.88	2.19e-05	positive	21
Megamonas funiformis MGS:0684	Sphingomyelins	1.85	0.000144	0.0102	1.61	0.00313	negative	26
Eubacteriales sp. MGS:0138	Sphingomyelins	1.8	0.000144	0.0102	1.82	0.000139	positive	29
Eubacteriales sp. MGS:0183	Tobacco Metabolite	2.09	0.000146	0.0103	2.12	0.00011	positive	6
Eubacteriales sp. MGS:0490	Vitamin A Metabolism	2.07	0.000146	0.0103	1.71	0.0188	positive	7
Eubacteriales sp. MGS:1291	Phosphatidylethanolamine (PE)	2.02	0.000146	0.0103	1.91	0.000792	negative	11
Bacteroidales sp. MGS:0452	Fatty Acid Metabolism (Acyl Choline)	2.02	0.000146	0.0103	2.33	7.19e-07	positive	9
Streptococcus australis MGS:0310	Phosphatidylethanolamine (PE)	1.97	0.000146	0.0103	2.04	0.000144	negative	11
Lachnospiraceae sp. MGS:0712	Xanthine Metabolism	1.97	0.000146	0.0103	1.99	4.35e-05	positive	14
Eubacteriales sp. MGS:0535	Secondary Bile Acid Metabolism	1.96	0.000146	0.0103	1.39	0.0549	negative	17
Firmicutes sp. MGS:0810	Benzoate Metabolism	1.86	0.000146	0.0103	1.58	0.00517	positive	22
Alistipes finegoldii MGS:0077	Benzoate Metabolism	1.85	0.000146	0.0103	1.88	4.01e-05	negative	23
Eubacteriales sp. MGS:0584	Tobacco Metabolite	2.14	0.000149	0.0104	2.21	6.67e-06	positive	6
Eubacteriales sp. MGS:0328	Tobacco Metabolite	2.01	0.000149	0.0104	2.11	0.000146	negative	6
Oscillospiraceae sp. MGS:0774	Secondary Bile Acid Metabolism	1.98	0.000149	0.0104	2.07	3.12e-05	negative	13
Eubacteriales sp. MGS:0916	Monoacylglycerol	1.95	0.000149	0.0104	1.75	0.00465	negative	11
Eubacteriales sp. MGS:0721	Xanthine Metabolism	1.95	0.000149	0.0104	2.08	2.33e-05	positive	14
Streptococcus agalactiae MGS:1733	Partially Characterized Molecules	1.93	0.000149	0.0104	2.02	0.000253	negative	12
Eubacteriales sp. MGS:0663	Secondary Bile Acid Metabolism	1.92	0.000149	0.0104	1.67	0.00398	negative	17
Duodenibacillus massiliensis MGS:0481	Food Component/Plant	1.75	0.000149	0.0104	1.64	0.000499	negative	35
Oscillospiraceae sp. MGS:0057	Vitamin A Metabolism	2.15	0.000151	0.0105	1.79	0.00636	positive	7
Lachnospiraceae sp. MGS:0725	Progestin Steroids	2.13	0.000151	0.0105	1.98	0.0015	positive	6
Eubacteriales sp. MGS:0476	Vitamin A Metabolism	2.08	0.000151	0.0105	1.43	0.0929	positive	6
Eggerthellales sp. MGS:0987	Long Chain Saturated Fatty Acid	2.05	0.000151	0.0105	1.93	0.00202	negative	7
Bacteroides finegoldii MGS:0224	Plasmalogen	2	0.000151	0.0105	2.11	6.04e-05	positive	11
Bifidobacterium dentium MGS:0579	Secondary Bile Acid Metabolism	1.94	0.000151	0.0105	2.26	5.32e-07	negative	12
Eubacteriales sp. MGS:0678	Xanthine Metabolism	1.91	0.000151	0.0105	2.12	5.56e-06	positive	14
Eubacteriales sp. MGS:0309	Benzoate Metabolism	1.88	0.000151	0.0105	1.78	0.000691	positive	20
Enterocloster asparagiformis MGS:0466	Vitamin A Metabolism	2.12	0.000153	0.0106	1.95	0.00213	negative	5
Eubacteriales sp. MGS:0939	Vitamin A Metabolism	2.11	0.000153	0.0106	0.93	0.586	positive	6
Coprococcus sp. OM04-5BH MGS:1028	Vitamin A Metabolism	2.08	0.000153	0.0106	1.97	0.00231	positive	5
Lachnospiraceae sp. MGS:1641	Tobacco Metabolite	2.07	0.000153	0.0106	1.87	0.00442	positive	6
Turicibacter sanguinis MGS:0274	Secondary Bile Acid Metabolism	1.96	0.000153	0.0106	2.21	4.04e-06	positive	13
Clostridia sp. MGS:1247	Secondary Bile Acid Metabolism	1.93	0.000153	0.0106	1.47	0.04	negative	15
Eggerthellales sp. MGS:0991	Lysophospholipid	1.86	0.000153	0.0106	1.71	0.00187	positive	24
Clostridium sp. SN20 MGS:0603	Benzoate Metabolism	1.84	0.000153	0.0106	1.53	0.0101	negative	18
Oscillospiraceae sp. MGS:0256	Sphingomyelins	1.79	0.000153	0.0106	1.72	0.00165	negative	26
Peptoniphilus harei MGS:1800	Sphingomyelins	1.76	0.000153	0.0106	1.56	0.00524	negative	29
Lachnospiraceae sp. MGS:0772	Long Chain Monounsaturated Fatty Acid	2.06	0.000155	0.0107	2.09	5.64e-05	positive	7
Eubacteriales sp. MGS:0897	Diacylglycerol	2.01	0.000155	0.0107	1.91	0.000517	negative	9
Clostridium sp. MGS:1638	Xanthine Metabolism	1.96	0.000155	0.0107	1.89	0.000244	negative	14
Lachnospiraceae sp. MGS:1641	Benzoate Metabolism	1.92	0.000155	0.0107	1.77	0.000399	positive	18
Oscillospiraceae sp. MGS:0384	Benzoate Metabolism	1.88	0.000155	0.0107	1.71	0.00133	positive	21
Oscillospiraceae sp. MGS:0739	Benzoate Metabolism	1.86	0.000155	0.0107	1.65	0.00276	positive	20
Eubacteriales sp. MGS:0961	Primary Bile Acid Metabolism	2.07	0.000158	0.0108	2.1	0.000221	negative	8
Eubacteriales sp. MGS:1084	Fatty Acid Metabolism (Acyl Carnitine, Hydroxy)	2.06	0.000158	0.0108	2.25	5.08e-06	positive	7
Gemmiger sp. MGS:0862	Fatty Acid Metabolism (Acyl Carnitine, Polyunsaturated)	2.06	0.000158	0.0108	1.96	0.000508	positive	7
Clostridia sp. MGS:0896	Diacylglycerol	2.01	0.000158	0.0108	1.92	0.000244	negative	10
Ruminococcus sp. MGS:0131	Phosphatidylethanolamine (PE)	2	0.000158	0.0108	1.58	0.0224	negative	9
Blautia massiliensis MGS:0023	Phosphatidylcholine (PC)	2	0.000158	0.0108	2.03	0.00018	positive	10
Clostridia sp. MGS:1157	Xanthine Metabolism	1.95	0.000158	0.0108	2.04	4.29e-05	negative	14
Eubacteriales sp. MGS:1662	Secondary Bile Acid Metabolism	1.92	0.000158	0.0108	1.6	0.00919	negative	18
Eubacteriales sp. MGS:0702	Secondary Bile Acid Metabolism	1.88	0.000158	0.0108	1.86	9.42e-05	negative	18
Lachnoclostridium sp. MGS:1343	Leucine, Isoleucine and Valine Metabolism	1.77	0.000158	0.0108	1.74	0.000221	negative	30
Firmicutes sp. MGS:0570	Vitamin A Metabolism	2.11	0.00016	0.0109	1.95	0.00191	positive	5
Eubacteriales sp. MGS:0092	Vitamin A Metabolism	2.09	0.00016	0.0109	1.4	0.114	positive	5
Eubacteriales sp. MGS:0328	Vitamin A Metabolism	2.08	0.00016	0.0109	1.35	0.171	positive	5
Sutterellaceae sp. MGS:1122	Fatty Acid Metabolism (Acyl Choline)	2.08	0.00016	0.0109	2.19	5.47e-05	negative	8
Oscillospiraceae sp. MGS:0780	Diacylglycerol	2.05	0.00016	0.0109	1.73	0.00889	negative	10
Eubacteriales sp. MGS:0263	Phosphatidylcholine (PC)	2.04	0.00016	0.0109	1.85	0.00119	negative	10
Eubacteriales sp. MGS:0154	Benzoate Metabolism	1.89	0.00016	0.0109	1.64	0.00487	positive	19
Pseudoflavonifractor sp. An184 MGS:0253	Chemical	1.87	0.00016	0.0109	1.81	0.000664	positive	18
Eubacteriales sp. MGS:0102	Sphingomyelins	1.76	0.00016	0.0109	1.89	2.78e-05	positive	29
Eubacteriales sp. MGS:1078	Food Component/Plant	1.7	0.00016	0.0109	1.59	0.000948	negative	43
Eubacteriales sp. MGS:0880	Vitamin A Metabolism	2.11	0.000162	0.011	1.8	0.00785	positive	5
Bacteroidales sp. MGS:1273	Hemoglobin and Porphyrin Metabolism	2.11	0.000162	0.011	1.8	0.0045	positive	5
Lachnospiraceae sp. MGS:0433	Tobacco Metabolite	2.08	0.000162	0.011	2.22	2.19e-05	positive	6
Eubacterium sp. MGS:0248	Vitamin A Metabolism	2.05	0.000162	0.011	1.97	0.000829	positive	6
Eubacteriales sp. MGS:0643	Phosphatidylcholine (PC)	2.01	0.000162	0.011	2.08	6.26e-05	negative	9
Eubacteriales sp. MGS:0868	Phosphatidylethanolamine (PE)	1.95	0.000162	0.011	2.01	9.64e-05	negative	10
Eubacteriales sp. MGS:0230	Xanthine Metabolism	1.92	0.000162	0.011	1.92	0.000298	positive	14
Blautia sp. An46 MGS:1487	Benzoate Metabolism	1.86	0.000162	0.011	1.63	0.0039	positive	21
Agathobaculum desmolans MGS:1429	Tyrosine Metabolism	2.06	0.000164	0.0112	NA	NA	positive	5
Ruminococcus sp. B05 MGS:0261	Phosphatidylethanolamine (PE)	2.01	0.000164	0.0112	1.5	0.0529	negative	11
Lachnospiraceae sp. MGS:0422	Xanthine Metabolism	1.96	0.000164	0.0112	1.91	0.000217	positive	14
Eubacteriales sp. MGS:0298	Partially Characterized Molecules	1.94	0.000164	0.0112	1.87	0.000169	positive	17
Eubacteriales sp. MGS:0589	Secondary Bile Acid Metabolism	1.93	0.000164	0.0112	1.73	0.00145	negative	16
Clostridium sp. MGS:0059	Benzoate Metabolism	1.9	0.000167	0.0113	1.4	0.0559	negative	18
Clostridium sp. M62/1 MGS:0354	Vitamin A Metabolism	2.1	0.000169	0.0114	1.64	0.027	negative	6
Intestinimonas sp. MGS:1149	Tobacco Metabolite	2.09	0.000169	0.0114	2.07	0.000183	positive	6
Massilimicrobiota timonensis MGS:0825	Tobacco Metabolite	2.07	0.000169	0.0114	2.05	0.00028	positive	6
Veillonella dispar MGS:0227	Benzoate Metabolism	2.01	0.000169	0.0114	1.93	0.000385	negative	12
Oscillospiraceae sp. MGS:0770	Xanthine Metabolism	1.95	0.000169	0.0114	1.92	0.000426	positive	14
Eubacteriales sp. MGS:0803	Xanthine Metabolism	1.94	0.000169	0.0114	1.99	0.000113	positive	14
Eubacteriales sp. MGS:0305	Chemical	1.89	0.000169	0.0114	1.58	0.0191	positive	16
Megasphaera elsdenii MGS:0921	Sphingomyelins	1.79	0.000169	0.0114	1.9	7.61e-05	negative	28
Eubacteriales sp. MGS:0162	Vitamin A Metabolism	2.07	0.000171	0.0115	1.98	0.00102	positive	5
Eubacteriales sp. MGS:0814	Phosphatidylcholine (PC)	1.96	0.000171	0.0115	1.86	0.00176	negative	13
Faecalitalea cylindroides MGS:0523	Benzoate Metabolism	1.88	0.000171	0.0115	1.16	0.223	positive	18
Eubacteriales sp. MGS:0186	Long Chain Monounsaturated Fatty Acid	2.09	0.000173	0.0116	2.36	2.48e-08	negative	7
Firmicutes sp. MGS:0948	Partially Characterized Molecules	2.08	0.000173	0.0116	2.02	0.00049	negative	5
Bacteroides sp. MGS:1931	Pregnenolone Steroids	2.05	0.000173	0.0116	1.86	0.00191	positive	7
Coriobacteriia sp. MGS:0488	Benzoate Metabolism	2.01	0.000173	0.0116	1.34	0.114	negative	11
Lachnospiraceae sp. MGS:0172	Phosphatidylcholine (PC)	2	0.000173	0.0116	1.46	0.0559	negative	9
Klebsiella oxytoca MGS:1046	Secondary Bile Acid Metabolism	1.95	0.000173	0.0116	1.99	0.000117	positive	13
Ruminococcus sp. JE7A12 MGS:0640	Secondary Bile Acid Metabolism	1.92	0.000173	0.0116	1.59	0.02	negative	15
Clostridia sp. MGS:0929	Secondary Bile Acid Metabolism	1.91	0.000173	0.0116	1.78	0.0006	negative	18
Bifidobacteriaceae sp. MGS:1607	Fatty Acid, Dicarboxylate	1.86	0.000173	0.0116	1.99	1.72e-05	negative	23
Massilicoli timonensis MGS:0932	Progestin Steroids	2.09	0.000176	0.0117	2.06	0.000362	positive	6
Eubacteriales sp. MGS:0309	Vitamin A Metabolism	2.09	0.000176	0.0117	1.75	0.0155	positive	5
Clostridia sp. MGS:1346	Fatty Acid Metabolism (Acyl Choline)	2.06	0.000176	0.0117	1.95	0.000367	positive	8
Eubacteriales sp. MGS:0535	Vitamin A Metabolism	2.06	0.000176	0.0117	1.3	0.202	positive	5
Clostridia sp. MGS:1058	Tobacco Metabolite	2.05	0.000176	0.0117	2.12	5.92e-05	negative	6
Lacticaseibacillus rhamnosus MGS:1198	Histidine Metabolism	2.01	0.000176	0.0117	1.84	0.00339	positive	8
Clostridia sp. MGS:0752	Phosphatidylcholine (PC)	1.99	0.000176	0.0117	1.58	0.0266	negative	10
Eubacteriales sp. MGS:1709	Benzoate Metabolism	1.96	0.000176	0.0117	1.69	0.00435	negative	13
Eubacteriales sp. MGS:0891	Secondary Bile Acid Metabolism	1.88	0.000176	0.0117	1.97	4.13e-05	negative	20
Collinsella sp. WCA1-178-WT-3 (M2) MGS:1245	Vitamin A Metabolism	2.12	0.000178	0.0118	2.06	0.00028	negative	6
Eubacteriales sp. MGS:0260	Vitamin A Metabolism	2.1	0.000178	0.0118	1.03	0.454	positive	5
Lachnospiraceae sp. MGS:0625	Tyrosine Metabolism	2.08	0.000178	0.0118	1.56	0.0509	positive	6
Pseudoflavonifractor sp. BSD2780061688st1 E11 MGS:1060	Tobacco Metabolite	2.07	0.000178	0.0118	2.03	0.00049	positive	6
Raoultella planticola MGS:1692	Phosphatidylethanolamine (PE)	2.06	0.000178	0.0118	2.04	6.94e-05	negative	10
Clostridiaceae sp. MGS:0330	Corticosteroids	2.05	0.000178	0.0118	1.68	0.031	negative	5
Oscillospiraceae sp. MGS:0576	Xanthine Metabolism	1.97	0.000178	0.0118	2.08	2.3e-05	positive	14
Firmicutes sp. MGS:0681	Secondary Bile Acid Metabolism	1.96	0.000178	0.0118	2	0.000142	negative	14
Eubacteriales sp. MGS:0993	Secondary Bile Acid Metabolism	1.91	0.000178	0.0118	1.91	0.000362	positive	15
Eubacteriales sp. MGS:0428	Secondary Bile Acid Metabolism	1.87	0.000178	0.0118	2.03	4.74e-06	negative	20
Mitsuokella jalaludinii MGS:0761	Pregnenolone Steroids	2.02	0.00018	0.0119	1.86	0.000966	negative	8
Clostridia sp. MGS:0515	Vitamin A Metabolism	2	0.00018	0.0119	1.76	0.0125	positive	6
Eubacteriales sp. MGS:0803	Secondary Bile Acid Metabolism	1.9	0.00018	0.0119	1.31	0.134	negative	15
Anaerostipes hadrus MGS:0124	Secondary Bile Acid Metabolism	1.86	0.00018	0.0119	1.92	8.97e-05	negative	19
Eubacteriales sp. MGS:0666	Vitamin A Metabolism	2.1	0.000183	0.012	1.04	0.464	positive	5
Eubacteriales sp. MGS:0601	Vitamin A Metabolism	2.08	0.000183	0.012	1.81	0.00302	positive	6
Eubacteriales sp. MGS:0830	Phosphatidylcholine (PC)	2.01	0.000183	0.012	1.79	0.00246	negative	9
Eubacteriales sp. MGS:0813	Phosphatidylcholine (PC)	2.01	0.000183	0.012	1.26	0.17	negative	9
Firmicutes sp. MGS:1162	Phosphatidylethanolamine (PE)	1.98	0.000183	0.012	1.68	0.0104	negative	11
Oscillospiraceae sp. MGS:0739	Secondary Bile Acid Metabolism	1.9	0.000183	0.012	1.27	0.162	negative	15
Bifidobacterium pullorum subsp. gallinarum MGS:1171	Partially Characterized Molecules	1.89	0.000183	0.012	1.79	0.00137	negative	17
Bacteroidales sp. MGS:0452	Secondary Bile Acid Metabolism	1.89	0.000183	0.012	1.42	0.0579	negative	17
Eubacteriales sp. MGS:0602	Secondary Bile Acid Metabolism	1.87	0.000183	0.012	1.32	0.0849	negative	19
Bacteroides ndongoniae MGS:1359	Benzoate Metabolism	1.82	0.000183	0.012	1.67	0.00137	positive	23
Enterobacter mori MGS:1734	Tobacco Metabolite	2.11	0.000185	0.0121	2.06	0.000137	negative	6
Eubacteriales sp. MGS:1063	Tobacco Metabolite	2.05	0.000185	0.0121	2.14	0.000117	negative	6
Anaerobutyricum hallii MGS:0012	Vitamin A Metabolism	2.05	0.000185	0.0121	1.92	0.00213	negative	5
Eubacteriales sp. MGS:0622	Primary Bile Acid Metabolism	1.97	0.000185	0.0121	1.89	0.00161	negative	8
Blautia hansenii MGS:0981	Sphingomyelins	1.83	0.000185	0.0121	1.8	0.000113	negative	28
Eubacteriales sp. MGS:0137	Sphingomyelins	1.79	0.000185	0.0121	2.21	2.22e-08	positive	29
Enterococcus faecalis MGS:0742	Pregnenolone Steroids	2.08	0.000187	0.0122	2.03	0.000149	negative	8
Lachnospiraceae sp. MGS:1335	Vitamin A Metabolism	2.07	0.000187	0.0122	1.61	0.039	negative	5
Eubacteriales sp. MGS:0179	Phosphatidylcholine (PC)	2.02	0.000187	0.0122	2.26	5.83e-07	negative	9
Bacteroidaceae sp. MGS:0963	Secondary Bile Acid Metabolism	1.93	0.000187	0.0122	1.97	0.000312	positive	13
Eubacteriales sp. MGS:1632	Benzoate Metabolism	1.89	0.000187	0.0122	1.34	0.0899	positive	19
Firmicutes sp. MGS:0769	Secondary Bile Acid Metabolism	1.89	0.000187	0.0122	0.86	0.689	negative	16
Eubacteriales sp. MGS:1326	Sphingomyelins	1.81	0.000187	0.0122	1.8	0.000399	positive	28
Eggerthellales sp. MGS:0174	Sphingomyelins	1.81	0.000187	0.0122	1.76	0.000381	positive	29
Eubacteriales sp. MGS:0432	Vitamin A Metabolism	2.08	0.000189	0.0123	2	0.000527	positive	6
Firmicutes sp. MGS:0397	Phosphatidylcholine (PC)	2.04	0.000189	0.0123	1.72	0.00755	negative	9
Eubacteriales sp. MGS:0626	Diacylglycerol	1.95	0.000189	0.0123	1.94	0.0011	negative	10
Dialister invisus MGS:0164	Benzoate Metabolism	1.93	0.000189	0.0123	2.01	2.69e-05	positive	17
Eubacteriales sp. MGS:0226	Benzoate Metabolism	1.9	0.000189	0.0123	1.62	0.0068	positive	16
Escherichia marmotae MGS:1282	Tryptophan Metabolism	1.9	0.000189	0.0123	2.02	2.58e-05	negative	14
Eubacteriales sp. MGS:0938	Secondary Bile Acid Metabolism	1.89	0.000189	0.0123	1.93	0.000381	negative	18
Eubacteriales sp. MGS:1156	Secondary Bile Acid Metabolism	1.85	0.000189	0.0123	1.23	0.154	negative	18
Eubacteriales sp. MGS:1134	Vitamin A Metabolism	2.09	0.000192	0.0124	1.78	0.00949	positive	5
Eubacteriales sp. MGS:0976	Vitamin A Metabolism	2.05	0.000192	0.0124	1.91	0.00257	positive	5
Eubacteriales sp. MGS:0718	Vitamin A Metabolism	2.09	0.000194	0.0126	1.95	0.00128	positive	6
Bacteria sp. MGS:0801	Secondary Bile Acid Metabolism	1.97	0.000194	0.0126	2.29	3.79e-07	positive	11
Eubacteriales sp. MGS:1101	Xanthine Metabolism	1.96	0.000194	0.0126	1.94	0.000139	positive	14
Eubacteriales sp. MGS:0763	Benzoate Metabolism	1.9	0.000194	0.0126	1.95	4.13e-05	positive	17
Holdemania massiliensis MGS:0415	Partially Characterized Molecules	1.87	0.000194	0.0126	1.89	0.000201	positive	19
Eubacteriales sp. MGS:0449	Vitamin A Metabolism	2.08	0.000196	0.0127	1.77	0.00979	positive	5
Subdoligranulum sp. APC924/74 MGS:0015	Secondary Bile Acid Metabolism	1.89	0.000196	0.0127	1.79	0.000966	negative	18
Eubacteriales sp. MGS:0555	Benzoate Metabolism	1.8	0.000196	0.0127	1.74	0.00163	positive	21
Eubacteriales sp. MGS:0983	Tobacco Metabolite	2.11	0.000198	0.0128	1.87	0.00628	negative	5
Firmicutes sp. MGS:0650	Vitamin A Metabolism	2.09	0.000198	0.0128	1.5	0.0629	positive	5
Oscillospiraceae sp. MGS:0683	Tobacco Metabolite	2.09	0.000198	0.0128	1.98	0.000609	negative	6
Eubacteriales sp. MGS:0514	Benzoate Metabolism	1.9	0.000198	0.0128	1.71	0.00413	positive	18
Eubacteriales sp. MGS:0988	Benzoate Metabolism	1.84	0.000198	0.0128	1.8	0.00016	negative	23
Bacteroidales sp. MGS:0147	Xanthine Metabolism	1.96	0.000201	0.0129	2.22	6.34e-07	positive	14
Eubacteriales sp. MGS:1079	Benzoate Metabolism	1.84	0.000201	0.0129	1.81	0.00039	positive	22
Eubacteriales sp. MGS:0642	Vitamin A Metabolism	2.11	0.000203	0.013	1.05	0.45	positive	6
Barnesiella intestinihominis MGS:0055	Vitamin A Metabolism	2.04	0.000203	0.013	1.37	0.124	positive	7
Eubacterium sp. AF22-8LB MGS:0838	Plasmalogen	2.01	0.000203	0.013	1.78	0.00785	positive	10
Haemophilus parainfluenzae MGS:0181	Phosphatidylcholine (PC)	2	0.000203	0.013	1.79	0.00465	negative	9
Eubacteriales sp. MGS:0731	Phosphatidylcholine (PC)	1.98	0.000203	0.013	1.42	0.0569	negative	10
Intestinimonas massiliensis MGS:1304	Secondary Bile Acid Metabolism	1.87	0.000203	0.013	1.95	0.000257	negative	17
Eubacteriales sp. MGS:1126	Benzoate Metabolism	1.87	0.000203	0.013	1.36	0.0919	positive	18
Eubacteriales sp. MGS:0449	Sphingomyelins	1.84	0.000203	0.013	1.68	0.00106	positive	29
Eubacteriales sp. MGS:1086	Vitamin A Metabolism	2.06	0.000205	0.0131	1.22	0.264	positive	6
Eubacteriales sp. MGS:0322	Phosphatidylcholine (PC)	2.04	0.000205	0.0131	2.06	0.000121	negative	9
Eubacteriales sp. MGS:0284	Phosphatidylcholine (PC)	2.01	0.000205	0.0131	1.56	0.033	negative	9
Bacteroides xylanisolvens MGS:0091	Benzoate Metabolism	2	0.000205	0.0131	2	6.82e-05	positive	11
Eubacteriales sp. MGS:1021	Secondary Bile Acid Metabolism	1.98	0.000205	0.0131	1.08	0.381	positive	13
Eubacteriales sp. MGS:0544	Tyrosine Metabolism	1.9	0.000205	0.0131	1.67	0.00209	negative	17
Eubacteriales sp. MGS:0927	Benzoate Metabolism	1.9	0.000205	0.0131	1.26	0.137	positive	17
Bacteroides eggerthii MGS:0212	Secondary Bile Acid Metabolism	1.85	0.000205	0.0131	2.07	1.97e-05	negative	17
Clostridia sp. MGS:0733	Vitamin A Metabolism	2.1	0.000207	0.0132	1.67	0.029	positive	5
Eubacteriales sp. MGS:0630	Tobacco Metabolite	2.05	0.000207	0.0132	2.13	5.7e-05	negative	6
Firmicutes sp. MGS:0650	Secondary Bile Acid Metabolism	1.92	0.000207	0.0132	1.96	6.71e-05	negative	17
Oscillospiraceae sp. MGS:0576	Benzoate Metabolism	1.86	0.000207	0.0132	1.65	0.00185	positive	21
Firmicutes sp. MGS:0788	Leucine, Isoleucine and Valine Metabolism	1.77	0.000207	0.0132	1.55	0.00747	negative	26
Clostridia sp. MGS:0996	Vitamin A Metabolism	2.08	0.00021	0.0133	2.14	4.18e-06	positive	6
Eubacteriales sp. MGS:1239	Tobacco Metabolite	2.05	0.00021	0.0133	1.84	0.0114	negative	6
Eubacteriales sp. MGS:1250	Tobacco Metabolite	2.05	0.00021	0.0133	2.02	0.000412	positive	6
Ruminococcus sp. MGS:0487	Vitamin A Metabolism	2.02	0.00021	0.0133	1.71	0.0185	positive	6
Firmicutes sp. MGS:1014	Methionine, Cysteine, SAM and Taurine Metabolism	2.02	0.00021	0.0133	1.57	0.032	positive	8
Eubacteriales sp. MGS:1425	Benzoate Metabolism	1.97	0.00021	0.0133	1.53	0.03	positive	16
Hungatella hathewayi MGS:1248	Secondary Bile Acid Metabolism	1.9	0.00021	0.0133	1.89	0.000248	positive	16
Eubacteriales sp. MGS:1031	Benzoate Metabolism	1.89	0.00021	0.0133	1.43	0.05	positive	15
Ruminococcus sp. MGS:0126	Vitamin A Metabolism	2.06	0.000212	0.0134	1.86	0.00167	positive	6
Collinsella stercoris MGS:1140	Tobacco Metabolite	2.08	0.000214	0.0135	2.11	8.29e-05	positive	6
Eubacteriales sp. MGS:0503	Tobacco Metabolite	2.05	0.000214	0.0135	1.96	0.000728	positive	6
Firmicutes sp. MGS:0581	Tobacco Metabolite	2.04	0.000214	0.0135	2.2	2.14e-05	negative	6
Eubacteriales sp. MGS:1100	Fatty Acid Metabolism (Acyl Choline)	2.02	0.000214	0.0135	1.9	0.000893	positive	8
Eubacteriales sp. MGS:0602	Tobacco Metabolite	2.02	0.000214	0.0135	2.05	0.000183	negative	6
Eubacteriales sp. MGS:1332	Secondary Bile Acid Metabolism	1.9	0.000214	0.0135	0.98	0.506	negative	15
Enorma massiliensis MGS:0928	Long Chain Polyunsaturated Fatty Acid (n3 and n6)	1.86	0.000214	0.0135	1.82	0.000499	negative	17
Clostridia sp. MGS:0752	Tobacco Metabolite	2.05	0.000217	0.0137	2.16	0.000171	negative	6
Lachnospiraceae sp. MGS:0252	Secondary Bile Acid Metabolism	1.93	0.000217	0.0137	1.26	0.142	negative	17
Veillonella tobetsuensis MGS:1344	Sphingomyelins	1.77	0.000217	0.0137	1.78	0.000196	positive	28
Clostridia sp. MGS:0845	Vitamin A Metabolism	2.08	0.000219	0.0138	1.86	0.00651	positive	5
Limosilactobacillus gastricus MGS:1719	Tobacco Metabolite	2.08	0.000219	0.0138	2.08	0.000164	positive	6
Clostridium sp. AF23-8 MGS:0166	Vitamin A Metabolism	2.07	0.000219	0.0138	1.88	0.00148	positive	6
Eubacteriales sp. MGS:0406	Vitamin A Metabolism	2.03	0.000219	0.0138	0.97	0.544	positive	6
Eubacteriales sp. MGS:0637	Diacylglycerol	1.98	0.000219	0.0138	1.8	0.00231	negative	10
Eubacteriales sp. MGS:0717	Benzoate Metabolism	1.79	0.000219	0.0138	1.61	0.00405	positive	20
Ruminococcus sp. JE7A12 MGS:0640	Vitamin A Metabolism	2.07	0.000221	0.0139	1.83	0.00457	positive	6
Lachnospiraceae sp. MGS:1032	Androgenic Steroids	1.89	0.000221	0.0139	1.56	0.0167	positive	15
Clostridia sp. MGS:0470	Vitamin A Metabolism	2.05	0.000223	0.014	1.91	0.00246	positive	5
Eubacteriales sp. MGS:1101	Tobacco Metabolite	2.05	0.000223	0.014	2.09	0.000139	positive	6
Limosilactobacillus vaginalis MGS:1341	Tobacco Metabolite	2.03	0.000223	0.014	2.05	0.000262	positive	6
Eubacteriales sp. MGS:0988	Primary Bile Acid Metabolism	2.02	0.000223	0.014	2.01	0.000422	negative	8
Bacteroidia sp. MGS:1437	Fatty Acid Metabolism (Acyl Choline)	2.01	0.000223	0.014	1.97	0.000572	positive	9
Eubacteriales sp. MGS:0358	Xanthine Metabolism	1.89	0.000223	0.014	1.88	0.000582	positive	14
Oscillospiraceae sp. MGS:0560	Benzoate Metabolism	1.88	0.000223	0.014	1.83	0.000303	positive	18
Eubacteriales sp. MGS:0457	Phosphatidylcholine (PC)	2.01	0.000226	0.0141	2	0.000189	negative	9
Pediococcus acidilactici MGS:1468	Drug - Cardiovascular	2.01	0.000226	0.0141	2	0.000591	positive	7
Eubacteriales sp. MGS:0411	Benzoate Metabolism	1.86	0.000226	0.0141	1.07	0.387	negative	17
Clostridia sp. MGS:1460	Secondary Bile Acid Metabolism	1.85	0.000226	0.0141	1.34	0.0759	negative	20
Firmicutes sp. MGS:1048	Secondary Bile Acid Metabolism	1.84	0.000226	0.0141	2.16	1.81e-06	negative	20
Bifidobacterium pullorum subsp. gallinarum MGS:1171	Tobacco Metabolite	2.05	0.000228	0.0142	2.03	0.000298	positive	6
Eubacteriales sp. MGS:1257	Vitamin A Metabolism	2.05	0.000228	0.0142	1.87	0.00346	positive	5
Eggerthellales sp. MGS:0991	TCA Cycle	2.02	0.000228	0.0142	2.12	0.000113	negative	6
Clostridia sp. MGS:1427	Secondary Bile Acid Metabolism	1.94	0.000228	0.0142	1.56	0.0456	negative	14
Eubacteriales sp. MGS:1244	Gamma-glutamyl Amino Acid	1.93	0.000228	0.0142	1.68	0.0077	negative	13
Lactiplantibacillus plantarum subsp. plantarum MGS:0597	Xanthine Metabolism	1.9	0.000228	0.0142	1.94	0.000344	negative	14
Lachnospiraceae sp. MGS:1272	Methionine, Cysteine, SAM and Taurine Metabolism	1.89	0.000228	0.0142	1.74	0.00346	positive	13
Rikenellaceae sp. MGS:1022	Xanthine Metabolism	1.88	0.000228	0.0142	2.05	3.68e-05	positive	14
Eubacteriales sp. MGS:0482	Hemoglobin and Porphyrin Metabolism	2.1	0.00023	0.0143	1.92	0.000774	positive	6
Clostridium sp. M62/1 MGS:0354	Tobacco Metabolite	2.07	0.00023	0.0143	2.03	0.000262	positive	6
Eubacteriales sp. MGS:0545	Gamma-glutamyl Amino Acid	2.04	0.00023	0.0143	1.4	0.0779	negative	9
Clostridia sp. MGS:0885	Vitamin A Metabolism	2.04	0.00023	0.0143	1.37	0.126	positive	5
Firmicutes sp. MGS:1082	Vitamin A Metabolism	2.04	0.00023	0.0143	1.64	0.032	positive	6
Bacteroides congonensis MGS:0974	Benzoate Metabolism	1.8	0.00023	0.0143	1.81	0.000142	negative	24
Eubacteriales sp. MGS:0514	Vitamin A Metabolism	2.13	0.000235	0.0144	NA	NA	positive	5
Oscillospiraceae sp. MGS:1241	Tobacco Metabolite	2.11	0.000235	0.0144	2.08	0.000207	positive	6
Pseudoflavonifractor sp. An184 MGS:0253	Tobacco Metabolite	2.08	0.000235	0.0144	2.18	2.78e-05	positive	6
Eggerthellales sp. MGS:1184	Plasmalogen	2.06	0.000235	0.0144	1.97	0.00202	positive	8
Eubacteriales sp. MGS:1194	Tobacco Metabolite	2.03	0.000235	0.0144	2.14	5.92e-05	negative	6
Eubacteriales sp. MGS:0551	Phosphatidylcholine (PC)	2	0.000235	0.0144	1.39	0.0879	negative	8
Eubacteriales sp. MGS:0426	Diacylglycerol	1.99	0.000235	0.0144	1.93	0.000508	negative	10
Eubacteriales sp. MGS:0235	Phosphatidylcholine (PC)	1.98	0.000235	0.0144	1.65	0.00703	negative	10
Eubacteriales sp. MGS:0814	Tryptophan Metabolism	1.96	0.000235	0.0144	1.9	0.000358	positive	13
Alistipes sp. Marseille-P5061 MGS:1166	Secondary Bile Acid Metabolism	1.86	0.000235	0.0144	2.26	2.06e-07	negative	19
Clostridium sp. BSD2780061688st1 H5 MGS:1296	Food Component/Plant	1.68	0.000235	0.0144	1.59	0.0011	positive	41
Eubacteriales sp. MGS:0651	Food Component/Plant	1.67	0.000235	0.0144	1.63	0.000609	positive	41
Eubacteriales sp. MGS:0696	Vitamin A Metabolism	2.12	0.000239	0.0146	1.9	0.00442	positive	5
Limosilactobacillus oris MGS:1462	Tobacco Metabolite	2.08	0.000239	0.0146	2.08	0.000142	positive	6
Oscillospiraceae sp. MGS:1552	Phosphatidylcholine (PC)	2.05	0.000239	0.0146	1.66	0.00524	negative	9
Eubacteriales sp. MGS:0133	Tobacco Metabolite	1.99	0.000239	0.0146	2	0.00115	positive	6
Bacteroides clarus MGS:0258	Plasmalogen	1.95	0.000239	0.0146	1.38	0.0999	positive	11
Bacteroides sp. HF-5092 MGS:1550	Pregnenolone Steroids	1.95	0.000239	0.0146	1.72	0.00904	negative	8
Oscillospiraceae sp. MGS:0998	Xanthine Metabolism	1.9	0.000239	0.0146	1.96	8.97e-05	positive	14
Eubacteriales sp. MGS:0678	Secondary Bile Acid Metabolism	1.85	0.000239	0.0146	1.81	0.00185	negative	14
Enterocloster asparagiformis MGS:0466	Benzoate Metabolism	1.85	0.000239	0.0146	2.17	2.27e-07	negative	22
Eubacteriales sp. MGS:0209	Benzoate Metabolism	1.84	0.000239	0.0146	1.44	0.044	positive	15
Traorella massiliensis MGS:0669	Benzoate Metabolism	1.83	0.000239	0.0146	2.02	3.63e-06	positive	20
Lactococcus lactis subsp. lactis MGS:0318	Leucine, Isoleucine and Valine Metabolism	1.79	0.000239	0.0146	1.75	0.000673	positive	27
Sutterella sp. KLE1602 MGS:0228	Benzoate Metabolism	1.79	0.000239	0.0146	1.58	0.00472	negative	24
Eubacteriales sp. MGS:0156	Vitamin A Metabolism	2.08	0.000244	0.0148	1.21	0.253	positive	5
Eubacteriales sp. MGS:0498	Vitamin A Metabolism	2.07	0.000244	0.0148	1.81	0.00829	negative	6
Eubacteriales sp. MGS:0589	Vitamin A Metabolism	2.06	0.000244	0.0148	1.72	0.012	positive	6
Eubacteriales sp. MGS:0673	Tobacco Metabolite	2.05	0.000244	0.0148	2.17	3.68e-05	positive	6
Eubacteriales sp. MGS:0781	Vitamin A Metabolism	2.04	0.000244	0.0148	1.95	0.00148	positive	5
Lachnospiraceae sp. MGS:0127	Vitamin A Metabolism	2.03	0.000244	0.0148	1.97	0.00093	positive	5
Clostridia sp. MGS:1504	Vitamin A Metabolism	2.02	0.000244	0.0148	1.89	0.00228	positive	5
Collinsella bouchesdurhonensis MGS:0299	Plasmalogen	1.99	0.000244	0.0148	1.6	0.03	positive	11
Clostridia sp. MGS:1300	Phosphatidylcholine (PC)	1.95	0.000244	0.0148	1.05	0.413	negative	11
Eubacteriales sp. MGS:0843	Xanthine Metabolism	1.94	0.000244	0.0148	1.97	9.08e-05	positive	14
Acidaminococcus massiliensis MGS:1339	Secondary Bile Acid Metabolism	1.86	0.000244	0.0148	1.87	0.000458	positive	18
Firmicutes sp. MGS:1007	Benzoate Metabolism	1.84	0.000244	0.0148	1.59	0.0135	positive	19
Streptococcus australis MGS:0310	Benzoate Metabolism	1.83	0.000244	0.0148	1.77	0.000756	negative	19
Eubacteriales sp. MGS:0045	Androgenic Steroids	1.83	0.000244	0.0148	1.86	0.000196	positive	22
Eubacteriales sp. MGS:0505	Vitamin A Metabolism	2.11	0.000248	0.015	1.97	0.00168	positive	5
Bifidobacterium bifidum MGS:0262	Long Chain Saturated Fatty Acid	2.1	0.000248	0.015	2.07	0.000135	negative	7
Firmicutes sp. MGS:0526	Vitamin A Metabolism	2.1	0.000248	0.015	1.86	0.00383	positive	6
Clostridia sp. MGS:1035	Tobacco Metabolite	2.04	0.000248	0.015	2.11	0.000139	negative	6
Blautia sp. An46 MGS:1487	Tobacco Metabolite	2.03	0.000248	0.015	2.05	0.000508	positive	6
Megasphaera sp. BL7 MGS:1145	Primary Bile Acid Metabolism	2.01	0.000248	0.015	2.01	0.000481	positive	6
Limosilactobacillus vaginalis MGS:1341	Vitamin A Metabolism	2	0.000248	0.015	1.95	0.000449	negative	7
Clostridia sp. MGS:1053	Tobacco Metabolite	2	0.000248	0.015	2.1	4.52e-05	negative	6
Methanosphaera stadtmanae MGS:0615	Diacylglycerol	1.98	0.000248	0.015	1.28	0.16	negative	10
Anaeroglobus geminatus MGS:1818	Phosphatidylethanolamine (PE)	1.98	0.000248	0.015	1.99	0.000162	positive	11
Eubacteriales sp. MGS:0755	Benzoate Metabolism	1.94	0.000248	0.015	1.8	0.000655	negative	12
Firmicutes sp. MGS:1164	Secondary Bile Acid Metabolism	1.87	0.000248	0.015	1.71	0.00159	negative	20
Eubacteriales sp. MGS:0779	Sphingomyelins	1.78	0.000248	0.015	1.05	0.402	positive	28
Enterocloster aldenensis MGS:0362	Vitamin A Metabolism	2.1	0.000253	0.0151	1.88	0.0032	negative	5
Clostridia sp. MGS:0724	Vitamin A Metabolism	2.08	0.000253	0.0151	1.78	0.00673	positive	5
Ruthenibacterium lactatiformans MGS:0020	Vitamin A Metabolism	2.05	0.000253	0.0151	NA	NA	negative	5
Romboutsia sp. MGS:0558	Primary Bile Acid Metabolism	2.04	0.000253	0.0151	2.03	0.000223	positive	8
Eubacteriales sp. MGS:0493	Tobacco Metabolite	2.03	0.000253	0.0151	2.12	9.31e-05	negative	6
Oscillospiraceae sp. MGS:1270	Tobacco Metabolite	2.01	0.000253	0.0151	2.08	0.000198	negative	5
Clostridia sp. MGS:0733	Phosphatidylcholine (PC)	1.98	0.000253	0.0151	1.62	0.0147	negative	10
Eubacteriales sp. MGS:1377	Diacylglycerol	1.98	0.000253	0.0151	1.96	0.000358	negative	10
Eubacteriales sp. MGS:0872	Xanthine Metabolism	1.94	0.000253	0.0151	2.12	7.85e-06	negative	12
Prevotella sp. MGS:1040	Secondary Bile Acid Metabolism	1.91	0.000253	0.0151	2.06	2.11e-05	positive	15
Eubacterium callanderi MGS:1182	Drug - Analgesics, Anesthetics	1.88	0.000253	0.0151	1.92	0.000244	positive	15
Clostridium phoceensis MGS:0014	Benzoate Metabolism	1.88	0.000253	0.0151	1.95	0.000102	positive	16
Eubacteriales sp. MGS:1257	Secondary Bile Acid Metabolism	1.86	0.000253	0.0151	1.47	0.033	negative	20
Bacteroidales sp. MGS:1260	Secondary Bile Acid Metabolism	1.85	0.000253	0.0151	0.81	0.778	negative	19
Eubacterium sp. AF34-35BH MGS:0231	Tobacco Metabolite	2.08	0.000257	0.0153	2.04	0.000262	negative	6
Mitsuokella jalaludinii MGS:0761	Hexosylceramides (HCER)	2.05	0.000257	0.0153	2.31	1e-06	negative	7
Eubacteriales sp. MGS:0045	Secondary Bile Acid Metabolism	1.96	0.000257	0.0153	1.24	0.184	negative	16
Eubacteriales sp. MGS:0978	Gamma-glutamyl Amino Acid	1.91	0.000257	0.0153	1.75	0.00309	negative	12
Clostridia sp. MGS:1116	Phosphatidylethanolamine (PE)	1.9	0.000257	0.0153	1.66	0.0116	negative	11
Candidatus Borkfalkiales sp. MGS:1284	Secondary Bile Acid Metabolism	1.86	0.000257	0.0153	1.63	0.00442	negative	18
Eubacteriales sp. MGS:0635	Leucine, Isoleucine and Valine Metabolism	1.81	0.000257	0.0153	1.83	0.000214	negative	24
Pseudoflavonifractor sp. An184 MGS:0253	Leucine, Isoleucine and Valine Metabolism	1.78	0.000257	0.0153	1.27	0.107	negative	28
Blautia producta MGS:0905	Sphingomyelins	1.78	0.000257	0.0153	1.83	9.87e-05	negative	29
Eubacteriales sp. MGS:0646	Sphingomyelins	1.76	0.000257	0.0153	1.52	0.031	positive	23
Oscillospiraceae sp. MGS:0412	Sphingomyelins	1.76	0.000257	0.0153	1.8	0.000104	positive	29
Butyricimonas sp. Marseille-P3923 MGS:1206	Vitamin A Metabolism	2.04	0.000262	0.0155	1.64	0.0203	positive	7
Eubacteriales sp. MGS:0630	Vitamin A Metabolism	2.02	0.000262	0.0155	2.14	2.58e-05	positive	6
Eubacteriales sp. MGS:0331	Vitamin A Metabolism	2.02	0.000262	0.0155	1.76	0.0197	positive	5
Eubacterium sp. AM49-13BH MGS:0251	Phosphatidylcholine (PC)	2.01	0.000262	0.0155	1.94	0.000554	negative	8
Eubacteriales sp. MGS:0664	Phosphatidylcholine (PC)	2	0.000262	0.0155	1.87	0.000746	positive	10
Eubacteriaceae sp. MGS:1430	Xanthine Metabolism	1.92	0.000262	0.0155	1.84	0.000737	positive	14
Eubacteriales sp. MGS:1377	Secondary Bile Acid Metabolism	1.89	0.000262	0.0155	1.44	0.04	negative	17
Dialister invisus MGS:0164	Food Component/Plant	1.8	0.000262	0.0155	1.72	0.000431	positive	28
[truncated: 1,513 more rows]
