# Supplementary material for: An online atlas of human plasma metabolite signatures of gut microbiome composition
Source: Nat Commun. 2022 Sep 23;13:5370. doi: 10.1038/s41467-022-33050-0 (PMC9508139; doi:10.1038/s41467-022-33050-0)
Supplement: Supplementary file 11 — Supplementary Data 9 [file 41467_2022_33050_MOESM11_ESM.xlsx]

## Sheet: ST9. GMM modules
Supplementary Data 9. Enrichment for GMM modules in single metagenomic species associations with metabolites
Enrichment analysis was performed using GSEA on ranked p-values of the partial Spearman’s rank correlations between metagenomic species and metabolites for positive associations and negative associations separately as a one-sided test.
Shown are the significant associations after adjusting for multiple testing using the Benjamini-Hochberg method at 5% FDR (q-value < 0.05).
Columns with "+Shannon" are based on Spearman’s rank correlations additionally adjusted for Shannon diversity index.
Column "NES" is the GSEA enrichment score normalized to mean enrichment of random samples of the same size.
Column "Size" is the number of analyzed species within the GMM module.
Specific considerations: * and ** denotes metabolites annotated without an internal standard.
Metabolite	Module	NES	p-value	q-value	NES (+Shannon)	p-value (+Shannon)	Direction	Size
chenodeoxycholate	sucrose degradation I	1.78	2.69e-13	6.06e-08	1.76	2.03e-13	positive	302
tyramine O-sulfate	ribose degradation	2.12	1.06e-12	1.17e-07	1.91	1.09e-09	positive	73
gentisate	threonine degradation I	1.98	1.56e-12	1.17e-07	1.65	2.01e-08	negative	247
alpha-ketobutyrate	threonine degradation I	1.91	2.27e-12	1.28e-07	1.75	3.02e-09	positive	256
glutamine	threonine degradation I	1.98	3.08e-12	1.39e-07	1.69	7.71e-08	negative	242
glycine conjugate of C10H14O2 (1)*	threonine degradation I	1.99	4.39e-12	1.65e-07	1.61	2.39e-07	positive	227
methylsuccinate	threonine degradation I	2.05	8.22e-12	2.42e-07	1.8	7.72e-10	negative	199
2-hydroxybutyrate/2-hydroxyisobutyrate	threonine degradation I	1.94	8.59e-12	2.42e-07	1.81	1.68e-10	positive	237
octadecadienedioate (C18:2-DC)*	Bifidobacterium shunt	1.93	9.79e-12	2.45e-07	1.63	2.22e-07	negative	266
X - 18922	threonine degradation I	1.76	1.24e-11	2.8e-07	1.58	3.57e-08	positive	325
3-hydroxystachydrine*	threonine degradation I	1.85	1.48e-11	3.04e-07	1.66	1.09e-09	negative	299
2-hydroxydecanoate	threonine degradation I	1.78	2.02e-11	3.78e-07	1.49	5.63e-06	negative	299
4-ethyl-2-methoxyphenol sulfate	threonine degradation I	1.88	2.35e-11	3.9e-07	1.86	2.69e-11	negative	258
pantothenate	threonine degradation I	1.9	2.43e-11	3.9e-07	1.81	3.49e-12	positive	264
indolepropionate	fructose degradation	1.91	2.98e-11	4.48e-07	1.67	1.91e-10	negative	273
1-oleoyl-GPE (18:1)	trehalose degradation	1.78	4e-11	5.63e-07	1.72	2.5e-10	positive	200
X - 12283	pyruvate:formate lyase	1.69	4.63e-11	5.95e-07	1.55	2.44e-05	positive	593
oxindolylalanine	trehalose degradation	1.85	5.02e-11	5.95e-07	1.52	5.7e-06	negative	193
1-(1-enyl-palmitoyl)-2-arachidonoyl-GPE (P-16:0/20:4)*	serine degradation	1.79	5.02e-11	5.95e-07	1.91	4.09e-12	positive	626
X - 12111	lysine degradation II	1.82	5.61e-11	6.31e-07	1.37	0.00167	negative	168
X - 18886	threonine degradation I	1.76	6e-11	6.43e-07	1.62	5.24e-08	positive	303
beta-cryptoxanthin	fructan degradation	1.87	6.48e-11	6.63e-07	1.21	0.027	negative	279
threonate	trehalose degradation	1.84	6.78e-11	6.63e-07	1.43	0.000142	negative	197
X - 12111	threonine degradation I	1.79	7.36e-11	6.9e-07	1.41	8.07e-05	negative	321
X - 13684	threonine degradation I	1.92	7.95e-11	7.16e-07	1.78	4.95e-10	positive	236
lactosyl-N-nervonoyl-sphingosine (d18:1/24:1)*	threonine degradation I	2	8.82e-11	7.52e-07	1.8	1.11e-09	negative	206
3,4-dihydroxybutyrate	trehalose degradation	1.84	9.02e-11	7.52e-07	1.65	1.13e-08	positive	197
3-methoxycatechol sulfate (2)	threonine degradation I	1.75	9.41e-11	7.56e-07	1.7	4.08e-10	negative	301
campesterol	lysine degradation II	1.93	1.09e-10	8.37e-07	1.65	1.51e-07	negative	141
3-methoxytyrosine	threonine degradation I	1.75	1.15e-10	8.37e-07	1.64	3.5e-09	negative	301
chiro-inositol	threonine degradation I	1.79	1.19e-10	8.37e-07	1.56	2.39e-07	negative	305
2-acetamidophenol sulfate	threonine degradation I	1.88	1.22e-10	8.37e-07	1.71	6.78e-09	negative	239
3-carboxy-4-methyl-5-pentyl-2-furanpropionate (3-CMPFP)**	trehalose degradation	1.84	1.24e-10	8.37e-07	1.64	1.36e-07	negative	184
O-acetylhomoserine	lysine degradation II	1.93	1.26e-10	8.37e-07	1.83	1.26e-10	negative	138
3-carboxy-4-methyl-5-propyl-2-furanpropanoate (CMPF)	trehalose degradation	1.9	1.38e-10	8.89e-07	1.61	2.48e-07	negative	177
bilirubin (Z,Z)	sucrose degradation I	1.83	1.46e-10	9.13e-07	1.27	0.0074	negative	216
hydroxy-CMPF*	sucrose degradation I	1.92	1.56e-10	9.48e-07	1.68	1.08e-08	negative	183
sulfate of piperine metabolite C16H19NO3 (2)*	threonine degradation I	1.81	1.73e-10	1.03e-06	1.79	3.41e-10	positive	285
dihomo-linoleoylcarnitine (C20:2)*	threonine degradation I	1.86	1.87e-10	1.06e-06	1.54	1.01e-05	negative	223
oxindolylalanine	fructose degradation	1.81	1.89e-10	1.06e-06	1.48	6.26e-06	negative	280
campesterol	threonine degradation I	1.91	2.03e-10	1.11e-06	1.69	8.72e-09	negative	241
ferulic acid 4-sulfate	sucrose degradation I	1.8	2.11e-10	1.12e-06	1.59	3.52e-08	positive	239
N-formylphenylalanine	threonine degradation I	1.74	2.15e-10	1.12e-06	1.86	1.8e-11	positive	302
campesterol	fructose degradation	1.9	2.3e-10	1.18e-06	1.55	4.87e-06	negative	237
X - 13431	trehalose degradation	1.82	2.42e-10	1.21e-06	1.56	7.71e-07	negative	184
ferulic acid 4-sulfate	fructose degradation	1.8	2.58e-10	1.25e-06	1.48	4.8e-06	positive	330
X - 22520	threonine degradation I	1.79	2.62e-10	1.25e-06	1.68	3.5e-09	positive	293
N-stearoyl-sphingadienine (d18:2/18:0)*	threonine degradation I	1.86	2.78e-10	1.3e-06	1.65	5.61e-08	positive	269
gulonate*	trehalose degradation	1.83	2.86e-10	1.3e-06	1.44	0.000142	positive	186
histidine betaine (hercynine)*	sucrose degradation I	1.8	2.89e-10	1.3e-06	1.44	0.000153	negative	203
ferulic acid 4-sulfate	trehalose degradation	1.79	3.01e-10	1.33e-06	1.48	1.72e-05	positive	209
taurocholenate sulfate*	fructose degradation	1.68	3.45e-10	1.49e-06	1.54	7.29e-08	negative	366
beta-sitosterol	lysine degradation II	1.93	3.68e-10	1.56e-06	1.55	1.35e-05	negative	133
homostachydrine*	threonine degradation I	1.75	4.16e-10	1.73e-06	1.6	5.32e-07	negative	288
bilirubin (E,Z or Z,E)*	sucrose degradation I	1.78	4.47e-10	1.83e-06	1.26	0.00934	negative	215
pregnenediol sulfate (C21H34O5S)*	glycerol degradation I	1.95	4.55e-10	1.83e-06	1.84	6.01e-09	negative	97
2-hydroxypalmitate	threonine degradation I	1.87	5.74e-10	2.27e-06	1.8	1.07e-10	negative	247
X - 22834	threonine degradation I	1.78	6.29e-10	2.44e-06	1.7	4.08e-10	positive	277
X - 13431	fructan degradation	1.8	6.45e-10	2.45e-06	1.12	0.127	negative	293
hexadecenedioate (C16:1-DC)*	threonine degradation I	1.67	6.53e-10	2.45e-06	1.7	7.24e-10	negative	312
bilirubin degradation product, C17H20N2O5 (1)**	trehalose degradation	1.79	6.85e-10	2.48e-06	1.31	0.00383	negative	193
2-furoylcarnitine	propionate production II	1.94	6.93e-10	2.48e-06	1.69	1.98e-06	negative	84
X - 25523	threonine degradation II	1.89	6.93e-10	2.48e-06	1.09	0.218	negative	131
piperine	threonine degradation I	1.79	7.08e-10	2.49e-06	1.77	2.89e-09	positive	278
deoxycholate	lysine degradation II	1.87	7.48e-10	2.59e-06	1.4	0.00093	positive	137
oxindolylalanine	sucrose degradation I	1.78	7.72e-10	2.63e-06	1.36	0.000774	negative	218
X - 21842	threonine degradation I	1.87	8.19e-10	2.75e-06	1.56	3.28e-06	negative	248
carotene diol (2)	fructan degradation	1.9	8.35e-10	2.77e-06	1.27	0.0138	negative	240
X - 24757	threonine degradation I	1.74	8.67e-10	2.83e-06	1.73	5.42e-10	negative	256
X - 17348	ribose degradation	2.01	8.83e-10	2.84e-06	1.9	1.1e-08	positive	74
4-methoxyphenol sulfate	lysine degradation II	1.79	8.99e-10	2.85e-06	1.75	1.71e-10	negative	178
dehydroepiandrosterone sulfate (DHEA-S)	ribose degradation	1.94	9.62e-10	2.98e-06	1.66	6.19e-06	negative	76
X - 25523	fructan degradation	1.86	9.78e-10	2.98e-06	1.26	0.0218	negative	262
X - 13431	fructose degradation	1.8	9.78e-10	2.98e-06	1.45	2.89e-05	negative	270
dodecadienoate (12:2)*	trehalose degradation	1.7	1.12e-09	3.37e-06	1.53	1.43e-06	negative	230
valylglycine	Bifidobacterium shunt	1.79	1.17e-09	3.42e-06	1.71	1.68e-09	negative	275
9-hydroxystearate	trehalose degradation	1.72	1.17e-09	3.42e-06	1.72	2.41e-09	positive	210
methyl glucopyranoside (alpha + beta)	threonine degradation I	1.74	1.19e-09	3.42e-06	1.5	1.98e-06	negative	309
X - 12306	threonine degradation I	1.77	1.3e-09	3.7e-06	1.49	3.08e-06	negative	293
4-methoxyphenol sulfate	threonine degradation I	1.72	1.33e-09	3.74e-06	1.67	7.72e-10	negative	318
gentisate	fructose degradation	1.84	1.39e-09	3.87e-06	1.58	5.75e-07	negative	242
glutamine	fructose degradation	1.85	1.41e-09	3.87e-06	1.78	1.04e-09	negative	242
glycolithocholate sulfate*	threonine degradation I	1.76	1.55e-09	4.2e-06	1.54	1.07e-06	negative	283
glycine conjugate of C10H12O2*	threonine degradation I	1.9	1.57e-09	4.2e-06	1.78	4.16e-10	positive	210
X - 12283	fructose degradation	1.75	1.71e-09	4.53e-06	1.41	3.12e-05	negative	313
X - 11847	trehalose degradation	1.75	1.74e-09	4.56e-06	1.36	0.000847	negative	204
proline	ethanol production I	1.91	1.81e-09	4.68e-06	1.32	0.00755	positive	126
12,13-DiHOME	threonine degradation I	1.76	1.84e-09	4.7e-06	1.59	1.05e-06	negative	306
X - 24418	threonine degradation I	1.72	1.93e-09	4.89e-06	1.61	2.69e-07	negative	265
cholate	threonine degradation I	1.57	2.03e-09	5.08e-06	1.69	3.23e-11	positive	398
isoeugenol sulfate	serine degradation	1.66	2.22e-09	5.5e-06	1.65	2e-09	positive	641
pregnenetriol sulfate*	lysine degradation II	1.77	2.29e-09	5.53e-06	1.93	2.73e-13	positive	174
chenodeoxycholic acid sulfate (1)	pyruvate:formate lyase	1.72	2.29e-09	5.53e-06	1.73	2.69e-08	negative	512
7-methylguanine	trehalose degradation	1.76	2.32e-09	5.55e-06	1.55	4.87e-06	positive	199
taurodeoxycholate	threonine degradation I	1.76	2.35e-09	5.57e-06	1.64	2.69e-08	positive	265
X - 16124	serine degradation	1.6	2.67e-09	6.26e-06	1.92	7.03e-17	positive	705
eugenol sulfate	homoacetogenesis	2.01	2.7e-09	6.27e-06	1.73	1.49e-05	positive	61
X - 21845	aspartate degradation I	2.16	2.89e-09	6.58e-06	2.18	9.88e-09	positive	412
tyramine O-sulfate	alanine degradation I	2.14	2.93e-09	6.58e-06	2.14	2.64e-09	positive	41
bilirubin degradation product, C17H20N2O5 (2)**	trehalose degradation	1.76	2.96e-09	6.58e-06	1.25	0.0132	negative	191
X - 22834	lysine degradation II	1.8	2.99e-09	6.58e-06	1.56	3.97e-06	positive	152
ascorbic acid 3-sulfate*	fructose degradation	1.74	3.02e-09	6.58e-06	1.26	0.00554	negative	308
S-methylmethionine	sucrose degradation I	1.72	3.05e-09	6.58e-06	1.37	0.00082	negative	221
N-delta-acetylornithine	threonine degradation II	1.76	3.12e-09	6.58e-06	1.66	1.83e-08	negative	175
2,3-dihydroxyisovalerate	threonine degradation II	1.81	3.15e-09	6.58e-06	1.4	0.00049	negative	149
X - 21740	lysine degradation II	1.77	3.15e-09	6.58e-06	1.42	0.000214	positive	161
glycohyocholate	threonine degradation II	1.74	3.15e-09	6.58e-06	1.61	1.82e-07	negative	175
X - 13431	threonine degradation I	1.73	3.18e-09	6.58e-06	1.35	0.00104	negative	264
X - 12407	lysine degradation II	1.82	3.21e-09	6.58e-06	1.61	1.48e-06	negative	155
N-formylphenylalanine	lysine degradation II	1.75	3.21e-09	6.58e-06	1.68	1.72e-07	positive	175
tauroursodeoxycholate	fructan degradation	1.9	3.37e-09	6.84e-06	1.64	7.29e-08	positive	256
2'-O-methylcytidine	threonine degradation I	1.79	3.5e-09	7.04e-06	1.62	8.44e-08	negative	280
sphingomyelin (d18:0/18:0, d19:0/17:0)*	threonine degradation I	1.79	3.63e-09	7.23e-06	1.57	4.98e-07	positive	294
(N(1) + N(8))-acetylspermidine	lysine degradation II	1.8	3.7e-09	7.23e-06	1.37	0.00279	negative	140
2-aminooctanoate	trehalose degradation	1.73	3.7e-09	7.23e-06	1.5	9.8e-06	negative	215
mannitol/sorbitol	pentose phosphate pathway (oxidative phase)	1.87	3.89e-09	7.55e-06	1.77	2.52e-07	positive	95
ectoine	sucrose degradation I	1.76	4.02e-09	7.72e-06	1.2	0.044	negative	213
4-hydroxyphenylacetylglutamine	pentose phosphate pathway (oxidative phase)	1.88	4.08e-09	7.72e-06	1.64	5.63e-06	positive	95
N-methylproline	threonine degradation I	1.69	4.08e-09	7.72e-06	1.47	5.56e-06	negative	315
N-palmitoylglycine	glycolysis (pay-off phase)	1.8	4.27e-09	8.02e-06	1.61	3.66e-07	positive	436
bilirubin (Z,Z)	fructan degradation	1.78	4.34e-09	8.07e-06	1.06	0.285	negative	302
deoxycholic acid glucuronide	fructose degradation	1.81	4.4e-09	8.12e-06	1.64	2.48e-08	positive	305
N-acetylglutamate	sucrose degradation I	1.78	4.53e-09	8.29e-06	1.58	4.56e-07	positive	216
2,3-dihydroxyisovalerate	sucrose degradation I	1.79	4.72e-09	8.51e-06	1.27	0.0138	negative	191
ursocholate	sucrose degradation I	1.69	4.72e-09	8.51e-06	1.49	1.02e-05	positive	229
X - 24757	glycerol degradation I	2	4.92e-09	8.78e-06	1.92	2.14e-08	negative	66
catechol sulfate	threonine degradation I	1.86	4.98e-09	8.83e-06	1.54	6.88e-06	negative	209
2R,3R-dihydroxybutyrate	glycolysis (pay-off phase)	1.88	5.11e-09	8.99e-06	1.69	6.51e-07	positive	368
lactosyl-N-palmitoyl-sphingosine (d18:1/16:0)	threonine degradation I	1.87	5.17e-09	9.03e-06	1.61	9.16e-07	negative	228
androstenediol (3alpha, 17alpha) monosulfate (2)	trehalose degradation	1.7	5.37e-09	9.22e-06	1.39	0.000155	negative	210
2'-O-methyluridine	serine degradation	1.6	5.37e-09	9.22e-06	1.64	1.27e-08	positive	673
3-bromo-5-chloro-2,6-dihydroxybenzoic acid*	glutamine degradation I	1.71	5.75e-09	9.81e-06	1.68	4.46e-08	positive	152
carotene diol (1)	sucrose degradation I	1.81	5.88e-09	9.95e-06	1.43	0.000214	negative	186
dodecanedioate (C12-DC)	threonine degradation I	1.82	6.39e-09	1.07e-05	1.71	8.02e-08	negative	269
bilirubin (E,Z or Z,E)*	trehalose degradation	1.74	6.46e-09	1.08e-05	1.63	3.89e-08	negative	204
3-ethylcatechol sulfate (1)	aspartate degradation I	1.97	6.65e-09	1.09e-05	1.59	3.23e-05	negative	509
X - 17351	pyruvate:formate lyase	1.6	6.65e-09	1.09e-05	1.56	2.78e-05	positive	591
N1-Methyl-2-pyridone-5-carboxamide	threonine degradation I	1.74	6.91e-09	1.13e-05	1.72	9.24e-09	positive	287
omeprazole	fructose degradation	1.85	7.17e-09	1.15e-05	1.82	1.28e-10	positive	230
glycodeoxycholate 3-sulfate	threonine degradation I	1.75	7.17e-09	1.15e-05	1.63	3.52e-08	positive	264
S-methylmethionine	threonine degradation II	1.72	7.3e-09	1.17e-05	1.52	8.54e-06	negative	187
3-(methylthio)acetaminophen sulfate*	sucrose degradation I	1.78	7.69e-09	1.19e-05	1.58	1.57e-07	positive	209
1-palmitoyl-2-arachidonoyl-GPC (16:0/20:4n6)	lysine degradation II	1.77	7.69e-09	1.19e-05	1.57	8.54e-06	positive	161
4-allylcatechol sulfate	threonine degradation II	1.68	7.69e-09	1.19e-05	1.58	3.96e-07	negative	196
tauroursodeoxycholate	sucrose degradation I	1.8	7.81e-09	1.19e-05	1.67	1.52e-08	positive	198
ribonate	sucrose degradation I	1.79	7.81e-09	1.19e-05	1.37	0.000572	positive	196
glycoursodeoxycholate	threonine degradation I	1.86	7.94e-09	1.19e-05	1.67	1.93e-08	positive	257
N-acetylglutamate	Bifidobacterium shunt	1.76	7.94e-09	1.19e-05	1.61	5.3e-08	positive	277
taurocholenate sulfate*	threonine degradation I	1.63	7.94e-09	1.19e-05	1.5	1.14e-06	negative	329
undecenoylcarnitine (C11:1)	fructose degradation	1.62	7.94e-09	1.19e-05	1.57	3.92e-07	positive	383
lanthionine	threonine degradation I	1.77	8.07e-09	1.2e-05	1.5	1.09e-05	negative	259
4-acetylcatechol sulfate (1)	ethanol production I	1.86	8.46e-09	1.24e-05	1.55	3.96e-05	negative	124
2-aminophenol sulfate	lysine degradation II	1.73	8.46e-09	1.24e-05	1.66	1.06e-07	negative	174
bilirubin degradation product, C16H18N2O5 (3)**	trehalose degradation	1.7	8.46e-09	1.24e-05	1.46	0.000105	negative	208
1-stearoyl-2-arachidonoyl-GPI (18:0/20:4)	lysine degradation II	1.79	8.59e-09	1.25e-05	1.55	5.98e-06	positive	150
hippurate	threonine degradation I	1.91	8.85e-09	1.26e-05	1.84	1.74e-09	negative	199
bilirubin degradation product, C16H18N2O5 (2)**	lactate production	1.85	8.85e-09	1.26e-05	1.4	0.000838	negative	427
bilirubin degradation product, C16H18N2O5 (3)**	sucrose degradation I	1.71	8.85e-09	1.26e-05	1.5	6.88e-06	negative	220
S-methylmethionine	fructan degradation	1.73	9.11e-09	1.29e-05	1.21	0.025	negative	320
lactosyl-N-palmitoyl-sphingosine (d18:1/16:0)	lysine degradation II	1.83	9.36e-09	1.32e-05	1.7	5.61e-08	negative	132
cetirizine	trehalose degradation	1.79	9.49e-09	1.33e-05	1.74	1.42e-09	positive	177
3-(4-hydroxyphenyl)lactate	threonine degradation I	1.69	9.62e-09	1.33e-05	1.67	1.78e-07	positive	270
serotonin	pyruvate:ferredoxin oxidoreductase	1.66	9.62e-09	1.33e-05	1.52	2.61e-05	positive	875
adrenate (22:4n6)	fucose degradation	1.97	9.75e-09	1.33e-05	1.55	0.000244	positive	67
stachydrine	threonine degradation I	1.72	9.75e-09	1.33e-05	1.47	1.09e-05	negative	300
X - 17351	fructose degradation	1.68	1e-08	1.36e-05	1.36	0.000362	negative	315
X - 13844	propionate production II	1.92	1.01e-08	1.36e-05	1.75	2.69e-07	negative	77
bilirubin (Z,Z)	fructose degradation	1.73	1.01e-08	1.36e-05	1.43	5.53e-05	negative	291
methyl indole-3-acetate	threonine degradation I	1.83	1.03e-08	1.37e-05	1.65	1.44e-07	negative	215
cholate	sucrose degradation I	1.57	1.04e-08	1.38e-05	1.55	2.52e-07	positive	324
docosapentaenoate (n6 DPA; 22:5n6)	threonine degradation II	1.78	1.08e-08	1.41e-05	1.4	0.00132	positive	140
bilirubin degradation product, C17H18N2O4 (1)**	fructose degradation	1.71	1.08e-08	1.41e-05	1.34	0.001	negative	309
androstenediol (3alpha, 17alpha) monosulfate (2)	sucrose degradation I	1.68	1.09e-08	1.42e-05	1.43	4.01e-05	negative	236
cortolone glucuronide (1)	lysine degradation II	1.86	1.12e-08	1.44e-05	1.59	1.61e-05	positive	123
X - 21839	aspartate degradation I	1.91	1.13e-08	1.44e-05	2.02	2.74e-08	positive	567
octadecanedioate (C18-DC)	threonine degradation I	1.89	1.13e-08	1.44e-05	1.65	6.09e-07	negative	225
adipoylcarnitine (C6-DC)	sucrose degradation I	1.74	1.13e-08	1.44e-05	1.26	0.00874	positive	220
hydroxy-CMPF*	trehalose degradation	1.81	1.14e-08	1.45e-05	1.59	1.29e-06	negative	168
cytosine	threonine degradation I	1.73	1.18e-08	1.49e-05	1.56	8.22e-07	negative	256
1-stearoyl-2-arachidonoyl-GPC (18:0/20:4)	lysine degradation II	1.74	1.19e-08	1.49e-05	1.31	0.00364	positive	163
phenyllactate (PLA)	fructose degradation	1.58	1.23e-08	1.53e-05	1.65	1.19e-08	positive	380
orotidine	sucrose degradation I	1.81	1.25e-08	1.54e-05	1.5	4.18e-05	positive	178
cytidine	lysine degradation II	1.76	1.27e-08	1.57e-05	1.29	0.00815	positive	139
X - 13866	trehalose degradation	1.76	1.29e-08	1.57e-05	1.52	6.88e-06	negative	193
N-acetylglutamate	fructose degradation	1.75	1.34e-08	1.6e-05	1.43	9.08e-05	positive	268
pregnenediol disulfate (C21H34O8S2)*	lysine degradation II	1.7	1.34e-08	1.6e-05	1.71	1.29e-08	positive	176
gamma-glutamylglycine	threonine degradation I	1.68	1.34e-08	1.6e-05	1.61	6.34e-08	negative	303
chenodeoxycholic acid sulfate (1)	lactaldehyde degradation	1.63	1.34e-08	1.6e-05	1.59	2.52e-07	negative	338
sulfate of piperine metabolite C16H19NO3 (2)*	galactose degradation	1.72	1.36e-08	1.62e-05	1.7	2.32e-08	positive	321
2-methoxyacetaminophen sulfate*	trehalose degradation	1.76	1.39e-08	1.63e-05	1.62	2.65e-07	positive	190
X - 11315	threonine degradation II	1.75	1.39e-08	1.63e-05	1.5	1.26e-05	negative	170
3,4-dihydroxybutyrate	fructose degradation	1.74	1.39e-08	1.63e-05	1.59	6.13e-08	positive	278
3-(N-acetyl-L-cystein-S-yl) acetaminophen	sucrose degradation I	1.77	1.41e-08	1.63e-05	1.69	8.59e-09	positive	217
X - 18899	sucrose degradation I	1.73	1.41e-08	1.63e-05	1.43	9.64e-05	negative	207
cholic acid glucuronide	fructose degradation	1.52	1.41e-08	1.63e-05	1.65	1.07e-10	positive	494
3-methoxycatechol sulfate (2)	lysine degradation II	1.72	1.44e-08	1.66e-05	1.65	1.78e-07	negative	175
X - 12740	threonine degradation I	1.83	1.47e-08	1.68e-05	1.83	1.21e-10	positive	240
catechol sulfate	fructose degradation	1.82	1.49e-08	1.7e-05	1.68	3.21e-08	negative	209
omeprazole	ribose degradation	1.92	1.6e-08	1.8e-05	1.98	1.46e-09	positive	78
tryptophan	threonine degradation I	1.84	1.6e-08	1.8e-05	1.71	1.23e-07	positive	205
homovanillate (HVA)	threonine degradation I	1.77	1.65e-08	1.85e-05	1.38	0.00181	positive	200
1-palmitoyl-2-arachidonoyl-GPC (16:0/20:4n6)	threonine degradation I	1.68	1.67e-08	1.87e-05	1.53	1.74e-06	positive	308
oleoyl-oleoyl-glycerol (18:1/18:1) [2]*	threonine degradation II	1.81	1.7e-08	1.89e-05	1.64	9.33e-07	positive	142
4-methoxyphenol sulfate	threonine degradation II	1.68	1.73e-08	1.91e-05	1.64	2.9e-08	negative	191
X - 24757	glycolysis (pay-off phase)	1.78	1.75e-08	1.92e-05	1.66	3.88e-07	negative	405
N-acetyltaurine	trehalose degradation	1.69	1.75e-08	1.92e-05	1.63	5.4e-08	positive	215
pregnenetriol sulfate*	fructose degradation	1.7	1.78e-08	1.93e-05	1.67	2.4e-08	positive	274
1-oleoyl-2-arachidonoyl-GPE (18:1/20:4)*	trehalose degradation	1.79	1.8e-08	1.95e-05	1.74	1.26e-09	positive	167
chiro-inositol	lysine degradation II	1.72	1.83e-08	1.97e-05	1.33	0.00231	negative	163
carotene diol (1)	threonine degradation II	1.81	1.86e-08	1.99e-05	1.47	6.6e-05	negative	144
glycosyl ceramide (d18:2/24:1, d18:1/24:2)*	threonine degradation I	1.84	1.91e-08	2.03e-05	1.72	1.99e-08	negative	227
2R,3R-dihydroxybutyrate	Bifidobacterium shunt	1.76	1.91e-08	2.03e-05	1.68	7.3e-09	positive	286
2-hydroxybutyrate/2-hydroxyisobutyrate	fructose degradation	1.79	1.93e-08	2.04e-05	1.68	4.3e-08	positive	233
S-methylmethionine	threonine degradation I	1.69	1.99e-08	2.09e-05	1.45	6.49e-05	negative	311
N-acetyltryptophan	threonine degradation I	1.67	2.01e-08	2.11e-05	1.78	2.19e-09	positive	310
1-palmitoyl-2-oleoyl-GPC (16:0/18:1)	threonine degradation I	1.68	2.04e-08	2.12e-05	1.43	0.000114	positive	294
1-oleoylglycerol (18:1)	threonine degradation I	1.84	2.06e-08	2.13e-05	1.7	4.66e-09	positive	223
X - 11852	threonine degradation I	1.62	2.06e-08	2.13e-05	1.61	1.17e-07	positive	327
hydroxy-CMPF*	fructan degradation	1.86	2.09e-08	2.15e-05	1.45	9.19e-05	negative	240
glycolithocholate	pyruvate:formate lyase	1.66	2.12e-08	2.16e-05	1.7	2e-09	negative	507
4-hydroxyhippurate	threonine degradation II	1.58	2.12e-08	2.16e-05	1.4	0.000431	negative	255
bilirubin degradation product, C16H18N2O5 (2)**	trehalose degradation	1.71	2.14e-08	2.17e-05	1.44	7.61e-05	negative	204
X - 24757	propionate production II	1.87	2.17e-08	2.18e-05	1.81	1.32e-07	negative	85
glycodeoxycholate 3-sulfate	lysine degradation II	1.78	2.17e-08	2.18e-05	1.67	8.13e-08	positive	145
X - 22520	threonine degradation II	1.73	2.19e-08	2.2e-05	1.62	1.57e-07	positive	179
ursocholate	sucrose degradation II	1.83	2.22e-08	2.21e-05	1.64	8.27e-06	positive	97
N-lactoyl histidine	sucrose degradation I	1.85	2.38e-08	2.36e-05	1.58	3.56e-06	positive	167
glycochenodeoxycholate glucuronide (1)	fructose degradation	1.73	2.4e-08	2.36e-05	1.38	0.000481	positive	267
docosapentaenoate (n6 DPA; 22:5n6)	threonine degradation I	1.73	2.4e-08	2.36e-05	1.43	0.000178	positive	246
deoxycholic acid 12-sulfate*	fucose degradation	1.94	2.43e-08	2.37e-05	1.61	2.95e-05	positive	69
docosapentaenoate (n3 DPA; 22:5n3)	threonine degradation I	1.66	2.43e-08	2.37e-05	1.49	1.61e-05	positive	265
X - 21736	threonine degradation I	1.76	2.45e-08	2.37e-05	1.62	3.03e-07	positive	254
bilirubin degradation product, C17H18N2O4 (1)**	trehalose degradation	1.69	2.45e-08	2.37e-05	1.48	9.93e-06	negative	206
chenodeoxycholic acid sulfate (1)	fructose degradation	1.63	2.51e-08	2.41e-05	1.63	4.04e-08	negative	356
quinate	threonine degradation I	1.76	2.53e-08	2.42e-05	1.45	1.75e-05	negative	248
12,13-DiHOME	lysine degradation II	1.73	2.56e-08	2.43e-05	1.51	3.28e-05	negative	167
1,5-anhydroglucitol (1,5-AG)	threonine degradation I	1.7	2.56e-08	2.43e-05	1.66	6.33e-09	positive	248
glycochenodeoxycholate	trehalose degradation	1.81	2.58e-08	2.43e-05	1.53	5.36e-06	positive	178
2-methoxyacetaminophen glucuronide*	fructose degradation	1.77	2.61e-08	2.43e-05	1.34	0.00231	positive	279
beta-cryptoxanthin	threonine degradation II	1.77	2.61e-08	2.43e-05	1.62	1.4e-07	negative	155
taurodeoxycholate	fructose degradation	1.72	2.61e-08	2.43e-05	1.49	1.09e-05	positive	261
X - 21312	threonine degradation I	1.66	2.61e-08	2.43e-05	1.64	1.09e-07	positive	277
4-acetamidophenol	fructose degradation	1.71	2.63e-08	2.43e-05	1.33	0.00187	positive	285
linoleoyl-arachidonoyl-glycerol (18:2/20:4) [1]*	pyruvate:ferredoxin oxidoreductase	1.63	2.63e-08	2.43e-05	1.2	0.0569	negative	855
deoxycholate	fucose degradation	1.89	2.74e-08	2.5e-05	1.36	0.00606	positive	75
2R,3R-dihydroxybutyrate	threonine degradation I	1.73	2.74e-08	2.5e-05	1.72	1.68e-09	positive	267
cysteine s-sulfate	threonine degradation II	1.7	2.74e-08	2.5e-05	1.43	0.000128	positive	195
sphingomyelin (d18:2/24:2)*	fructose degradation	1.75	2.84e-08	2.57e-05	1.46	5.19e-05	negative	251
X - 12306	trehalose degradation	1.68	2.84e-08	2.57e-05	1.31	0.00272	negative	198
carotene diol (2)	threonine degradation II	1.8	2.9e-08	2.6e-05	1.45	0.000108	negative	140
1-methyl-4-imidazoleacetate	fructose degradation	1.74	2.9e-08	2.6e-05	1.42	0.000196	positive	275
bilirubin degradation product, C17H18N2O4 (3)**	sucrose degradation II	1.83	3e-08	2.68e-05	1.46	0.000765	negative	88
citalopram N-oxide*	glycerol degradation I	1.92	3.05e-08	2.72e-05	1.89	3.1e-08	positive	72
tauroursodeoxycholate	Bifidobacterium shunt	1.85	3.21e-08	2.78e-05	1.67	9.49e-09	positive	247
picolinoylglycine	threonine degradation I	1.77	3.21e-08	2.78e-05	1.73	5.43e-09	positive	259
flavin adenine dinucleotide (FAD)	threonine degradation I	1.72	3.21e-08	2.78e-05	1.26	0.0117	positive	258
X - 12112	threonine degradation I	1.69	3.21e-08	2.78e-05	1.49	1.27e-05	positive	282
taurodeoxycholic acid 3-sulfate	threonine degradation I	1.67	3.21e-08	2.78e-05	1.48	1.55e-05	positive	295
androstenediol (3alpha, 17alpha) monosulfate (2)	threonine degradation I	1.66	3.21e-08	2.78e-05	1.55	7.71e-08	negative	300
N-(2-furoyl)glycine	threonine degradation II	1.62	3.21e-08	2.78e-05	1.52	7.85e-06	positive	215
X - 23639	threonine degradation I	1.8	3.31e-08	2.85e-05	1.6	4.81e-07	negative	224
sphingomyelin (d18:2/21:0, d16:2/23:0)*	threonine degradation I	1.66	3.31e-08	2.85e-05	1.43	2.36e-05	negative	277
hippurate	fructose degradation	1.84	3.37e-08	2.86e-05	1.76	1.78e-08	negative	200
X - 13844	threonine degradation II	1.79	3.37e-08	2.86e-05	1.48	2.02e-05	negative	148
X - 24475	trehalose degradation	1.68	3.37e-08	2.86e-05	1.31	0.00435	negative	208
lignoceroyl sphingomyelin (d18:1/24:0)	pentose phosphate pathway (oxidative phase)	1.88	3.42e-08	2.88e-05	1.7	9.16e-07	negative	89
N-acetyl-3-methylhistidine*	trehalose degradation	1.77	3.42e-08	2.88e-05	1.39	0.000335	negative	166
campesterol	glycolysis (pay-off phase)	1.9	3.47e-08	2.88e-05	1.76	1.54e-08	negative	321
X - 17010	Bifidobacterium shunt	1.74	3.47e-08	2.88e-05	1.6	2.31e-07	positive	279
X - 23782	sucrose degradation I	1.73	3.47e-08	2.88e-05	1.6	4.81e-07	negative	203
chenodeoxycholic acid sulfate (1)	propionate production II	1.72	3.47e-08	2.88e-05	1.65	8.56e-07	positive	113
N-acetylkynurenine (2)	glycolysis (pay-off phase)	1.77	3.52e-08	2.89e-05	1.54	4.46e-06	positive	417
1-stearoyl-2-docosahexaenoyl-GPC (18:0/22:6)	trehalose degradation	1.74	3.52e-08	2.89e-05	1.32	0.00398	negative	162
maleate	sucrose degradation I	1.68	3.52e-08	2.89e-05	1.38	0.000673	positive	226
carotene diol (2)	sucrose degradation I	1.78	3.57e-08	2.92e-05	1.53	2.77e-06	negative	182
taurodeoxycholate	lysine degradation II	1.74	3.57e-08	2.92e-05	1.65	2.06e-07	positive	154
X - 22162	pyruvate:formate lyase	1.81	3.63e-08	2.95e-05	1.84	6.01e-09	positive	346
1-palmitoyl-2-docosahexaenoyl-GPC (16:0/22:6)	trehalose degradation	1.81	3.68e-08	2.96e-05	1.5	3.12e-05	negative	155
2-acetamidophenol sulfate	lysine degradation II	1.77	3.68e-08	2.96e-05	1.76	3.25e-09	negative	153
S-methylmethionine	fructose degradation	1.68	3.68e-08	2.96e-05	1.47	1.24e-05	negative	321
isoursodeoxycholate	pyruvate:ferredoxin oxidoreductase	1.96	3.78e-08	3.01e-05	1.68	1.22e-05	positive	252
linoleoylcarnitine (C18:2)*	Bifidobacterium shunt	1.7	3.78e-08	3.01e-05	1.37	0.000847	negative	300
citraconate/glutaconate	threonine degradation I	1.66	3.78e-08	3.01e-05	1.41	0.00018	negative	268
serine	fructan degradation	1.88	3.83e-08	3.03e-05	1.54	7.39e-05	negative	215
1-palmitoyl-2-linoleoyl-GPE (16:0/18:2)	trehalose degradation	1.77	3.83e-08	3.03e-05	1.73	3.5e-09	positive	178
X - 25828	threonine degradation I	1.73	3.89e-08	3.04e-05	1.5	5.29e-06	negative	276
bilirubin (Z,Z)	trehalose degradation	1.71	3.89e-08	3.04e-05	1.55	1.6e-06	negative	200
2R,3R-dihydroxybutyrate	sucrose degradation I	1.7	3.89e-08	3.04e-05	1.68	1.8e-08	positive	217
oxindolylalanine	fructan degradation	1.71	3.94e-08	3.07e-05	1.13	0.12	negative	305
3-carboxy-4-methyl-5-pentyl-2-furanpropionate (3-CMPFP)**	sucrose degradation II	1.86	4.04e-08	3.14e-05	1.6	7.73e-05	negative	77
4-hydroxyphenylacetylglutamine	ribose degradation	1.89	4.1e-08	3.17e-05	1.67	2.05e-05	positive	77
hippurate	pyruvate:ferredoxin oxidoreductase	1.95	4.15e-08	3.19e-05	1.61	4.41e-05	negative	250
1-methyl-5-imidazolelactate	trehalose degradation	1.7	4.15e-08	3.19e-05	1.44	5.3e-05	negative	192
X - 12689	threonine degradation I	1.69	4.2e-08	3.22e-05	1.64	7.71e-08	positive	285
alpha-ketoglutaramate*	lysine degradation II	1.7	4.25e-08	3.23e-05	1.51	1.17e-05	negative	165
methyl glucopyranoside (alpha + beta)	fructose degradation	1.63	4.25e-08	3.23e-05	1.49	9.24e-06	negative	320
taurine	glycerol degradation I	1.95	4.3e-08	3.24e-05	1.5	0.000966	negative	63
X - 12544	pyruvate:ferredoxin oxidoreductase	1.83	4.3e-08	3.24e-05	1.64	2.53e-06	negative	316
tauroursodeoxycholate	threonine degradation I	1.82	4.3e-08	3.24e-05	1.84	5.19e-13	positive	238
3-phenylpropionate (hydrocinnamate)	threonine degradation I	1.89	4.36e-08	3.25e-05	1.97	4.99e-12	negative	199
tetrahydrocortisol glucuronide	threonine degradation I	1.76	4.36e-08	3.25e-05	1.71	1.08e-08	positive	237
isovalerylcarnitine (C5)	threonine degradation I	1.63	4.36e-08	3.25e-05	1.64	4.04e-08	positive	314
3-hydroxy-3-methylglutarate	sucrose degradation I	1.73	4.41e-08	3.28e-05	1.58	1.97e-07	positive	201
X - 12283	threonine degradation II	1.7	4.51e-08	3.32e-05	1.51	2.67e-06	negative	176
X - 12306	fructan degradation	1.68	4.51e-08	3.32e-05	1.09	0.193	negative	309
3-(3-hydroxyphenyl)propionate sulfate	fructose degradation	1.66	4.51e-08	3.32e-05	1.74	6.09e-11	positive	335
bilirubin (Z,Z)	threonine degradation I	1.71	4.62e-08	3.38e-05	1.33	0.000948	negative	283
X - 25422	trehalose degradation	1.64	4.62e-08	3.38e-05	1.62	1.76e-07	positive	233
beta-sitosterol	threonine degradation I	1.78	4.67e-08	3.39e-05	1.7	5.82e-09	negative	243
threonate	fructose degradation	1.7	4.67e-08	3.39e-05	1.52	1.02e-06	negative	291
X - 21821	threonine degradation I	1.58	4.72e-08	3.42e-05	1.63	2.44e-07	positive	285
glycine conjugate of C10H14O2 (1)*	glycolysis (pay-off phase)	1.87	4.77e-08	3.43e-05	1.45	0.000499	positive	316
erythronate*	sucrose degradation I	1.76	4.77e-08	3.43e-05	1.49	1.72e-05	positive	187
4-acetamidobutanoate	threonine degradation I	1.63	4.83e-08	3.46e-05	1.37	0.000481	positive	279
methylsuccinoylcarnitine	threonine degradation I	1.76	4.88e-08	3.49e-05	1.59	2.77e-07	negative	229
sulfate of piperine metabolite C16H19NO3 (2)*	serine degradation	1.79	4.93e-08	3.5e-05	1.78	2.38e-08	positive	393
deoxycholic acid glucuronide	threonine degradation I	1.73	4.93e-08	3.5e-05	1.64	1.22e-08	positive	278
X - 12689	serine degradation	1.81	4.98e-08	3.51e-05	1.72	2.03e-07	positive	419
X - 17367	lysine degradation II	1.75	4.98e-08	3.51e-05	1.66	2.77e-07	negative	152
benzoate	threonine degradation I	1.74	4.98e-08	3.51e-05	1.41	0.000244	negative	227
X - 12707	cysteine degradation I	1.87	5.03e-08	3.53e-05	1.36	0.025	positive	992
N-acetylputrescine	threonine degradation II	1.76	5.09e-08	3.55e-05	1.46	0.000353	positive	140
N-acetyl-1-methylhistidine*	threonine degradation I	1.64	5.09e-08	3.55e-05	1.56	1.91e-06	positive	322
1-palmitoyl-2-arachidonoyl-GPI (16:0/20:4)*	fructose degradation	1.78	5.14e-08	3.56e-05	1.42	0.000335	positive	247
X - 25790	threonine degradation I	1.69	5.14e-08	3.56e-05	1.51	5.77e-06	negative	305
phosphate	threonine degradation I	1.74	5.19e-08	3.59e-05	1.63	7.39e-08	negative	248
beta-hydroxyisovalerate	threonine degradation I	1.67	5.3e-08	3.65e-05	1.64	4.47e-07	positive	277
3,4-dihydroxybutyrate	sucrose degradation I	1.73	5.4e-08	3.71e-05	1.64	3.68e-08	positive	217
solanidine	fucose degradation	1.81	5.51e-08	3.76e-05	1.54	9.53e-05	positive	89
X - 24337	galactose degradation	1.77	5.51e-08	3.76e-05	1.3	0.00695	positive	243
1,2-dipalmitoyl-GPC (16:0/16:0)	pyruvate:ferredoxin oxidoreductase	1.91	5.61e-08	3.8e-05	1.35	0.017	negative	307
mannitol/sorbitol	trehalose degradation	1.67	5.61e-08	3.8e-05	1.5	9.38e-06	positive	220
oleoyl-arachidonoyl-glycerol (18:1/20:4) [2]*	lysine degradation II	1.84	5.72e-08	3.84e-05	1.64	2.15e-06	positive	117
sphingomyelin (d18:1/21:0, d17:1/22:0, d16:1/23:0)*	trehalose degradation	1.7	5.72e-08	3.84e-05	1.42	0.000183	negative	189
1-stearoyl-2-arachidonoyl-GPC (18:0/20:4)	threonine degradation I	1.67	5.72e-08	3.84e-05	1.51	6.19e-06	positive	314
2'-O-methyluridine	lysine degradation II	1.73	5.93e-08	3.97e-05	1.72	2.45e-08	negative	164
Urolithin B glucuronide	pyruvate:ferredoxin oxidoreductase	1.82	6.03e-08	3.98e-05	1.51	0.000137	negative	363
1,2-dipalmitoyl-GPC (16:0/16:0)	threonine degradation I	1.77	6.03e-08	3.98e-05	1.71	1.78e-08	negative	231
X - 12283	threonine degradation I	1.66	6.03e-08	3.98e-05	1.48	2.39e-06	negative	310
X - 12306	sucrose degradation I	1.66	6.03e-08	3.98e-05	1.39	0.000158	negative	224
X - 12410	threonine degradation I	1.63	6.03e-08	3.98e-05	1.36	0.000609	negative	323
histidine	threonine degradation I	1.72	6.13e-08	4.03e-05	1.5	2.11e-05	negative	260
androstenediol (3beta,17beta) disulfate (2)	lysine degradation II	1.68	6.13e-08	4.03e-05	1.67	3.37e-07	positive	169
2-hydroxybutyrate/2-hydroxyisobutyrate	ethanol production I	1.75	6.34e-08	4.14e-05	1.46	0.000153	positive	142
3-(cystein-S-yl)acetaminophen*	fructose degradation	1.72	6.34e-08	4.14e-05	1.62	2.32e-08	positive	281
3-indoleglyoxylic acid	threonine degradation I	1.78	6.55e-08	4.24e-05	1.47	0.000117	negative	217
N-acetylglutamate	trehalose degradation	1.71	6.55e-08	4.24e-05	1.5	1.88e-05	positive	187
phenylacetylcarnitine	fucose degradation	1.63	6.55e-08	4.24e-05	1.58	6.94e-07	positive	187
urate	threonine degradation I	1.81	6.66e-08	4.27e-05	1.81	2.61e-09	positive	219
behenoyl dihydrosphingomyelin (d18:0/22:0)*	threonine degradation I	1.77	6.66e-08	4.27e-05	1.74	1.88e-08	positive	273
X - 12306	threonine degradation II	1.69	6.66e-08	4.27e-05	1.55	6.6e-07	negative	170
X - 12456	threonine degradation II	1.67	6.76e-08	4.33e-05	1.62	1.63e-07	positive	179
5alpha-androstan-3alpha,17alpha-diol monosulfate	trehalose degradation	1.76	6.87e-08	4.34e-05	1.56	4.39e-06	negative	178
X - 24588	lysine degradation II	1.75	6.87e-08	4.34e-05	1.48	0.000126	positive	133
N2,N5-diacetylornithine	threonine degradation II	1.73	6.87e-08	4.34e-05	1.46	6.82e-05	negative	148
chenodeoxycholate	trehalose degradation	1.6	6.87e-08	4.34e-05	1.47	1.44e-05	positive	245
3-(methylthio)acetaminophen sulfate*	fructose degradation	1.72	6.97e-08	4.4e-05	1.49	5.01e-06	positive	267
cholic acid glucuronide	homoacetogenesis	1.9	7.08e-08	4.44e-05	1.77	2.5e-05	positive	63
carotene diol (3)	threonine degradation II	1.76	7.08e-08	4.44e-05	1.7	5.37e-09	negative	148
catechol sulfate	ethanol production I	1.79	7.18e-08	4.47e-05	1.5	7.05e-05	negative	127
X - 24757	serine degradation	1.56	7.18e-08	4.47e-05	1.52	2.15e-06	positive	603
5alpha-pregnan-3beta,20alpha-diol monosulfate (2)	threonine degradation II	1.56	7.18e-08	4.47e-05	1.44	2.95e-05	positive	238
1-palmitoyl-2-arachidonoyl-GPI (16:0/20:4)*	threonine degradation I	1.75	7.29e-08	4.5e-05	1.45	0.000192	positive	253
sphingomyelin (d18:2/21:0, d16:2/23:0)*	trehalose degradation	1.67	7.29e-08	4.5e-05	1.51	3.7e-06	negative	194
linoleoyl-arachidonoyl-glycerol (18:2/20:4) [2]*	pyruvate:ferredoxin oxidoreductase	1.6	7.29e-08	4.5e-05	1.4	0.00049	negative	865
mannose	threonine degradation I	1.68	7.39e-08	4.52e-05	1.5	3.28e-06	positive	285
bilirubin (E,E)*	sucrose degradation I	1.67	7.39e-08	4.52e-05	1.46	2.44e-05	negative	218
cysteine sulfinic acid	threonine degradation II	1.64	7.39e-08	4.52e-05	1.57	1.34e-06	positive	187
arabinose	sucrose degradation I	1.69	7.6e-08	4.64e-05	1.22	0.031	positive	216
linoleoyl-arachidonoyl-glycerol (18:2/20:4) [1]*	lysine degradation II	1.78	7.71e-08	4.66e-05	1.29	0.0107	positive	120
1-palmitoyl-2-oleoyl-GPI (16:0/18:1)*	Bifidobacterium shunt	1.67	7.71e-08	4.66e-05	1.57	1.1e-06	positive	322
N-acetyltryptophan	lysine degradation II	1.67	7.71e-08	4.66e-05	1.53	5.14e-05	positive	189
2-hydroxyhippurate (salicylurate)	serine degradation	1.77	7.81e-08	4.7e-05	1.51	6.15e-05	negative	376
X - 12411	serine degradation	1.55	7.81e-08	4.7e-05	1.54	1.46e-07	positive	693
tyramine O-sulfate	pentose phosphate pathway (oxidative phase)	1.78	7.92e-08	4.75e-05	1.78	3.37e-08	positive	96
omeprazole	lactate production	1.9	8.02e-08	4.78e-05	1.41	0.00231	positive	302
4-oxo-retinoic acid	homoacetogenesis	1.85	8.02e-08	4.78e-05	1.66	2.28e-05	positive	68
glycochenodeoxycholate glucuronide (1)	threonine degradation II	1.7	8.02e-08	4.78e-05	1.73	3.63e-09	positive	163
carotene diol (1)	fructan degradation	1.8	8.13e-08	4.83e-05	1.23	0.0293	negative	248
cis-3,4-methyleneheptanoylglycine	threonine degradation I	1.72	8.23e-08	4.86e-05	1.56	8.41e-06	positive	230
kynurenate	trehalose degradation	1.63	8.23e-08	4.86e-05	1.33	0.00231	negative	216
glutamine conjugate of C6H10O2 (2)*	homoacetogenesis	1.9	8.34e-08	4.86e-05	1.78	7.43e-06	negative	59
X - 24588	fructose degradation	1.75	8.34e-08	4.86e-05	1.48	4.85e-05	positive	240
bilirubin (E,Z or Z,E)*	fructose degradation	1.69	8.34e-08	4.86e-05	1.41	6.04e-05	negative	300
bilirubin degradation product, C16H18N2O5 (4)**	trehalose degradation	1.68	8.34e-08	4.86e-05	1.51	7.71e-06	negative	211
X - 12306	fructose degradation	1.67	8.34e-08	4.86e-05	1.46	2.69e-05	negative	297
10-heptadecenoate (17:1n7)	trehalose degradation	1.7	8.44e-08	4.88e-05	1.51	2.28e-05	positive	170
N-acetylphenylalanine	sucrose degradation I	1.64	8.44e-08	4.88e-05	1.36	0.000367	positive	247
sphingomyelin (d18:2/21:0, d16:2/23:0)*	propionate production II	1.79	8.55e-08	4.88e-05	1.69	5.07e-07	negative	91
mannonate*	threonine degradation I	1.77	8.55e-08	4.88e-05	1.46	8.18e-05	positive	258
3-methoxycatechol sulfate (2)	glycolysis (pay-off phase)	1.7	8.55e-08	4.88e-05	1.67	3.11e-07	negative	459
beta-alanine	fructose degradation	1.69	8.55e-08	4.88e-05	1.59	1.05e-06	positive	290
2-methoxyacetaminophen glucuronide*	sucrose degradation I	1.69	8.55e-08	4.88e-05	1.6	1.19e-07	positive	228
sphingomyelin (d18:1/20:1, d18:2/20:0)*	Bifidobacterium shunt	1.66	8.55e-08	4.88e-05	1.4	0.000198	negative	277
guaiacol sulfate	fructose degradation	1.8	8.76e-08	4.98e-05	1.61	1.77e-06	negative	200
tryptophan betaine	fructose degradation	1.65	8.76e-08	4.98e-05	1.41	7.16e-05	negative	343
sulfate of piperine metabolite C18H21NO3 (1)*	threonine degradation I	1.68	8.86e-08	5.02e-05	1.66	2.61e-07	positive	293
X - 21286	threonine degradation I	1.79	8.97e-08	5.02e-05	1.76	8.72e-09	negative	244
X - 11315	sucrose degradation I	1.69	8.97e-08	5.02e-05	1.28	0.00688	negative	217
X - 21319	threonine degradation I	1.69	8.97e-08	5.02e-05	1.24	0.0173	positive	263
X - 13658	threonine degradation II	1.55	8.97e-08	5.02e-05	1.42	9.64e-05	negative	217
X - 24757	fructose degradation	1.55	8.97e-08	5.02e-05	1.58	2.9e-08	positive	463
X - 25948	threonine degradation I	1.79	9.07e-08	5.03e-05	1.63	9.5e-07	positive	230
cholate	lysine degradation II	1.76	9.07e-08	5.03e-05	1.66	1.34e-07	negative	144
X - 11632	threonine degradation I	1.73	9.07e-08	5.03e-05	1.75	4.31e-10	positive	269
4-allylcatechol sulfate	threonine degradation I	1.59	9.07e-08	5.03e-05	1.36	0.000449	negative	323
X - 16935	propionate production II	1.77	9.18e-08	5.08e-05	1.69	1e-06	positive	98
X - 12411	aspartate degradation I	1.67	9.28e-08	5.11e-05	1.74	2.9e-08	positive	863
N-stearoyl-sphingosine (d18:1/18:0)*	pyruvate:ferredoxin oxidoreductase	1.61	9.28e-08	5.11e-05	1.52	2e-05	negative	847
N-stearoyl-sphingosine (d18:1/18:0)*	threonine degradation I	1.76	9.39e-08	5.12e-05	1.71	7.43e-09	positive	249
X - 12193	Bifidobacterium shunt	1.71	9.39e-08	5.12e-05	1.18	0.0549	negative	266
N-acetylcitrulline	sucrose degradation I	1.7	9.39e-08	5.12e-05	1.58	3.16e-07	positive	215
sphingomyelin (d18:2/16:0, d18:1/16:1)*	sucrose degradation I	1.67	9.39e-08	5.12e-05	1.49	1.19e-05	negative	206
naringenin 7-glucuronide	serine degradation	1.62	9.49e-08	5.16e-05	1.7	3.42e-08	negative	486
tartronate (hydroxymalonate)	threonine degradation II	1.71	9.6e-08	5.21e-05	1.56	3.01e-06	negative	163
linoleoylcarnitine (C18:2)*	fructan degradation	1.68	9.7e-08	5.22e-05	1.39	0.000271	negative	313
sphingomyelin (d18:2/14:0, d18:1/14:1)*	galactose degradation	1.62	9.7e-08	5.22e-05	1.61	9.33e-07	positive	379
X - 12410	fructose degradation	1.61	9.7e-08	5.22e-05	1.4	0.000149	negative	335
piperine	serine degradation	1.8	9.81e-08	5.26e-05	1.77	1.23e-07	positive	388
X - 17367	threonine degradation II	1.73	9.81e-08	5.26e-05	1.63	1.05e-06	negative	132
glycosyl ceramide (d18:2/24:1, d18:1/24:2)*	lysine degradation II	1.78	9.91e-08	5.27e-05	1.64	1.14e-06	negative	130
bilirubin degradation product, C16H18N2O5 (1)**	trehalose degradation	1.65	9.91e-08	5.27e-05	1.34	0.000948	negative	211
p-cresol glucuronide*	lactose degradation	1.5	9.91e-08	5.27e-05	1.35	0.000248	positive	819
X - 17325	cysteine degradation I	2.11	1e-07	5.29e-05	1.89	4.18e-06	negative	449
X - 24571	threonine degradation I	1.65	1e-07	5.29e-05	1.68	3.12e-09	negative	281
3-hydroxy-2-methylpyridine sulfate	hydrogen metabolism	1.52	1e-07	5.29e-05	1.55	9.18e-08	positive	280
3-(3-amino-3-carboxypropyl)uridine*	glycolysis (pay-off phase)	1.76	1.01e-07	5.32e-05	1.19	0.0729	positive	319
X - 25419	trehalose degradation	1.7	1.01e-07	5.32e-05	1.34	0.00108	negative	186
1-stearoyl-2-oleoyl-GPC (18:0/18:1)	trehalose degradation	1.69	1.02e-07	5.37e-05	1.4	0.000472	positive	202
4-methoxyphenol sulfate	fructan degradation	1.63	1.03e-07	5.41e-05	1.3	0.00413	negative	349
phenyllactate (PLA)	glycerol degradation I	1.79	1.04e-07	5.41e-05	1.57	7.28e-05	negative	92
bilirubin degradation product, C16H18N2O5 (1)**	lactate production	1.78	1.04e-07	5.41e-05	1.19	0.0539	negative	435
X - 17367	lactate production	1.78	1.04e-07	5.41e-05	1.68	3.2e-07	negative	366
X - 17325	threonine degradation I	1.72	1.04e-07	5.41e-05	1.62	1.09e-07	negative	238
serine	threonine degradation I	1.86	1.05e-07	5.45e-05	1.87	7.26e-11	negative	205
3-bromo-5-chloro-2,6-dihydroxybenzoic acid*	glutamate degradation II	1.81	1.06e-07	5.46e-05	1.88	9.78e-10	positive	94
resveratrol sulfate (1)*	threonine degradation I	1.73	1.06e-07	5.46e-05	1.62	2.18e-07	positive	262
glycerate	fructose degradation	1.7	1.06e-07	5.46e-05	1.38	0.000353	negative	289
X - 25419	sucrose degradation I	1.69	1.06e-07	5.46e-05	1.41	0.000102	negative	204
sphingomyelin (d17:1/14:0, d16:1/15:0)*	trehalose degradation	1.69	1.09e-07	5.53e-05	1.45	4.01e-05	negative	182
ethyl beta-glucopyranoside	threonine degradation I	1.69	1.09e-07	5.53e-05	1.33	0.00108	negative	267
cholate	fructose degradation	1.49	1.09e-07	5.53e-05	1.74	1.32e-12	positive	488
glycodeoxycholate	threonine degradation I	1.68	1.11e-07	5.6e-05	1.74	2.64e-11	positive	266
ergothioneine	trehalose degradation	1.66	1.11e-07	5.6e-05	1.38	0.000591	negative	217
1-palmitoyl-2-oleoyl-GPI (16:0/18:1)*	trehalose degradation	1.66	1.11e-07	5.6e-05	1.5	2.53e-05	positive	216
N-acetyl-cadaverine	ethanol production I	1.81	1.13e-07	5.65e-05	1.24	0.038	positive	142
erythronate*	fructose degradation	1.73	1.13e-07	5.65e-05	1.28	0.0114	positive	220
3-hydroxydecanoylcarnitine	threonine degradation I	1.68	1.13e-07	5.65e-05	1.27	0.00725	negative	272
3-(3-hydroxyphenyl)propionate sulfate	threonine degradation I	1.64	1.13e-07	5.65e-05	1.72	1.42e-10	positive	285
chiro-inositol	threonine degradation II	1.68	1.15e-07	5.73e-05	1.44	0.000178	negative	179
2-hydroxydecanoate	pyruvate:ferredoxin oxidoreductase	1.65	1.15e-07	5.73e-05	1.63	3.56e-06	positive	691
3-hydroxy-3-methylglutarate	glycerol degradation I	1.83	1.17e-07	5.78e-05	1.79	3.75e-07	positive	81
lactosyl-N-nervonoyl-sphingosine (d18:1/24:1)*	lysine degradation II	1.78	1.17e-07	5.78e-05	1.73	1.01e-07	negative	115
3,4-dihydroxybutyrate	threonine degradation II	1.72	1.17e-07	5.78e-05	1.59	6.34e-07	positive	155
glycodeoxycholate 3-sulfate	fructose degradation	1.72	1.17e-07	5.78e-05	1.37	0.000582	positive	255
X - 17010	sucrose degradation I	1.71	1.17e-07	5.78e-05	1.39	0.000664	positive	203
beta-alanine	fructan degradation	1.7	1.19e-07	5.84e-05	1.63	1.53e-07	positive	320
2-methoxyacetaminophen glucuronide*	trehalose degradation	1.69	1.19e-07	5.84e-05	1.49	2.36e-05	positive	199
oxalate (ethanedioate)	threonine degradation II	1.69	1.19e-07	5.84e-05	1.52	4.6e-06	negative	174
histidine	fructan degradation	1.71	1.21e-07	5.91e-05	1.48	9.76e-05	negative	287
tartronate (hydroxymalonate)	fructan degradation	1.7	1.21e-07	5.91e-05	1.34	0.00202	negative	295
histidine betaine (hercynine)*	trehalose degradation	1.69	1.21e-07	5.91e-05	1.56	6.68e-07	negative	199
X - 25433	glycerol degradation I	1.91	1.23e-07	5.93e-05	1.68	6.04e-05	positive	60
mirtazapine	pentose phosphate pathway (oxidative phase)	1.83	1.23e-07	5.93e-05	1.5	0.000335	positive	86
citrate	threonine degradation I	1.71	1.23e-07	5.93e-05	1.69	7.08e-08	negative	258
mannose	threonine degradation II	1.68	1.23e-07	5.93e-05	1.51	1.49e-05	positive	168
methionine sulfoxide	threonine degradation I	1.65	1.23e-07	5.93e-05	1.43	0.000133	negative	294
X - 21821	fructose degradation	1.6	1.23e-07	5.93e-05	1.35	0.000235	negative	358
mannitol/sorbitol	alanine degradation I	2.02	1.25e-07	5.99e-05	1.9	1.5e-06	positive	40
sphingomyelin (d18:2/21:0, d16:2/23:0)*	homoacetogenesis	1.86	1.25e-07	5.99e-05	1.53	0.00122	positive	68
linoleoylcarnitine (C18:2)*	threonine degradation I	1.66	1.25e-07	5.99e-05	1.5	1.13e-05	negative	291
deoxycholic acid 12-sulfate*	ethanol production I	1.74	1.28e-07	6.06e-05	1.54	9.66e-06	positive	162
ascorbic acid 2-sulfate	threonine degradation I	1.67	1.28e-07	6.06e-05	1.48	1.58e-05	negative	297
1,5-anhydroglucitol (1,5-AG)	lysine degradation II	1.55	1.28e-07	6.06e-05	1.82	4.99e-12	negative	249
deoxycholic acid 12-sulfate*	lysine degradation II	1.78	1.3e-07	6.11e-05	1.62	1.84e-06	positive	137
omeprazole	trehalose degradation	1.75	1.3e-07	6.11e-05	1.84	4.58e-11	positive	163
X - 11849	trehalose degradation	1.65	1.3e-07	6.11e-05	1.36	0.00117	negative	203
X - 24588	pyruvate:ferredoxin oxidoreductase	1.62	1.3e-07	6.11e-05	1.46	0.000267	negative	856
N-palmitoyl-sphinganine (d18:0/16:0)	fructan degradation	1.72	1.32e-07	6.17e-05	1.36	0.00272	positive	290
N-acetylcitrulline	trehalose degradation	1.71	1.32e-07	6.17e-05	1.58	3.79e-07	positive	194
methyl glucopyranoside (alpha + beta)	threonine degradation II	1.64	1.32e-07	6.17e-05	1.54	1.91e-06	negative	196
2-methoxyacetaminophen sulfate*	sucrose degradation I	1.72	1.34e-07	6.24e-05	1.54	1.29e-06	positive	214
X - 24736	threonine degradation II	1.68	1.34e-07	6.24e-05	1.42	0.000135	negative	174
glycosyl-N-palmitoyl-sphingosine (d18:1/16:0)	threonine degradation I	1.78	1.36e-07	6.3e-05	1.69	6.03e-08	negative	209
3-carboxy-4-methyl-5-propyl-2-furanpropanoate (CMPF)	fructan degradation	1.74	1.36e-07	6.3e-05	1.21	0.036	negative	260
X - 21821	threonine degradation I	1.59	1.36e-07	6.3e-05	1.41	2.19e-05	negative	348
N-acetylglucosamine/N-acetylgalactosamine	fructan degradation	1.76	1.38e-07	6.37e-05	1.42	0.000167	positive	270
1,2-dilinoleoyl-GPC (18:2/18:2)	Bifidobacterium shunt	1.73	1.38e-07	6.37e-05	1.53	4.11e-06	negative	277
alpha-ketobutyrate	cysteine degradation I	2.13	1.4e-07	6.44e-05	1.82	4.07e-05	positive	468
X - 25271	trehalose degradation	1.66	1.4e-07	6.44e-05	1.43	0.000189	negative	205
X - 17354	threonine degradation I	1.87	1.42e-07	6.5e-05	1.77	1.63e-07	negative	202
androsterone sulfate	ribose degradation	1.86	1.42e-07	6.5e-05	1.73	7.16e-06	negative	75
indolepropionate	pyruvate:formate lyase	1.53	1.42e-07	6.5e-05	1.63	1.14e-06	positive	648
X - 15486	threonine degradation I	1.74	1.46e-07	6.65e-05	1.55	4.8e-06	positive	239
aconitate [cis or trans]	threonine degradation I	1.72	1.46e-07	6.65e-05	1.44	8.52e-05	positive	222
sphingomyelin (d18:2/23:1)*	fructose degradation	1.69	1.46e-07	6.65e-05	1.14	0.0949	negative	248
threonine	threonine degradation I	1.71	1.49e-07	6.7e-05	1.43	0.000239	negative	247
N-carbamoylalanine	serine degradation	1.71	1.49e-07	6.7e-05	1.51	3.4e-05	negative	432
chenodeoxycholate	lactate production	1.61	1.49e-07	6.7e-05	1.54	5.77e-06	positive	639
isobutyrylcarnitine (C4)	threonine degradation I	1.81	1.51e-07	6.75e-05	1.58	4.18e-06	negative	219
quinate	fructan degradation	1.76	1.51e-07	6.75e-05	1.39	0.000111	negative	293
X - 25271	threonine degradation II	1.65	1.51e-07	6.75e-05	1.41	0.000223	negative	181
X - 12261	threonine degradation II	1.53	1.51e-07	6.75e-05	1.51	2.77e-07	positive	253
3-methyl-2-oxovalerate	lysine degradation II	1.77	1.53e-07	6.75e-05	1.65	4.3e-07	positive	137
sphingomyelin (d18:2/24:2)*	Bifidobacterium shunt	1.74	1.53e-07	6.75e-05	1.66	9.75e-09	negative	264
guanidinosuccinate	trehalose degradation	1.7	1.53e-07	6.75e-05	1.46	6.26e-05	negative	180
docosahexaenoylcarnitine (C22:6)*	sucrose degradation I	1.69	1.53e-07	6.75e-05	1.25	0.0155	negative	193
bilirubin degradation product, C17H18N2O4 (3)**	fructose degradation	1.65	1.53e-07	6.75e-05	1.34	0.001	negative	312
androstenediol (3beta,17beta) disulfate (2)	threonine degradation I	1.65	1.53e-07	6.75e-05	1.65	5.24e-07	positive	272
4-vinylphenol sulfate	Bifidobacterium shunt	1.6	1.53e-07	6.75e-05	1.51	4.04e-06	negative	332
X - 17325	lysine degradation II	1.72	1.55e-07	6.8e-05	1.56	7.29e-06	negative	148
X - 21736	lysine degradation II	1.7	1.55e-07	6.8e-05	1.66	1.7e-07	positive	167
2-aminobutyrate	threonine degradation I	1.54	1.55e-07	6.8e-05	1.61	6.55e-08	positive	375
N6,N6,N6-trimethyllysine	propionate production II	1.83	1.57e-07	6.84e-05	1.33	0.0147	negative	81
X - 24757	lysine degradation II	1.68	1.57e-07	6.84e-05	1.66	8.76e-08	negative	165
X - 13684	pyruvate:ferredoxin oxidoreductase	1.61	1.57e-07	6.84e-05	1.56	3.28e-06	negative	851
X - 17325	fructan degradation	1.52	1.57e-07	6.84e-05	1.4	0.000126	positive	555
sphingomyelin (d18:1/20:2, d18:2/20:1, d16:1/22:2)*	homoacetogenesis	1.86	1.59e-07	6.89e-05	1.92	7.18e-08	positive	62
catechol sulfate	threonine degradation II	1.76	1.59e-07	6.89e-05	1.55	2.16e-05	negative	122
9,10-DiHOME	fructan degradation	1.69	1.59e-07	6.89e-05	1.32	0.0045	negative	275
4-vinylphenol sulfate	threonine degradation II	1.64	1.61e-07	6.94e-05	1.68	9.07e-08	negative	178
suberoylcarnitine (C8-DC)	sucrose degradation I	1.63	1.61e-07	6.94e-05	1.39	0.000321	positive	234
cholate	fructan degradation	1.5	1.61e-07	6.94e-05	1.53	2.61e-07	positive	551
cinnamoylglycine	threonine degradation I	1.85	1.63e-07	6.95e-05	1.92	1.04e-09	negative	196
4-acetylcatechol sulfate (1)	fructose degradation	1.78	1.63e-07	6.95e-05	1.66	1.74e-07	negative	216
glycolithocholate sulfate*	sucrose degradation II	1.77	1.63e-07	6.95e-05	1.53	6.94e-05	negative	98
glycine conjugate of C10H14O2 (1)*	threonine degradation II	1.75	1.63e-07	6.95e-05	1.33	0.00606	positive	134
phenyllactate (PLA)	propionate production II	1.71	1.63e-07	6.95e-05	1.7	1.13e-07	negative	117
X - 24757	sucrose degradation I	1.55	1.63e-07	6.95e-05	1.58	5.93e-08	positive	304
ribonate	fructan degradation	1.74	1.65e-07	6.96e-05	1.22	0.032	positive	272
1-oleoyl-2-arachidonoyl-GPE (18:1/20:4)*	fructose degradation	1.72	1.65e-07	6.96e-05	1.57	5.24e-07	positive	248
oxalate (ethanedioate)	trehalose degradation	1.67	1.65e-07	6.96e-05	1.45	5.36e-05	negative	203
4-allylphenol sulfate	threonine degradation I	1.65	1.65e-07	6.96e-05	1.48	8.82e-06	negative	295
X - 18913	fructose degradation	1.6	1.65e-07	6.96e-05	1.48	5.43e-06	positive	347
pyrraline	threonine degradation I	1.51	1.65e-07	6.96e-05	1.57	1.36e-07	negative	361
X - 25503	pyruvate:ferredoxin oxidoreductase	1.85	1.68e-07	7e-05	1.63	1.17e-05	negative	278
deoxycholic acid glucuronide	lactate production	1.82	1.68e-07	7e-05	1.56	1.72e-05	positive	384
cystine	threonine degradation II	1.73	1.68e-07	7e-05	1.39	0.000783	positive	144
N-acetylcarnosine	threonine degradation I	1.57	1.68e-07	7e-05	1.56	3.32e-06	positive	311
X - 22834	pyruvate:ferredoxin oxidoreductase	1.81	1.7e-07	7.04e-05	1.64	1.13e-05	positive	435
pregnenetriol disulfate*	lysine degradation II	1.72	1.7e-07	7.04e-05	1.63	4.38e-07	positive	153
sphingomyelin (d18:0/18:0, d19:0/17:0)*	threonine degradation II	1.69	1.7e-07	7.04e-05	1.52	1.15e-05	positive	169
suberate (C8-DC)	threonine degradation I	1.63	1.7e-07	7.04e-05	1.4	0.000217	positive	283
N-(2-furoyl)glycine	sucrose degradation I	1.67	1.72e-07	7.06e-05	1.7	5.17e-09	negative	200
X - 22834	fructose degradation	1.67	1.72e-07	7.06e-05	1.57	3.66e-07	positive	280
X - 11858	sucrose degradation I	1.66	1.72e-07	7.06e-05	1.36	0.00139	negative	213
succinoyltaurine	sucrose degradation I	1.56	1.72e-07	7.06e-05	1.61	7.5e-08	negative	289
4-ethylcatechol sulfate	hydrogen metabolism	1.51	1.72e-07	7.06e-05	1.43	1.3e-05	positive	293
resveratrol sulfate (1)*	aspartate degradation I	1.99	1.74e-07	7.13e-05	1.58	0.000472	positive	415
X - 17357	pyruvate:ferredoxin oxidoreductase	1.95	1.76e-07	7.18e-05	1.35	0.028	positive	240
oleoyl-arachidonoyl-glycerol (18:1/20:4) [2]*	pyruvate:ferredoxin oxidoreductase	1.6	1.76e-07	7.18e-05	1.54	1.47e-05	negative	877
caffeic acid sulfate	sucrose degradation I	1.58	1.76e-07	7.18e-05	1.46	1.69e-05	positive	272
5alpha-androstan-3alpha,17beta-diol monosulfate (1)	lysine degradation II	1.76	1.78e-07	7.24e-05	1.68	5.15e-07	positive	149
1-palmitoyl-2-arachidonoyl-GPE (16:0/20:4)*	threonine degradation II	1.68	1.78e-07	7.24e-05	1.37	0.000875	positive	153
4-acetamidobutanoate	glycerol degradation I	1.81	1.8e-07	7.25e-05	1.61	2.16e-05	positive	82
pregnenetriol disulfate*	fructose degradation	1.68	1.8e-07	7.25e-05	1.23	0.03	positive	243
2-hydroxyarachidate*	trehalose degradation	1.68	1.8e-07	7.25e-05	1.42	6.71e-05	positive	190
bilirubin degradation product, C17H18N2O4 (2)**	trehalose degradation	1.66	1.8e-07	7.25e-05	1.52	4.46e-06	negative	202
tryptophan betaine	sucrose degradation I	1.62	1.8e-07	7.25e-05	1.3	0.0048	negative	242
X - 12306	fructose degradation	1.51	1.8e-07	7.25e-05	1.55	5.75e-07	positive	417
X - 17010	threonine degradation I	1.7	1.82e-07	7.32e-05	1.48	2e-05	positive	266
deoxycholic acid 12-sulfate*	threonine degradation I	1.71	1.84e-07	7.38e-05	1.88	1.89e-13	positive	247
acesulfame	trehalose degradation	1.62	1.84e-07	7.38e-05	1.61	2.48e-07	positive	203
X - 13729	threonine degradation I	1.83	1.87e-07	7.43e-05	1.87	3.41e-10	negative	243
X - 12306	pyruvate:formate lyase	1.54	1.87e-07	7.43e-05	1.47	0.000109	positive	621
3,4-dihydroxybutyrate	lysine degradation II	1.69	1.89e-07	7.49e-05	1.33	0.00268	positive	144
X - 22834	threonine degradation II	1.68	1.89e-07	7.49e-05	1.65	7.29e-08	positive	166
4-ethyl-2-methoxyphenol sulfate	aspartate degradation I	1.91	1.91e-07	7.49e-05	1.89	2.22e-07	negative	413
N-lactoyl isoleucine	threonine degradation I	1.81	1.91e-07	7.49e-05	1.67	9.6e-08	positive	195
beta-sitosterol	fructose degradation	1.76	1.91e-07	7.49e-05	1.67	4.2e-08	negative	239
glucose	lysine degradation II	1.75	1.91e-07	7.49e-05	1.56	1.66e-05	positive	135
X - 22520	lysine degradation II	1.71	1.91e-07	7.49e-05	1.45	9.42e-05	positive	159
X - 17367	threonine degradation I	1.67	1.91e-07	7.49e-05	1.62	3.33e-07	negative	237
alpha-hydroxyisovalerate	sucrose degradation I	1.66	1.93e-07	7.54e-05	1.68	3e-08	positive	204
X - 11858	trehalose degradation	1.64	1.93e-07	7.54e-05	1.34	0.00178	negative	206
X - 21821	fructose degradation	1.54	1.93e-07	7.54e-05	1.55	6.05e-06	positive	356
naringenin 7-glucuronide	fructose degradation	1.55	1.95e-07	7.59e-05	1.51	4.56e-07	positive	398
X - 17351	threonine degradation I	1.51	1.95e-07	7.59e-05	1.65	5.3e-08	positive	325
deoxycholic acid glucuronide	Bifidobacterium shunt	1.74	1.97e-07	7.65e-05	1.44	0.000101	positive	304
X - 25523	threonine degradation I	1.73	1.97e-07	7.65e-05	1.43	0.000285	negative	252
X - 17367	glycerol degradation I	1.88	1.99e-07	7.68e-05	1.89	6.97e-08	negative	65
phenylacetylglutamate	threonine degradation I	1.83	1.99e-07	7.68e-05	1.94	3.23e-11	negative	222
bilirubin (E,Z or Z,E)*	fructan degradation	1.67	1.99e-07	7.68e-05	1.09	0.219	negative	303
N,O-didesmethylvenlafaxine glucuronide	sucrose degradation I	1.66	1.99e-07	7.68e-05	1.48	4.13e-05	positive	202
orotidine	threonine degradation II	1.76	2.01e-07	7.73e-05	1.57	3.35e-06	positive	138
O-acetylhomoserine	threonine degradation I	1.72	2.01e-07	7.73e-05	1.69	1.29e-08	negative	231
12,13-DiHOME	fructose degradation	1.65	2.03e-07	7.8e-05	1.56	1.77e-06	negative	310
X - 23782	cysteine degradation I	1.87	2.06e-07	7.84e-05	1.58	0.00185	positive	962
maleate	trehalose degradation	1.65	2.06e-07	7.84e-05	1.56	8.81e-07	positive	213
myo-inositol	threonine degradation II	1.65	2.06e-07	7.84e-05	1.28	0.00628	negative	189
cytosine	propionate production II	1.83	2.08e-07	7.9e-05	1.88	1.84e-09	negative	86
X - 25433	threonine degradation I	1.74	2.08e-07	7.9e-05	1.44	0.000344	positive	215
sphingomyelin (d18:1/25:0, d19:0/24:1, d20:1/23:0, d19:1/24:0)*	trehalose degradation	1.73	2.1e-07	7.95e-05	1.41	0.000198	negative	171
X - 21286	lactose degradation	1.5	2.1e-07	7.95e-05	1.49	2.77e-06	positive	743
N-lactoyl leucine	lysine degradation II	1.83	2.12e-07	8e-05	1.56	6.04e-05	positive	109
linoleoyl-arachidonoyl-glycerol (18:2/20:4) [2]*	threonine degradation I	1.74	2.12e-07	8e-05	1.67	7.29e-08	positive	224
X - 25520	fructan degradation	1.77	2.14e-07	8.07e-05	1.34	0.00487	negative	262
phenylalanine	fructose degradation	1.74	2.18e-07	8.16e-05	1.64	1.19e-07	positive	236
bilirubin degradation product, C17H18N2O4 (2)**	fructose degradation	1.64	2.18e-07	8.16e-05	1.37	0.000271	negative	312
resveratrol disulfate (2)*	threonine degradation I	1.63	2.18e-07	8.16e-05	1.57	5.58e-07	positive	307
ursocholate	fructose degradation	1.62	2.18e-07	8.16e-05	1.57	2.77e-07	positive	319
10-undecenoate (11:1n1)	trehalose degradation	1.62	2.18e-07	8.16e-05	1.48	1.05e-05	negative	223
N-stearoyl-sphinganine (d18:0/18:0)*	Bifidobacterium shunt	1.75	2.22e-07	8.26e-05	1.62	1.34e-06	positive	272
X - 16397	pentose phosphate pathway (oxidative phase)	1.74	2.22e-07	8.26e-05	1.38	0.00261	negative	107
1-stearoyl-2-arachidonoyl-GPE (18:0/20:4)	threonine degradation II	1.72	2.22e-07	8.26e-05	1.51	3.73e-05	positive	144
X - 18888	threonine degradation I	1.57	2.22e-07	8.26e-05	1.54	1e-06	negative	355
X - 17348	pentose phosphate pathway (oxidative phase)	1.8	2.27e-07	8.32e-05	1.61	4.01e-05	positive	87
campesterol	threonine degradation II	1.72	2.27e-07	8.32e-05	1.55	7.16e-06	negative	136
beta-cryptoxanthin	sucrose degradation I	1.67	2.27e-07	8.32e-05	1.4	0.000176	negative	213
hexanoylcarnitine (C6)	fructose degradation	1.67	2.27e-07	8.32e-05	1.46	4.41e-05	positive	270
3-carboxy-4-methyl-5-pentyl-2-furanpropionate (3-CMPFP)**	sucrose degradation I	1.66	2.27e-07	8.32e-05	1.35	0.00246	negative	214
1-palmitoyl-2-arachidonoyl-GPE (16:0/20:4)*	trehalose degradation	1.66	2.27e-07	8.32e-05	1.48	2.3e-05	positive	192
1-stearoyl-2-arachidonoyl-GPC (18:0/20:4)	Bifidobacterium shunt	1.63	2.27e-07	8.32e-05	1.28	0.00524	positive	325
cholate	homoacetogenesis	1.9	2.31e-07	8.37e-05	1.69	5.14e-05	positive	59
beta-sitosterol	pyruvate:ferredoxin oxidoreductase	1.87	2.31e-07	8.37e-05	1.77	1.68e-07	negative	313
3-carboxy-4-methyl-5-propyl-2-furanpropanoate (CMPF)	pentose phosphate pathway (oxidative phase)	1.84	2.31e-07	8.37e-05	1.44	0.00342	negative	73
alanine	lysine degradation II	1.82	2.31e-07	8.37e-05	1.63	4.46e-06	positive	104
oleoyl-arachidonoyl-glycerol (18:1/20:4) [1]*	fructose degradation	1.76	2.31e-07	8.37e-05	1.19	0.0719	positive	219
cis-3,4-methyleneheptanoylglycine	pyruvate:formate lyase	1.76	2.31e-07	8.37e-05	1.62	6.88e-06	positive	313
alpha-ketobutyrate	galactose degradation	1.7	2.31e-07	8.37e-05	1.54	1.63e-05	positive	306
N-(2-furoyl)glycine	threonine degradation I	1.65	2.31e-07	8.37e-05	1.63	2.61e-08	negative	249
tetrahydrocortisol glucuronide	threonine degradation II	1.73	2.35e-07	8.47e-05	1.39	0.00216	positive	131
X - 17325	threonine degradation II	1.71	2.35e-07	8.47e-05	1.64	3.79e-07	negative	131
androstenediol (3beta,17beta) disulfate (1)	threonine degradation I	1.66	2.35e-07	8.47e-05	1.64	1.49e-07	positive	269
1-palmitoyl-2-arachidonoyl-GPI (16:0/20:4)*	pyruvate:ferredoxin oxidoreductase	1.6	2.35e-07	8.47e-05	1.58	2.18e-06	negative	843
2-ethylphenylsulfate	homoacetogenesis	1.86	2.39e-07	8.59e-05	1.8	2.94e-06	negative	67
3-hydroxy-2-ethylpropionate	trehalose degradation	1.73	2.39e-07	8.59e-05	1.4	0.000902	negative	165
riboflavin (Vitamin B2)	aspartate degradation I	1.79	2.44e-07	8.71e-05	1.78	1.72e-07	positive	568
X - 23680	threonine degradation I	1.71	2.44e-07	8.71e-05	1.32	0.00257	positive	235
N-carbamoylalanine	sucrose degradation I	1.62	2.44e-07	8.71e-05	1.5	1.26e-05	negative	224
3-methylcytidine	fructan degradation	1.78	2.48e-07	8.79e-05	1.63	4.25e-06	positive	273
methylsuccinate	fructose degradation	1.76	2.48e-07	8.79e-05	1.66	1.8e-07	negative	197
beta-cryptoxanthin	lysine degradation II	1.72	2.48e-07	8.79e-05	1.45	0.000173	negative	150
1,5-anhydroglucitol (1,5-AG)	fructose degradation	1.66	2.48e-07	8.79e-05	1.44	5.58e-05	positive	265
X - 24531	hydrogen metabolism	1.49	2.48e-07	8.79e-05	1.48	5.92e-07	positive	292
ribonate	trehalose degradation	1.7	2.52e-07	8.89e-05	1.36	0.0015	positive	165
bilirubin degradation product, C17H18N2O4 (3)**	trehalose degradation	1.64	2.52e-07	8.89e-05	1.48	1.8e-05	negative	203
X - 17325	sucrose degradation I	1.52	2.52e-07	8.89e-05	1.46	1.1e-05	positive	320
X - 17325	glycerol degradation I	1.89	2.56e-07	8.92e-05	1.87	4.57e-08	negative	66
cortolone glucuronide (1)	threonine degradation I	1.8	2.56e-07	8.92e-05	1.69	4.56e-07	positive	212
N1-methyladenosine	Bifidobacterium shunt	1.77	2.56e-07	8.92e-05	1.6	1.19e-06	positive	256
glutamine	lysine degradation II	1.73	2.56e-07	8.92e-05	1.66	4.47e-07	negative	141
asparagine	sucrose degradation I	1.71	2.56e-07	8.92e-05	1.47	8.52e-05	negative	200
N-acetylglucosamine/N-acetylgalactosamine	sucrose degradation I	1.71	2.56e-07	8.92e-05	1.56	1.84e-06	positive	201
N-stearoyl-sphinganine (d18:0/18:0)*	threonine degradation I	1.69	2.56e-07	8.92e-05	1.63	6.6e-07	positive	264
tartronate (hydroxymalonate)	sucrose degradation I	1.69	2.56e-07	8.92e-05	1.35	0.00106	negative	217
X - 18922	pyruvate:formate lyase	1.62	2.56e-07	8.92e-05	1.42	0.000308	positive	462
X - 21740	threonine degradation I	1.66	2.61e-07	9.04e-05	1.51	8.54e-06	positive	281
suberoylcarnitine (C8-DC)	trehalose degradation	1.64	2.61e-07	9.04e-05	1.48	3e-05	positive	214
2-aminobutyrate	tyrosine degradation I	2.14	2.65e-07	9.11e-05	1.84	9.98e-05	negative	24
dehydroepiandrosterone sulfate (DHEA-S)	glycerol degradation I	1.77	2.65e-07	9.11e-05	1.63	3.22e-06	negative	92
sphingomyelin (d18:2/24:1, d18:1/24:2)*	Bifidobacterium shunt	1.77	2.65e-07	9.11e-05	1.48	8.18e-05	negative	233
N-palmitoyl-sphinganine (d18:0/16:0)	sucrose degradation I	1.69	2.65e-07	9.11e-05	1.42	0.000312	positive	215
oxindolylalanine	threonine degradation I	1.65	2.65e-07	9.11e-05	1.42	0.000111	negative	273
3-methylcytidine	threonine degradation I	1.73	2.69e-07	9.2e-05	1.63	2.42e-06	positive	247
linoleoylcarnitine (C18:2)*	fructose degradation	1.66	2.69e-07	9.2e-05	1.36	0.00113	negative	302
tridecenedioate (C13:1-DC)*	trehalose degradation	1.65	2.69e-07	9.2e-05	1.23	0.0167	negative	190
chenodeoxycholate	fructose degradation	1.54	2.69e-07	9.2e-05	1.51	6.94e-07	positive	438
methylsuccinoylcarnitine	galactose degradation	1.73	2.73e-07	9.29e-05	1.34	0.00859	negative	269
2-methoxyhydroquinone sulfate (1)	sucrose degradation I	1.71	2.73e-07	9.29e-05	1.78	8.71e-12	positive	208
deoxycholate	fructose degradation	1.69	2.73e-07	9.29e-05	1.5	1.66e-05	positive	261
pregnenetriol sulfate*	threonine degradation I	1.64	2.73e-07	9.29e-05	1.61	3.49e-07	positive	277
1-dihomo-linolenylglycerol (20:3)	cysteine degradation I	1.81	2.77e-07	9.37e-05	1.27	0.0789	negative	991
pregnenetriol disulfate*	galactose degradation	1.7	2.77e-07	9.37e-05	1.36	0.00157	positive	295
glycodeoxycholate	fructose degradation	1.69	2.77e-07	9.37e-05	1.59	2.44e-07	positive	262
methionine sulfoxide	threonine degradation II	1.67	2.77e-07	9.37e-05	1.47	0.000105	negative	170
glycolithocholate sulfate*	sucrose degradation I	1.65	2.77e-07	9.37e-05	1.45	4.07e-05	negative	251
N-acetylputrescine	fructan degradation	1.72	2.86e-07	9.59e-05	1.38	0.00122	positive	274
X - 24337	sucrose degradation I	1.7	2.86e-07	9.59e-05	1.43	0.000192	positive	178
1-methylurate	threonine degradation I	1.66	2.86e-07	9.59e-05	1.41	0.000358	negative	247
S-methylmethionine	trehalose degradation	1.63	2.86e-07	9.59e-05	1.49	1.49e-05	negative	218
4-hydroxyphenylacetate	ribose degradation	1.85	2.9e-07	9.68e-05	1.89	3.78e-08	positive	74
alpha-hydroxycaproate	threonine degradation I	1.76	2.9e-07	9.68e-05	1.58	7.96e-07	positive	222
X - 25810	Bifidobacterium shunt	1.66	2.9e-07	9.68e-05	1.2	0.038	negative	256
5alpha-androstan-3beta,17alpha-diol disulfate	threonine degradation II	1.56	2.9e-07	9.68e-05	1.57	3.16e-07	positive	236
X - 24352	ribose degradation	1.83	2.94e-07	9.75e-05	1.66	2.95e-05	positive	73
branched chain 14:0 dicarboxylic acid**	threonine degradation I	1.8	2.94e-07	9.75e-05	1.78	2.96e-09	negative	221
glycodeoxycholate	lysine degradation II	1.69	2.94e-07	9.75e-05	1.51	3.62e-05	positive	144
sphingomyelin (d17:1/14:0, d16:1/15:0)*	threonine degradation I	1.66	2.94e-07	9.75e-05	1.37	0.000399	negative	270
4-methyl-2-oxopentanoate	threonine degradation I	1.66	2.94e-07	9.75e-05	1.66	8.55e-08	positive	259
3-methoxytyramine sulfate	ribose degradation	1.82	2.99e-07	9.83e-05	1.51	0.00082	positive	74
glycoursodeoxycholic acid sulfate (1)	Bifidobacterium shunt	1.76	2.99e-07	9.83e-05	1.68	3.15e-09	positive	262
glycodeoxycholate 3-sulfate	threonine degradation II	1.71	2.99e-07	9.83e-05	1.62	5.32e-07	positive	152
oxindolylalanine	glycolysis (pay-off phase)	1.71	2.99e-07	9.83e-05	1.59	8.47e-07	negative	388
glutamine	fructan degradation	1.69	3.03e-07	9.91e-05	1.49	6.49e-05	negative	265
pregnenetriol sulfate*	glutamine degradation II	1.65	3.03e-07	9.91e-05	1.72	4.34e-09	positive	329
venlafaxine	sucrose degradation I	1.63	3.03e-07	9.91e-05	1.47	5.58e-05	positive	199
chenodeoxycholic acid sulfate (1)	threonine degradation I	1.56	3.03e-07	9.91e-05	1.59	1.61e-07	negative	311
guaiacol sulfate	threonine degradation I	1.78	3.07e-07	0.0001	1.71	1.47e-08	negative	206
campesterol	ethanol production I	1.71	3.07e-07	0.0001	1.39	0.000582	negative	148
acisoga	threonine degradation II	1.55	3.07e-07	0.0001	1.5	8.68e-06	negative	240
p-cresol sulfate	threonine degradation I	1.91	3.11e-07	0.000101	1.92	2.41e-09	negative	178
picolinoylglycine	Bifidobacterium shunt	1.68	3.11e-07	0.000101	1.57	4.18e-06	positive	271
indole-3-carboxylate	threonine degradation II	1.54	3.11e-07	0.000101	1.59	8.97e-08	positive	239
hydroxycotinine	homoacetogenesis	1.83	3.16e-07	0.000102	1.77	1.12e-06	negative	65
picolinate	threonine degradation II	1.75	3.16e-07	0.000102	1.38	0.00405	negative	114
X - 24494	threonine degradation I	1.7	3.16e-07	0.000102	1.56	2.53e-06	negative	220
cystine	threonine degradation I	1.68	3.16e-07	0.000102	1.53	5.08e-06	positive	254
histidine betaine (hercynine)*	fructan degradation	1.64	3.16e-07	0.000102	1.35	0.00108	negative	291
lignoceroyl sphingomyelin (d18:1/24:0)	ribose degradation	1.89	3.2e-07	0.000103	1.42	0.00554	negative	70
2R,3R-dihydroxybutyrate	ethanol production I	1.67	3.2e-07	0.000103	1.44	8.86e-05	positive	175
X - 24811	Bifidobacterium shunt	1.79	3.24e-07	0.000104	1.38	0.000911	negative	234
X - 23655	threonine degradation I	1.77	3.24e-07	0.000104	1.8	1e-11	negative	233
X - 12013	threonine degradation II	1.54	3.24e-07	0.000104	1.58	2.79e-08	positive	253
X - 24947	pentose phosphate pathway (oxidative phase)	1.79	3.28e-07	0.000104	1.77	6.09e-07	negative	81
1-stearoyl-2-docosahexaenoyl-GPC (18:0/22:6)	homoacetogenesis	1.79	3.28e-07	0.000104	1.43	0.00561	positive	72
vanillic alcohol sulfate	propionate production II	1.71	3.28e-07	0.000104	1.75	5.4e-08	negative	115
2-methoxyacetaminophen sulfate*	fructose degradation	1.71	3.28e-07	0.000104	1.5	1.58e-05	positive	262
1-(1-enyl-palmitoyl)-2-oleoyl-GPE (P-16:0/18:1)*	threonine degradation I	1.51	3.28e-07	0.000104	1.44	2.89e-05	positive	396
sphingomyelin (d18:1/19:0, d19:1/18:0)*	trehalose degradation	1.66	3.33e-07	0.000105	1.42	0.000139	negative	185
bilirubin (E,Z or Z,E)*	threonine degradation I	1.67	3.37e-07	0.000107	1.45	2.69e-05	negative	287
X - 13866	cysteine degradation I	1.88	3.41e-07	0.000107	1.61	0.00187	positive	922
sphingomyelin (d18:2/24:2)*	threonine degradation I	1.7	3.41e-07	0.000107	1.52	3.18e-06	negative	258
3-(4-hydroxyphenyl)lactate	lysine degradation II	1.66	3.41e-07	0.000107	1.7	1.3e-07	positive	154
3-hydroxysebacate	threonine degradation I	1.58	3.41e-07	0.000107	1.54	3.39e-06	negative	321
4-hydroxyphenylacetylglutamine	threonine degradation I	1.53	3.41e-07	0.000107	1.54	2.94e-06	negative	359
heptanoate (7:0)	threonine degradation I	1.81	3.45e-07	0.000108	1.62	1.65e-06	negative	203
3-hydroxy-3-methylglutarate	alanine degradation II	1.69	3.45e-07	0.000108	1.5	1.04e-05	positive	188
5-(galactosylhydroxy)-L-lysine	fructose degradation	1.69	3.45e-07	0.000108	1.3	0.00547	positive	270
taurohyocholate*	threonine degradation II	1.64	3.45e-07	0.000108	1.48	3.79e-05	negative	176
serotonin	lysine degradation I	1.89	3.49e-07	0.000109	1.44	0.0126	positive	47
3-carboxy-4-methyl-5-pentyl-2-furanpropionate (3-CMPFP)**	fructan degradation	1.7	3.49e-07	0.000109	1.14	0.112	negative	288
3-carboxy-4-methyl-5-propyl-2-furanpropanoate (CMPF)	sucrose degradation I	1.68	3.49e-07	0.000109	1.51	9.38e-06	negative	193
1-stearoyl-2-arachidonoyl-GPC (18:0/20:4)	threonine degradation II	1.63	3.49e-07	0.000109	1.51	8.96e-06	positive	180
2-O-methylascorbic acid	threonine degradation I	1.82	3.54e-07	0.000109	1.64	2.91e-06	positive	209
(S)-3-hydroxybutyrylcarnitine	pentose phosphate pathway (oxidative phase)	1.81	3.54e-07	0.000109	1.6	6.15e-05	positive	75
glycochenodeoxycholate glucuronide (1)	lysine degradation II	1.68	3.54e-07	0.000109	1.38	0.00202	positive	150
threonate	sucrose degradation I	1.66	3.54e-07	0.000109	1.25	0.00994	negative	222
N-acetylputrescine	sucrose degradation I	1.68	3.58e-07	0.00011	1.72	2.38e-09	positive	203
gamma-glutamyl-2-aminobutyrate	trehalose degradation	1.61	3.58e-07	0.00011	1.34	0.0013	negative	201
4-vinylphenol sulfate	threonine degradation I	1.56	3.58e-07	0.00011	1.55	1.55e-06	negative	300
pregnanediol-3-glucuronide	threonine degradation II	1.52	3.58e-07	0.00011	1.35	0.000376	positive	239
N-acetylneuraminate	homoacetogenesis	1.82	3.62e-07	0.000111	1.33	0.028	negative	68
indolin-2-one	threonine degradation I	1.76	3.62e-07	0.000111	1.63	3.03e-07	negative	234
sphingomyelin (d18:0/18:0, d19:0/17:0)*	Bifidobacterium shunt	1.66	3.62e-07	0.000111	1.41	0.000289	positive	303
N2,N5-diacetylornithine	homoacetogenesis	1.84	3.66e-07	0.000111	1.59	0.000381	positive	63
5alpha-androstan-3alpha,17beta-diol monosulfate (1)	galactose degradation	1.74	3.66e-07	0.000111	1.56	1.31e-05	positive	263
chenodeoxycholate	sucrose degradation II	1.7	3.66e-07	0.000111	1.65	2.22e-06	positive	115
3-methylhistidine	trehalose degradation	1.68	3.66e-07	0.000111	1.57	2.8e-06	negative	173
X - 21821	pyruvate:formate lyase	1.6	3.66e-07	0.000111	1.57	2.61e-05	positive	529
creatinine	threonine degradation II	1.7	3.71e-07	0.000112	1.31	0.00457	negative	139
X - 24757	lactate production	1.69	3.71e-07	0.000112	1.72	4.72e-08	negative	406
docosahexaenoylcholine	pyruvate:ferredoxin oxidoreductase	1.59	3.71e-07	0.000112	1.24	0.026	positive	883
glycerate	trehalose degradation	1.67	3.75e-07	0.000113	1.35	0.000866	negative	207
2'-O-methyluridine	threonine degradation I	1.66	3.75e-07	0.000113	1.52	2.61e-05	negative	240
eugenol sulfate	serine degradation	1.57	3.75e-07	0.000113	1.61	4.26e-07	positive	623
linoleoylcholine*	pyruvate:ferredoxin oxidoreductase	1.57	3.75e-07	0.000113	1.46	0.000173	positive	855
p-cresol glucuronide*	mucin degradation	1.46	3.75e-07	0.000113	1.45	1.14e-06	positive	417
1-oleoylglycerol (18:1)	glycolysis (pay-off phase)	1.84	3.79e-07	0.000113	1.71	4.73e-07	positive	292
X - 11315	cysteine degradation I	1.82	3.79e-07	0.000113	1.74	0.000114	positive	915
X - 15245	threonine degradation I	1.75	3.79e-07	0.000113	1.61	2.15e-06	positive	216
glucuronide of piperine metabolite C17H21NO3 (3)*	threonine degradation I	1.75	3.79e-07	0.000113	1.74	9.36e-09	positive	256
2-hydroxybutyrate/2-hydroxyisobutyrate	threonine degradation II	1.71	3.79e-07	0.000113	1.63	3.22e-06	positive	130
X - 12680	serine degradation	1.68	3.79e-07	0.000113	1.69	4.9e-07	negative	416
pregnenetriol disulfate*	threonine degradation I	1.66	3.79e-07	0.000113	1.55	4.74e-06	positive	251
alpha-ketoglutaramate*	threonine degradation I	1.61	3.79e-07	0.000113	1.47	6.53e-06	negative	307
urate	threonine degradation II	1.76	3.83e-07	0.000114	1.55	0.000102	positive	111
sphingomyelin (d18:0/18:0, d19:0/17:0)*	fructose degradation	1.68	3.83e-07	0.000114	1.39	0.000326	positive	291
3-methoxycatechol sulfate (2)	Bifidobacterium shunt	1.61	3.83e-07	0.000114	1.38	0.000312	negative	328
glutamine	trehalose degradation	1.69	3.88e-07	0.000115	1.58	9.24e-06	negative	148
sulfate of piperine metabolite C16H19NO3 (3)*	threonine degradation I	1.65	3.88e-07	0.000115	1.63	7.19e-07	positive	280
4-acetamidophenol	sucrose degradation I	1.62	3.88e-07	0.000115	1.39	0.000412	positive	229
3-hydroxybutyrate (BHBA)	sucrose degradation I	1.73	3.92e-07	0.000115	1.13	0.151	negative	164
arginine	threonine degradation II	1.73	3.92e-07	0.000115	1.44	0.000458	negative	131
X - 12111	threonine degradation II	1.63	3.92e-07	0.000115	1.45	8.4e-05	negative	184
bilirubin (E,E)*	trehalose degradation	1.62	3.92e-07	0.000115	1.49	1.49e-05	negative	202
erythritol	glycerol degradation I	1.82	3.96e-07	0.000116	1.6	0.000239	positive	72
1-palmitoyl-2-linoleoyl-GPI (16:0/18:2)	threonine degradation I	1.75	3.96e-07	0.000116	1.53	5.36e-06	positive	222
sphingomyelin (d18:1/20:0, d16:1/22:0)*	pentose phosphate pathway (oxidative phase)	1.74	3.96e-07	0.000116	1.57	3.23e-05	negative	107
1-oleoyl-2-linoleoyl-GPE (18:1/18:2)*	trehalose degradation	1.66	3.96e-07	0.000116	1.4	0.000178	positive	176
X - 12689	sucrose degradation I	1.63	3.96e-07	0.000116	1.46	8.52e-05	positive	218
sphingomyelin (d18:1/25:0, d19:0/24:1, d20:1/23:0, d19:1/24:0)*	sucrose degradation I	1.69	4e-07	0.000117	1.3	0.00316	negative	201
cholic acid glucuronide	lactate production	1.54	4e-07	0.000117	1.63	3.21e-08	positive	751
deoxycholic acid 12-sulfate*	pyruvate:ferredoxin oxidoreductase	1.77	4.05e-07	0.000118	1.7	9.5e-07	positive	354
X - 12689	lysine degradation II	1.65	4.05e-07	0.000118	1.6	8.56e-07	positive	180
ginkgolic acid C15:1	glycolysis (pay-off phase)	1.7	4.09e-07	0.000118	1.23	0.03	negative	432
sucrose	trehalose degradation	1.67	4.09e-07	0.000118	1.35	0.000536	positive	203
X - 19141	threonine degradation I	1.62	4.09e-07	0.000118	1.63	7.92e-08	negative	274
N-formylphenylalanine	fructose degradation	1.6	4.09e-07	0.000118	1.7	3.21e-08	positive	346
1-palmitoyl-2-dihomo-linolenoyl-GPC (16:0/20:3n3 or 6)*	ethanol production I	1.73	4.17e-07	0.00012	1.53	2.95e-05	positive	131
benzoate	threonine degradation II	1.7	4.17e-07	0.00012	1.2	0.049	negative	138
X - 12410	lysine degradation II	1.63	4.17e-07	0.00012	1.54	2.32e-06	negative	182
pregnenetriol disulfate*	pyruvate:ferredoxin oxidoreductase	1.62	4.17e-07	0.00012	1.4	0.000801	negative	811
erythronate*	fructan degradation	1.72	4.22e-07	0.000121	1.34	0.00554	positive	248
5,6-dihydrouridine	fructose degradation	1.67	4.22e-07	0.000121	1.23	0.0239	positive	224
ethyl beta-glucopyranoside	fructose degradation	1.63	4.22e-07	0.000121	1.32	0.001	negative	281
methyl indole-3-acetate	galacturonate degradation I	1.75	4.3e-07	0.000123	1.35	0.00305	negative	120
O-acetylhomoserine	threonine degradation II	1.74	4.3e-07	0.000123	1.54	7.39e-05	negative	119
1-stearoyl-2-oleoyl-GPC (18:0/18:1)	Bifidobacterium shunt	1.64	4.3e-07	0.000123	1.59	1.84e-07	positive	313
mannitol/sorbitol	ribose degradation	1.82	4.38e-07	0.000124	1.71	6.88e-06	positive	75
X - 15461	Bifidobacterium shunt	1.72	4.38e-07	0.000124	1.56	1.26e-05	positive	261
2-aminobutyrate	trehalose degradation	1.59	4.38e-07	0.000124	1.43	0.000119	negative	208
6-bromotryptophan	threonine degradation I	1.59	4.38e-07	0.000124	1.61	3.07e-07	positive	272
N-acetylglutamate	fructan degradation	1.69	4.47e-07	0.000126	1.32	0.00213	positive	289
beta-alanine	glycolysis (preparatory phase)	1.69	4.47e-07	0.000126	1.7	1.91e-07	negative	820
sphingomyelin (d18:0/18:0, d19:0/17:0)*	lysine degradation II	1.67	4.47e-07	0.000126	1.52	2.14e-05	positive	162
glycerate	fructan degradation	1.65	4.47e-07	0.000126	1.1	0.195	negative	301
4-methoxyphenol sulfate	trehalose degradation	1.61	4.47e-07	0.000126	1.47	3.12e-05	negative	212
sphingomyelin (d18:2/14:0, d18:1/14:1)*	threonine degradation I	1.59	4.47e-07	0.000126	1.54	9.66e-06	positive	284
X - 15245	fructose degradation	1.76	4.56e-07	0.000127	1.65	5.75e-07	positive	221
octadecanedioylcarnitine (C18-DC)*	threonine degradation I	1.75	4.56e-07	0.000127	1.71	2.01e-07	negative	230
sphingomyelin (d18:1/22:2, d18:2/22:1, d16:1/24:2)*	fructose degradation	1.63	4.56e-07	0.000127	1.34	0.000875	negative	268
3-formylindole	trehalose degradation	1.61	4.56e-07	0.000127	1.33	0.00121	negative	221
pyrraline	glycolysis (pay-off phase)	1.56	4.56e-07	0.000127	1.54	1.55e-05	negative	576
X - 13431	fructose degradation	1.47	4.56e-07	0.000127	1.61	1.6e-08	positive	444
2-ketocaprylate	cysteine degradation I	1.88	4.64e-07	0.000129	1.71	0.000499	positive	810
oleoyl-arachidonoyl-glycerol (18:1/20:4) [2]*	fructose degradation	1.74	4.64e-07	0.000129	1.49	6.82e-05	positive	219
X - 13866	threonine degradation II	1.67	4.64e-07	0.000129	1.42	0.000948	negative	156
4-methoxyphenol sulfate	fructose degradation	1.59	4.64e-07	0.000129	1.43	4.52e-05	negative	327
11beta-hydroxyandrosterone glucuronide	cysteine degradation II	1.95	4.73e-07	0.00013	1.5	0.00242	negative	46
3-hydroxy-3-methylglutarate	ribose degradation	1.87	4.73e-07	0.00013	1.75	5.43e-06	positive	64
S-allylcysteine	threonine degradation II	1.71	4.73e-07	0.00013	1.19	0.0539	negative	153
X - 25523	sucrose degradation I	1.69	4.73e-07	0.00013	1.28	0.0161	negative	202
3-hydroxystachydrine*	threonine degradation II	1.68	4.73e-07	0.00013	1.54	1.98e-06	negative	169
alliin	sucrose degradation I	1.67	4.73e-07	0.00013	1.33	0.00298	negative	199
alpha-ketobutyrate	fructose degradation	1.66	4.73e-07	0.00013	1.58	2.18e-06	positive	266
X - 12830	threonine degradation I	1.62	4.73e-07	0.00013	1.59	2.7e-06	positive	275
2-O-methylascorbic acid	glycolysis (pay-off phase)	1.93	4.81e-07	0.000132	1.64	7.61e-05	positive	270
N-acetylleucine	glycerol degradation I	1.8	4.81e-07	0.000132	1.46	0.0015	positive	84
1-palmitoyl-2-docosahexaenoyl-GPE (16:0/22:6)*	propionate production II	1.73	4.81e-07	0.000132	1.47	0.000792	positive	93
deoxycholic acid 12-sulfate*	pyruvate:ferredoxin oxidoreductase	1.56	4.81e-07	0.000132	1.57	3.63e-06	negative	822
cetirizine	threonine degradation I	1.65	4.9e-07	0.000134	1.42	0.000151	positive	242
oxalate (ethanedioate)	sucrose degradation I	1.65	4.9e-07	0.000134	1.39	0.000298	negative	217
acesulfame	fructose degradation	1.62	4.9e-07	0.000134	1.55	1.21e-06	positive	328
sphingomyelin (d18:1/14:0, d16:1/16:0)*	propionate production II	1.79	4.98e-07	0.000135	1.56	8.74e-05	negative	83
2-hydroxybutyrate/2-hydroxyisobutyrate	pyruvate:formate lyase	1.77	4.98e-07	0.000135	1.54	7.39e-05	positive	309
tyrosine	threonine degradation I	1.74	4.98e-07	0.000135	1.68	3.16e-07	positive	245
linoleoyl-arachidonoyl-glycerol (18:2/20:4) [1]*	Bifidobacterium shunt	1.73	4.98e-07	0.000135	1.34	0.00413	positive	245
gulonate*	sucrose degradation I	1.66	4.98e-07	0.000135	1.27	0.00829	positive	208
linoleoylcarnitine (C18:2)*	trehalose degradation	1.65	4.98e-07	0.000135	1.46	4.85e-05	negative	199
X - 11315	fructan degradation	1.65	4.98e-07	0.000135	1.08	0.244	negative	300
androstenediol (3beta,17beta) monosulfate (2)	threonine degradation I	1.65	4.98e-07	0.000135	1.6	9.33e-07	positive	264
arachidonate (20:4n6)	threonine degradation I	1.59	4.98e-07	0.000135	1.49	6.53e-06	positive	278
alpha-ketobutyrate	pyruvate:formate lyase	1.7	5.07e-07	0.000136	1.45	0.0011	positive	347
1-palmitoyl-2-oleoyl-GPC (16:0/18:1)	threonine degradation II	1.64	5.07e-07	0.000136	1.4	0.000508	positive	166
mannitol/sorbitol	sucrose degradation I	1.6	5.07e-07	0.000136	1.57	7.02e-07	positive	246
3b-hydroxy-5-cholenoic acid	threonine degradation I	1.56	5.07e-07	0.000136	1.53	8.98e-07	negative	324
X - 21442	threonine degradation II	1.52	5.07e-07	0.000136	1.57	1.19e-07	positive	241
indoleacetoylcarnitine*	serine degradation	1.5	5.07e-07	0.000136	1.51	6.05e-06	positive	714
5alpha-androstan-3alpha,17beta-diol monosulfate (1)	threonine degradation I	1.72	5.15e-07	0.000138	1.68	3.24e-07	positive	225
3-methyl-2-oxovalerate	threonine degradation I	1.71	5.15e-07	0.000138	1.7	7.56e-09	positive	239
N-stearoyl-sphinganine (d18:0/18:0)*	fructose degradation	1.7	5.15e-07	0.000138	1.49	6.15e-05	positive	258
4-acetylphenol sulfate	cysteine degradation I	1.78	5.24e-07	0.000139	1.73	2.69e-05	positive	1031
tetrahydrocortisol glucuronide	Bifidobacterium shunt	1.71	5.24e-07	0.000139	1.45	0.000248	positive	254
sphingomyelin (d18:1/22:1, d18:2/22:0, d16:1/24:1)*	trehalose degradation	1.68	5.24e-07	0.000139	1.35	0.000911	negative	167
N-acetylglutamate	threonine degradation II	1.65	5.24e-07	0.000139	1.47	6.82e-05	positive	157
4-methoxyphenol sulfate	sucrose degradation I	1.6	5.24e-07	0.000139	1.38	0.000321	negative	249
X - 12830	aspartate degradation I	1.9	5.32e-07	0.00014	1.93	9.33e-07	positive	465
proline	threonine degradation II	1.77	5.32e-07	0.00014	1.4	0.000627	positive	122
alpha-ketoglutarate	threonine degradation II	1.71	5.32e-07	0.00014	1.53	3.06e-05	positive	133
1-stearoyl-2-arachidonoyl-GPE (18:0/20:4)	fructose degradation	1.7	5.32e-07	0.00014	1.52	1.72e-05	positive	257
isoleucylglycine	threonine degradation I	1.68	5.32e-07	0.00014	1.62	4.26e-07	negative	239
N-acetylleucine	Bifidobacterium shunt	1.68	5.32e-07	0.00014	1.47	2.69e-05	positive	288
benzoate	sucrose degradation I	1.68	5.32e-07	0.00014	1.25	0.0203	negative	179
5-hydroxylysine	fructose degradation	1.68	5.32e-07	0.00014	1.53	3.97e-06	positive	293
1-(1-enyl-palmitoyl)-2-oleoyl-GPE (P-16:0/18:1)*	serine degradation	1.57	5.32e-07	0.00014	1.54	1.52e-05	positive	631
X - 12839	propionate production II	1.76	5.41e-07	0.000142	1.4	0.00139	positive	105
X - 24588	Bifidobacterium shunt	1.72	5.41e-07	0.000142	1.5	4.57e-05	positive	265
(R)-3-hydroxybutyrylcarnitine	threonine degradation I	1.59	5.41e-07	0.000142	1.56	4.9e-07	positive	311
glycochenodeoxycholate glucuronide (1)	threonine degradation I	1.66	5.49e-07	0.000143	1.61	2.39e-07	positive	270
pregnenediol sulfate (C21H34O5S)*	sucrose degradation I	1.64	5.49e-07	0.000143	1.36	0.000719	negative	207
cysteine s-sulfate	threonine degradation I	1.6	5.49e-07	0.000143	1.45	2.19e-05	positive	315
X - 26119	aspartate degradation I	2	5.58e-07	0.000144	1.86	1.5e-06	negative	400
N-(2-furoyl)glycine	glycerol degradation I	1.86	5.58e-07	0.000144	1.64	5.58e-05	negative	66
ursodeoxycholate	threonine degradation I	1.76	5.58e-07	0.000144	1.94	2.59e-14	positive	241
X - 17654	glycolysis (pay-off phase)	1.72	5.58e-07	0.000144	1.73	2.35e-07	negative	387
1-stearoyl-2-oleoyl-GPE (18:0/18:1)	threonine degradation I	1.72	5.58e-07	0.000144	1.48	0.000126	positive	218
behenoyl dihydrosphingomyelin (d18:0/22:0)*	fructose degradation	1.71	5.58e-07	0.000144	1.52	1.63e-05	positive	256
gentisate	Bifidobacterium shunt	1.68	5.58e-07	0.000144	1.37	0.000829	negative	256
valylglycine	threonine degradation I	1.64	5.58e-07	0.000144	1.65	2.69e-08	negative	259
De(carboxymethoxy) cetirizine acetic acid	trehalose degradation	1.63	5.58e-07	0.000144	1.53	5.7e-06	positive	190
alpha-ketoglutaramate*	trehalose degradation	1.63	5.58e-07	0.000144	1.31	0.0048	negative	201
X - 13553	trehalose degradation	1.59	5.58e-07	0.000144	1.29	0.0068	negative	223
taurine	threonine degradation I	1.72	5.66e-07	0.000145	1.17	0.0619	negative	178
gamma-glutamylglutamine	fructose degradation	1.7	5.66e-07	0.000145	1.64	1.06e-07	negative	242
deoxycholic acid 12-sulfate*	fructose degradation	1.68	5.66e-07	0.000145	1.54	3.84e-06	positive	244
linoleoylcarnitine (C18:2)*	sucrose degradation I	1.62	5.66e-07	0.000145	1.39	0.000235	negative	222
X - 23739	threonine degradation I	1.6	5.66e-07	0.000145	1.46	2.08e-05	negative	288
L-urobilin	threonine degradation II	1.51	5.66e-07	0.000145	1.38	0.000294	positive	246
glutarate (C5-DC)	threonine degradation II	1.5	5.66e-07	0.000145	1.26	0.00919	negative	237
4-acetylcatechol sulfate (1)	threonine degradation I	1.73	5.75e-07	0.000146	1.45	0.000257	negative	218
5-hydroxylysine	threonine degradation I	1.69	5.75e-07	0.000146	1.49	1.91e-05	positive	278
glycochenodeoxycholate glucuronide (1)	Bifidobacterium shunt	1.66	5.75e-07	0.000146	1.31	0.00517	positive	283
glycohyocholate	Bifidobacterium shunt	1.57	5.75e-07	0.000146	1.35	0.000554	negative	318
gamma-glutamyl-2-aminobutyrate	pentose phosphate pathway (oxidative phase)	1.8	5.83e-07	0.000147	1.48	0.00117	negative	75
X - 13507	pyruvate:ferredoxin oxidoreductase	1.78	5.83e-07	0.000147	1.53	0.000169	negative	399
pantothenate	serine degradation	1.77	5.83e-07	0.000147	1.67	3.66e-07	positive	370
octadecenedioate (C18:1-DC)	lysine degradation II	1.73	5.83e-07	0.000147	1.63	6.05e-06	negative	118
1-palmitoylglycerol (16:0)	Bifidobacterium shunt	1.72	5.83e-07	0.000147	1.64	1.23e-07	positive	251
1-(1-enyl-palmitoyl)-2-linoleoyl-GPE (P-16:0/18:2)*	threonine degradation II	1.7	5.83e-07	0.000147	1.54	1.29e-05	negative	137
X - 26119	threonine degradation I	1.69	5.83e-07	0.000147	1.68	1.06e-07	negative	257
1,2-dilinoleoyl-GPC (18:2/18:2)	ethanol production I	1.68	5.83e-07	0.000147	1.32	0.00361	negative	175
erythritol	threonine degradation I	1.67	5.83e-07	0.000147	1.35	0.00298	positive	235
homovanillate (HVA)	propionate production II	1.67	5.83e-07	0.000147	1.47	0.000303	negative	126
N-(2-furoyl)glycine	serine degradation	1.77	5.92e-07	0.000148	1.85	2.74e-11	negative	379
carotene diol (2)	galactose degradation	1.73	5.92e-07	0.000148	1.38	0.000701	negative	238
3-(3-hydroxyphenyl)propionate sulfate	lysine degradation II	1.63	5.92e-07	0.000148	1.59	1.34e-06	positive	173
oleoyl ethanolamide	threonine degradation I	1.54	5.92e-07	0.000148	1.36	0.000403	positive	320
1-(1-enyl-stearoyl)-2-oleoyl-GPE (P-18:0/18:1)	serine degradation	1.51	5.92e-07	0.000148	1.6	5.15e-07	positive	716
glycine conjugate of C10H14O2 (1)*	galactose degradation	1.72	6e-07	0.00015	1.36	0.0022	positive	253
behenoyl dihydrosphingomyelin (d18:0/22:0)*	threonine degradation II	1.69	6e-07	0.00015	1.3	0.00889	positive	150
X - 21821	threonine degradation II	1.6	6e-07	0.00015	1.55	4.81e-07	negative	215
2-hydroxydecanoate	fructose degradation	1.56	6e-07	0.00015	1.36	0.00106	negative	311
arginine	threonine degradation I	1.67	6.09e-07	0.00015	1.48	5.08e-05	negative	245
X - 22162	threonine degradation I	1.65	6.09e-07	0.00015	1.69	6.13e-08	positive	231
imidazole lactate	threonine degradation I	1.65	6.09e-07	0.00015	1.45	9.64e-05	negative	274
4-ethyl-2-methoxyphenol sulfate	arabinoxylan degradation	1.65	6.09e-07	0.00015	1.64	2.12e-06	negative	297
tryptophan betaine	threonine degradation II	1.64	6.09e-07	0.00015	1.48	1.09e-05	negative	196
X - 13431	sucrose degradation I	1.63	6.09e-07	0.00015	1.32	0.00272	negative	221
X - 17612	fucose degradation	1.6	6.09e-07	0.00015	1.52	9.8e-06	positive	159
1-stearoyl-2-arachidonoyl-GPI (18:0/20:4)	pyruvate:ferredoxin oxidoreductase	1.58	6.09e-07	0.00015	1.4	0.00102	negative	785
3-methylcytidine	glycolysis (pay-off phase)	1.8	6.17e-07	0.000151	1.26	0.045	positive	305
2-oleoylglycerol (18:1)	Bifidobacterium shunt	1.69	6.17e-07	0.000151	1.36	0.00152	positive	246
X - 11847	lactate production	1.67	6.17e-07	0.000151	1.07	0.307	negative	400
histidine	galactose degradation	1.66	6.17e-07	0.000151	1.44	0.000294	negative	285
stachydrine	fructose degradation	1.63	6.17e-07	0.000151	1.4	0.000289	negative	307
X - 12410	pyruvate:formate lyase	1.61	6.17e-07	0.000151	1.41	0.000545	negative	441
X - 15728	pyruvate:ferredoxin oxidoreductase	1.58	6.17e-07	0.000151	1.41	0.000737	positive	905
1-palmitoleoylglycerol (16:1)*	fructan degradation	1.76	6.26e-07	0.000152	1.34	0.00353	positive	241
branched-chain, straight-chain, or cyclopropyl 10:1 fatty acid (1)*	glycolysis (pay-off phase)	1.73	6.26e-07	0.000152	1.05	0.359	negative	339
4-acetylcatechol sulfate (1)	threonine degradation II	1.72	6.26e-07	0.000152	1.57	1.15e-05	negative	124
beta-cryptoxanthin	fructose degradation	1.69	6.26e-07	0.000152	1.46	3e-05	negative	271
(N(1) + N(8))-acetylspermidine	Bifidobacterium shunt	1.66	6.26e-07	0.000152	1.5	2.36e-05	negative	256
mannonate*	pyruvate:ferredoxin oxidoreductase	1.58	6.26e-07	0.000152	1.47	8.63e-05	negative	852
phenylacetylcarnitine	hydrogen metabolism	1.51	6.26e-07	0.000152	1.47	1.65e-06	positive	283
4-cholesten-3-one	pyruvate:ferredoxin oxidoreductase	1.84	6.34e-07	0.000154	1.59	3.9e-05	positive	294
1-stearoyl-2-docosahexaenoyl-GPE (18:0/22:6)*	lysine degradation II	1.69	6.34e-07	0.000154	1.57	2.72e-05	positive	126
eicosapentaenoylcholine	trehalose degradation	1.69	6.34e-07	0.000154	1.67	7.94e-09	negative	186
docosapentaenoate (n3 DPA; 22:5n3)	lysine degradation II	1.64	6.34e-07	0.000154	1.58	7.71e-07	positive	171
oxalate (ethanedioate)	fructose degradation	1.63	6.34e-07	0.000154	1.44	8.74e-05	negative	291
cotinine N-oxide	homoacetogenesis	1.81	6.43e-07	0.000155	1.69	2.05e-05	negative	67
arabitol/xylitol	trehalose degradation	1.61	6.43e-07	0.000155	1.58	1.51e-06	positive	196
4-allylphenol sulfate	fructan degradation	1.61	6.43e-07	0.000155	1.15	0.0799	negative	323
X - 12543	threonine degradation II	1.54	6.43e-07	0.000155	1.53	8.13e-07	negative	239
acesulfame	glycerol degradation I	1.78	6.51e-07	0.000156	1.56	0.000101	positive	86
3-(N-acetyl-L-cystein-S-yl) acetaminophen	fructose degradation	1.71	6.51e-07	0.000156	1.47	4.29e-05	positive	273
3-hydroxyoctanoylcarnitine (2)	sucrose degradation I	1.61	6.51e-07	0.000156	1.24	0.0182	negative	235
vanillic acid glycine	methionine degradation I	1.6	6.51e-07	0.000156	1.12	0.18	negative	154
leucine	threonine degradation I	1.78	6.6e-07	0.000158	1.51	0.000142	positive	206
X - 11858	threonine degradation II	1.64	6.6e-07	0.000158	1.3	0.00934	negative	180
De(carboxymethoxy) cetirizine acetic acid	sucrose degradation I	1.62	6.6e-07	0.000158	1.59	1.76e-07	positive	219
sphingomyelin (d17:2/16:0, d18:2/15:0)*	homoacetogenesis	1.78	6.68e-07	0.000159	1.61	5.53e-05	positive	69
methylnaphthyl sulfate (2)*	lactate production	1.72	6.68e-07	0.000159	1.34	0.00357	positive	428
metoprolol	trehalose degradation	1.67	6.68e-07	0.000159	1.19	0.0519	positive	178
2-O-methylascorbic acid	threonine degradation II	1.53	6.68e-07	0.000159	1.32	0.00128	negative	246
guaiacol sulfate	threonine degradation II	1.77	6.77e-07	0.00016	1.74	7.29e-08	negative	112
octadecenedioate (C18:1-DC)	threonine degradation I	1.72	6.77e-07	0.00016	1.63	5.75e-07	negative	235
solanidine	serine degradation	1.7	6.77e-07	0.00016	1.49	7.39e-05	positive	374
N-acetylglucosamine/N-acetylgalactosamine	trehalose degradation	1.67	6.77e-07	0.00016	1.76	3.68e-10	positive	181
O-desmethylvenlafaxine	trehalose degradation	1.63	6.77e-07	0.00016	1.41	0.000171	positive	175
(2,4 or 2,5)-dimethylphenol sulfate	trehalose degradation	1.59	6.77e-07	0.00016	1.5	6.95e-06	positive	209
indolepropionate	threonine degradation II	1.66	6.85e-07	0.000161	1.59	2.27e-07	negative	158
X - 23782	trehalose degradation	1.65	6.85e-07	0.000161	1.44	0.000207	negative	185
X - 13844	threonine degradation I	1.64	6.85e-07	0.000161	1.38	0.000153	negative	266
glycerate	threonine degradation I	1.63	6.85e-07	0.000161	1.38	0.000426	negative	284
1,2-dilinoleoyl-GPC (18:2/18:2)	pyruvate:ferredoxin oxidoreductase	1.57	6.85e-07	0.000161	1.45	0.000412	positive	811
X - 25433	propionate production II	1.78	6.94e-07	0.000163	1.49	0.00135	positive	72
picolinoylglycine	lysine degradation II	1.7	6.94e-07	0.000163	1.63	8.47e-07	positive	151
1-arachidonylglycerol (20:4)	threonine degradation I	1.66	6.94e-07	0.000163	1.57	8.22e-07	positive	249
methyl indole-3-acetate	serine degradation	1.5	6.94e-07	0.000163	1.52	3.28e-06	positive	716
deoxycholic acid 12-sulfate*	threonine degradation II	1.72	7.02e-07	0.000164	1.6	1.63e-06	positive	145
sphingomyelin (d18:2/18:1)*	Bifidobacterium shunt	1.66	7.02e-07	0.000164	1.43	7.5e-05	negative	288
5-hydroxy-2-methylpyridine sulfate	threonine degradation II	1.52	7.02e-07	0.000164	1.47	8.41e-06	positive	240
2-aminophenol sulfate	threonine degradation I	1.59	7.11e-07	0.000166	1.57	4.09e-07	negative	293
taurine	propionate production II	1.84	7.19e-07	0.000167	1.31	0.0155	negative	65
N-acetyl-2-aminoadipate	Bifidobacterium shunt	1.66	7.19e-07	0.000167	1.4	0.000276	positive	289
pentose acid*	threonine degradation I	1.63	7.19e-07	0.000167	1.31	0.00372	negative	281
4-acetamidophenol	trehalose degradation	1.62	7.19e-07	0.000167	1.48	1.34e-05	positive	207
X - 12306	Bifidobacterium shunt	1.61	7.19e-07	0.000167	1.36	0.000367	negative	306
3b-hydroxy-5-cholenoic acid	serine degradation	1.61	7.19e-07	0.000167	1.59	1.09e-06	negative	513
sphingomyelin (d18:0/18:0, d19:0/17:0)*	pyruvate:ferredoxin oxidoreductase	1.58	7.28e-07	0.000169	1.53	3.06e-05	negative	783
carotene diol (1)	cysteine degradation I	1.81	7.36e-07	0.00017	1.57	0.00145	positive	1003
oleoyl-arachidonoyl-glycerol (18:1/20:4) [2]*	threonine degradation II	1.72	7.36e-07	0.00017	1.53	3.34e-05	positive	133
pentose acid*	fructose degradation	1.65	7.36e-07	0.00017	1.39	0.000312	negative	289
10-nonadecenoate (19:1n9)	threonine degradation I	1.59	7.36e-07	0.00017	1.35	0.00111	positive	280
androstenediol (3alpha, 17alpha) monosulfate (2)	propionate production II	1.7	7.45e-07	0.000172	1.49	0.000176	negative	107
methyl indole-3-acetate	aspartate degradation I	1.59	7.45e-07	0.000172	1.59	1.72e-05	positive	893
X - 13431	pyruvate:ferredoxin oxidoreductase	1.59	7.45e-07	0.000172	1.4	0.00124	positive	777
1-stearoyl-2-linoleoyl-GPI (18:0/18:2)	glycerol degradation I	1.77	7.54e-07	0.000172	1.48	0.00119	negative	85
sphingomyelin (d18:2/16:0, d18:1/16:1)*	glycolysis (pay-off phase)	1.73	7.54e-07	0.000172	1.42	0.000169	negative	385
beta-alanine	threonine degradation I	1.64	7.54e-07	0.000172	1.54	2.7e-06	positive	288
3-methoxytyrosine	lysine degradation II	1.63	7.54e-07	0.000172	1.55	2.87e-06	negative	173
De(carboxymethoxy) cetirizine acetic acid	threonine degradation I	1.62	7.54e-07	0.000172	1.37	0.000394	positive	239
2-hydroxydecanoate	pyruvate:formate lyase	1.53	7.54e-07	0.000172	1.64	1.54e-08	positive	581
carotene diol (2)	cysteine degradation I	1.77	7.62e-07	0.000174	1.66	0.000153	positive	1015
1-palmitoyl-2-oleoyl-GPE (16:0/18:1)	fructan degradation	1.76	7.71e-07	0.000175	1.38	0.00139	positive	251
leucine	fructose degradation	1.75	7.71e-07	0.000175	1.56	1.88e-05	positive	201
erucate (22:1n9)	sucrose degradation I	1.68	7.71e-07	0.000175	1.09	0.231	negative	185
glycerol	threonine degradation I	1.68	7.71e-07	0.000175	1.68	2.22e-08	positive	234
beta-cryptoxanthin	threonine degradation I	1.64	7.71e-07	0.000175	1.44	3.73e-05	negative	273
ginkgolic acid C15:1	threonine degradation II	1.63	7.71e-07	0.000175	1.32	0.0048	negative	173
X - 17301	homoacetogenesis	1.82	7.79e-07	0.000176	1.64	4.07e-05	negative	63
sphingomyelin (d18:1/14:0, d16:1/16:0)*	pentose phosphate pathway (oxidative phase)	1.8	7.79e-07	0.000176	1.22	0.0689	negative	85
leucine	ethanol production I	1.75	7.79e-07	0.000176	1.38	0.00235	positive	122
citalopram propionate*	sucrose degradation I	1.69	7.79e-07	0.000176	1.57	5.56e-06	positive	162
cystine	fructose degradation	1.68	7.79e-07	0.000176	1.48	2.64e-05	positive	259
5alpha-androstan-3alpha,17beta-diol disulfate	pyruvate:ferredoxin oxidoreductase	1.56	7.79e-07	0.000176	1.6	9.84e-07	negative	821
X - 17367	fructan degradation	1.48	7.79e-07	0.000176	1.43	4.01e-05	positive	550
1,5-anhydroglucitol (1,5-AG)	glycolysis (pay-off phase)	1.5	7.88e-07	0.000177	1.6	1.19e-07	negative	652
X - 12730	aspartate degradation I	1.82	7.96e-07	0.000178	1.53	0.000185	negative	494
X - 16124	homoacetogenesis	1.78	7.96e-07	0.000178	1.72	6.71e-05	positive	69
2-methoxyhydroquinone sulfate (2)	sucrose degradation I	1.7	7.96e-07	0.000178	1.68	1.04e-09	positive	213
ethyl beta-glucopyranoside	glycolysis (pay-off phase)	1.69	7.96e-07	0.000178	1.13	0.137	negative	370
X - 11632	Bifidobacterium shunt	1.66	7.96e-07	0.000178	1.53	4.94e-06	positive	279
stachydrine	lysine degradation II	1.64	7.96e-07	0.000178	1.29	0.00874	negative	160
glycine	threonine degradation I	1.63	7.96e-07	0.000178	1.64	2.84e-08	negative	267
glycochenodeoxycholate glucuronide (1)	sucrose degradation I	1.63	7.96e-07	0.000178	1.19	0.045	positive	203
X - 24757	lactate production	1.56	7.96e-07	0.000178	1.63	1.44e-07	positive	691
naringenin 7-glucuronide	threonine degradation I	1.53	7.96e-07	0.000178	1.51	2.56e-06	negative	311
glycodeoxycholate	propionate production II	1.76	8.05e-07	0.000178	1.55	2.95e-05	positive	95
X - 24295	threonine degradation I	1.75	8.05e-07	0.000178	1.65	2.39e-06	positive	216
glycoursodeoxycholic acid sulfate (1)	threonine degradation I	1.73	8.05e-07	0.000178	1.7	6.37e-10	positive	257
X - 12726	threonine degradation I	1.71	8.05e-07	0.000178	1.69	7.81e-09	negative	234
1-oleoyl-2-arachidonoyl-GPE (18:1/20:4)*	threonine degradation I	1.69	8.05e-07	0.000178	1.48	1.47e-05	positive	242
X - 25523	arabinoxylan degradation	1.67	8.05e-07	0.000178	0.93	0.717	negative	224
X - 23997	threonine degradation I	1.86	8.13e-07	0.00018	2.1	4.38e-13	negative	173
1-stearoyl-2-arachidonoyl-GPE (18:0/20:4)	fructan degradation	1.72	8.22e-07	0.000182	1.32	0.00487	positive	277
behenoyl dihydrosphingomyelin (d18:0/22:0)*	lysine degradation II	1.68	8.22e-07	0.000182	1.44	0.000472	positive	153
hippurate	lysine degradation II	1.71	8.3e-07	0.000183	1.83	4.27e-09	negative	124
methylnaphthyl sulfate (2)*	trehalose degradation	1.62	8.3e-07	0.000183	1.41	0.000385	positive	198
X - 24544	alanine degradation I	1.98	8.39e-07	0.000183	1.57	0.00257	negative	35
1,2,3-benzenetriol sulfate (1)	ribose degradation	1.83	8.39e-07	0.000183	1.59	0.000321	positive	65
mannonate*	lactate production	1.82	8.39e-07	0.000183	1.44	0.00172	positive	328
gamma-glutamylglutamine	lysine degradation II	1.7	8.39e-07	0.000183	1.52	1.17e-05	negative	134
N-stearoylserine*	trehalose degradation	1.68	8.39e-07	0.000183	1.38	0.00253	negative	161
X - 12544	threonine degradation I	1.67	8.39e-07	0.000183	1.63	1.13e-07	negative	244
metoprolol	sucrose degradation I	1.66	8.39e-07	0.000183	1.36	0.00194	positive	203
losartan	trehalose degradation	1.64	8.39e-07	0.000183	1.48	4.18e-05	positive	209
X - 19141	Bifidobacterium shunt	1.62	8.39e-07	0.000183	1.64	9.07e-08	negative	273
sphingomyelin (d18:1/14:0, d16:1/16:0)*	trehalose degradation	1.6	8.39e-07	0.000183	1.14	0.113	negative	194
4-hydroxyphenylacetylglutamine	alanine degradation I	1.94	8.47e-07	0.000185	1.88	4.6e-06	positive	40
5-acetylamino-6-amino-3-methyluracil	threonine degradation I	1.65	8.47e-07	0.000185	1.52	6.67e-06	negative	260
arachidonate (20:4n6)	lysine degradation II	1.63	8.47e-07	0.000185	1.55	6.46e-06	positive	167
glucose	threonine degradation I	1.73	8.56e-07	0.000186	1.75	9.78e-10	positive	236
3,4-dihydroxybutyrate	fructan degradation	1.65	8.56e-07	0.000186	1.43	0.000113	positive	295
stearate (18:0)	lysine degradation II	1.59	8.56e-07	0.000186	1.58	1.07e-06	positive	186
perfluorooctanesulfonate (PFOS)	sucrose degradation I	1.68	8.64e-07	0.000187	1.48	7.61e-05	negative	187
androstenediol (3alpha, 17alpha) monosulfate (2)	fructose degradation	1.57	8.64e-07	0.000187	1.39	8.97e-05	negative	336
X - 12283	threonine degradation I	1.51	8.64e-07	0.000187	1.66	1.47e-08	positive	323
N-delta-acetylornithine	cysteine degradation I	1.82	8.81e-07	0.00019	1.59	0.00209	positive	907
X - 13866	homoacetogenesis	1.76	8.81e-07	0.00019	1.25	0.0639	positive	71
cytosine	glycolysis (pay-off phase)	1.71	8.81e-07	0.00019	1.47	0.000139	negative	360
glycodeoxycholate 3-sulfate	ethanol production I	1.67	8.81e-07	0.00019	1.55	2.39e-06	positive	176
X - 13431	Bifidobacterium shunt	1.62	8.81e-07	0.00019	1.35	0.000856	negative	288
3beta,7alpha-dihydroxy-5-cholestenoate	threonine degradation I	1.59	8.81e-07	0.00019	1.36	0.00115	negative	274
proline	sucrose degradation I	1.74	8.98e-07	0.000192	1.34	0.00272	positive	178
taurochenodeoxycholate	glycolysis (preparatory phase)	1.73	8.98e-07	0.000192	1.82	7.81e-08	negative	792
X - 12906	threonine degradation I	1.67	8.98e-07	0.000192	1.75	1.05e-10	negative	282
dihydrocaffeate sulfate (2)	threonine degradation II	1.62	8.98e-07	0.000192	1.6	1.98e-06	negative	170
N-delta-acetylornithine	trehalose degradation	1.62	8.98e-07	0.000192	1.54	2.08e-06	negative	203
X - 21740	pyruvate:ferredoxin oxidoreductase	1.58	8.98e-07	0.000192	1.51	4.85e-05	negative	764
N6-methyladenosine	pyruvate:ferredoxin oxidoreductase	1.56	8.98e-07	0.000192	1.16	0.106	negative	814
glycolithocholate	fructose degradation	1.54	8.98e-07	0.000192	1.56	3.03e-07	negative	392
pregnenetriol disulfate*	cysteine degradation I	1.79	9.16e-07	0.000195	1.53	0.00239	negative	954
myristate (14:0)	glycerol degradation I	1.76	9.16e-07	0.000195	1.54	0.000239	positive	77
glycerate	sucrose degradation I	1.61	9.16e-07	0.000195	1.33	0.00115	negative	218
myo-inositol	fructose degradation	1.59	9.16e-07	0.000195	1.39	0.000178	negative	324
X - 21736	fucose degradation	1.83	9.33e-07	0.000198	1.43	0.00202	positive	71
metoprolol	galactose degradation	1.67	9.33e-07	0.000198	1.24	0.0251	positive	281
X - 19183	threonine degradation II	1.64	9.33e-07	0.000198	1.58	1.53e-06	negative	162
S-methylmethionine	galactose degradation	1.62	9.33e-07	0.000198	1.29	0.00487	negative	338
X - 18886	pyruvate:formate lyase	1.59	9.33e-07	0.000198	1.45	5.3e-05	positive	424
N-acetyltaurine	fructose degradation	1.59	9.33e-07	0.000198	1.55	3.33e-07	positive	323
sphingomyelin (d18:1/17:0, d17:1/18:0, d19:1/16:0)	threonine degradation I	1.75	9.5e-07	0.0002	1.76	9.31e-10	negative	217
X - 24337	threonine degradation II	1.71	9.5e-07	0.0002	1.57	4.39e-06	positive	137
xylose	aspartate degradation I	1.71	9.5e-07	0.0002	1.52	0.00143	negative	713
X - 21661	lactate production	1.67	9.5e-07	0.0002	1.06	0.324	negative	409
caffeic acid sulfate	serine degradation	1.61	9.5e-07	0.0002	1.62	1.12e-06	negative	510
X - 24757	fructan degradation	1.5	9.5e-07	0.0002	1.54	2.9e-07	positive	518
behenoyl sphingomyelin (d18:1/22:0)*	cysteine degradation II	1.97	9.67e-07	0.000203	1.5	0.0035	negative	40
X - 11843	pyruvate:ferredoxin oxidoreductase	1.85	9.67e-07	0.000203	1.27	0.0649	negative	209
X - 26119	fructose degradation	1.69	9.67e-07	0.000203	1.64	1.59e-07	negative	270
N-acetylglucosamine/N-acetylgalactosamine	threonine degradation I	1.68	9.67e-07	0.000203	1.62	1.06e-07	positive	238
X - 25828	Bifidobacterium shunt	1.66	9.67e-07	0.000203	1.29	0.00554	negative	294
glucose	threonine degradation II	1.72	9.84e-07	0.000205	1.71	7.18e-08	positive	138
1-stearoyl-2-arachidonoyl-GPI (18:0/20:4)	threonine degradation I	1.66	9.84e-07	0.000205	1.66	4.92e-09	positive	278
ursocholate	threonine degradation I	1.59	9.84e-07	0.000205	1.49	7.57e-06	positive	272
methyl glucopyranoside (alpha + beta)	Bifidobacterium shunt	1.58	9.84e-07	0.000205	1.29	0.00383	negative	333
retinal	threonine degradation I	1.56	9.84e-07	0.000205	1.59	4.22e-07	positive	318
X - 12126	hydrogen metabolism	1.5	9.84e-07	0.000205	1.43	1.77e-05	positive	287
sphingomyelin (d17:2/16:0, d18:2/15:0)*	fructose degradation	1.48	9.84e-07	0.000205	1.56	1.09e-07	positive	425
4-oxo-retinoic acid	sucrose degradation I	1.68	1e-06	0.000207	1.38	0.000399	negative	181
5-hydroxylysine	threonine degradation II	1.66	1e-06	0.000207	1.36	0.00205	positive	165
alpha-ketobutyrate	threonine degradation II	1.66	1e-06	0.000207	1.54	7.99e-06	positive	137
X - 23739	threonine degradation II	1.62	1e-06	0.000207	1.5	3.17e-05	negative	166
X - 21821	pyruvate:formate lyase	1.6	1e-06	0.000207	1.37	0.000572	negative	480
X - 18886	trehalose degradation	1.58	1e-06	0.000207	1.26	0.0149	positive	204
chenodeoxycholate	threonine degradation I	1.52	1e-06	0.000207	1.5	5.07e-07	positive	348
X - 22162	glycolysis (preparatory phase)	1.89	1.02e-06	0.000209	1.92	1.09e-07	positive	400
alpha-ketoglutaramate*	sucrose degradation II	1.75	1.02e-06	0.000209	1.49	0.000371	negative	85
gamma-tocopherol/beta-tocopherol	threonine degradation I	1.74	1.02e-06	0.000209	1.72	1.28e-07	positive	186
campesterol	Bifidobacterium shunt	1.7	1.02e-06	0.000209	1.48	3.9e-05	negative	250
perfluorooctanesulfonate (PFOS)	ethanol production I	1.67	1.02e-06	0.000209	1.34	0.00376	negative	156
1-arachidonoyl-GPI (20:4)*	threonine degradation I	1.62	1.02e-06	0.000209	1.65	6.78e-09	positive	281
o-hydroxyatorvastatin	trehalose degradation	1.6	1.02e-06	0.000209	1.48	1.19e-05	positive	191
quinate	propionate production II	1.8	1.04e-06	0.000211	1.61	2.11e-05	negative	72
N-stearoyl-sphingosine (d18:1/18:0)*	lysine degradation II	1.74	1.04e-06	0.000211	1.68	4.98e-07	positive	135
X - 21842	Bifidobacterium shunt	1.7	1.04e-06	0.000211	1.54	3.28e-06	negative	268
gentisate	sucrose degradation I	1.66	1.04e-06	0.000211	1.18	0.0629	negative	178
beta-alanine	galactose degradation	1.64	1.04e-06	0.000211	1.58	1.21e-06	positive	321
N-acetylcarnosine	galacturonate degradation I	1.55	1.04e-06	0.000211	1.56	1.01e-05	positive	198
X - 17690	fructose degradation	1.5	1.04e-06	0.000211	1.5	2.81e-05	positive	418
perfluorooctanoate (PFOA)	glutamine degradation II	1.48	1.04e-06	0.000211	1.57	2.99e-07	positive	522
taurolithocholate 3-sulfate	threonine degradation I	1.78	1.05e-06	0.000213	1.71	4.23e-10	negative	233
X - 19141	propionate production II	1.76	1.05e-06	0.000213	1.7	6.77e-07	negative	97
pimeloylcarnitine/3-methyladipoylcarnitine (C7-DC)	cysteine degradation I	1.76	1.05e-06	0.000213	1.61	0.0006	positive	1033
2-methoxyacetaminophen sulfate*	glycerol degradation I	1.75	1.05e-06	0.000213	1.8	1.93e-07	positive	83
3-methyl-2-oxobutyrate	threonine degradation I	1.7	1.05e-06	0.000213	1.69	7.39e-08	positive	240
X - 21740	threonine degradation II	1.66	1.05e-06	0.000213	1.47	4.29e-05	positive	160
10-nonadecenoate (19:1n9)	glycolysis (pay-off phase)	1.64	1.05e-06	0.000213	1.41	0.000783	positive	410
mannose	fructose degradation	1.62	1.05e-06	0.000213	1.4	0.000239	positive	301
N-stearoyltaurine	lysine degradation II	1.52	1.05e-06	0.000213	1.58	4.73e-07	positive	236
indoleacetylglutamine	threonine degradation II	1.51	1.05e-06	0.000213	1.54	2.25e-06	positive	242
ferulic acid 4-sulfate	aspartate degradation I	1.79	1.07e-06	0.000216	1.5	0.000164	positive	485
21-hydroxypregnenolone disulfate	propionate production II	1.78	1.07e-06	0.000216	1.41	0.00316	negative	73
piperine	galactose degradation	1.66	1.07e-06	0.000216	1.66	8.3e-07	positive	317
carotene diol (1)	pyruvate:ferredoxin oxidoreductase	1.56	1.07e-06	0.000216	1.49	5.81e-05	positive	853
indolin-2-one	lactose degradation	1.81	1.09e-06	0.000219	1.44	0.000371	negative	275
1-palmitoyl-2-arachidonoyl-GPC (16:0/20:4n6)	threonine degradation II	1.64	1.1e-06	0.000221	1.56	4.18e-06	positive	175
X - 11315	alanine degradation II	1.63	1.1e-06	0.000221	1.23	0.0188	negative	206
pipecolate	threonine degradation I	1.62	1.1e-06	0.000221	1.4	0.000303	negative	259
N-acetyltryptophan	glutamine degradation II	1.59	1.1e-06	0.000221	1.64	9.67e-07	positive	390
myristoleate (14:1n5)	fructose degradation	1.48	1.1e-06	0.000221	1.36	0.00033	negative	432
X - 17367	serine degradation	1.71	1.12e-06	0.000224	1.69	1.59e-07	negative	367
benzoate	fructose degradation	1.66	1.12e-06	0.000224	1.3	0.0039	negative	240
dihomo-linolenoyl-choline	lysine degradation II	1.66	1.12e-06	0.000224	1.41	0.000572	negative	169
arabinose	trehalose degradation	1.64	1.12e-06	0.000224	1.11	0.159	positive	178
4-hydroxyphenylacetate	pentose phosphate pathway (oxidative phase)	1.79	1.14e-06	0.000226	1.45	0.00106	positive	90
X - 24811	fructan degradation	1.76	1.14e-06	0.000226	1.53	7.99e-06	negative	246
X - 24556	fructose degradation	1.71	1.14e-06	0.000226	1.63	4.47e-07	negative	228
citalopram propionate*	galactose degradation	1.66	1.14e-06	0.000226	1.43	0.000481	positive	226
beta-citrylglutamate	threonine degradation I	1.63	1.14e-06	0.000226	1.61	1.34e-07	positive	283
N-acetylglutamine	threonine degradation II	1.59	1.14e-06	0.000226	1.56	2.49e-06	positive	180
kynurenate	fructose degradation	1.5	1.14e-06	0.000226	1.67	1.41e-08	positive	399
hyocholate	threonine degradation I	1.48	1.14e-06	0.000226	1.52	6.45e-08	positive	394
3-methylcytidine	lactose degradation	1.47	1.14e-06	0.000226	1.46	1.23e-05	negative	721
3-phenylpropionate (hydrocinnamate)	glycolysis (preparatory phase)	2.09	1.16e-06	0.000228	2.02	4.26e-07	negative	279
3-hydroxycotinine glucuronide	homoacetogenesis	1.8	1.16e-06	0.000228	1.75	3.11e-06	negative	65
retinol (Vitamin A)	threonine degradation I	1.59	1.16e-06	0.000228	1.57	1.07e-06	positive	294
hippurate	fucose degradation	1.89	1.17e-06	0.00023	1.56	0.00071	negative	52
X - 13431	ribose degradation	1.82	1.17e-06	0.00023	1.49	0.000691	negative	64
glutamine_degradant*	threonine degradation II	1.63	1.17e-06	0.00023	1.53	4.8e-06	negative	163
X - 13553	Bifidobacterium shunt	1.57	1.17e-06	0.00023	1.37	0.000435	negative	347
alpha-hydroxyisovalerate	pyruvate:ferredoxin oxidoreductase	1.57	1.17e-06	0.00023	1.6	5.32e-07	negative	786
X - 24757	Bifidobacterium shunt	1.48	1.17e-06	0.00023	1.58	2.27e-08	positive	442
tetrahydrocortisone glucuronide (5)	pyruvate:ferredoxin oxidoreductase	1.89	1.19e-06	0.000232	1.43	0.00487	positive	255
N4-acetylcytidine	fructose degradation	1.7	1.19e-06	0.000232	1.28	0.0119	positive	226
mannonate*	ethanol production I	1.67	1.19e-06	0.000232	1.46	0.000235	positive	155
1-linoleoyl-GPA (18:2)*	threonine degradation I	1.66	1.19e-06	0.000232	1.36	0.00135	negative	266
hexadecenedioate (C16:1-DC)*	propionate production II	1.66	1.19e-06	0.000232	1.68	5.15e-07	positive	115
arginine	fructose degradation	1.65	1.19e-06	0.000232	1.53	3.84e-05	negative	267
X - 25217	threonine degradation I	1.62	1.19e-06	0.000232	1.24	0.0149	negative	247
4-hydroxyphenylacetate	threonine degradation II	1.52	1.19e-06	0.000232	1.36	0.000866	negative	221
gentisate	fructan degradation	1.67	1.21e-06	0.000235	1.13	0.129	negative	257
alpha-ketoglutaramate*	fructose degradation	1.58	1.21e-06	0.000235	1.35	0.000472	negative	310
N,N,N-trimethyl-alanylproline betaine (TMAP)	threonine degradation I	1.57	1.21e-06	0.000235	1.4	0.000226	negative	316
indolin-2-one	mucin degradation	1.48	1.21e-06	0.000235	1.38	0.000171	positive	380
adrenate (22:4n6)	threonine degradation I	1.68	1.22e-06	0.000237	1.6	1e-06	positive	235
docosapentaenoate (n3 DPA; 22:5n3)	glycolysis (pay-off phase)	1.64	1.22e-06	0.000237	1.54	1.29e-05	positive	402
beta-citrylglutamate	fructose degradation	1.63	1.22e-06	0.000237	1.62	3.11e-07	positive	306
hippurate	Bifidobacterium shunt	1.77	1.24e-06	0.000239	1.61	5.98e-06	negative	213
X - 19438	Bifidobacterium shunt	1.77	1.24e-06	0.000239	1.61	2.32e-06	positive	225
N-stearoyl-sphingosine (d18:1/18:0)*	fructose degradation	1.7	1.24e-06	0.000239	1.64	5.58e-07	positive	256
androstenediol (3beta,17beta) monosulfate (1)	threonine degradation I	1.63	1.24e-06	0.000239	1.66	1.49e-07	positive	249
N-acetylaspartate (NAA)	threonine degradation II	1.63	1.24e-06	0.000239	1.59	8.05e-07	negative	164
3-bromo-5-chloro-2,6-dihydroxybenzoic acid*	glycine degradation	1.54	1.24e-06	0.000239	1.5	1.44e-05	positive	204
indoleacetate	threonine degradation II	1.49	1.24e-06	0.000239	1.5	8.3e-07	positive	246
piperine	aspartate degradation I	1.89	1.26e-06	0.000241	1.82	1.09e-05	positive	461
X - 22509	threonine degradation I	1.8	1.26e-06	0.000241	1.71	1.55e-06	negative	204
gamma-glutamyltyrosine	threonine degradation I	1.71	1.26e-06	0.000241	1.65	3.79e-07	positive	237
1-stearoyl-2-arachidonoyl-GPE (18:0/20:4)	Bifidobacterium shunt	1.69	1.26e-06	0.000241	1.5	1.47e-05	positive	263
X - 25828	fructose degradation	1.66	1.26e-06	0.000241	1.42	9.42e-05	negative	293
4-vinylguaiacol sulfate	trehalose degradation	1.6	1.26e-06	0.000241	1.53	4.46e-06	positive	193
4-acetamidobutanoate	Bifidobacterium shunt	1.56	1.26e-06	0.000241	1.5	5.77e-06	positive	320
oleoyl-oleoyl-glycerol (18:1/18:1) [2]*	fructan degradation	1.71	1.27e-06	0.000244	1.39	0.00364	positive	252
deoxycholate	threonine degradation II	1.67	1.27e-06	0.000244	1.69	7.3e-09	positive	154
5-(galactosylhydroxy)-L-lysine	threonine degradation I	1.64	1.27e-06	0.000244	1.34	0.00187	positive	251
palmitoylcholine	pyruvate:ferredoxin oxidoreductase	1.57	1.27e-06	0.000244	1.27	0.0167	positive	865
1-linoleoyl-GPG (18:2)*	glycolysis (pay-off phase)	1.8	1.29e-06	0.000245	1.35	0.0045	positive	295
pyruvate	lysine degradation II	1.75	1.29e-06	0.000245	1.43	0.001	positive	122
N-stearoyl-sphinganine (d18:0/18:0)*	threonine degradation II	1.68	1.29e-06	0.000245	1.44	0.00044	positive	143
gamma-glutamylcitrulline*	glycolysis (pay-off phase)	1.67	1.29e-06	0.000245	1.26	0.0203	negative	395
cortisol	sucrose degradation I	1.64	1.29e-06	0.000245	1.17	0.0639	negative	197
N-acetylglutamate	threonine degradation I	1.64	1.29e-06	0.000245	1.54	1.6e-06	positive	265
3-ethylcatechol sulfate (1)	fructan degradation	1.6	1.29e-06	0.000245	1.39	0.00028	negative	363
X - 16964	trehalose degradation	1.58	1.29e-06	0.000245	1.46	2.89e-05	positive	195
X - 12729	fructose degradation	1.47	1.29e-06	0.000245	1.43	4.8e-05	positive	459
metformin	isoleucine degradation	1.99	1.31e-06	0.000247	1.99	4.47e-07	positive	34
proline	trehalose degradation	1.71	1.31e-06	0.000247	1.35	0.00316	positive	158
asparagine	fructan degradation	1.7	1.31e-06	0.000247	1.29	0.012	negative	263
X - 13684	fructose degradation	1.68	1.31e-06	0.000247	1.39	0.000838	positive	234
X - 25419	fructan degradation	1.64	1.31e-06	0.000247	1.03	0.386	negative	283
3-hydroxy-3-methylglutarate	lactate production	1.77	1.33e-06	0.000249	1.43	0.000911	positive	388
X - 17325	serine degradation	1.76	1.33e-06	0.000249	1.66	1.78e-07	negative	364
sphingomyelin (d18:1/25:0, d19:0/24:1, d20:1/23:0, d19:1/24:0)*	threonine degradation I	1.69	1.33e-06	0.000249	1.33	0.00121	negative	232
8-methoxykynurenate	threonine degradation I	1.69	1.33e-06	0.000249	1.65	2.46e-06	positive	224
5,6-dihydrothymine	serine degradation	1.56	1.33e-06	0.000249	1.48	2.72e-05	positive	521
X - 24757	galactose degradation	1.48	1.33e-06	0.000249	1.45	6.33e-06	positive	519
11beta-hydroxyandrosterone glucuronide	ribose degradation	1.79	1.34e-06	0.000251	1.47	0.00178	negative	74
N4-acetylcytidine	fructan degradation	1.7	1.34e-06	0.000251	1.09	0.226	positive	250
X - 25948	fructose degradation	1.69	1.34e-06	0.000251	1.53	1.4e-05	positive	220
3-acetylphenol sulfate	trehalose degradation	1.64	1.34e-06	0.000251	1.62	4.64e-07	positive	183
X - 13844	lysine degradation II	1.64	1.34e-06	0.000251	1.42	0.000463	negative	153
X - 12407	threonine degradation I	1.63	1.34e-06	0.000251	1.57	3.35e-06	negative	248
X - 26119	sucrose degradation I	1.62	1.34e-06	0.000251	1.56	6.39e-06	negative	200
cysteine s-sulfate	Bifidobacterium shunt	1.55	1.34e-06	0.000251	1.33	0.000966	positive	340
cotinine	homoacetogenesis	1.78	1.36e-06	0.000253	1.44	0.00673	negative	66
glucuronide of piperine metabolite C17H21NO3 (4)*	arabinose degradation	1.7	1.36e-06	0.000253	1.43	0.00276	negative	85
sphingomyelin (d18:0/18:0, d19:0/17:0)*	ethanol production I	1.63	1.36e-06	0.000253	1.42	0.000294	positive	182
solanidine	threonine degradation II	1.62	1.36e-06	0.000253	1.48	0.000112	positive	149
X - 23655	aspartate degradation I	2.09	1.38e-06	0.000255	1.92	7.94e-09	negative	359
glycerol	fucose degradation	1.83	1.38e-06	0.000255	1.53	0.000235	positive	62
sphingomyelin (d18:1/25:0, d19:0/24:1, d20:1/23:0, d19:1/24:0)*	fructan degradation	1.71	1.38e-06	0.000255	1.08	0.236	negative	266
3-hydroxy-3-methylglutarate	threonine degradation I	1.62	1.38e-06	0.000255	1.45	9.98e-05	positive	229
2-hydroxyoctanoate	pyruvate:formate lyase	1.6	1.38e-06	0.000255	1.57	8.41e-06	positive	477
dodecadienoate (12:2)*	threonine degradation II	1.56	1.38e-06	0.000255	1.48	1.15e-05	negative	200
1-oleoyl-2-arachidonoyl-GPE (18:1/20:4)*	homoacetogenesis	1.78	1.39e-06	0.000257	1.65	5.19e-05	negative	70
X - 15486	glycolysis (pay-off phase)	1.76	1.39e-06	0.000257	1.38	0.00313	positive	321
3-(cystein-S-yl)acetaminophen*	threonine degradation II	1.65	1.39e-06	0.000257	1.52	1.04e-05	positive	158
3-hydroxyhippurate	threonine degradation II	1.48	1.39e-06	0.000257	1.51	3.63e-06	negative	259
X - 17325	fructose degradation	1.46	1.39e-06	0.000257	1.5	1.6e-06	positive	492
X - 21842	glycolysis (pay-off phase)	1.77	1.41e-06	0.000259	1.76	6.52e-09	negative	328
1-palmitoyl-2-linoleoyl-GPE (16:0/18:2)	fructan degradation	1.71	1.41e-06	0.000259	1.45	0.000317	positive	263
1,2-dilinoleoyl-GPC (18:2/18:2)	threonine degradation II	1.65	1.41e-06	0.000259	1.5	2.95e-05	negative	164
2,3-dihydroxypyridine	fructose degradation	1.64	1.41e-06	0.000259	1.48	2.83e-05	negative	258
carotene diol (1)	galactose degradation	1.7	1.43e-06	0.000262	1.32	0.00547	negative	247
sphingomyelin (d18:2/24:2)*	fructan degradation	1.67	1.43e-06	0.000262	1.4	0.000481	negative	274
bilirubin (E,Z or Z,E)*	melibiose degradation	1.6	1.43e-06	0.000262	1	0.518	negative	290
oleoyl-arachidonoyl-glycerol (18:1/20:4) [2]*	Bifidobacterium shunt	1.72	1.45e-06	0.000265	1.6	2.84e-06	positive	235
cetirizine	fructose degradation	1.62	1.45e-06	0.000265	1.49	2.25e-05	positive	270
gentisate	glycolysis (pay-off phase)	1.78	1.46e-06	0.000267	1.46	0.00016	negative	332
mannitol/sorbitol	glycerol degradation I	1.74	1.46e-06	0.000267	1.53	0.000646	positive	84
2-aminophenol sulfate	propionate production II	1.68	1.46e-06	0.000267	1.6	1.37e-05	negative	109
sphingomyelin (d18:2/21:0, d16:2/23:0)*	threonine degradation II	1.63	1.46e-06	0.000267	1.45	7.84e-05	negative	154
sulfate of piperine metabolite C16H19NO3 (2)*	Bifidobacterium shunt	1.6	1.46e-06	0.000267	1.59	1.94e-06	positive	279
mannitol/sorbitol	Entner-Doudoroff pathway	1.75	1.48e-06	0.000269	1.57	5.81e-05	positive	81
4-hydroxyphenylacetoylcarnitine	Bifidobacterium shunt	1.74	1.48e-06	0.000269	1.44	0.000472	positive	253
ribonate	fructose degradation	1.67	1.48e-06	0.000269	1.26	0.0105	positive	253
glycerol	fructose degradation	1.45	1.48e-06	0.000269	1.4	1.41e-05	negative	485
methylsuccinate	glycolysis (preparatory phase)	2.07	1.5e-06	0.000272	1.73	6.15e-05	negative	303
ferulic acid 4-sulfate	glycolysis (preparatory phase)	1.67	1.5e-06	0.000272	1.71	1.69e-05	negative	809
N-acetylaspartate (NAA)	cysteine degradation I	1.79	1.51e-06	0.000273	1.7	0.000257	positive	935
leucylglycine	glycolysis (pay-off phase)	1.76	1.51e-06	0.000273	1.51	2.75e-05	negative	342
2'-O-methyluridine	glycolysis (pay-off phase)	1.71	1.51e-06	0.000273	1.44	0.000682	negative	360
X - 21842	fructan degradation	1.7	1.51e-06	0.000273	1.4	0.000294	negative	272
X - 22520	fructose degradation	1.58	1.51e-06	0.000273	1.46	7.84e-05	positive	292
X - 17351	threonine degradation I	1.57	1.51e-06	0.000273	1.43	2.05e-05	negative	308
N-palmitoyl-sphingosine (d18:1/16:0)	Bifidobacterium shunt	1.55	1.51e-06	0.000273	1.44	8.29e-05	positive	356
X - 25271	fructose degradation	1.47	1.51e-06	0.000273	1.72	4.1e-11	positive	406
2'-O-methyluridine	propionate production II	1.77	1.53e-06	0.000274	1.64	6.04e-05	negative	72
S-methylcysteine sulfoxide	galactose degradation	1.72	1.53e-06	0.000274	1.36	0.00202	negative	256
X - 23641	serine degradation	1.68	1.53e-06	0.000274	1.68	1.21e-06	positive	401
X - 24518	sucrose degradation I	1.66	1.53e-06	0.000274	1.37	0.000875	positive	205
methyl glucopyranoside (alpha + beta)	trehalose degradation	1.59	1.53e-06	0.000274	1.32	0.00524	negative	209
suberate (C8-DC)	trehalose degradation	1.59	1.53e-06	0.000274	1.54	1.04e-06	positive	202
4-acetamidobutanoate	sucrose degradation I	1.55	1.53e-06	0.000274	1.26	0.0105	positive	228
1-(1-enyl-palmitoyl)-2-arachidonoyl-GPE (P-16:0/20:4)*	threonine degradation I	1.5	1.53e-06	0.000274	1.64	1.36e-08	positive	411
methylsuccinate	glycolysis (pay-off phase)	1.81	1.55e-06	0.000276	1.51	0.000481	negative	266
N-lactoyl isoleucine	ethanol production I	1.72	1.55e-06	0.000276	1.56	1.05e-05	positive	121
alpha-ketoglutarate	ethanol production I	1.68	1.55e-06	0.000276	1.36	0.0029	positive	146
X - 13684	threonine degradation II	1.66	1.55e-06	0.000276	1.59	4.04e-06	positive	137
X - 11632	lysine degradation II	1.65	1.55e-06	0.000276	1.7	2.01e-08	positive	149
4-hydroxy-2-oxoglutaric acid	trehalose degradation	1.54	1.55e-06	0.000276	1.42	8.29e-05	negative	221
1-oleoylglycerol (18:1)	fructan degradation	1.73	1.57e-06	0.000278	1.51	3.28e-05	positive	243
3-hydroxy-3-methylglutarate	sucrose degradation II	1.67	1.57e-06	0.000278	1.63	2.08e-05	negative	112
sphingomyelin (d18:1/22:1, d18:2/22:0, d16:1/24:1)*	fructose degradation	1.67	1.57e-06	0.000278	1.2	0.04	negative	245
glutamine	threonine degradation II	1.69	1.58e-06	0.000281	1.62	4.04e-06	negative	127
taurodeoxycholate	galactose degradation	1.64	1.58e-06	0.000281	1.41	0.000262	positive	301
glycodeoxycholate 3-sulfate	fucose degradation	1.76	1.6e-06	0.000282	1.58	6.04e-05	positive	84
X - 25503	fructan degradation	1.74	1.6e-06	0.000282	1.38	0.0022	negative	246
N-acetylglycine	Bifidobacterium shunt	1.71	1.6e-06	0.000282	1.21	0.043	negative	237
1-oleoyl-GPG (18:1)*	galactose degradation	1.65	1.6e-06	0.000282	1.48	4.74e-05	positive	314
ceramide (d16:1/24:1, d18:1/22:1)*	threonine degradation I	1.65	1.6e-06	0.000282	1.58	3.18e-06	positive	243
N-acetylaspartate (NAA)	fructan degradation	1.63	1.6e-06	0.000282	1.21	0.042	negative	293
N-acetylphenylalanine	threonine degradation II	1.61	1.6e-06	0.000282	1.55	2.49e-06	positive	179
androstenediol (3alpha, 17alpha) monosulfate (2)	fructan degradation	1.58	1.6e-06	0.000282	1.45	1.52e-05	negative	363
X - 21353	trehalose degradation	1.56	1.6e-06	0.000282	1.35	0.000536	negative	225
1,2-dipalmitoyl-GPC (16:0/16:0)	aspartate degradation I	1.96	1.62e-06	0.000284	1.57	0.000472	negative	359
palmitoyl-sphingosine-phosphoethanolamine (d18:1/16:0)	fructose degradation	1.75	1.62e-06	0.000284	1.64	3.37e-07	negative	220
glycodeoxycholate 3-sulfate	propionate production II	1.74	1.62e-06	0.000284	1.51	0.000349	positive	96
oleoyl-arachidonoyl-glycerol (18:1/20:4) [2]*	fructan degradation	1.7	1.62e-06	0.000284	1.27	0.0147	positive	232
1-stearoyl-2-arachidonoyl-GPI (18:0/20:4)	threonine degradation II	1.68	1.62e-06	0.000284	1.59	4.3e-07	positive	156
4-methylguaiacol sulfate	threonine degradation II	1.48	1.62e-06	0.000284	1.51	7.11e-07	positive	267
X - 12411	threonine degradation II	1.69	1.63e-06	0.000286	1.42	0.00279	negative	112
X - 11632	threonine degradation II	1.66	1.63e-06	0.000286	1.61	2.39e-06	positive	152
guanidinosuccinate	Bifidobacterium shunt	1.65	1.63e-06	0.000286	1.36	0.00126	negative	281
5-hydroxymethyl-2-furoylcarnitine*	serine degradation	1.59	1.63e-06	0.000286	1.46	5.58e-05	negative	489
creatine	pyruvate:ferredoxin oxidoreductase	1.58	1.63e-06	0.000286	1.35	0.00465	negative	777
glycine	glycolysis (pay-off phase)	1.71	1.65e-06	0.000288	1.32	0.00561	negative	355
N-stearoyl-sphingosine (d18:1/18:0)*	fructan degradation	1.69	1.65e-06	0.000288	1.55	1.05e-05	positive	261
3-(methylthio)acetaminophen sulfate*	threonine degradation II	1.65	1.65e-06	0.000288	1.52	9.24e-06	positive	154
N-acetylvaline	threonine degradation I	1.6	1.65e-06	0.000288	1.66	3.31e-08	positive	270
metformin	threonine degradation I	1.44	1.65e-06	0.000288	1.56	9.18e-08	negative	427
5-methylthioadenosine (MTA)	fructan degradation	1.74	1.67e-06	0.000289	1.32	0.0143	positive	246
docosatrienoate (22:3n6)*	fructose degradation	1.64	1.67e-06	0.000289	1.47	6.94e-05	positive	261
N-methyltaurine	trehalose degradation	1.63	1.67e-06	0.000289	1.65	3.57e-08	negative	198
glycodeoxycholate 3-sulfate	galactose degradation	1.63	1.67e-06	0.000289	1.41	0.000271	positive	294
(2 or 3)-decenoate (10:1n7 or n8)	Bifidobacterium shunt	1.6	1.67e-06	0.000289	1.3	0.00202	negative	325
stearoylcholine*	pyruvate:ferredoxin oxidoreductase	1.55	1.67e-06	0.000289	1.42	0.000627	positive	864
ximenoylcarnitine (C26:1)*	Entner-Doudoroff pathway	1.78	1.69e-06	0.000291	1.22	0.0889	negative	60
glycerate	threonine degradation II	1.63	1.69e-06	0.000291	1.46	3.12e-05	negative	172
X - 15461	pyruvate:ferredoxin oxidoreductase	1.56	1.69e-06	0.000291	1.49	0.000113	negative	863
N-(2-furoyl)glycine	propionate production II	1.8	1.7e-06	0.000294	1.63	4.8e-05	negative	71
bilirubin degradation product, C17H18N2O4 (1)**	lactate production	1.72	1.7e-06	0.000294	1.39	0.00108	negative	444
cysteinylglycine	threonine degradation II	1.69	1.7e-06	0.000294	1.5	8.07e-05	positive	134
3,4-dihydroxybutyrate	Bifidobacterium shunt	1.64	1.7e-06	0.000294	1.55	1.02e-06	positive	296
alpha-CMBHC glucuronide	serine degradation	1.77	1.72e-06	0.000296	1.58	4.32e-06	negative	358
citalopram/escitalopram	sucrose degradation I	1.65	1.72e-06	0.000296	1.59	5.56e-06	positive	166
S-methylmethionine	Bifidobacterium shunt	1.6	1.72e-06	0.000296	1.42	7.95e-05	negative	332
cysteine sulfinic acid	trehalose degradation	1.56	1.72e-06	0.000296	1.49	1.33e-05	positive	217
5-hydroxyhexanoate	threonine degradation I	1.74	1.74e-06	0.000298	1.64	3.16e-08	negative	225
X - 12013	arginine degradation V	1.56	1.74e-06	0.000298	1.21	0.036	positive	168
phenylalanylglycine	lactose and galactose degradation	2.22	1.77e-06	0.0003	2	6.82e-05	negative	15
N-acetylglutamate	aspartate degradation I	1.92	1.77e-06	0.0003	1.47	0.00168	positive	427
sphingomyelin (d18:2/18:1)*	urea degradation	1.72	1.77e-06	0.0003	1.65	1.12e-06	negative	89
N1-methyladenosine	threonine degradation I	1.7	1.77e-06	0.0003	1.62	1.46e-07	positive	242
X - 23662	fructose degradation	1.67	1.77e-06	0.0003	1.19	0.0619	positive	227
4-oxo-retinoic acid	fructan degradation	1.67	1.77e-06	0.0003	1.22	0.031	negative	242
5alpha-androstan-3alpha,17beta-diol disulfate	threonine degradation I	1.66	1.77e-06	0.0003	1.55	8.27e-06	positive	242
N-acetylleucine	galactose degradation	1.65	1.77e-06	0.0003	1.4	0.000435	positive	298
1-stearoyl-2-docosahexaenoyl-GPC (18:0/22:6)	threonine degradation I	1.63	1.77e-06	0.0003	1.28	0.00919	negative	221
S-allylcysteine	trehalose degradation	1.62	1.77e-06	0.0003	1.27	0.0158	negative	180
arabinose	fructan degradation	1.62	1.77e-06	0.0003	1.12	0.133	positive	313
3-hydroxyhexanoate	sucrose degradation I	1.57	1.77e-06	0.0003	1.27	0.00442	negative	215
X - 23659	trehalose degradation	1.55	1.77e-06	0.0003	1.19	0.04	negative	223
X - 12851	fructose degradation	1.54	1.77e-06	0.0003	1.52	1.57e-07	negative	390
X - 12830	serine degradation	1.51	1.77e-06	0.0003	1.38	0.000137	negative	647
3-hydroxy-3-methylglutarate	glutamine degradation II	1.46	1.77e-06	0.0003	1.5	1.27e-06	negative	548
5alpha-androstan-3beta,17beta-diol monosulfate (2)	ribose degradation	1.78	1.81e-06	0.000304	1.55	0.000545	negative	69
glycine conjugate of C10H12O2*	threonine degradation II	1.7	1.81e-06	0.000304	1.45	0.000458	positive	128
4-ethylphenylsulfate	threonine degradation II	1.7	1.81e-06	0.000304	1.44	0.00106	negative	124
2'-O-methylcytidine	lysine degradation II	1.65	1.81e-06	0.000304	1.44	0.00082	negative	152
N-acetyltyrosine	Bifidobacterium shunt	1.64	1.81e-06	0.000304	1.49	1.91e-05	positive	318
palmitoyl ethanolamide	threonine degradation I	1.57	1.81e-06	0.000304	1.64	9.62e-09	positive	320
androstenediol (3beta,17beta) disulfate (1)	pyruvate:ferredoxin oxidoreductase	1.56	1.81e-06	0.000304	1.48	4.8e-05	negative	769
1-(1-enyl-stearoyl)-2-arachidonoyl-GPE (P-18:0/20:4)*	serine degradation	1.5	1.81e-06	0.000304	1.53	2.5e-05	positive	737
glycochenodeoxycholate	ribose degradation	1.82	1.84e-06	0.000307	1.71	6.26e-06	positive	68
ursocholate	ribose degradation	1.76	1.84e-06	0.000307	1.61	3.96e-05	positive	73
erythronate*	ribose degradation	1.76	1.84e-06	0.000307	1.55	0.000385	positive	69
pregnenediol sulfate (C21H34O5S)*	ribose degradation	1.75	1.84e-06	0.000307	1.6	3.68e-05	negative	79
oleoyl-arachidonoyl-glycerol (18:1/20:4) [1]*	threonine degradation I	1.72	1.84e-06	0.000307	1.55	2.98e-06	positive	229
bilirubin degradation product, C17H18N2O4 (2)**	lactate production	1.71	1.84e-06	0.000307	1.42	0.000884	negative	450
bilirubin degradation product, C17H18N2O4 (1)**	sucrose degradation II	1.71	1.84e-06	0.000307	1.49	0.000244	negative	90
dihydrocaffeate sulfate (2)	propionate production II	1.7	1.84e-06	0.000307	1.65	3.97e-06	negative	97
atorvastatin (lipitor)	trehalose degradation	1.6	1.84e-06	0.000307	1.49	1.83e-05	positive	191
X - 24757	Bifidobacterium shunt	1.59	1.84e-06	0.000307	1.55	1.26e-06	negative	273
ascorbic acid 3-sulfate*	threonine degradation I	1.58	1.84e-06	0.000307	1.4	0.000139	negative	301
5alpha-androstan-3beta,17beta-diol disulfate	fructose degradation	1.53	1.84e-06	0.000307	1.24	0.00561	negative	358
3-carboxy-4-methyl-5-propyl-2-furanpropanoate (CMPF)	sucrose degradation II	1.78	1.87e-06	0.000311	1.37	0.0068	negative	76
deoxycarnitine	propionate production II	1.71	1.87e-06	0.000311	1.56	0.00013	negative	92
(2 or 3)-decenoate (10:1n7 or n8)	lactate production	1.67	1.87e-06	0.000311	1.27	0.0152	negative	455
sphingomyelin (d17:1/16:0, d18:1/15:0, d16:1/17:0)*	threonine degradation I	1.67	1.87e-06	0.000311	1.58	7.02e-07	negative	230
3-(N-acetyl-L-cystein-S-yl) acetaminophen	trehalose degradation	1.66	1.87e-06	0.000311	1.39	0.000517	positive	191
guanidinosuccinate	threonine degradation I	1.64	1.87e-06	0.000311	1.26	0.00979	negative	266
4-ethyl-2-methoxyphenol sulfate	fructose degradation	1.63	1.87e-06	0.000311	1.62	2.12e-06	negative	274
X - 24418	fructose degradation	1.55	1.87e-06	0.000311	1.5	3.28e-05	negative	289
metformin	fructan degradation	1.44	1.87e-06	0.000311	1.35	0.000719	negative	573
isoursodeoxycholate	threonine degradation I	1.77	1.91e-06	0.000314	1.9	4.92e-11	positive	216
bilirubin degradation product, C17H18N2O4 (2)**	sucrose degradation II	1.74	1.91e-06	0.000314	1.47	0.0006	negative	87
1-arachidonylglycerol (20:4)	propionate production II	1.74	1.91e-06	0.000314	1.54	8.07e-05	positive	92
ferulic acid 4-sulfate	sucrose degradation II	1.72	1.91e-06	0.000314	1.53	8.97e-05	positive	96
N1-methylinosine	galactose degradation	1.67	1.91e-06	0.000314	1.07	0.296	positive	266
heneicosapentaenoate (21:5n3)	trehalose degradation	1.65	1.91e-06	0.000314	1.46	0.000114	negative	183
X - 17325	Bifidobacterium shunt	1.65	1.91e-06	0.000314	1.62	2.44e-07	negative	246
N,N-dimethylalanine	threonine degradation I	1.63	1.91e-06	0.000314	1.49	2.22e-05	negative	226
X - 23644	sucrose degradation I	1.61	1.91e-06	0.000314	1.21	0.032	negative	214
X - 11850	threonine degradation II	1.49	1.91e-06	0.000314	1.54	5.72e-08	positive	252
1-(1-enyl-palmitoyl)-2-palmitoyl-GPC (P-16:0/16:0)*	glycolysis (preparatory phase)	2.03	1.94e-06	0.000317	1.56	0.00231	negative	274
X - 11850	acetyl-CoA to crotonyl-CoA	1.94	1.94e-06	0.000317	1.42	0.0179	positive	38
3-phenylpropionate (hydrocinnamate)	fructan degradation	1.82	1.94e-06	0.000317	1.52	0.000167	negative	218
X - 12410	homoacetogenesis	1.81	1.94e-06	0.000317	1.69	6.82e-05	positive	53
benzoylcarnitine*	pyruvate:formate lyase	1.8	1.94e-06	0.000317	1.37	0.0048	negative	252
N4-acetylcytidine	ethanol production I	1.69	1.94e-06	0.000317	1.18	0.0729	positive	149
eugenol sulfate	serine degradation	1.63	1.94e-06	0.000317	1.45	0.000117	negative	394
N,N,N-trimethyl-alanylproline betaine (TMAP)	lysine degradation II	1.58	1.94e-06	0.000317	1.45	0.000228	negative	178
4-allylphenol sulfate	sucrose degradation I	1.58	1.94e-06	0.000317	1.28	0.00357	negative	223
X - 18886	lysine degradation II	1.57	1.94e-06	0.000317	1.43	0.000201	positive	187
X - 21383	threonine degradation I	1.56	1.94e-06	0.000317	1.52	5.5e-06	positive	307
X - 24475	sucrose degradation I	1.55	1.94e-06	0.000317	1.07	0.29	negative	229
X - 25420	trehalose degradation	1.55	1.94e-06	0.000317	1.48	1.16e-05	positive	216
methyl indole-3-acetate	threonine degradation II	1.49	1.94e-06	0.000317	1.39	0.000223	positive	257
2-hydroxystearate	aspartate degradation I	1.95	1.98e-06	0.000319	1.73	9.52e-06	negative	416
glutarate (C5-DC)	arabinose degradation	1.72	1.98e-06	0.000319	1.4	0.00398	negative	76
X - 12906	glycolysis (pay-off phase)	1.7	1.98e-06	0.000319	1.47	0.000128	negative	345
gamma-tocopherol/beta-tocopherol	acetyl-CoA to acetate	1.69	1.98e-06	0.000319	1.3	0.045	negative	1086
X - 17010	lysine degradation II	1.69	1.98e-06	0.000319	1.36	0.00191	positive	141
1-palmitoyl-2-linoleoyl-GPE (16:0/18:2)	fructose degradation	1.67	1.98e-06	0.000319	1.43	0.00021	positive	224
2-methoxyhydroquinone sulfate (2)	trehalose degradation	1.65	1.98e-06	0.000319	1.54	3.35e-06	positive	182
histidine	sucrose degradation I	1.64	1.98e-06	0.000319	1.51	1.94e-05	negative	216
indolepropionate	trehalose degradation	1.62	1.98e-06	0.000319	1.42	8.07e-05	negative	193
sphingomyelin (d17:1/14:0, d16:1/15:0)*	fructan degradation	1.62	1.98e-06	0.000319	1.13	0.153	negative	296
palmitoleate (16:1n7)	trehalose degradation	1.61	1.98e-06	0.000319	1.58	4.98e-07	positive	188
12,13-DiHOME	Bifidobacterium shunt	1.59	1.98e-06	0.000319	1.44	7.28e-05	negative	306
phenyllactate (PLA)	threonine degradation I	1.52	1.98e-06	0.000319	1.31	0.00272	negative	317
leucine	glycolysis (pay-off phase)	1.88	2.01e-06	0.000322	1.65	1.08e-05	positive	282
taurochenodeoxycholic acid 3-sulfate	glycerol degradation I	1.73	2.01e-06	0.000322	1.68	5.08e-06	negative	81
palmitoyl-sphingosine-phosphoethanolamine (d18:1/16:0)	threonine degradation I	1.73	2.01e-06	0.000322	1.7	2.58e-08	negative	217
androstenediol (3beta,17beta) monosulfate (2)	glycolysis (pay-off phase)	1.7	2.01e-06	0.000322	1.78	2.32e-08	positive	389
fructosyllysine	ethanol production I	1.7	2.01e-06	0.000322	1.16	0.0989	positive	149
hydroxyasparagine**	threonine degradation II	1.66	2.01e-06	0.000322	1.57	2.11e-05	positive	140
ceramide (d16:1/24:1, d18:1/22:1)*	ethanol production I	1.64	2.01e-06	0.000322	1.49	5.64e-05	positive	169
quinate	sucrose degradation I	1.61	2.01e-06	0.000322	1.29	0.00651	negative	205
1-oleoyl-GPG (18:1)*	trehalose degradation	1.61	2.01e-06	0.000322	1.41	0.000371	positive	198
X - 16964	threonine degradation II	1.58	2.01e-06	0.000322	1.38	0.000682	positive	178
3-(3-hydroxyphenyl)propionate sulfate	sucrose degradation I	1.57	2.01e-06	0.000322	1.45	4.46e-05	positive	231
kynurenate	sucrose degradation I	1.54	2.01e-06	0.000322	1.26	0.00919	negative	239
sphingomyelin (d18:2/18:1)*	lactate production	1.74	2.05e-06	0.000326	1.35	0.00561	negative	398
stachydrine	fucose degradation	1.71	2.05e-06	0.000326	1.31	0.0125	negative	91
X - 24947	sucrose degradation I	1.65	2.05e-06	0.000326	1.34	0.00283	negative	190
phenyllactate (PLA)	lactate production	1.62	2.05e-06	0.000326	1.32	0.00472	negative	487
piperine	trehalose degradation	1.51	2.05e-06	0.000326	1.51	1.51e-06	negative	271
X - 11843	threonine degradation II	1.48	2.05e-06	0.000326	1.57	6.91e-09	positive	252
4-ethyl-2-methoxyphenol sulfate	fructan degradation	1.65	2.08e-06	0.00033	1.66	2.49e-06	negative	300
X - 12689	Bifidobacterium shunt	1.61	2.08e-06	0.00033	1.59	6.17e-07	positive	312
piperine	Bifidobacterium shunt	1.6	2.08e-06	0.00033	1.57	5.36e-06	positive	281
taurodeoxycholic acid 3-sulfate	pyruvate:ferredoxin oxidoreductase	1.56	2.08e-06	0.00033	1.58	3.39e-06	negative	708
retinal	lysine degradation II	1.55	2.08e-06	0.00033	1.72	4.02e-09	positive	207
X - 17325	Bifidobacterium shunt	1.46	2.08e-06	0.00033	1.49	1.36e-06	positive	469
3-methyl catechol sulfate (1)	aspartate degradation I	1.93	2.12e-06	0.000334	1.7	1.45e-06	negative	473
campesterol	pyruvate:ferredoxin oxidoreductase	1.78	2.12e-06	0.000334	1.76	2.56e-07	negative	325
N-palmitoyl-sphinganine (d18:0/16:0)	ethanol production I	1.64	2.12e-06	0.000334	1.23	0.033	positive	160
1-linoleoyl-GPA (18:2)*	lysine degradation II	1.64	2.12e-06	0.000334	1.42	0.00122	negative	147
2R,3R-dihydroxybutyrate	fructan degradation	1.63	2.12e-06	0.000334	1.56	8.54e-06	positive	307
3-hydroxyoctanoylcarnitine (2)	trehalose degradation	1.6	2.12e-06	0.000334	1.55	7.36e-07	negative	207
bilirubin degradation product, C17H18N2O4 (2)**	threonine degradation I	1.59	2.12e-06	0.000334	1.4	0.000217	negative	288
X - 24475	fructose degradation	1.58	2.12e-06	0.000334	1.35	0.000591	negative	322
X - 25420	sucrose degradation I	1.54	2.12e-06	0.000334	1.51	2.29e-06	positive	251
phenylacetylglutamine	hydrogen metabolism	1.47	2.12e-06	0.000334	1.52	1.87e-07	positive	283
phenylacetate	threonine degradation I	1.76	2.15e-06	0.000338	1.91	1.15e-09	negative	214
citraconate/glutaconate	propionate production II	1.65	2.15e-06	0.000338	1.55	4.13e-05	positive	105
taurodeoxycholic acid 3-sulfate	lysine degradation II	1.62	2.15e-06	0.000338	1.38	0.00126	positive	166
X - 12111	fructose degradation	1.57	2.15e-06	0.000338	1.27	0.00703	negative	320
3-hydroxy-2-methylpyridine sulfate	threonine degradation II	1.49	2.15e-06	0.000338	1.62	3.57e-09	positive	243
3-formylindole	fructose degradation	1.48	2.15e-06	0.000338	1.67	3.02e-09	positive	394
hydroxypalmitoyl sphingomyelin (d18:1/16:0(OH))**	fructose degradation	1.74	2.18e-06	0.000341	1.75	1.04e-08	negative	209
glutamine	pyruvate:formate lyase	1.72	2.18e-06	0.000341	1.43	0.00115	negative	320
X - 22162	arabinoxylan degradation	1.67	2.18e-06	0.000341	1.72	7.81e-08	positive	298
sphingomyelin (d18:0/20:0, d16:0/22:0)*	threonine degradation I	1.67	2.18e-06	0.000341	1.71	2.4e-08	positive	270
metformin	fructose degradation	1.65	2.18e-06	0.000341	1.39	0.00028	positive	230
1-palmitoyl-2-arachidonoyl-GPI (16:0/20:4)*	Bifidobacterium shunt	1.64	2.18e-06	0.000341	1.49	3.68e-05	positive	273
1-arachidonoyl-GPI (20:4)*	threonine degradation II	1.62	2.18e-06	0.000341	1.51	1.61e-05	positive	161
N-delta-acetylornithine	threonine degradation I	1.59	2.18e-06	0.000341	1.35	0.000746	negative	281
3-aminoisobutyrate	sucrose degradation I	1.55	2.18e-06	0.000341	1.33	0.00246	negative	245
glycohyocholate	threonine degradation I	1.55	2.18e-06	0.000341	1.56	2.56e-07	negative	299
N-lactoyl valine	lysine degradation II	1.73	2.22e-06	0.000344	1.56	3.23e-05	positive	112
oleoyl-oleoyl-glycerol (18:1/18:1) [2]*	threonine degradation I	1.67	2.22e-06	0.000344	1.61	1.36e-06	positive	244
dihomo-linoleoylcarnitine (C20:2)*	fructose degradation	1.65	2.22e-06	0.000344	1.45	4.24e-05	negative	249
N-acetylleucine	sucrose degradation I	1.61	2.22e-06	0.000344	1.37	0.000838	positive	217
N-delta-acetylornithine	sucrose degradation I	1.59	2.22e-06	0.000344	1.33	0.00198	negative	224
4-allylphenol sulfate	fructose degradation	1.46	2.22e-06	0.000344	1.56	2.27e-07	positive	407
3-methoxycatechol sulfate (2)	homoacetogenesis	1.83	2.25e-06	0.000348	1.71	4.85e-05	positive	51
hippurate	pyruvate:formate lyase	1.82	2.25e-06	0.000348	1.72	6.85e-07	negative	248
asparagine	threonine degradation I	1.66	2.25e-06	0.000348	1.67	5.4e-08	negative	248
isoeugenol sulfate	aspartate degradation II	1.66	2.25e-06	0.000348	1.64	1.53e-06	negative	140
iminodiacetate (IDA)	threonine degradation I	1.62	2.25e-06	0.000348	1.41	0.000108	negative	256
octadecenedioylcarnitine (C18:1-DC)*	threonine degradation I	1.61	2.25e-06	0.000348	1.57	7.16e-06	negative	265
X - 24544	ribose degradation	1.78	2.29e-06	0.000351	1.68	1.83e-05	negative	74
androsterone sulfate	glycerol degradation I	1.75	2.29e-06	0.000351	1.38	0.0105	negative	78
X - 21842	pyruvate:formate lyase	1.72	2.29e-06	0.000351	1.58	5.22e-06	negative	318
indolin-2-one	fructose degradation	1.69	2.29e-06	0.000351	1.52	1.4e-05	negative	231
deoxycholate	galacturonate degradation I	1.69	2.29e-06	0.000351	1.27	0.0155	positive	134
mannonate*	sucrose degradation I	1.65	2.29e-06	0.000351	1.48	3.9e-05	positive	202
X - 15486	threonine degradation II	1.65	2.29e-06	0.000351	1.27	0.0117	positive	147
4-allylphenol sulfate	threonine degradation II	1.62	2.29e-06	0.000351	1.62	2.18e-07	negative	179
ascorbic acid 3-sulfate*	trehalose degradation	1.59	2.29e-06	0.000351	1.11	0.137	negative	201
sphingomyelin (d18:0/20:0, d16:0/22:0)*	pyruvate:ferredoxin oxidoreductase	1.55	2.29e-06	0.000351	1.43	0.000239	negative	826
quinine	glutamine degradation II	1.51	2.29e-06	0.000351	1.49	1.33e-05	positive	418
cholate	lactate production	1.5	2.29e-06	0.000351	1.48	4.85e-05	positive	735
vanillic alcohol sulfate	homoacetogenesis	1.82	2.32e-06	0.000355	1.85	1.53e-06	positive	52
taurodeoxycholate	pyruvate:ferredoxin oxidoreductase	1.73	2.32e-06	0.000355	1.75	6.24e-08	positive	396
bilirubin (E,Z or Z,E)*	lactate production	1.72	2.32e-06	0.000355	1.35	0.00228	negative	415
X - 24556	threonine degradation I	1.68	2.32e-06	0.000355	1.56	3.39e-06	negative	231
venlafaxine	trehalose degradation	1.59	2.32e-06	0.000355	1.49	2.08e-05	positive	172
phenyllactate (PLA)	threonine degradation I	1.48	2.32e-06	0.000355	1.45	7.05e-05	positive	316
S-adenosylhomocysteine (SAH)	threonine degradation I	1.67	2.36e-06	0.000358	1.52	5.36e-06	positive	221
1,2-dipalmitoyl-GPC (16:0/16:0)	threonine degradation II	1.67	2.36e-06	0.000358	1.49	0.000139	negative	137
X - 12407	threonine degradation II	1.65	2.36e-06	0.000358	1.52	5.36e-05	negative	141
X - 24947	alanine degradation II	1.64	2.36e-06	0.000358	1.15	0.0999	negative	178
N,N-dimethyl-pro-pro	threonine degradation I	1.55	2.36e-06	0.000358	1.51	2.01e-06	negative	322
succinoyltaurine	threonine degradation I	1.52	2.36e-06	0.000358	1.5	3.35e-06	negative	352
tetradecadienedioate (C14:2-DC)*	fructose degradation	1.46	2.36e-06	0.000358	1.53	1.67e-06	negative	400
X - 24811	threonine degradation I	1.7	2.39e-06	0.000362	1.54	7.57e-06	negative	224
N4-acetylcytidine	threonine degradation I	1.68	2.39e-06	0.000362	1.43	0.000128	positive	226
S-methylcysteine	threonine degradation II	1.66	2.39e-06	0.000362	1.41	0.000517	negative	142
sphingomyelin (d18:1/25:0, d19:0/24:1, d20:1/23:0, d19:1/24:0)*	threonine degradation II	1.65	2.39e-06	0.000362	1.38	0.00121	negative	142
N-delta-acetylornithine	Bifidobacterium shunt	1.6	2.39e-06	0.000362	1.21	0.035	negative	292
X - 18886	threonine degradation II	1.58	2.39e-06	0.000362	1.43	0.000219	positive	190
desmethylnaproxen	lactose and galactose degradation	2.2	2.42e-06	0.000365	2.17	3.97e-06	positive	13
pantothenate	aspartate degradation I	1.89	2.42e-06	0.000365	1.58	0.000508	positive	428
X - 17010	threonine degradation II	1.66	2.42e-06	0.000365	1.48	6.37e-05	positive	147
metoprolol acid metabolite*	trehalose degradation	1.63	2.42e-06	0.000365	1.5	4.13e-05	positive	174
X - 12127	fructose degradation	1.63	2.42e-06	0.000365	1.43	0.000142	positive	285
N-stearoyl-sphingadienine (d18:2/18:0)*	fructan degradation	1.62	2.42e-06	0.000365	1.3	0.0071	positive	283
X - 17653	threonine degradation I	1.61	2.42e-06	0.000365	1.53	8.41e-06	negative	292
(R)-3-hydroxybutyrylcarnitine	lysine degradation II	1.55	2.42e-06	0.000365	1.45	9.08e-05	positive	191
ethylmalonate	threonine degradation I	1.48	2.42e-06	0.000365	1.47	1.17e-05	negative	336
X - 26119	urea degradation	1.72	2.46e-06	0.000368	1.65	9.52e-06	negative	91
orotidine	fructan degradation	1.71	2.46e-06	0.000368	1.29	0.00934	positive	240
myo-inositol	sucrose degradation II	1.68	2.46e-06	0.000368	1.48	0.000321	negative	106
perfluorooctanesulfonate (PFOS)	fructan degradation	1.66	2.46e-06	0.000368	1.33	0.00335	negative	252
4-allylphenol sulfate	Bifidobacterium shunt	1.58	2.46e-06	0.000368	1.24	0.02	negative	316
glycosyl-N-(2-hydroxynervonoyl)-sphingosine (d18:1/24:1(2OH))*	threonine degradation II	1.57	2.46e-06	0.000368	1.44	9.31e-05	positive	181
solanidine	sucrose degradation I	1.56	2.46e-06	0.000368	1.3	0.0029	positive	218
4-allylcatechol sulfate	sucrose degradation I	1.53	2.46e-06	0.000368	1.09	0.211	negative	246
p-cresol glucuronide*	hydrogen metabolism	1.47	2.46e-06	0.000368	1.47	2.39e-06	positive	312
glycine conjugate of C10H12O2*	pyruvate:ferredoxin oxidoreductase	1.78	2.49e-06	0.000372	1.42	0.00228	positive	288
branched chain 14:0 dicarboxylic acid**	fructan degradation	1.75	2.49e-06	0.000372	1.57	2.05e-05	negative	237
1-methyl-5-imidazoleacetate	fructan degradation	1.67	2.49e-06	0.000372	1.47	0.000108	negative	255
citraconate/glutaconate	serine degradation	1.66	2.49e-06	0.000372	1.51	1.88e-05	negative	421
citalopram propionate*	propionate production II	1.65	2.49e-06	0.000372	1.28	0.025	negative	108
4-allylcatechol sulfate	glycolysis (pay-off phase)	1.6	2.49e-06	0.000372	1.44	0.000128	negative	475
X - 25523	fructose degradation	1.68	2.53e-06	0.000375	1.21	0.034	negative	247
2-methoxyhydroquinone sulfate (1)	threonine degradation I	1.65	2.53e-06	0.000375	1.54	6.68e-07	positive	225
pregnenetriol disulfate*	threonine degradation II	1.64	2.53e-06	0.000375	1.32	0.00732	positive	140
9,10-DiHOME	lysine degradation II	1.63	2.53e-06	0.000375	1.42	0.000412	negative	150
X - 24736	Bifidobacterium shunt	1.6	2.53e-06	0.000375	1.28	0.0048	negative	309
bilirubin degradation product, C17H18N2O4 (3)**	threonine degradation I	1.58	2.53e-06	0.000375	1.37	0.000353	negative	291
X - 24473	pyruvate:formate lyase	1.5	2.53e-06	0.000375	1.56	5.84e-06	positive	630
4-allylcatechol sulfate	homoacetogenesis	1.81	2.56e-06	0.000378	1.81	2.42e-06	positive	60
lactosyl-N-nervonoyl-sphingosine (d18:1/24:1)*	pyruvate:ferredoxin oxidoreductase	1.8	2.56e-06	0.000378	1.29	0.042	negative	251
X - 12707	lactate production	1.77	2.56e-06	0.000378	1.22	0.0699	negative	323
X - 12407	glycolysis (pay-off phase)	1.75	2.56e-06	0.000378	1.7	1.17e-06	negative	365
sphingosine	Bifidobacterium shunt	1.7	2.56e-06	0.000378	1.62	2.53e-06	positive	260
5alpha-androstan-3beta,17beta-diol disulfate	sucrose degradation II	1.69	2.56e-06	0.000378	1.49	0.000187	negative	100
4-hydroxy-2-oxoglutaric acid	threonine degradation I	1.54	2.56e-06	0.000378	1.35	0.000673	negative	288
glucuronate	threonine degradation II	1.53	2.56e-06	0.000378	1.48	2.11e-05	positive	232
palmitoyl dihydrosphingomyelin (d18:0/16:0)*	glycolysis (pay-off phase)	1.85	2.6e-06	0.000381	1.46	0.000344	negative	264
isovalerylcarnitine (C5)	aspartate degradation I	1.82	2.6e-06	0.000381	1.79	6.39e-06	positive	536
X - 17325	lactate production	1.7	2.6e-06	0.000381	1.58	1.06e-05	negative	361
indolepropionate	threonine degradation I	1.62	2.6e-06	0.000381	1.59	1.49e-08	negative	276
X - 13431	alanine degradation II	1.58	2.6e-06	0.000381	1.29	0.0068	negative	219
1-palmitoyl-2-oleoyl-GPI (16:0/18:1)*	threonine degradation I	1.57	2.6e-06	0.000381	1.42	0.000155	positive	303
3-hydroxyhexanoylcarnitine (1)	fructose degradation	1.57	2.6e-06	0.000381	1.07	0.247	positive	280
ximenoylcarnitine (C26:1)*	glutamine degradation II	1.45	2.6e-06	0.000381	1.46	4.46e-05	positive	522
oleoyl-arachidonoyl-glycerol (18:1/20:4) [1]*	lysine degradation II	1.71	2.63e-06	0.000383	1.42	0.000811	positive	119
X - 21661	propionate production II	1.69	2.63e-06	0.000383	1.43	0.00257	negative	95
X - 25420	sucrose degradation II	1.66	2.63e-06	0.000383	1.66	1.26e-06	positive	98
glutamine_degradant*	serine degradation	1.64	2.63e-06	0.000383	1.65	1.1e-06	negative	437
X - 17348	sucrose degradation I	1.62	2.63e-06	0.000383	1.21	0.037	positive	208
docosatrienoate (22:3n6)*	threonine degradation II	1.62	2.63e-06	0.000383	1.34	0.00342	positive	150
taurodeoxycholate	threonine degradation II	1.61	2.63e-06	0.000383	1.53	1.06e-05	positive	159
creatine	fructose degradation	1.6	2.63e-06	0.000383	1.38	0.00106	positive	278
4-vinylcatechol sulfate	serine degradation	1.57	2.63e-06	0.000383	1.55	7.71e-06	negative	548
tetrahydrocortisol glucuronide	pyruvate:ferredoxin oxidoreductase	1.55	2.63e-06	0.000383	1.43	0.000289	negative	844
heptenedioate (C7:1-DC)*	glycolysis (pay-off phase)	1.54	2.63e-06	0.000383	1.51	1.34e-05	positive	444
phenylacetylcarnitine	lactose degradation	1.46	2.63e-06	0.000383	1.44	7.29e-06	positive	773
X - 24736	cysteine degradation I	1.76	2.67e-06	0.000387	1.71	0.000285	positive	880
1-myristoyl-2-arachidonoyl-GPC (14:0/20:4)*	fructose degradation	1.72	2.67e-06	0.000387	1.71	2.56e-07	positive	201
methylsuccinate	Bifidobacterium shunt	1.72	2.67e-06	0.000387	1.61	3.28e-06	negative	207
threonine	pyruvate:ferredoxin oxidoreductase	1.7	2.67e-06	0.000387	1.42	0.00159	negative	328
N-acetylalanine	Bifidobacterium shunt	1.66	2.67e-06	0.000387	1.2	0.0599	positive	251
X - 25271	cysteine degradation I	1.82	2.7e-06	0.000389	1.82	1.05e-05	positive	868
citrulline	glycolysis (pay-off phase)	1.67	2.7e-06	0.000389	1.27	0.027	negative	352
X - 18887	threonine degradation I	1.65	2.7e-06	0.000389	1.54	7.16e-06	negative	248
palmitate (16:0)	trehalose degradation	1.63	2.7e-06	0.000389	1.43	0.000339	positive	167
deoxycholic acid glucuronide	trehalose degradation	1.61	2.7e-06	0.000389	1.31	0.00465	positive	198
N-palmitoylserine	threonine degradation II	1.61	2.7e-06	0.000389	1.37	0.00126	negative	146
palmitate (16:0)	threonine degradation I	1.61	2.7e-06	0.000389	1.48	2e-05	positive	254
X - 12689	threonine degradation II	1.6	2.7e-06	0.000389	1.49	4.24e-05	positive	151
diclofenac	alanine degradation II	1.57	2.7e-06	0.000389	1.37	0.000783	positive	208
X - 10458	threonine degradation I	1.57	2.7e-06	0.000389	1.47	4.35e-05	positive	321
dihydroferulic acid sulfate	pyruvate:ferredoxin oxidoreductase	1.53	2.7e-06	0.000389	1.54	4.18e-05	negative	926
4-hydroxyphenylacetylglutamine	4-aminobutyrate degradation	1.96	2.73e-06	0.000393	1.87	1.3e-05	positive	33
1-palmitoylglycerol (16:0)	glycolysis (pay-off phase)	1.78	2.73e-06	0.000393	1.67	1.21e-06	positive	307
X - 19141	lysine degradation II	1.62	2.73e-06	0.000393	1.73	5.24e-09	negative	169
N-stearoyltaurine	serine degradation	1.55	2.73e-06	0.000393	1.55	3.56e-06	positive	599
4-acetylphenol sulfate	pyruvate:ferredoxin oxidoreductase	1.52	2.73e-06	0.000393	1.32	0.00364	positive	873
chenodeoxycholate	Bifidobacterium shunt	1.49	2.73e-06	0.000393	1.49	2.05e-06	positive	424
X - 21752	glycolysis (pay-off phase)	1.8	2.77e-06	0.000397	1.54	0.00108	negative	278
losartan	threonine degradation II	1.59	2.77e-06	0.000397	1.43	0.000235	positive	169
2R,3R-dihydroxybutyrate	threonine degradation II	1.65	2.8e-06	0.0004	1.56	7.29e-06	positive	143
2-oxoarginine*	serine degradation	1.61	2.8e-06	0.0004	1.56	3.97e-06	positive	443
ethyl beta-glucopyranoside	Bifidobacterium shunt	1.61	2.8e-06	0.0004	1.18	0.04	negative	287
X - 17351	threonine degradation II	1.58	2.8e-06	0.0004	1.49	6.67e-06	negative	182
2-hydroxydecanoate	trehalose degradation	1.55	2.8e-06	0.0004	1.43	0.000176	negative	197
X - 23997	mucin degradation	1.4	2.8e-06	0.0004	1.46	6.17e-07	positive	418
lactosyl-N-nervonoyl-sphingosine (d18:1/24:1)*	fructose degradation	1.72	2.84e-06	0.000404	1.7	2.03e-07	negative	212
glycolithocholate sulfate*	fructan degradation	1.61	2.84e-06	0.000404	1.48	2.44e-05	negative	352
sphingomyelin (d17:1/14:0, d16:1/15:0)*	fructose degradation	1.61	2.84e-06	0.000404	1.36	0.000271	negative	269
X - 12283	sucrose degradation I	1.58	2.84e-06	0.000404	1.25	0.00517	negative	237
X - 26107	serine degradation	1.58	2.84e-06	0.000404	1.57	2.18e-06	positive	500
N-acetylkynurenine (2)	threonine degradation I	1.56	2.84e-06	0.000404	1.54	3.18e-06	positive	309
5alpha-androstan-3alpha,17beta-diol disulfate	fucose degradation	1.55	2.84e-06	0.000404	1.48	7.28e-05	negative	157
cortolone glucuronide (1)	pyruvate:ferredoxin oxidoreductase	1.81	2.87e-06	0.000406	1.36	0.0161	positive	259
21-hydroxypregnenolone disulfate	methionine degradation II	1.71	2.87e-06	0.000406	1.27	0.025	negative	82
glycodeoxycholate	pyruvate:ferredoxin oxidoreductase	1.71	2.87e-06	0.000406	1.78	4.51e-08	positive	382
1-stearoyl-GPG (18:0)	Bifidobacterium shunt	1.71	2.87e-06	0.000406	1.55	8.96e-06	positive	246
1-oleoyl-2-docosahexaenoyl-GPC (18:1/22:6)*	threonine degradation II	1.69	2.87e-06	0.000406	1.42	0.00121	negative	128
carotene diol (3)	sucrose degradation I	1.64	2.87e-06	0.000406	1.45	9.42e-05	negative	196
3-methyl catechol sulfate (1)	propionate production II	1.63	2.87e-06	0.000406	1.68	1.33e-06	positive	106
X - 25524	threonine degradation I	1.58	2.87e-06	0.000406	1.44	6.71e-05	negative	261
oleoyl-oleoyl-glycerol (18:1/18:1) [2]*	Bifidobacterium shunt	1.71	2.91e-06	0.00041	1.5	5.42e-05	positive	253
hydroxy-CMPF*	fructose degradation	1.66	2.91e-06	0.00041	1.49	3.28e-05	negative	230
2-aminoadipate	fructose degradation	1.66	2.91e-06	0.00041	1.59	5.22e-06	positive	273
X - 12851	threonine degradation I	1.52	2.91e-06	0.00041	1.48	2.32e-06	negative	332
X - 24795	threonine degradation II	1.47	2.91e-06	0.00041	1.59	5.51e-08	negative	242
chenodeoxycholic acid sulfate (1)	glycolysis (preparatory phase)	1.71	2.94e-06	0.000413	1.73	4.32e-06	negative	619
1-linoleoyl-GPG (18:2)*	fructan degradation	1.71	2.94e-06	0.000413	1.37	0.00126	positive	253
glucose	ethanol production I	1.7	2.94e-06	0.000413	1.6	3.49e-06	positive	148
sulfate of piperine metabolite C16H19NO3 (3)*	serine degradation	1.7	2.94e-06	0.000413	1.74	2.44e-07	positive	386
5-methylthioadenosine (MTA)	sucrose degradation I	1.69	2.94e-06	0.000413	1.48	0.000112	positive	188
perfluorooctanesulfonate (PFOS)	trehalose degradation	1.64	2.94e-06	0.000413	1.29	0.0107	negative	167
4-ethylphenylsulfate	pyruvate:ferredoxin oxidoreductase	1.52	2.94e-06	0.000413	1.22	0.034	positive	886
undecenoylcarnitine (C11:1)	threonine degradation I	1.48	2.94e-06	0.000413	1.6	1.19e-07	positive	309
1-stearoyl-2-arachidonoyl-GPE (18:0/20:4)	homoacetogenesis	1.71	2.98e-06	0.000416	1.48	0.00361	negative	69
N-acetylglutamate	glycerol degradation I	1.7	2.98e-06	0.000416	1.46	0.00121	positive	92
N1-methylinosine	fructan degradation	1.65	2.98e-06	0.000416	1.06	0.297	positive	273
carotene diol (2)	pyruvate:ferredoxin oxidoreductase	1.53	2.98e-06	0.000416	1.48	9.08e-05	positive	863
hexadecenedioate (C16:1-DC)*	fructose degradation	1.51	2.98e-06	0.000416	1.49	8.82e-06	negative	353
palmitate (16:0)	fucose degradation	1.77	3.01e-06	0.00042	1.53	0.000371	positive	70
7-methylxanthine	propionate production II	1.73	3.01e-06	0.00042	1.34	0.00658	negative	80
X - 17357	threonine degradation I	1.73	3.01e-06	0.00042	1.63	4.87e-06	positive	197
X - 11378	fructose degradation	1.61	3.01e-06	0.00042	1.31	0.00718	negative	298
tyramine O-sulfate	sucrose degradation I	1.54	3.01e-06	0.00042	1.47	8.41e-06	positive	236
docosapentaenoylcarnitine (C22:5n3)*	pyruvate:formate lyase	1.53	3.01e-06	0.00042	1.43	0.000472	positive	523
X - 12726	fructose degradation	1.67	3.04e-06	0.000424	1.66	4.77e-08	negative	244
4-methyl-2-oxopentanoate	lysine degradation II	1.65	3.04e-06	0.000424	1.61	1.84e-06	positive	157
bilirubin (Z,Z)	melibiose degradation	1.6	3.04e-06	0.000424	0.91	0.795	negative	289
X - 12812	cysteine degradation I	1.78	3.08e-06	0.000426	1.5	0.00524	positive	974
phenol glucuronide	cysteine degradation I	1.7	3.08e-06	0.000426	1.63	3.23e-05	negative	1095
S-adenosylhomocysteine (SAH)	Bifidobacterium shunt	1.65	3.08e-06	0.000426	1.43	0.000248	positive	256
1-oleoyl-GPE (18:1)	lactate production	1.6	3.08e-06	0.000426	1.46	8.97e-05	positive	509
desmethylcitalopram*	fucose degradation	1.52	3.08e-06	0.000426	1.24	0.0317	negative	181
N-lactoyl leucine	pyruvate:ferredoxin oxidoreductase	1.52	3.08e-06	0.000426	1.63	4.04e-08	negative	945
carotene diol (3)	pyruvate:ferredoxin oxidoreductase	1.52	3.08e-06	0.000426	1.39	0.00156	positive	851
4-hydroxyphenylacetate	alanine degradation I	1.91	3.11e-06	0.000428	2.09	9.62e-09	positive	39
chiro-inositol	cysteine degradation I	1.82	3.11e-06	0.000428	1.64	0.00044	positive	852
phenylacetylcarnitine	threonine degradation I	1.75	3.11e-06	0.000428	1.9	1.15e-10	negative	217
N-lactoyl valine	ethanol production I	1.73	3.11e-06	0.000428	1.6	5.22e-06	positive	126
glycine conjugate of C10H12O2*	lysine degradation II	1.7	3.11e-06	0.000428	1.45	0.000554	positive	119
alliin	threonine degradation II	1.66	3.11e-06	0.000428	1.36	0.00104	negative	150
gamma-glutamylglycine	serine degradation	1.64	3.11e-06	0.000428	1.66	4.38e-07	negative	454
sphingomyelin (d17:1/14:0, d16:1/15:0)*	threonine degradation II	1.63	3.11e-06	0.000428	1.48	2.89e-05	negative	157
tartronate (hydroxymalonate)	trehalose degradation	1.63	3.11e-06	0.000428	1.49	1.58e-05	negative	205
1,2-dipalmitoyl-GPC (16:0/16:0)	lysine degradation II	1.63	3.11e-06	0.000428	1.68	3.75e-07	negative	139
branched-chain, straight-chain, or cyclopropyl 10:1 fatty acid (1)*	threonine degradation I	1.59	3.11e-06	0.000428	1.33	0.0039	negative	256
dehydroepiandrosterone sulfate (DHEA-S)	threonine degradation I	1.57	3.11e-06	0.000428	1.26	0.00643	negative	260
X - 12411	fructose degradation	1.43	3.11e-06	0.000428	1.49	4.38e-07	positive	501
X - 12101	formate conversion	2.19	3.15e-06	0.000432	2.06	0.000158	negative	5
adrenate (22:4n6)	pyruvate:ferredoxin oxidoreductase	1.55	3.15e-06	0.000432	1.29	0.0122	negative	860
dodecanedioate (C12-DC)	arginine degradation V	1.55	3.15e-06	0.000432	1.36	0.00257	positive	151
cholate	serine degradation	1.46	3.15e-06	0.000432	1.52	1.41e-06	positive	669
X - 17325	propionate production II	1.74	3.18e-06	0.000434	1.72	4.87e-06	negative	79
3-phenylpropionate (hydrocinnamate)	lysine degradation II	1.72	3.18e-06	0.000434	1.64	4.11e-06	negative	117
S-methylmethionine	lactate production	1.69	3.18e-06	0.000434	1.43	0.000394	negative	438
isoleucylglycine	fructose degradation	1.64	3.18e-06	0.000434	1.57	1.26e-06	negative	248
phenyllactate (PLA)	fucose degradation	1.64	3.18e-06	0.000434	1.39	0.00178	negative	115
creatine	threonine degradation I	1.61	3.18e-06	0.000434	1.54	2.05e-06	positive	295
pyrraline	threonine degradation I	1.53	3.18e-06	0.000434	1.47	3.4e-05	positive	272
2-methoxyacetaminophen glucuronide*	lactose and galactose degradation	2.14	3.22e-06	0.000437	2.33	5.61e-08	positive	15
N-acetylcitrulline	lactate production	1.74	3.22e-06	0.000437	1.55	3.23e-05	positive	377
hippurate	threonine degradation II	1.71	3.22e-06	0.000437	1.73	1.78e-07	negative	114
piperine	glycolysis (pay-off phase)	1.67	3.22e-06	0.000437	1.66	4.46e-06	positive	383
orotidine	ethanol production I	1.66	3.22e-06	0.000437	1.29	0.00844	positive	151
X - 23659	glycolysis (pay-off phase)	1.57	3.22e-06	0.000437	1.23	0.025	negative	466
methionine sulfoxide	fructan degradation	1.55	3.22e-06	0.000437	1.21	0.039	negative	317
perfluorooctanoate (PFOA)	lactose and galactose degradation	2.16	3.25e-06	0.000441	1.72	0.00265	negative	16
bilirubin (Z,Z)	lactate production	1.73	3.25e-06	0.000441	1.32	0.00428	negative	403
S-adenosylhomocysteine (SAH)	fructose degradation	1.65	3.25e-06	0.000441	1.35	0.00198	positive	239
X - 17367	Bifidobacterium shunt	1.61	3.25e-06	0.000441	1.62	1.59e-07	negative	251
ceramide (d18:1/14:0, d16:1/16:0)*	threonine degradation I	1.58	3.25e-06	0.000441	1.51	3.28e-05	positive	267
3-methyl-2-oxovalerate	homoacetogenesis	1.9	3.28e-06	0.000443	1.46	0.00561	positive	39
3-carboxy-4-methyl-5-propyl-2-furanpropanoate (CMPF)	lactate production	1.72	3.28e-06	0.000443	1.23	0.038	negative	334
5,6-dihydrouridine	trehalose degradation	1.63	3.28e-06	0.000443	1.38	0.00108	positive	168
sphingomyelin (d18:2/16:0, d18:1/16:1)*	threonine degradation II	1.62	3.28e-06	0.000443	1.32	0.0039	negative	141
maltose	trehalose degradation	1.56	3.28e-06	0.000443	1.3	0.00268	positive	214
phenyllactate (PLA)	pyruvate:formate lyase	1.52	3.28e-06	0.000443	1.53	5.77e-06	positive	547
docosapentaenoate (n3 DPA; 22:5n3)	fructose degradation	1.45	3.28e-06	0.000443	1.46	5.43e-06	negative	432
1-(1-enyl-palmitoyl)-2-arachidonoyl-GPC (P-16:0/20:4)*	sucrose degradation II	1.86	3.32e-06	0.000447	1.28	0.0347	negative	56
1-palmitoyl-2-arachidonoyl-GPE (16:0/20:4)*	fructan degradation	1.62	3.32e-06	0.000447	1.16	0.0949	positive	294
cytosine	sucrose degradation I	1.6	3.32e-06	0.000447	1.34	0.00309	negative	178
docosapentaenoate (n6 DPA; 22:5n6)	pyruvate:ferredoxin oxidoreductase	1.55	3.32e-06	0.000447	1.2	0.0649	negative	832
decadienedioic acid (C10:2-DC)**	cysteine degradation I	1.81	3.35e-06	0.00045	1.55	0.000884	negative	821
ethyl beta-glucopyranoside	lactate production	1.68	3.35e-06	0.00045	1.09	0.22	negative	373
hydroxycotinine	lactate production	1.64	3.35e-06	0.00045	1.37	0.00176	positive	426
2-ketocaprylate	lactaldehyde degradation	1.49	3.35e-06	0.00045	1.42	8.4e-05	positive	361
norcotinine	homoacetogenesis	1.78	3.39e-06	0.000453	1.7	2.11e-05	negative	67
benzoylcarnitine*	threonine degradation I	1.73	3.39e-06	0.000453	1.65	2.44e-07	negative	211
X - 24544	glycerol degradation I	1.72	3.39e-06	0.000453	1.33	0.0144	negative	83
5-oxoproline	sucrose degradation I	1.62	3.39e-06	0.000453	1.11	0.161	negative	177
mannose	Bifidobacterium shunt	1.6	3.39e-06	0.000453	1.48	2.16e-05	positive	306
nonadecanoate (19:0)	threonine degradation I	1.59	3.39e-06	0.000453	1.48	3e-05	negative	279
ethyl beta-glucopyranoside	sucrose degradation I	1.58	3.39e-06	0.000453	1.21	0.029	negative	213
dihydrocaffeate sulfate (2)	Bifidobacterium shunt	1.48	3.39e-06	0.000453	1.39	9.76e-05	positive	386
X - 12740	aspartate degradation I	1.93	3.42e-06	0.000456	1.81	3.08e-06	positive	373
X - 12544	pyruvate:formate lyase	1.68	3.42e-06	0.000456	1.41	0.000866	negative	303
gamma-glutamyltryptophan	trehalose degradation	1.67	3.42e-06	0.000456	1.47	0.000194	positive	152
3b-hydroxy-5-cholenoic acid	aspartate degradation I	1.67	3.42e-06	0.000456	1.66	6.67e-06	positive	641
N,N,N-trimethyl-5-aminovalerate	ethanol production I	1.67	3.42e-06	0.000456	1.28	0.0107	positive	150
N-acetylputrescine	trehalose degradation	1.6	3.42e-06	0.000456	1.52	1.8e-05	positive	178
linoleoylcarnitine (C18:2)*	galactose degradation	1.6	3.42e-06	0.000456	1.44	0.000128	negative	316
deoxycholate	pyruvate:ferredoxin oxidoreductase	1.75	3.46e-06	0.000458	1.64	8.27e-06	positive	367
glycochenodeoxycholate	fructan degradation	1.72	3.46e-06	0.000458	1.55	4.32e-06	positive	274
2-methoxyhydroquinone sulfate (1)	fructose degradation	1.67	3.46e-06	0.000458	1.77	4.63e-12	positive	271
venlafaxine	lactate production	1.66	3.46e-06	0.000458	1.34	0.00465	positive	390
sphingomyelin (d18:1/22:1, d18:2/22:0, d16:1/24:1)*	Bifidobacterium shunt	1.62	3.46e-06	0.000458	1.34	0.000893	negative	265
oxalate (ethanedioate)	fructan degradation	1.61	3.46e-06	0.000458	1.14	0.0999	negative	306
3-phosphoglycerate	fructose degradation	1.57	3.46e-06	0.000458	1.41	0.000217	positive	297
uridine	trehalose degradation	1.55	3.46e-06	0.000458	1.4	0.000353	negative	237
N-methylproline	fructose degradation	1.55	3.46e-06	0.000458	1.32	0.00268	negative	320
piperine	propionate production II	1.74	3.49e-06	0.000461	1.7	1.15e-05	positive	71
methyl glucopyranoside (alpha + beta)	sucrose degradation I	1.59	3.49e-06	0.000461	1.29	0.00636	negative	228
X - 14939	pyruvate:ferredoxin oxidoreductase	1.52	3.49e-06	0.000461	1.28	0.0239	negative	836
X - 21821	fructan degradation	1.49	3.49e-06	0.000461	1.33	0.0032	positive	424
4-allylcatechol sulfate	cysteine degradation I	1.84	3.56e-06	0.000467	1.78	9.53e-05	positive	778
alpha-ketoglutarate	lactate production	1.76	3.56e-06	0.000467	1.37	0.00666	positive	310
1-(1-enyl-palmitoyl)-2-palmitoyl-GPC (P-16:0/16:0)*	threonine degradation I	1.72	3.56e-06	0.000467	1.87	2.43e-11	negative	194
lactosyl-N-behenoyl-sphingosine (d18:1/22:0)*	threonine degradation I	1.7	3.56e-06	0.000467	1.67	5.4e-08	negative	215
X - 17653	glycolysis (pay-off phase)	1.68	3.56e-06	0.000467	1.73	1.28e-07	negative	377
X - 23974	ethanol production I	1.64	3.56e-06	0.000467	1.43	0.000298	negative	160
erythronate*	threonine degradation I	1.64	3.56e-06	0.000467	1.2	0.036	positive	202
X - 11858	lactate production	1.63	3.56e-06	0.000467	1.02	0.456	negative	405
1,2,3-benzenetriol sulfate (2)	trehalose degradation	1.63	3.56e-06	0.000467	1.37	0.00117	positive	176
N-acetylneuraminate	fructan degradation	1.62	3.56e-06	0.000467	1.32	0.00502	positive	269
adipoylcarnitine (C6-DC)	fructose degradation	1.61	3.56e-06	0.000467	1.21	0.026	positive	301
alpha-hydroxyisocaproate	pyruvate:formate lyase	1.5	3.56e-06	0.000467	1.53	1.63e-05	positive	497
cholesterol	alanine degradation I	1.91	3.63e-06	0.000474	1.85	2.14e-05	negative	36
ribonate	pentose phosphate pathway (oxidative phase)	1.74	3.63e-06	0.000474	1.32	0.0146	positive	84
docosatrienoate (22:3n6)*	Bifidobacterium shunt	1.62	3.63e-06	0.000474	1.42	0.000151	positive	267
3-amino-2-piperidone	trehalose degradation	1.58	3.63e-06	0.000474	1.62	1.06e-07	positive	192
2-acetamidophenol sulfate	pyruvate:ferredoxin oxidoreductase	1.55	3.63e-06	0.000474	1.48	3.73e-05	positive	845
cysteinylglycine disulfide*	pyruvate:ferredoxin oxidoreductase	1.52	3.63e-06	0.000474	1.3	0.00688	negative	836
xylose	threonine degradation I	1.47	3.63e-06	0.000474	1.38	0.000367	negative	367
p-cresol sulfate	lactaldehyde degradation	1.78	3.7e-06	0.00048	1.39	0.00509	negative	120
1-palmitoyl-2-arachidonoyl-GPI (16:0/20:4)*	fructan degradation	1.65	3.7e-06	0.00048	1.16	0.0919	positive	269
2-methoxyhydroquinone sulfate (1)	trehalose degradation	1.64	3.7e-06	0.00048	1.42	0.000239	positive	178
sulfate of piperine metabolite C16H19NO3 (3)*	galactose degradation	1.64	3.7e-06	0.00048	1.65	2.65e-07	positive	315
5-(galactosylhydroxy)-L-lysine	Bifidobacterium shunt	1.63	3.7e-06	0.00048	1.33	0.00265	positive	273
docosapentaenoate (n6 DPA; 22:5n6)	Bifidobacterium shunt	1.62	3.7e-06	0.00048	1.44	0.000196	positive	261
2-aminophenol sulfate	glycolysis (pay-off phase)	1.62	3.7e-06	0.00048	1.62	4.25e-06	negative	451
1-stearoyl-2-arachidonoyl-GPI (18:0/20:4)	Bifidobacterium shunt	1.59	3.7e-06	0.00048	1.43	8.07e-05	positive	292
dihydrocaffeate sulfate (2)	lysine degradation II	1.59	3.7e-06	0.00048	1.56	6.12e-06	negative	165
N-acetylphenylalanine	pyruvate:ferredoxin oxidoreductase	1.57	3.7e-06	0.00048	1.52	7.5e-05	negative	752
bilirubin degradation product, C17H18N2O4 (2)**	sucrose degradation I	1.55	3.7e-06	0.00048	1.26	0.00904	negative	229
X - 23659	pyruvate:formate lyase	1.5	3.7e-06	0.00048	1.43	0.000203	positive	540
5-hydroxylysine	lactate production	1.73	3.77e-06	0.000485	1.49	7.39e-05	positive	362
N-lactoyl isoleucine	lysine degradation II	1.71	3.77e-06	0.000485	1.35	0.00472	positive	104
1-(1-enyl-stearoyl)-2-linoleoyl-GPE (P-18:0/18:2)*	cysteine degradation I	1.69	3.77e-06	0.000485	1.27	0.0659	positive	1084
X - 24411	ethanol production I	1.66	3.77e-06	0.000485	1.37	0.0035	positive	144
mannonate*	threonine degradation II	1.66	3.77e-06	0.000485	1.49	8.18e-05	positive	148
glutamine	ethanol production I	1.62	3.77e-06	0.000485	1.52	5.47e-05	negative	150
X - 13553	lysine degradation II	1.55	3.77e-06	0.000485	1.24	0.023	negative	186
undecenoylcarnitine (C11:1)	trehalose degradation	1.54	3.77e-06	0.000485	1.35	0.0011	negative	214
X - 21829	threonine degradation I	1.53	3.77e-06	0.000485	1.5	8.82e-06	positive	308
citrate	pyruvate:ferredoxin oxidoreductase	1.53	3.77e-06	0.000485	1.39	0.00143	positive	831
p-cresol glucuronide*	fucose degradation	1.53	3.77e-06	0.000485	1.47	3.23e-05	positive	195
phenylacetate	hydrogen metabolism	1.47	3.77e-06	0.000485	1.53	1.61e-07	positive	283
glutarate (C5-DC)	starch degradation	1.42	3.77e-06	0.000485	1.38	7.28e-05	negative	424
5-hydroxyhexanoate	lactose degradation	1.42	3.77e-06	0.000485	1.42	0.000228	positive	753
X - 15245	glycolysis (preparatory phase)	1.97	3.84e-06	0.000491	1.56	0.00161	positive	328
X - 25790	cysteine degradation I	1.8	3.84e-06	0.000491	1.61	0.000453	positive	879
oleoyl-arachidonoyl-glycerol (18:1/20:4) [1]*	Bifidobacterium shunt	1.72	3.84e-06	0.000491	1.6	1.98e-06	positive	241
X - 24411	threonine degradation II	1.7	3.84e-06	0.000491	1.66	9.38e-06	positive	125
sebacate (C10-DC)	threonine degradation I	1.64	3.84e-06	0.000491	1.81	1.42e-10	negative	283
5-hydroxylysine	trehalose degradation	1.61	3.84e-06	0.000491	1.41	0.000399	positive	200
4-allylphenol sulfate	fructose degradation	1.6	3.84e-06	0.000491	1.35	0.000985	negative	307
betaine	lysine degradation II	1.59	3.84e-06	0.000491	1.5	2.02e-05	negative	173
4-hydroxycoumarin	glycolysis (preparatory phase)	1.56	3.84e-06	0.000491	1.47	0.000866	positive	1040
N-acetylcitrulline	pentose phosphate pathway (oxidative phase)	1.72	3.91e-06	0.000497	1.56	4.13e-05	positive	94
4-acetaminophen sulfate	threonine degradation I	1.68	3.91e-06	0.000497	1.79	4.27e-09	negative	216
N-stearoyl-sphinganine (d18:0/18:0)*	lysine degradation II	1.66	3.91e-06	0.000497	1.51	5.25e-05	positive	145
N,N,N-trimethyl-5-aminovalerate	threonine degradation II	1.65	3.91e-06	0.000497	1.6	2.39e-06	positive	140
inosine	Bifidobacterium shunt	1.63	3.91e-06	0.000497	1.54	8.68e-06	positive	289
X - 17325	fructose degradation	1.61	3.91e-06	0.000497	1.46	4.07e-05	negative	222
X - 17653	fructose degradation	1.59	3.91e-06	0.000497	1.6	1.05e-06	negative	302
androsterone sulfate	Bifidobacterium shunt	1.58	3.91e-06	0.000497	1.14	0.0999	negative	296
X - 12306	galactose degradation	1.55	3.91e-06	0.000497	1.11	0.155	negative	317
1-methyl-5-imidazolelactate	glutamine degradation II	1.43	3.91e-06	0.000497	1.32	0.0017	positive	505
4-guanidinobutanoate	glycerol degradation I	1.73	3.97e-06	0.000504	1.51	0.000893	negative	77
glucose	Bifidobacterium shunt	1.68	3.97e-06	0.000504	1.76	1.28e-09	positive	246
linoleoyl-arachidonoyl-glycerol (18:2/20:4) [1]*	threonine degradation I	1.66	3.97e-06	0.000504	1.4	0.000719	positive	232
metformin	alanine degradation II	1.66	3.97e-06	0.000504	1.41	0.000112	positive	193
cis-3,4-methyleneheptanoylglycine	threonine degradation II	1.66	3.97e-06	0.000504	1.48	0.000303	positive	127
2'-O-methylcytidine	threonine degradation II	1.62	3.97e-06	0.000504	1.48	8.74e-05	negative	164
11beta-hydroxyandrosterone glucuronide	threonine degradation I	1.52	3.97e-06	0.000504	1.25	0.0122	negative	262
X - 12283	fructose degradation	1.47	3.97e-06	0.000504	1.57	7.45e-07	positive	401
O-desmethylvenlafaxine	isoleucine degradation	2.01	4.04e-06	0.00051	1.69	0.00039	positive	25
sphingomyelin (d18:2/23:1)*	homoacetogenesis	1.77	4.04e-06	0.00051	1.57	0.000294	positive	67
sphingomyelin (d18:2/16:0, d18:1/16:1)*	glycerol degradation I	1.72	4.04e-06	0.00051	1.36	0.00889	negative	80
X - 21752	threonine degradation I	1.69	4.04e-06	0.00051	1.52	3.06e-05	negative	231
X - 11444	threonine degradation I	1.66	4.04e-06	0.00051	1.63	7.54e-07	positive	216
perfluorooctanesulfonate (PFOS)	threonine degradation II	1.64	4.04e-06	0.00051	1.46	0.000321	negative	138
acetoacetate	threonine degradation I	1.63	4.04e-06	0.00051	1.29	0.0107	negative	231
3-(N-acetyl-L-cystein-S-yl) acetaminophen	threonine degradation I	1.62	4.04e-06	0.00051	1.56	9.67e-07	positive	262
pregnenetriol disulfate*	Bifidobacterium shunt	1.62	4.04e-06	0.00051	1.41	0.000417	positive	275
cytosine	Bifidobacterium shunt	1.61	4.04e-06	0.00051	1.44	7.39e-05	negative	273
1-stearoyl-2-arachidonoyl-GPC (18:0/20:4)	fructose degradation	1.55	4.04e-06	0.00051	1.32	0.00174	positive	308
1-methylurate	propionate production II	1.81	4.11e-06	0.000516	1.45	0.000792	negative	69
N-alpha-acetylornithine	fructose degradation	1.63	4.11e-06	0.000516	1.32	0.00703	negative	227
sulfate of piperine metabolite C18H21NO3 (1)*	sucrose degradation I	1.6	4.11e-06	0.000516	1.53	1.05e-05	positive	206
X - 17325	ethanol production I	1.6	4.11e-06	0.000516	1.33	0.00357	negative	159
azelate (C9-DC)	threonine degradation I	1.6	4.11e-06	0.000516	1.68	1.84e-07	negative	252
N-formylphenylalanine	pyruvate:formate lyase	1.6	4.11e-06	0.000516	1.7	1.1e-06	positive	475
3-carboxy-4-methyl-5-pentyl-2-furanpropionate (3-CMPFP)**	threonine degradation II	1.59	4.11e-06	0.000516	1.57	3.35e-06	negative	151
1-stearoyl-2-oleoyl-GPC (18:0/18:1)	sucrose degradation I	1.57	4.11e-06	0.000516	1.42	0.00018	positive	235
X - 21286	mucin degradation	1.44	4.11e-06	0.000516	1.42	3.34e-05	positive	393
hippurate	glycolysis (preparatory phase)	2.02	4.18e-06	0.000521	2.14	2.83e-09	negative	303
X - 17351	homoacetogenesis	1.85	4.18e-06	0.000521	1.91	8.3e-07	negative	42
methylsuccinate	pyruvate:formate lyase	1.81	4.18e-06	0.000521	1.47	0.000811	negative	250
3-hydroxydodecanedioate*	aspartate degradation I	1.75	4.18e-06	0.000521	1.67	6.05e-06	negative	645
X - 17357	lysine degradation II	1.73	4.18e-06	0.000521	1.54	0.000153	positive	117
docosapentaenoate (n6 DPA; 22:5n6)	homoacetogenesis	1.71	4.18e-06	0.000521	1.65	0.00044	negative	67
glutamine	galactose degradation	1.67	4.18e-06	0.000521	1.54	1.34e-05	negative	268
X - 21842	threonine degradation II	1.66	4.18e-06	0.000521	1.5	4.52e-05	negative	145
X - 24811	threonine degradation II	1.66	4.18e-06	0.000521	1.42	0.000408	negative	126
carotene diol (2)	fructose degradation	1.64	4.18e-06	0.000521	1.57	1.19e-06	negative	239
5-hydroxylysine	ethanol production I	1.6	4.18e-06	0.000521	1.27	0.017	positive	181
X - 18899	fructan degradation	1.57	4.18e-06	0.000521	1.15	0.0929	negative	301
X - 11795	threonine degradation I	1.55	4.18e-06	0.000521	1.53	5.01e-06	positive	272
mannonate*	glycolysis (pay-off phase)	1.75	4.25e-06	0.000525	1.6	8.68e-06	positive	323
X - 23662	threonine degradation I	1.65	4.25e-06	0.000525	1.49	0.000381	positive	227
alpha-CMBHC glucuronide	threonine degradation II	1.63	4.25e-06	0.000525	1.46	0.000164	negative	135
iminodiacetate (IDA)	threonine degradation II	1.62	4.25e-06	0.000525	1.44	0.000102	negative	152
4-vinylguaiacol sulfate	lactate production	1.61	4.25e-06	0.000525	1.32	0.00342	positive	404
1-stearoyl-2-oleoyl-GPC (18:0/18:1)	lysine degradation II	1.6	4.25e-06	0.000525	1.31	0.00584	positive	161
heme	threonine degradation II	1.59	4.25e-06	0.000525	1.26	0.0233	positive	161
N,O-didesmethylvenlafaxine glucuronide	trehalose degradation	1.59	4.25e-06	0.000525	1.54	5.36e-06	positive	172
X - 24571	Bifidobacterium shunt	1.56	4.25e-06	0.000525	1.35	0.00205	negative	296
gamma-glutamylglycine	fructose degradation	1.54	4.25e-06	0.000525	1.57	8.98e-07	negative	334
N-acetyl-isoputreanine	threonine degradation I	1.53	4.25e-06	0.000525	1.44	5.25e-05	negative	303
X - 11850	arginine degradation V	1.53	4.25e-06	0.000525	1.25	0.0218	positive	167
4-methylcatechol sulfate	threonine degradation II	1.47	4.25e-06	0.000525	1.39	3.73e-05	positive	256
gamma-CEHC	propionate production II	1.71	4.32e-06	0.000532	1.65	1.15e-05	negative	84
androstenediol (3alpha, 17alpha) monosulfate (2)	glycerol degradation I	1.66	4.32e-06	0.000532	1.66	1.27e-06	negative	100
1-palmitoylglycerol (16:0)	threonine degradation I	1.63	4.32e-06	0.000532	1.45	0.00018	positive	230
sphingomyelin (d18:2/23:1)*	trehalose degradation	1.62	4.32e-06	0.000532	1.5	2.47e-05	negative	174
beta-cryptoxanthin	galactose degradation	1.61	4.32e-06	0.000532	1.25	0.0173	negative	284
X - 17367	fructose degradation	1.59	4.32e-06	0.000532	1.48	6.37e-05	negative	227
S-methylcysteine sulfoxide	cysteine degradation I	1.73	4.39e-06	0.000538	1.42	0.00934	positive	1011
diacylglycerol (16:1/18:2 [2], 16:0/18:3 [1])*	fructan degradation	1.71	4.39e-06	0.000538	1.45	0.000774	positive	234
X - 12117	sucrose degradation I	1.7	4.39e-06	0.000538	1.54	4.6e-06	positive	179
S-methylcysteine sulfoxide	threonine degradation II	1.65	4.39e-06	0.000538	1.48	3.51e-05	negative	141
2-hydroxyarachidate*	threonine degradation II	1.63	4.39e-06	0.000538	1.38	0.000655	positive	155
X - 13431	threonine degradation II	1.59	4.39e-06	0.000538	1.51	1.8e-05	negative	168
X - 21803	trehalose degradation	1.59	4.39e-06	0.000538	1.36	0.00181	positive	197
S-carboxyethylcysteine	trehalose degradation	1.51	4.39e-06	0.000538	1.48	3.28e-05	positive	214
indoleacetylglutamine	aspartate degradation I	1.82	4.46e-06	0.000544	1.32	0.0119	negative	395
citalopram propionate*	glycerol degradation I	1.74	4.46e-06	0.000544	1.62	5.58e-05	positive	71
behenoyl sphingomyelin (d18:1/22:0)*	pentose phosphate pathway (oxidative phase)	1.71	4.46e-06	0.000544	1.28	0.03	negative	87
octadecadienedioate (C18:2-DC)*	fructose degradation	1.64	4.46e-06	0.000544	1.31	0.00695	negative	264
N1-methylinosine	threonine degradation II	1.63	4.46e-06	0.000544	1.54	6.6e-06	positive	145
sphingomyelin (d17:1/14:0, d16:1/15:0)*	alanine degradation II	1.62	4.46e-06	0.000544	1.14	0.112	negative	214
pantothenate	lysine degradation II	1.58	4.46e-06	0.000544	1.6	4.9e-07	positive	176
tryptophan betaine	fructose degradation	1.46	4.46e-06	0.000544	1.52	1.14e-06	positive	371
X - 24546	ribose degradation	1.73	4.53e-06	0.000551	1.43	0.00376	negative	71
4-acetylcatechol sulfate (1)	lysine degradation II	1.71	4.53e-06	0.000551	1.36	0.00294	negative	132
glycine conjugate of C10H14O2 (1)*	lysine degradation II	1.65	4.53e-06	0.000551	1.29	0.0144	positive	135
3-hydroxyoctanoylcarnitine (1)	alanine degradation II	1.6	4.53e-06	0.000551	1.24	0.0203	negative	207
piperine	arginine degradation I	1.59	4.53e-06	0.000551	1.57	4.87e-06	positive	261
cysteine s-sulfate	ethanol production I	1.55	4.53e-06	0.000551	1.28	0.00732	positive	221
epiandrosterone sulfate	pentose phosphate pathway (oxidative phase)	1.74	4.6e-06	0.000555	1.71	1.26e-06	negative	88
glucose	fructose degradation	1.68	4.6e-06	0.000555	1.47	0.000178	positive	242
S-adenosylhomocysteine (SAH)	threonine degradation II	1.65	4.6e-06	0.000555	1.46	0.000144	positive	134
butyrylcarnitine (C4)	threonine degradation II	1.64	4.6e-06	0.000555	1.56	1.55e-05	positive	140
ribonate	Bifidobacterium shunt	1.64	4.6e-06	0.000555	1.3	0.00643	positive	261
cytosine	threonine degradation II	1.63	4.6e-06	0.000555	1.43	0.000214	negative	161
hyocholate	lysine degradation II	1.62	4.6e-06	0.000555	1.68	7.88e-07	negative	149
sphingomyelin (d18:2/18:1)*	trehalose degradation	1.59	4.6e-06	0.000555	1.4	0.000253	negative	179
N,N-dimethyl-pro-pro	threonine degradation II	1.55	4.6e-06	0.000555	1.43	0.000126	negative	185
X - 12410	trehalose degradation	1.54	4.6e-06	0.000555	1.38	0.000362	negative	205
1-oleoyl-GPE (18:1)	sucrose degradation I	1.54	4.6e-06	0.000555	1.36	0.000866	positive	235
4-acetamidophenylglucuronide	fructose degradation	1.52	4.6e-06	0.000555	1.56	2.98e-06	negative	310
1-stearoyl-2-docosahexaenoyl-GPC (18:0/22:6)	galactose degradation	1.44	4.6e-06	0.000555	1.15	0.0789	positive	576
X - 17325	threonine degradation I	1.44	4.6e-06	0.000555	1.55	5.61e-08	positive	395
2-aminooctanoate	cysteine degradation I	1.84	4.67e-06	0.00056	1.69	0.000308	positive	820
1-stearoyl-2-oleoyl-GPI (18:0/18:1)*	propionate production II	1.68	4.67e-06	0.00056	1.69	1.05e-06	positive	102
O-desmethylvenlafaxine	lactate production	1.67	4.67e-06	0.00056	1.3	0.0132	positive	387
methylsuccinoylcarnitine	Bifidobacterium shunt	1.66	4.67e-06	0.00056	1.45	0.000101	negative	249
X - 24588	threonine degradation I	1.66	4.67e-06	0.00056	1.74	2.25e-09	positive	250
carotene diol (2)	Bifidobacterium shunt	1.65	4.67e-06	0.00056	1.53	6.12e-06	negative	251
acisoga	galactose degradation	1.65	4.67e-06	0.00056	1.36	0.00104	positive	243
corticosterone	threonine degradation I	1.63	4.67e-06	0.00056	1.4	0.000435	negative	260
S-methylcysteine	sucrose degradation I	1.62	4.67e-06	0.00056	1.53	1.17e-05	negative	208
glycodeoxycholate	threonine degradation II	1.61	4.67e-06	0.00056	1.7	9.49e-09	positive	159
oxalate (ethanedioate)	alanine degradation II	1.58	4.67e-06	0.00056	1.1	0.197	negative	204
adipoylcarnitine (C6-DC)	threonine degradation I	1.57	4.67e-06	0.00056	1.28	0.00495	positive	280
X - 17351	fructan degradation	1.46	4.67e-06	0.00056	1.39	0.0013	positive	483
gamma-glutamylthreonine	lactose and galactose degradation	2.22	4.74e-06	0.000565	2.27	1.07e-06	positive	9
4-hydroxyphenylacetoylcarnitine	trehalose degradation	1.64	4.74e-06	0.000565	1.52	7.95e-05	positive	179
alpha-ketoglutaramate*	glycolysis (pay-off phase)	1.64	4.74e-06	0.000565	1.35	0.00276	negative	417
adrenate (22:4n6)	Bifidobacterium shunt	1.63	4.74e-06	0.000565	1.36	0.00145	positive	241
3-hydroxycotinine glucuronide	lactate production	1.63	4.74e-06	0.000565	1.39	0.00113	positive	424
2,3-dihydroxyisovalerate	ethanol production I	1.63	4.74e-06	0.000565	1.22	0.027	negative	166
desmethylcitalopram*	propionate production II	1.61	4.74e-06	0.000565	1.26	0.029	negative	108
mirtazapine	trehalose degradation	1.61	4.74e-06	0.000565	1.51	1.3e-05	positive	165
5-methyluridine (ribothymidine)	trehalose degradation	1.6	4.74e-06	0.000565	1.43	0.000308	negative	189
glycolithocholate	trehalose degradation	1.52	4.74e-06	0.000565	1.48	2.08e-05	negative	212
5-dodecenoylcarnitine (C12:1)	arginine degradation I	1.48	4.74e-06	0.000565	1.47	2.14e-05	positive	336
methylsuccinoylcarnitine	pyruvate:formate lyase	1.73	4.8e-06	0.000569	1.52	5.81e-05	negative	300
enalapril	glycerol degradation I	1.72	4.8e-06	0.000569	1.69	5.56e-06	positive	82
propionylcarnitine (C3)	serine degradation	1.67	4.8e-06	0.000569	1.71	3.52e-08	positive	505
N-acetylvaline	glycolysis (pay-off phase)	1.67	4.8e-06	0.000569	1.61	4.18e-06	positive	389
1-palmitoyl-2-palmitoleoyl-GPC (16:0/16:1)*	Bifidobacterium shunt	1.66	4.8e-06	0.000569	1.61	9.67e-07	positive	252
N-palmitoyl-sphinganine (d18:0/16:0)	threonine degradation II	1.65	4.8e-06	0.000569	1.22	0.039	positive	142
fructosyllysine	threonine degradation I	1.65	4.8e-06	0.000569	1.5	4.29e-05	positive	243
N-(2-furoyl)glycine	pyruvate:formate lyase	1.65	4.8e-06	0.000569	1.35	0.0042	negative	352
1-(1-enyl-oleoyl)-GPE (P-18:1)*	Bifidobacterium shunt	1.62	4.8e-06	0.000569	1.19	0.0539	negative	230
losartan	Bifidobacterium shunt	1.59	4.8e-06	0.000569	1.39	0.000985	positive	304
4-hydroxyphenylacetylglutamine	trehalose degradation	1.56	4.8e-06	0.000569	1.28	0.00532	positive	212
X - 12822	serine degradation	1.49	4.8e-06	0.000569	1.52	1.6e-06	negative	571
5alpha-androstan-3alpha,17beta-diol monosulfate (1)	glycolysis (preparatory phase)	1.92	4.87e-06	0.000574	1.98	6.66e-08	positive	377
X - 18899	pentose phosphate pathway (oxidative phase)	1.73	4.87e-06	0.000574	1.49	0.000508	negative	81
1-oleoyl-2-docosahexaenoyl-GPC (18:1/22:6)*	threonine degradation I	1.69	4.87e-06	0.000574	1.62	1.29e-06	negative	229
caffeic acid sulfate	propionate production II	1.68	4.87e-06	0.000574	1.69	1.77e-06	negative	90
orotidine	Bifidobacterium shunt	1.68	4.87e-06	0.000574	1.59	1.19e-06	positive	251
5alpha-androstan-3alpha,17alpha-diol monosulfate	threonine degradation II	1.65	4.87e-06	0.000574	1.38	0.000783	negative	146
X - 12112	fructose degradation	1.55	4.87e-06	0.000574	1.22	0.0203	positive	291
N-methylproline	threonine degradation II	1.54	4.87e-06	0.000574	1.5	5.56e-06	negative	189
glycolithocholate sulfate*	threonine degradation II	1.5	4.87e-06	0.000574	1.45	0.000149	positive	224
octadecanedioylcarnitine (C18-DC)*	fucose degradation	1.5	4.87e-06	0.000574	1.4	0.000267	positive	180
4-hydroxyphenylacetate	isoleucine degradation	1.93	4.94e-06	0.000581	1.57	0.00272	positive	32
oleoyl-oleoyl-glycerol (18:1/18:1) [2]*	glycolysis (pay-off phase)	1.75	4.94e-06	0.000581	1.62	3.06e-05	positive	308
1-stearoyl-2-oleoyl-GPE (18:0/18:1)	fructan degradation	1.73	4.94e-06	0.000581	1.33	0.00524	positive	245
cholate	lactate production	1.72	4.94e-06	0.000581	1.67	3.2e-07	negative	362
succinimide	lysine degradation II	1.59	4.94e-06	0.000581	1.5	2.08e-05	negative	156
chiro-inositol	fructan degradation	1.57	4.94e-06	0.000581	1.22	0.03	negative	338
4-hydroxyphenylacetylglutamine	acetyl-CoA to crotonyl-CoA	1.94	5.01e-06	0.000586	1.54	0.00643	positive	33
lactosyl-N-palmitoyl-sphingosine (d18:1/16:0)	fructose degradation	1.68	5.01e-06	0.000586	1.58	1.39e-06	negative	235
1-palmitoylglycerol (16:0)	trehalose degradation	1.67	5.01e-06	0.000586	1.38	0.00178	positive	155
X - 24588	threonine degradation II	1.65	5.01e-06	0.000586	1.47	0.000276	positive	142
N2,N5-diacetylornithine	Bifidobacterium shunt	1.62	5.01e-06	0.000586	1.37	0.000811	negative	276
3-indoxyl sulfate	galacturonate degradation I	1.61	5.01e-06	0.000586	1.54	3.12e-05	positive	137
2,3-dihydroxyisovalerate	fructose degradation	1.6	5.01e-06	0.000586	1.3	0.00949	negative	260
pregnenetriol sulfate*	galactose degradation	1.57	5.01e-06	0.000586	1.55	4.18e-06	positive	331
X - 12013	acetyl-CoA to crotonyl-CoA	1.85	5.08e-06	0.000592	1.45	0.0141	positive	40
X - 12013	pyruvate:ferredoxin oxidoreductase	1.84	5.08e-06	0.000592	1.34	0.0266	negative	215
1-palmitoyl-2-arachidonoyl-GPI (16:0/20:4)*	cysteine degradation I	1.73	5.08e-06	0.000592	1.47	0.00859	negative	989
X - 24337	trehalose degradation	1.61	5.08e-06	0.000592	1.62	4.64e-07	positive	170
oxindolylalanine	ethanol production I	1.61	5.08e-06	0.000592	1.21	0.034	negative	179
4-ethyl-2-methoxyphenol sulfate	galactose degradation	1.61	5.08e-06	0.000592	1.59	5.77e-06	negative	296
cystine	trehalose degradation	1.6	5.08e-06	0.000592	1.37	0.000966	positive	185
docosapentaenoylcarnitine (C22:5n3)*	glutamine degradation II	1.48	5.08e-06	0.000592	1.36	0.000829	positive	415
undecenoylcarnitine (C11:1)	cysteine degradation I	1.82	5.15e-06	0.000596	1.9	2.49e-06	positive	749
gentisate	pyruvate:formate lyase	1.72	5.15e-06	0.000596	1.48	0.000121	negative	316
N2,N5-diacetylornithine	sucrose degradation II	1.71	5.15e-06	0.000596	1.55	8.97e-05	negative	85
picolinate	threonine degradation I	1.67	5.15e-06	0.000596	1.39	0.00119	negative	216
X - 12306	lactate production	1.65	5.15e-06	0.000596	1.4	0.000719	negative	408
adrenate (22:4n6)	lysine degradation II	1.64	5.15e-06	0.000596	1.6	2.08e-06	positive	143
o-cresol sulfate	propionate production II	1.64	5.15e-06	0.000596	1.62	1.66e-05	positive	107
X - 22520	pyruvate:formate lyase	1.61	5.15e-06	0.000596	1.54	1.69e-05	positive	404
N-acetylaspartate (NAA)	fructose degradation	1.6	5.15e-06	0.000596	1.42	0.000149	negative	275
1-palmitoyl-2-arachidonoyl-GPI (16:0/20:4)*	ethanol production I	1.59	5.15e-06	0.000596	1.27	0.0105	positive	155
X - 16649	sucrose degradation I	1.58	5.15e-06	0.000596	1.17	0.0659	negative	209
X - 12689	fructan degradation	1.55	5.15e-06	0.000596	1.4	0.000728	positive	323
3-hydroxypyridine glucuronide	threonine degradation II	1.48	5.15e-06	0.000596	1.34	0.0029	positive	242
X - 17351	lactaldehyde degradation	1.45	5.15e-06	0.000596	1.49	3.73e-05	positive	398
caproate (6:0)	glycerol degradation I	1.75	5.22e-06	0.0006	1.43	0.0025	negative	69
pregnenediol sulfate (C21H34O5S)*	arabinose degradation	1.74	5.22e-06	0.0006	1.65	1.66e-05	negative	64
4-hydroxyhippurate	trehalose degradation	1.68	5.22e-06	0.0006	1.3	0.00364	positive	164
palmitoyl-linoleoyl-glycerol (16:0/18:2) [2]*	Bifidobacterium shunt	1.67	5.22e-06	0.0006	1.48	0.000248	positive	256
1-palmitoyl-2-docosahexaenoyl-GPC (16:0/22:6)	sucrose degradation I	1.65	5.22e-06	0.0006	1.42	0.000367	negative	177
ribonate	galactose degradation	1.64	5.22e-06	0.0006	1.22	0.03	positive	257
1-palmitoyl-2-linoleoyl-GPE (16:0/18:2)	melibiose degradation	1.63	5.22e-06	0.0006	1.34	0.00383	positive	242
X - 18899	trehalose degradation	1.58	5.22e-06	0.0006	1.48	1.94e-05	negative	201
S-allylcysteine	sucrose degradation I	1.58	5.22e-06	0.0006	1.28	0.00904	negative	207
X - 25422	threonine degradation II	1.56	5.22e-06	0.0006	1.52	7.99e-06	positive	191
N-acetylglucosamine/N-acetylgalactosamine	pyruvate:ferredoxin oxidoreductase	1.52	5.22e-06	0.0006	1.36	0.00265	negative	846
5-hydroxyhexanoate	threonine degradation II	1.47	5.22e-06	0.0006	1.3	0.00703	positive	239
p-cresol sulfate	acetate to acetyl-CoA	1.41	5.22e-06	0.0006	1.41	7.43e-06	positive	414
4-ethylcatechol sulfate	pyruvate:formate lyase	1.85	5.29e-06	0.000604	1.78	8.47e-07	negative	226
X - 17325	homoacetogenesis	1.76	5.29e-06	0.000604	1.66	0.000267	positive	63
heneicosapentaenoate (21:5n3)	cysteine degradation I	1.75	5.29e-06	0.000604	1.64	0.000682	positive	961
1-palmitoleoylglycerol (16:1)*	glycolysis (pay-off phase)	1.74	5.29e-06	0.000604	1.57	6.6e-05	positive	290
(S)-3-hydroxybutyrylcarnitine	glycerol degradation I	1.72	5.29e-06	0.000604	1.21	0.0889	positive	86
hydroxy-CMPF*	galactose degradation	1.69	5.29e-06	0.000604	1.41	0.0006	negative	236
glycoursodeoxycholic acid sulfate (1)	fructan degradation	1.69	5.29e-06	0.000604	1.46	5.3e-05	positive	266
X - 25433	galacturonate degradation I	1.64	5.29e-06	0.000604	1.24	0.036	positive	106
threonine	lysine degradation II	1.62	5.29e-06	0.000604	1.46	0.000289	negative	148
5-methyluridine (ribothymidine)	threonine degradation I	1.61	5.29e-06	0.000604	1.47	6.15e-05	negative	271
2'-O-methylcytidine	fructose degradation	1.59	5.29e-06	0.000604	1.64	7.39e-08	negative	281
X - 17654	Bifidobacterium shunt	1.58	5.29e-06	0.000604	1.59	1.51e-06	negative	295
tryptophan betaine	cysteine degradation I	1.81	5.36e-06	0.00061	1.59	0.00235	positive	813
X - 24337	sucrose degradation II	1.75	5.36e-06	0.00061	1.35	0.0104	positive	71
S-methylcysteine sulfoxide	ethanol production I	1.65	5.36e-06	0.00061	1.21	0.039	negative	155
beta-hydroxyisovalerate	lysine degradation II	1.59	5.36e-06	0.00061	1.57	8.54e-06	positive	163
flavin adenine dinucleotide (FAD)	alanine degradation II	1.58	5.36e-06	0.00061	1.3	0.0101	positive	200
chenodeoxycholic acid sulfate (1)	threonine degradation II	1.52	5.36e-06	0.00061	1.48	1.55e-05	positive	216
X - 24947	ribose degradation	1.75	5.43e-06	0.000615	1.58	0.000239	negative	74
1-methyl-4-imidazoleacetate	lactate production	1.74	5.43e-06	0.000615	1.38	0.00205	positive	364
X - 19183	propionate production II	1.66	5.43e-06	0.000615	1.42	0.0017	negative	94
ceramide (d16:1/24:1, d18:1/22:1)*	fructose degradation	1.64	5.43e-06	0.000615	1.42	0.000655	positive	258
linoleoyl-arachidonoyl-glycerol (18:2/20:4) [2]*	sucrose degradation I	1.64	5.43e-06	0.000615	1.25	0.029	positive	172
X - 11632	galactose degradation	1.61	5.43e-06	0.000615	1.49	6.15e-05	positive	298
X - 12830	serine degradation	1.59	5.43e-06	0.000615	1.58	5.08e-05	positive	370
X - 11315	galactose degradation	1.58	5.43e-06	0.000615	1.12	0.155	negative	305
ascorbic acid 2-sulfate	fructose degradation	1.57	5.43e-06	0.000615	1.46	2e-05	negative	309
N,N-dimethylalanine	fucose degradation	1.53	5.43e-06	0.000615	1.49	9.31e-05	positive	177
N-acetylglutamine	aspartate degradation I	1.73	5.5e-06	0.000619	1.56	0.000267	positive	573
catechol sulfate	lysine degradation II	1.67	5.5e-06	0.000619	1.61	4.39e-06	negative	128
N-delta-acetylornithine	sucrose degradation II	1.67	5.5e-06	0.000619	1.63	6.53e-06	negative	89
X - 24518	fructan degradation	1.67	5.5e-06	0.000619	1.35	0.00224	positive	274
X - 24337	Bifidobacterium shunt	1.66	5.5e-06	0.000619	1.48	2.61e-05	positive	245
[truncated: 16,401 more rows]
