# Supplementary material for: An online atlas of human plasma metabolite signatures of gut microbiome composition
Source: Nat Commun. 2022 Sep 23;13:5370. doi: 10.1038/s41467-022-33050-0 (PMC9508139; doi:10.1038/s41467-022-33050-0)
Supplement: Supplementary file 12 — Supplementary Data 10 [file 41467_2022_33050_MOESM12_ESM.xlsx]

## Sheet: ST10. Cases summary
Supplementary Data 10. Summary of results for uremic toxins, omeprazole, metformin and coffee metabolites
Column "Detected" is the percentage of samples that contain a measurable level of the respective metabolite.
Columns "Alpha diversity ρ" and "Alpha diversity p-value" is based on Supplementary Table 4.
Columns "Variance explained" is based on Supplementary Table 5.
Column "Species" is the number of species associated with the respective metabolite (based on Supplementary Table 6).
Column "Modules" is the number of enriched modules for the respective metabolite-species associations (based on Supplementary Table 8).
Type	Metabolite	Detected	Alpha diversity ρ	Alpha diversity p-value	Variance explained	Species	Modules
Uremic toxin	p-cresol sulfate	100	0.24	4.52e-109	0.358	1162	21
Uremic toxin	p-cresol glucuronide*	97	0.18	3.24e-62	0.309	1117	27
Uremic toxin	o-cresol sulfate	91	0.03	0.00592	0.079	451	21
Uremic toxin	3-indoxyl sulfate	100	-0.03	0.00201	0.1	608	11
Uremic toxin	hippurate	100	0.23	3.06e-103	0.179	1157	33
Uremic toxin	3-hydroxyhippurate sulfate	70	-0.12	8.47e-27	0.088	734	8
Uremic toxin	3-carboxy-4-methyl-5-propyl-2-furanpropanoate (CMPF)	100	0.14	3.05e-40	0.054	848	23
Uremic toxin	3-carboxy-4-methyl-5-pentyl-2-furanpropionate (3-CMPFP)**	100	0.13	6.37e-33	0.072	904	25
Uremic toxin	phenylacetylglutamine	100	0.23	8.27e-104	0.315	1176	18
Uremic toxin	trimethylamine N-oxide	100	0.07	1.04e-10	0.017	506	7
Drug	omeprazole	4	-0.08	2.48e-14	0.063	545	22
Drug	metformin	4	-0.09	2e-16	0.066	462	45
Coffe metabolite	1-methylurate	100	0.07	2.25e-11	0.133	519	20
Coffe metabolite	caffeine	99	0.02	0.0456	0.022	232	2
Coffe metabolite	paraxanthine	99	0.06	2.13e-08	0.082	393	13
Coffe metabolite	theobromine	100	0.04	4e-05	0.015	174	7
Coffe metabolite	theophylline	100	0.06	1.16e-07	0.084	390	7
Coffe metabolite	trigonelline (N'-methylnicotinate)	100	0.09	4.12e-17	0.211	624	18
Coffe metabolite	N-(2-furoyl)glycine	87	0.06	1.5e-07	0.07	575	26
Coffe metabolite	5-acetylamino-6-amino-3-methyluracil	99	0.06	8.75e-08	0.158	486	19
Coffe metabolite	5-acetylamino-6-formylamino-3-methyluracil	94	0.04	0.0013	0.044	323	14
Coffe metabolite	quinate	99	0.1	2.81e-19	0.27	650	30
Coffe metabolite	1,3,7-trimethylurate	91	0.05	2.16e-05	0.041	351	7
Coffe metabolite	1-methylxanthine	99	0.1	6.31e-19	0.161	596	17
