# Supplementary material for: An online atlas of human plasma metabolite signatures of gut microbiome composition
Source: Nat Commun. 2022 Sep 23;13:5370. doi: 10.1038/s41467-022-33050-0 (PMC9508139; doi:10.1038/s41467-022-33050-0)
Supplement: Supplementary file 13 — Supplementary Data 11 [file 41467_2022_33050_MOESM13_ESM.xlsx]

## Sheet: ST11. Uremic toxins
Supplementary Data 11. Comparison of plasma uremic toxin levels and kidney function
Spearman’s rank correlations were calculated for plasma levels of uremic toxins and estimated glomerular filtration rate (eGFR).
Columns "Low eGFR", "Medium eGFR" and "High eGFR" are the mean metabolite levels per tertile.
Metabolite	Low eGFR	Medium eGFR	High eGFR	p-value
p-cresol sulfate	0.74	0.68	0.63	6.2e-48
p-cresol glucuronide*	0.82	0.74	0.69	1.4e-21
phenylacetylglutamine	0.74	0.68	0.63	1.3e-61
o-cresol sulfate	0.83	0.79	0.74	5.5e-19
3-indoxyl sulfate	0.76	0.71	0.67	1.6e-44
hippurate	0.8	0.75	0.66	2.2e-57
3-hydroxyhippurate sulfate	0.64	0.59	0.53	1.4e-13
3-carboxy-4-methyl-5-propyl-2-furanpropanoate (CMPF)	0.8	0.72	0.65	5.2e-52
3-carboxy-4-methyl-5-pentyl-2-furanpropionate (3-CMPFP)**	0.77	0.71	0.65	1.5e-111
trimethylamine N-oxide	0.81	0.76	0.72	1.3e-31
