# Supplementary material for: An online atlas of human plasma metabolite signatures of gut microbiome composition
Source: Nat Commun. 2022 Sep 23;13:5370. doi: 10.1038/s41467-022-33050-0 (PMC9508139; doi:10.1038/s41467-022-33050-0)
Supplement: Supplementary file 14 — Supplementary Data 12 [file 41467_2022_33050_MOESM14_ESM.xlsx]

## Sheet: ST12. Coffee metabolites
Supplementary Data 12. Comparison of plasma coffee metabolite levels and coffee intake
Spearman’s rank correlations were calculated for plasma levels of uremic toxins and ranked categories of self-reported coffee intake.
Columns "<1 times/d", "1-2 times/d", "3-4 times/d" and ">4 times/d" show the mean metabolite levels per category of self-reported coffee intake.
Metabolite	<1 times/d	1-2 times/d	3-4 times/d	>4 times/d	p-value
1-methylurate	0.41	0.66	0.81	0.92	<1E-300
caffeine	0.48	0.74	0.8	0.8	1.6e-63
paraxanthine	0.38	0.66	0.77	0.82	4.6e-221
theobromine	0.66	0.74	0.78	0.77	8.5e-25
theophylline	0.4	0.69	0.77	0.79	4.7e-189
trigonelline (N'-methylnicotinate)	0.27	0.64	0.82	0.94	<1E-300
N-(2-furoyl)glycine	0.32	0.59	0.8	1.01	<1E-300
5-acetylamino-6-amino-3-methyluracil	0.38	0.65	0.81	0.92	<1E-300
5-acetylamino-6-formylamino-3-methyluracil	0.42	0.68	0.87	0.97	7.3e-194
quinate	0.15	0.61	0.83	0.96	<1E-300
1,3,7-trimethylurate	0.42	0.67	0.75	0.77	8.8e-83
1-methylxanthine	0.35	0.64	0.8	0.89	<1E-300
